# Supplementary material for: Naive Pluripotent Stem Cells Derived Directly from Isolated Cells of the Human Inner Cell Mass
Source: Stem Cell Reports. 2016 Mar 3;6(4):437–46. doi: 10.1016/j.stemcr.2016.02.005 (PMC4834040; doi:10.1016/j.stemcr.2016.02.005)
Supplement: Table S4. RNA-Seq Read Counts for All Samples, Related to Figures 2 and S3 [file mmc2.xlsx]

## Sheet: Total read counts
Ensembl ID	Gene	HNES1_R1	HNES1_R2	HNES1_R3	HNES2_R1	HNES2_R2	HNES2_R3	HNES3_R1	HNES3_R2	HNES3_R3	H9_reset_R1_ERS537884	H9_reset_R2_ERS537881	H9_reset_R3_ERS537876	H9_R1_ERS537888	H9_R2_ERS537890	H9_R3_ERS537878	H9_Sanger_ERS559331	H9_Sanger_ERS559332	H9_Sanger_ERS559333	H9_Sanger_ERS559334	H9_Sanger_ERS559335	H9_Sanger_ERS559336	H1_Thomson_R1	H1_Thomson_R2	H1_Thomson_R3	H7_Thomson_R1	H7_Thomson_R2	H7_Thomson_R3	H9_Thomson_R1	H9_Thomson_R2	H9_Thomson_R3	H14_Thomson_R1	H14_Thomson_R2	H14_Thomson_R3	H1_ENCLB184USD	H1_ENCLB205QXO	H1_ENCLB211VHB	H1_ENCLB221REA	H1_ENCLB227WEO	H1_ENCLB555AJQ	H1_ENCLB764TBI	H1_ENCLB555AMA	H1_ENCLB555AMB	H1_ENCLB555AMO	H1_ENCLB555AQW	H1_ENCLB555AQX	H1_ENCLB555AST	H1_ENCLB555ATC	H1_ENCLB555ATY
ENSG00000000003	TSPAN6	133	108	292	164	228	142	262	226	244	738	1451	1617	615	400	562	3540	4920	3284	2174	4342	4497	2691	3718	2602	4873	4737	5227	3156	2284	2886	2349	3452	2919	868	1744	1904	2180	2390	933	2591	8759	4655	1272	1834	2454	143	351	5967
ENSG00000000005	TNMD	6	9	42	12	18	26	6	6	7	59	142	106	27	26	25	183	142	195	82	141	67	32	58	29	12	20	22	32	26	33	6	11	6	28	44	19	29	31	4	38	74	37	7	35	24	2	29	56
ENSG00000000419	DPM1	906	215	992	575	998	595	971	855	882	2845	5581	5665	731	421	613	2725	2015	2675	1142	2625	1776	1228	1843	1742	1697	1607	1999	1592	1371	1716	1111	1894	1268	736	1265	838	760	898	392	889	2094	913	285	215	284	43	171	2679
ENSG00000000457	SCYL3	167	87	208	81	142	81	178	197	178	324	698	660	144	82	113	383	566	457	276	510	491	130	187	120	142	109	113	147	124	126	126	168	140	86	152	213	255	290	34	245	754	522	833	898	1012	43	700	722
ENSG00000000460	C1orf112	140	84	310	134	177	78	147	90	199	368	794	792	348	221	346	937	861	956	445	1123	754	716	879	671	613	589	642	677	518	618	471	774	654	246	470	669	833	1000	204	856	3965	1999	1549	3838	5154	139	983	2417
ENSG00000000938	FGR	0	0	0	0	0	0	2	5	0	4	2	3	0	0	4	2	0	1	0	6	0	8	6	3	7	3	1	10	6	5	3	3	1	11	21	9	26	17	14	25	150	120	108	43	33	1	8	95
ENSG00000000971	CFH	2	1	15	5	3	0	4	0	10	0	0	0	0	0	1	2	0	1	1	0	4	0	0	0	1	0	1	0	0	0	0	0	0	0	15	3	0	0	1	0	0	1	1	0	0	19	22	0
ENSG00000001036	FUCA2	810	401	1707	298	434	241	344	329	348	868	2043	1881	455	311	467	2654	2348	2647	1230	3271	2316	697	958	666	832	863	897	964	775	747	534	893	670	777	1608	1602	2215	2431	1512	2249	3728	2033	1348	859	1265	97	297	3242
ENSG00000001084	GCLC	430	205	487	308	559	384	576	605	748	1110	2157	2200	847	477	868	1633	1800	1733	832	1759	1324	2440	2465	2051	2448	2214	2427	2344	1848	2236	1738	2717	2169	1059	1680	1366	1459	1730	238	1438	3277	1962	1331	1413	1537	165	712	2844
ENSG00000001167	NFYA	570	204	647	323	548	270	678	767	886	1454	3003	3113	482	263	485	930	1490	1211	704	1188	1095	647	792	570	724	633	771	744	613	754	571	744	629	583	1117	1283	2115	1711	208	1944	2827	2321	2270	3781	4930	218	686	2081
ENSG00000001460	STPG1	85	87	115	61	73	71	77	95	85	151	379	384	62	44	73	97	132	114	55	240	169	103	121	107	114	91	95	134	124	115	97	141	114	105	217	332	488	392	480	498	1830	1437	749	578	473	53	154	1376
ENSG00000001461	NIPAL3	494	240	795	108	152	128	129	117	130	134	255	296	145	68	127	250	273	290	129	444	306	245	300	244	216	213	212	254	197	239	184	257	156	145	235	472	570	672	214	564	1740	1325	862	1266	1357	64	210	1436
ENSG00000001497	LAS1L	732	294	825	608	790	654	1482	1655	1738	3383	7573	7766	612	437	712	2345	2135	2523	1079	2917	2008	640	642	590	658	658	701	669	561	649	583	759	667	1938	4141	2264	3614	3541	2110	3874	6865	7457	5193	2894	2352	160	630	9167
ENSG00000001561	ENPP4	22	0	25	17	25	12	18	0	35	12	33	44	97	47	73	410	574	542	345	704	679	228	338	266	138	139	193	273	223	251	155	212	168	113	189	161	142	167	23	142	638	309	169	319	573	31	169	490
ENSG00000001617	SEMA3F	85	27	92	40	46	89	122	101	117	144	461	420	290	163	306	85	190	118	65	202	185	72	55	70	73	64	46	61	67	55	54	81	88	338	632	1138	2406	2064	2667	2496	4999	7260	7827	2202	1703	251	619	3779
ENSG00000001626	CFTR	10	19	24	21	23	34	7	10	15	0	3	0	38	27	45	13	12	11	20	134	100	19	42	25	14	20	31	20	17	26	14	36	22	54	155	101	164	148	15	159	539	219	304	249	714	14	203	335
ENSG00000001629	ANKIB1	1135	432	1422	604	1033	556	1091	1189	1339	2471	5168	4993	846	491	839	1909	2375	1982	1076	2797	2079	1499	1946	1614	1903	1627	1971	2053	1612	2150	1365	2198	1580	862	1286	1663	1934	2087	169	1691	5890	3337	4079	5468	6622	302	1619	5307
ENSG00000001630	CYP51A1	71	40	127	77	69	37	80	75	48	395	1101	1129	192	130	234	529	644	490	306	532	558	39	32	22	43	31	42	49	45	24	22	45	54	27	37	288	475	520	92	444	241	407	208	157	274	88	138	298
ENSG00000001631	KRIT1	888	343	1142	599	843	534	1080	929	1267	1640	3371	3300	535	299	555	1440	1790	1484	835	1883	1638	342	445	351	439	346	469	469	393	427	295	380	290	499	639	787	713	867	72	643	1825	1026	800	1196	1956	126	786	2215
ENSG00000002016	RAD52	254	217	307	184	300	144	431	455	462	352	856	854	81	55	84	292	476	394	284	569	569	67	92	83	92	73	89	68	71	59	59	122	86	273	508	395	619	576	117	578	1866	1250	1857	928	1044	77	317	1448
ENSG00000002079	MYH16	8	2	17	6	14	0	35	8	15	4	14	21	6	3	7	16	14	10	7	15	7	0	0	0	0	1	0	0	0	2	0	0	0	0	15	5	28	24	1	19	59	60	126	183	161	6	48	50
ENSG00000002330	BAD	165	55	173	61	120	105	142	147	173	284	929	828	116	54	91	637	670	641	343	707	579	20	21	19	20	23	19	31	24	16	15	25	30	73	147	241	376	438	874	442	1901	1757	718	105	113	18	101	1460
ENSG00000002549	LAP3	470	202	579	438	522	448	535	482	609	1586	3724	3700	665	361	548	3070	2383	3016	1282	3054	2097	487	612	455	515	518	578	528	399	513	401	599	503	1033	1824	1607	2003	2089	358	2038	3388	1862	1100	1155	1414	89	241	3427
ENSG00000002586	CD99	1036	294	2311	335	679	266	18	31	32	5	11	25	212	117	197	634	528	401	158	610	361	210	189	152	561	427	375	471	412	258	220	308	375	192	513	869	1384	1298	2105	1505	1149	1712	715	128	123	30	21	1183
ENSG00000002587	HS3ST1	141	116	381	167	170	72	241	244	305	3	7	13	8	3	4	39	166	72	92	41	90	30	27	27	42	45	33	58	35	39	40	48	42	18	10	54	47	77	97	65	232	227	168	194	154	10	119	131
ENSG00000002726	AOC1	4	0	26	3	4	0	6	11	0	1	2	1	5	3	0	3	9	3	2	5	8	0	1	2	1	1	0	0	3	0	0	2	2	0	6	3	20	16	19	15	56	69	64	33	46	2	17	28
ENSG00000002745	WNT16	1	0	5	3	13	7	11	7	11	55	92	100	21	7	17	2	1	3	2	5	5	2	5	2	5	3	4	7	2	3	2	5	1	5	7	29	22	27	7	15	30	46	36	88	43	5	38	67
ENSG00000002746	HECW1	47	27	101	5	16	22	17	0	3	12	34	16	280	144	304	59	104	47	29	60	50	71	44	42	89	61	93	58	51	61	36	101	62	117	162	241	350	393	152	314	590	695	1112	676	775	68	605	397
ENSG00000002822	MAD1L1	725	275	742	481	706	613	1097	945	1329	1869	4608	4468	348	256	351	1095	1579	1195	848	1392	1325	61	73	51	59	66	55	59	56	58	51	65	71	628	1463	800	1378	1333	1338	1501	2834	3089	2698	1157	1031	166	538	2818
ENSG00000002834	LASP1	5544	3199	6999	3808	5611	4383	6099	5897	6832	13712	33391	31999	1626	898	1869	3183	2552	3176	1153	4220	2539	1339	1171	1178	1537	1368	1327	1080	1032	925	889	1422	1473	2586	4993	7242	11439	11756	18227	12032	19585	24160	8805	7900	7493	880	936	15205
ENSG00000002919	SNX11	101	57	159	73	91	29	109	106	57	531	1171	1278	206	90	161	557	689	559	323	620	609	383	367	304	318	353	307	390	317	328	312	421	365	126	319	666	937	934	1413	1002	3205	2169	1144	1130	1233	72	129	2026
ENSG00000002933	TMEM176A	0	0	3	2	3	1	2	6	3	0	1	0	1	2	1	0	2	5	2	3	2	5	5	1	3	2	2	3	0	4	1	6	1	7	7	12	26	16	31	30	97	54	35	3	22	1	8	26
ENSG00000003056	M6PR	544	274	1361	500	660	406	553	631	757	3134	6582	7188	770	435	712	3212	2683	3445	1285	3367	2447	640	871	672	790	781	818	807	673	620	537	763	696	562	933	1753	2584	2657	1860	2593	6922	4386	2463	3634	4200	150	511	5782
ENSG00000003096	KLHL13	44	6	72	15	40	73	40	22	18	245	458	556	104	67	78	371	1349	299	501	712	984	404	713	416	998	929	1035	913	662	723	473	853	601	192	406	371	507	559	66	499	1400	719	309	689	1353	50	97	1073
ENSG00000003137	CYP26B1	11	22	5	14	16	65	46	23	54	19	47	59	0	3	10	5	89	9	5	9	26	4	2	2	2	0	3	7	5	4	2	6	3	10	5	17	10	17	10	10	21	48	43	12	14	2	6	49
ENSG00000003147	ICA1	88	45	104	40	59	26	40	38	88	114	245	249	203	110	211	74	77	97	55	214	138	357	430	319	400	347	405	359	223	323	302	470	378	931	1425	785	1066	1052	320	1196	2182	1253	1207	692	724	53	367	2036
ENSG00000003249	DBNDD1	63	6	155	15	58	32	80	66	54	51	123	104	393	222	391	182	166	181	85	543	303	387	434	310	314	311	343	272	248	269	296	384	417	408	782	1889	3551	3027	4728	3627	12244	14303	7567	1878	1657	280	564	6977
ENSG00000003393	ALS2	844	452	1128	577	753	466	944	842	1128	1468	3113	3226	823	459	835	2883	3141	2887	1627	4091	3219	4437	3433	2857	4846	3721	3830	4376	3591	3627	4362	5212	6104	721	1051	1516	2065	2181	143	1943	4324	3039	2491	4646	6182	289	917	4279
ENSG00000003400	CASP10	225	115	258	213	197	181	282	180	269	509	1024	1088	28	12	18	9	11	14	2	38	16	40	44	28	68	61	84	44	49	42	40	52	54	88	149	177	213	251	95	264	686	516	354	605	597	35	121	647
ENSG00000003402	CFLAR	1839	777	2177	1379	2077	1563	3630	3683	4074	6483	14621	14476	135	81	157	19	12	41	8	37	16	38	45	38	111	109	133	97	112	101	107	161	99	188	357	375	477	462	116	485	976	775	825	690	911	50	419	907
ENSG00000003436	TFPI	748	286	1328	375	586	188	246	251	323	924	2045	1919	625	329	643	1882	1622	1291	855	1203	1067	55	85	55	130	143	158	76	43	81	57	81	66	51	87	186	199	235	130	213	613	310	292	251	309	24	243	267
ENSG00000003509	NDUFAF7	1001	426	1075	812	1330	637	2042	1740	2092	4199	9479	8835	881	532	885	1148	985	1537	595	1995	1132	574	972	652	610	563	715	1005	720	834	649	886	652	402	819	1535	1787	1825	343	1708	4859	2757	2588	1478	1771	104	642	4704
ENSG00000003756	RBM5	1993	907	2430	1256	1946	1195	2276	1835	2198	3022	6729	6585	1013	606	1075	3082	4656	3218	2415	4305	4773	859	1126	855	927	911	916	1215	965	1241	869	1173	1089	1382	2509	2266	3249	3612	598	3424	14207	9202	13849	5198	6509	231	1231	11816
ENSG00000003987	MTMR7	59	20	78	30	57	20	71	90	85	147	314	239	171	105	172	135	291	194	119	309	296	198	257	149	140	120	177	190	169	199	119	215	137	137	155	193	236	228	15	181	684	417	534	703	1170	45	546	594
ENSG00000003989	SLC7A2	383	228	1231	252	371	276	885	819	1036	2035	4703	4473	477	258	414	468	553	384	250	908	892	1123	1674	1454	1668	1172	1538	1124	1121	1424	1227	2179	1393	374	502	1319	1389	1706	160	1288	3428	2798	2288	4919	5457	388	1137	3397
ENSG00000004059	ARF5	395	227	584	353	418	437	510	488	572	1434	4139	3973	537	296	500	2288	2779	2425	1324	3389	2724	218	312	243	213	310	244	364	372	215	192	281	239	2749	6534	2218	4271	3889	7578	5090	35037	30908	9513	1630	1625	174	387	18349
ENSG00000004139	SARM1	229	36	223	87	124	93	51	52	39	42	121	96	68	34	53	72	321	50	85	90	136	6	9	5	4	10	9	15	10	6	6	17	12	58	89	114	245	218	307	225	559	595	549	361	440	44	188	356
ENSG00000004142	POLDIP2	1052	671	1262	702	842	780	1064	1105	1376	3036	7852	7909	722	449	713	2753	2275	2805	1098	3273	1994	689	691	596	821	783	759	780	650	612	626	834	809	664	1357	2348	3561	3491	5258	4001	10573	10928	5395	3174	3164	240	453	7885
ENSG00000004399	PLXND1	4278	2491	4365	3036	4784	2983	7940	7592	9527	19444	50267	48585	820	484	960	1509	760	1313	328	811	409	119	109	136	116	112	118	122	137	99	84	149	135	727	1502	1830	3857	3336	3899	3769	4468	5405	7257	1414	1574	234	510	2964
ENSG00000004455	AK2	1126	514	1359	845	1244	809	1798	1738	1957	3110	7764	7384	795	419	726	2748	2629	2820	1303	3097	2333	1020	1182	1132	1758	1366	1132	1280	954	1007	1173	1895	1707	549	891	2366	3222	3461	2170	3277	8621	6990	4668	2169	2534	190	745	10247
ENSG00000004468	CD38	15	0	6	42	23	25	12	19	3	14	36	25	1	1	1	5	5	0	2	5	6	5	4	10	4	6	2	10	10	4	7	12	6	7	5	6	13	8	2	10	54	47	28	14	27	1	11	67
ENSG00000004478	FKBP4	2730	1213	2809	1821	2696	1869	3742	3688	4080	9061	19682	20387	1973	1280	1997	6080	3701	6880	2081	6985	3579	3258	3385	2939	4759	4411	4182	3805	3333	2796	2697	4054	3773	4796	8534	8318	11332	12570	16668	12781	17484	16755	11932	10652	8691	1019	1363	19740
ENSG00000004487	KDM1A	4201	1979	4833	3191	4505	2930	6501	5925	7164	11274	26657	25003	3920	2362	3687	9568	13132	9198	5889	12206	12272	19817	15708	14425	22074	19404	18157	17481	15392	16621	16587	21261	22120	6176	11933	8902	13281	12990	5379	13923	28893	20042	14895	15152	16744	983	2156	26889
ENSG00000004534	RBM6	2080	699	2204	1055	1851	1263	2544	2702	2775	2870	6132	5605	759	504	761	2860	4155	3017	2146	3824	3608	2276	2569	2111	2595	2508	2844	2267	2113	2730	2368	3301	2843	3733	6849	3547	4284	4279	603	4194	5405	2942	4895	1730	2016	164	684	7545
ENSG00000004660	CAMKK1	84	42	148	39	41	37	193	115	194	233	632	615	49	36	55	81	131	55	63	151	154	125	111	102	101	85	77	80	81	84	113	148	160	150	365	425	675	627	569	746	1789	2215	2483	816	673	56	197	2045
ENSG00000004700	RECQL	417	116	731	212	357	207	237	229	274	1184	2241	2393	786	471	740	3616	2555	3183	1462	3614	2344	320	440	281	231	260	329	320	221	288	223	286	254	1525	2415	1062	1064	1270	110	1017	1201	610	650	1059	1494	95	355	1571
ENSG00000004766	VPS50	197	109	309	146	251	69	239	258	250	600	1086	1197	233	130	246	907	1334	1029	671	1095	1077	204	265	164	173	161	199	197	141	240	153	185	155	426	566	269	246	368	35	262	653	349	346	598	988	37	491	700
ENSG00000004776	HSPB6	67	27	132	12	31	14	2	0	8	6	17	15	3	5	4	1	9	2	2	6	1	1	0	1	4	0	1	2	2	1	2	0	7	5	1	40	62	47	96	76	82	124	48	7	6	5	14	48
ENSG00000004777	ARHGAP33	84	74	104	58	79	77	161	147	204	155	495	386	43	21	32	95	322	108	98	146	173	86	95	58	50	63	58	94	88	58	63	68	50	143	213	887	1371	1335	1300	1450	1171	2108	5393	195	156	51	221	828
ENSG00000004779	NDUFAB1	1185	641	1512	1203	1566	1258	1975	2008	1985	8942	22510	22117	618	405	623	3848	3255	3803	1970	3740	3192	1317	1763	1223	1178	1263	1281	1429	1124	1405	1129	1406	1257	2364	4356	1543	1879	2291	2652	2156	10583	7385	3325	347	398	139	167	6378
ENSG00000004799	PDK4	0	0	7	2	0	0	0	1	1	1	5	6	10	6	5	30	80	19	20	31	25	2	3	4	0	2	1	0	3	1	2	1	0	1	3	3	4	7	3	5	7	4	7	6	0	12	8	12
ENSG00000004809	SLC22A16	4	0	5	2	1	4	0	2	0	0	5	2	0	0	0	0	0	0	0	0	0	0	0	0	0	2	2	0	0	0	0	1	1	0	0	0	0	0	0	0	0	0	0	0	0	0	1	0
ENSG00000004838	ZMYND10	2	1	16	11	4	6	28	29	15	14	38	53	6	4	1	29	19	31	13	42	28	0	0	1	1	0	0	1	2	0	0	1	0	10	6	16	23	13	20	16	75	73	157	39	32	1	21	69
ENSG00000004846	ABCB5	11	0	26	25	54	23	52	40	49	32	87	55	1	0	4	4	8	8	4	3	7	0	1	2	0	0	4	1	4	1	0	0	0	0	1	3	0	4	0	6	8	9	24	55	100	2	61	7
ENSG00000004848	ARX	161	59	122	83	177	140	86	89	92	80	234	184	2	1	1	0	4	1	3	1	4	1	1	2	7	2	1	0	1	1	3	2	1	0	4	0	1	1	2	4	1	9	13	0	5	2	3	9
ENSG00000004864	SLC25A13	775	559	1122	500	813	524	718	877	899	2486	6048	5712	1018	576	976	3560	3192	3712	1738	4399	3096	2177	2730	1850	2343	2186	2392	2229	1714	2196	1593	2485	2093	1541	2445	2622	3060	3497	718	3106	6032	3921	2502	3591	5272	305	657	5800
ENSG00000004866	ST7	249	115	542	154	241	112	90	85	87	234	564	519	122	86	190	201	493	175	196	232	247	658	718	509	659	689	599	622	464	616	613	742	720	145	229	485	603	650	486	602	2776	1526	831	1300	1497	61	498	1394
ENSG00000004897	CDC27	1812	582	2619	1106	1860	1090	1669	1487	1855	2735	5575	5378	1024	579	951	3353	4145	3206	1805	4193	3320	812	1162	873	892	865	1075	1241	928	1079	635	999	752	402	521	1261	1161	1522	188	1102	3480	1882	896	2046	2997	206	541	3043
ENSG00000004939	SLC4A1	7	8	25	10	16	6	23	29	36	38	51	78	0	0	1	0	0	0	2	1	5	0	1	1	0	0	0	2	0	0	0	4	2	0	2	5	7	1	1	4	30	23	30	5	6	0	2	25
ENSG00000004948	CALCR	0	5	2	0	2	0	1	0	0	0	7	4	52	33	30	159	55	367	53	174	52	96	112	103	73	65	70	105	67	88	62	86	83	33	43	46	45	55	6	40	178	144	119	123	111	10	45	125
ENSG00000004961	HCCS	315	114	321	241	410	260	573	561	625	1115	2381	2415	220	125	199	604	551	582	279	655	434	688	896	751	822	834	879	775	489	758	614	889	698	247	485	606	671	748	559	694	1075	743	323	323	435	41	74	1224
ENSG00000004975	DVL2	969	688	1115	841	1248	759	1736	1612	2064	3706	9359	10072	529	318	515	1256	1915	1484	813	2160	1980	240	310	291	319	263	267	269	266	285	226	369	321	605	1097	1682	2721	2651	3676	2839	2753	3545	3585	1137	743	116	327	1721
ENSG00000005001	PRSS22	2	0	21	7	4	0	21	9	8	14	68	57	8	3	6	5	0	1	1	2	2	15	15	17	19	13	14	8	7	12	19	19	17	27	29	67	94	100	105	79	324	412	819	50	23	8	32	407
ENSG00000005007	UPF1	1540	715	1772	1243	1832	1414	1883	1784	2361	6549	15628	15936	1324	806	1278	1997	2428	2568	1225	3162	2406	578	522	569	693	623	602	644	566	523	500	776	722	1047	2282	2843	5515	5169	5134	5726	9094	13118	13493	3463	3622	418	1066	5403
ENSG00000005020	SKAP2	109	42	125	41	70	42	67	61	72	232	461	424	75	30	61	424	411	517	207	672	397	213	228	189	240	218	269	351	315	308	188	299	226	73	99	100	116	130	27	114	157	62	113	75	87	20	63	140
ENSG00000005022	SLC25A5	1022	378	1128	908	1243	956	2278	1910	2170	15860	34649	38693	1259	750	1184	4463	3748	4151	1987	5637	3367	3729	4592	3270	4119	3958	3998	4429	3259	3957	3212	4371	3764	1816	3204	9006	13452	14618	9845	15978	50118	50316	16222	10460	12103	709	967	42811
ENSG00000005059	CCDC109B	277	141	442	184	228	156	436	428	324	885	2253	2182	164	96	163	472	425	444	216	548	362	366	437	341	411	352	384	285	200	328	291	434	322	147	186	286	401	488	287	406	1267	741	401	333	342	23	140	958
ENSG00000005073	HOXA11	65	25	98	42	40	22	0	6	25	46	66	75	0	0	0	1	4	0	0	0	0	0	0	0	0	0	0	0	0	0	0	0	0	0	1	1	0	1	1	0	0	0	0	0	0	0	0	0
ENSG00000005075	POLR2J	401	257	419	408	518	443	556	450	714	722	2797	1926	252	123	232	432	470	429	223	551	390	166	202	157	167	183	141	205	202	119	171	182	181	99	138	935	1307	1115	940	1650	3951	3381	1744	302	283	43	191	3233
ENSG00000005100	DHX33	821	401	836	630	1029	856	1434	1314	1632	4015	8775	8742	1132	668	1184	1643	1743	2063	883	2250	1481	3510	3599	2861	3699	3551	3868	3213	2638	3497	2805	3962	3700	1631	2243	3507	4779	5078	985	4456	10697	8798	5583	6711	8122	442	711	9190
ENSG00000005102	MEOX1	163	56	292	92	111	71	7	0	4	1	5	3	1	1	1	4	10	2	1	5	19	2	0	2	2	2	1	1	0	1	0	2	3	0	1	3	4	2	2	0	2	3	6	0	1	0	3	3
ENSG00000005108	THSD7A	11	0	40	6	15	4	7	14	10	19	32	48	48	29	32	177	2009	65	723	273	424	44	94	47	41	35	39	48	33	37	44	45	35	74	120	142	133	193	12	147	291	212	423	723	1009	36	462	268
ENSG00000005156	LIG3	1563	759	1598	1102	1831	1171	2266	2278	2825	2921	6875	6740	841	550	946	2102	3025	2240	1387	3087	2817	904	786	762	1131	958	961	790	761	770	762	1079	1112	1457	2613	2703	4093	3903	1758	4157	10300	8837	10319	10796	13122	592	2830	9764
ENSG00000005175	RPAP3	553	129	718	340	648	328	958	1142	1118	1306	2507	2397	663	369	577	2150	2234	2091	1171	2423	1996	573	968	660	712	667	927	776	666	711	506	727	529	1501	2484	938	759	880	112	738	1259	592	288	497	755	72	504	1692
ENSG00000005187	ACSM3	6	14	12	6	8	13	18	6	2	11	31	26	13	10	12	15	25	16	13	30	30	52	108	44	21	28	42	59	33	58	50	64	55	72	242	115	182	160	20	194	520	352	287	263	232	16	114	587
ENSG00000005189	AC004381.6	73	19	137	48	66	40	104	90	126	127	316	295	85	44	74	251	284	301	93	338	217	57	71	53	44	54	62	103	69	75	108	106	81	109	215	155	215	225	107	252	448	301	710	279	476	27	202	569
ENSG00000005194	CIAPIN1	652	228	1021	600	774	681	932	913	970	2103	5288	5509	488	332	520	3185	3141	3086	1613	3370	2910	701	806	660	898	836	852	786	594	713	637	1008	893	573	1204	2000	2729	2901	3634	2972	9528	6748	3256	2572	3221	141	280	7053
ENSG00000005206	SPPL2B	226	102	323	112	168	130	250	249	250	334	998	928	192	130	191	539	1366	740	597	1160	1240	109	102	92	98	79	84	90	112	67	79	117	124	316	471	1550	2860	2741	2698	2876	4836	8891	18900	447	338	124	439	5698
ENSG00000005238	FAM214B	338	156	441	176	251	255	209	244	240	969	2563	2305	86	37	84	249	389	251	152	329	283	130	110	89	147	106	86	100	109	71	84	118	135	42	121	229	392	404	588	394	1910	2047	1938	381	272	21	117	1336
ENSG00000005243	COPZ2	276	189	518	65	94	34	16	0	15	51	141	166	1	6	2	10	55	8	12	11	15	4	2	4	4	6	7	6	5	4	4	3	1	1	6	2	9	4	0	3	21	9	20	9	10	0	5	18
ENSG00000005249	PRKAR2B	35	12	21	53	74	14	55	57	55	143	359	325	651	381	604	580	1132	461	525	1259	1149	1045	1568	1220	1415	1153	1410	1018	862	1013	1133	1602	1329	651	737	1109	924	1307	296	878	2628	1430	582	834	768	177	262	3049
ENSG00000005302	MSL3	365	201	346	235	371	203	489	473	606	712	1549	1505	187	105	173	957	1094	869	487	1150	987	188	217	157	302	256	305	191	133	170	154	205	192	215	399	371	388	450	163	405	1395	1077	1537	418	410	35	151	1548
ENSG00000005339	CREBBP	2529	1119	3008	1524	2642	1920	3218	3302	3926	5003	12606	10993	866	554	1190	914	2059	1085	685	1340	1349	1247	1545	1370	1501	1458	1675	1431	1182	1520	1098	1648	1422	2238	3918	3564	5352	5320	1781	5121	5929	8017	6141	4432	5300	853	1491	3386
ENSG00000005379	BZRAP1	20	11	75	9	9	5	13	11	3	11	24	18	47	40	51	159	822	135	315	455	740	8	19	10	10	12	8	10	10	9	5	13	9	189	341	415	881	717	575	865	1720	2171	7745	435	346	47	316	2179
ENSG00000005381	MPO	2	0	0	0	0	0	0	0	0	0	2	1	2	0	1	0	1	2	0	0	0	1	0	1	0	2	0	1	0	1	2	2	0	0	5	3	6	1	8	4	21	33	51	4	1	1	5	14
ENSG00000005421	PON1	11	0	3	5	5	0	0	0	3	3	6	11	6	3	9	5	9	7	1	14	14	1	2	1	2	7	3	16	8	13	3	0	1	0	1	2	3	6	0	0	5	5	11	30	35	0	39	4
ENSG00000005436	GCFC2	285	116	464	228	353	187	395	426	502	682	1405	1388	430	264	387	972	1467	1029	688	1241	1363	314	507	424	608	429	534	506	395	426	397	706	489	392	726	309	385	386	122	378	893	468	467	298	458	50	345	952
ENSG00000005448	WDR54	77	74	59	39	72	91	118	108	145	195	546	502	231	135	245	645	1070	610	475	962	1109	355	432	264	320	350	314	541	437	353	319	379	389	217	527	822	1963	1641	2071	2181	7875	7309	5436	2609	2685	175	422	6414
ENSG00000005469	CROT	6	1	26	11	28	11	4	18	7	42	78	78	46	24	56	265	357	262	168	359	340	124	166	111	117	95	160	160	113	122	123	159	139	64	114	162	186	200	17	164	451	224	158	186	229	15	106	416
ENSG00000005471	ABCB4	1	0	19	0	2	10	2	10	5	5	7	10	4	6	14	37	69	24	32	30	24	17	24	13	14	14	22	45	21	14	22	27	19	29	47	26	41	45	5	40	109	66	101	119	112	3	68	97
ENSG00000005483	KMT2E	1363	506	1890	723	1351	649	1877	1793	2164	1516	3346	2995	950	579	980	945	2550	1079	997	1456	2001	1069	1546	1070	854	747	848	1728	1419	1814	926	1228	942	1356	2949	1889	2431	2167	187	2490	2993	2694	3203	2243	3167	246	1713	2145
ENSG00000005486	RHBDD2	210	133	265	133	177	121	239	234	236	396	1495	1236	78	41	58	266	689	230	183	368	426	448	371	338	514	480	427	405	378	361	344	510	565	170	256	565	1219	1061	1635	1464	6775	7594	2741	986	791	103	270	2588
ENSG00000005513	SOX8	52	22	87	18	36	16	44	77	30	58	130	125	98	56	99	88	159	97	62	81	82	48	56	41	78	96	94	69	78	87	64	107	82	83	159	176	263	260	391	263	510	838	829	89	42	16	83	588
ENSG00000005700	IBTK	1512	589	2115	1005	1479	847	1562	1513	1742	2636	5223	5234	1366	788	1157	3301	3378	3264	1793	4134	2908	1064	1689	1319	1679	1485	1802	1896	1462	1474	1189	1677	1235	699	850	998	1000	1245	110	851	1827	951	736	2762	3227	201	1171	2074
ENSG00000005801	ZNF195	726	327	992	681	1042	579	1654	1740	1836	3490	6784	6584	1356	735	1276	2096	2451	2159	1012	2767	2043	884	1194	743	780	745	1126	784	632	820	466	717	603	667	985	1725	1678	1848	213	1675	4088	2626	2852	3451	4608	299	2243	4793
ENSG00000005810	MYCBP2	2149	884	2713	1420	1897	1556	2394	2218	2923	4598	9225	9098	1428	866	1494	2898	4872	3393	1843	3738	3718	967	1319	1019	1118	991	1284	1246	1014	1362	944	1329	1109	1339	1536	2195	2208	3054	165	1911	4500	2988	3994	6335	9808	527	3751	4387
ENSG00000005812	FBXL3	485	152	821	275	499	302	332	383	439	859	1704	1574	530	294	531	1073	1434	950	594	1143	1055	583	834	648	542	426	663	581	414	651	464	821	510	180	193	339	303	410	44	291	869	540	352	660	846	70	345	902
ENSG00000005844	ITGAL	17	0	2	9	17	29	34	20	38	62	116	117	1	1	1	2	4	1	4	4	6	1	1	0	1	2	0	2	2	3	0	0	1	0	23	0	9	1	3	4	2	9	26	16	7	0	7	6
ENSG00000005882	PDK2	39	1	91	29	26	48	35	25	10	38	74	92	24	19	39	150	156	169	68	349	165	32	29	31	30	22	28	27	18	31	33	23	34	46	105	319	660	624	849	600	4043	4591	1834	1104	888	71	249	1676
ENSG00000005884	ITGA3	130	40	317	66	43	31	45	39	65	41	139	115	836	482	832	2001	649	1176	223	1126	342	59	52	48	77	72	76	48	59	51	33	68	51	674	1475	947	1846	1571	2196	2071	4464	5590	4931	1924	1850	222	444	3527
ENSG00000005889	ZFX	915	475	1285	530	820	612	1259	1106	1431	2193	4714	4686	1309	724	1272	2764	4508	2571	1743	3002	3068	425	573	398	614	610	780	770	800	1040	314	474	316	346	644	451	478	551	44	467	1252	769	567	2133	2983	180	517	1269
ENSG00000005893	LAMP2	745	456	1699	488	666	427	853	785	814	3667	7525	8543	446	241	453	2045	2205	1784	798	2075	1396	1381	1669	1235	1763	1437	1705	1748	1483	1397	1192	1904	1256	182	369	866	1037	1051	303	1055	3557	1973	956	1241	2227	164	338	3079
ENSG00000005961	ITGA2B	62	55	102	67	64	64	118	143	116	92	213	230	37	16	28	28	110	22	58	106	173	99	98	107	154	179	136	173	95	65	158	181	192	144	291	274	635	597	398	706	1525	1984	5279	331	317	46	222	1892
ENSG00000005981	ASB4	0	9	3	0	4	7	0	0	0	0	0	1	0	0	0	1	6	0	3	5	3	0	0	0	0	0	0	0	0	0	0	0	0	0	0	1	0	0	0	0	1	0	0	0	0	0	0	1
ENSG00000006007	GDE1	814	415	1235	578	696	456	758	695	902	1976	4833	4563	507	327	510	2382	2284	2203	1004	2382	1735	970	1018	843	949	937	904	965	814	787	619	993	862	1035	1655	1650	1995	2266	1755	2235	5335	4448	1824	1234	1616	145	391	4758
ENSG00000006015	C19orf60	209	131	271	127	195	212	237	230	240	654	1952	1915	193	151	264	1187	1594	1523	950	1499	1447	96	112	97	89	117	95	157	132	83	99	120	105	158	291	614	1418	1134	1260	1505	3428	5461	7440	230	166	81	237	3731
ENSG00000006016	CRLF1	17	21	32	17	37	22	42	40	58	99	167	223	36	17	40	129	95	148	58	94	75	76	46	50	71	61	59	26	36	28	58	73	74	48	34	124	229	246	241	241	796	1278	696	175	95	35	77	956
ENSG00000006025	OSBPL7	39	61	85	13	37	8	18	16	46	19	66	44	59	29	78	150	194	197	103	233	233	37	43	30	33	33	28	44	48	52	43	49	56	124	224	352	710	698	438	653	1771	2154	8354	518	517	42	231	1438
ENSG00000006042	TMEM98	487	282	1037	220	287	167	35	66	71	138	380	407	443	221	402	1843	3257	1674	1415	2218	2674	1365	1326	1114	1317	1185	1311	1071	928	822	1034	1410	1289	520	1192	1567	2723	2261	4049	3066	13610	12361	6128	4280	4839	199	524	10293
ENSG00000006047	YBX2	97	33	155	79	66	38	252	338	267	165	480	393	100	55	90	32	67	62	53	130	137	115	175	91	73	98	71	139	143	90	92	113	97	356	815	986	1932	1444	1804	2020	2412	3205	8819	668	582	64	330	3311
ENSG00000006059	KRT33A	0	0	0	1	0	0	2	0	4	0	0	0	0	0	0	0	0	0	0	0	0	0	0	0	0	0	0	0	0	0	0	0	0	0	0	0	0	0	0	0	0	0	0	0	0	0	0	0
ENSG00000006062	MAP3K14	97	58	60	48	102	56	120	78	109	128	362	351	147	97	177	88	144	114	69	129	101	12	5	10	8	13	11	3	11	8	11	13	14	152	223	377	667	636	769	629	1329	1435	1456	504	530	42	190	955
ENSG00000006071	ABCC8	8	0	0	0	4	16	1	13	16	3	10	12	10	7	9	6	82	11	33	43	62	6	10	4	11	6	6	24	11	23	9	14	16	29	56	67	163	132	48	140	574	684	2240	344	420	11	201	441
ENSG00000006116	CACNG3	3	0	0	0	1	0	0	0	0	1	0	0	0	0	0	0	1	0	0	0	0	0	0	1	1	1	2	0	1	1	1	1	2	2	0	5	9	6	10	10	23	13	8	4	6	1	10	13
ENSG00000006118	TMEM132A	422	284	712	383	478	303	628	570	765	1519	4718	4273	666	409	658	2170	3484	2417	1616	3469	3086	99	73	71	94	125	78	96	94	75	84	126	104	591	1036	2926	5039	4889	4874	5193	9860	11762	36785	1610	1581	278	1435	10103
ENSG00000006125	AP2B1	5130	2282	5751	3733	5539	4193	6371	6168	7436	12248	25723	26853	3117	1794	3165	3584	4105	3924	1687	5409	3591	2602	2970	2776	3186	3094	3035	3510	2971	2536	2415	3758	3338	4129	7023	8117	11375	12482	1671	10328	33739	19400	12559	28933	39854	1522	3105	24685
ENSG00000006128	TAC1	3	25	11	0	7	5	8	11	9	20	34	37	43	32	49	15	114	10	72	13	18	45	50	53	56	70	63	35	19	37	17	57	31	37	121	48	49	55	17	53	110	126	135	40	8	1	20	250
ENSG00000006194	ZNF263	655	316	606	388	566	532	1153	1075	1384	3352	7296	7288	521	337	514	1037	1276	934	613	1224	1146	210	228	196	228	236	236	188	152	167	175	282	229	365	544	891	1201	1266	991	1336	1029	1621	1603	755	915	102	381	1425
ENSG00000006210	CX3CL1	4	0	0	0	0	2	0	0	4	3	3	5	24	10	39	29	99	10	29	30	68	12	15	15	13	17	11	10	14	5	21	18	17	20	33	108	198	148	230	198	671	574	424	191	232	16	60	354
ENSG00000006282	SPATA20	68	36	117	29	46	16	26	14	17	31	106	90	120	80	120	298	558	349	303	626	736	62	54	57	77	78	79	113	82	65	81	103	71	217	408	531	1150	947	1107	1203	2635	2826	8282	538	496	51	291	2013
ENSG00000006283	CACNA1G	50	17	57	49	29	128	22	49	58	362	648	883	39	26	44	58	197	60	107	391	371	21	22	26	15	10	13	23	26	16	16	35	30	134	184	406	700	640	777	706	1173	2064	2868	745	666	76	283	1141
ENSG00000006327	TNFRSF12A	442	391	753	192	236	273	231	309	291	761	2525	1967	1564	960	1527	2153	984	1984	475	1270	569	131	97	154	182	158	93	102	116	87	169	205	261	117	304	868	1639	1375	2052	1878	6715	7533	4599	447	374	231	465	4399
ENSG00000006377	DLX6	10	9	21	15	0	8	8	15	33	77	190	140	3	0	8	0	3	2	0	2	2	5	14	4	1	1	4	2	2	3	7	7	2	0	5	0	0	0	1	1	0	0	1	0	2	1	0	2
ENSG00000006432	MAP3K9	346	228	313	353	372	408	795	948	1011	1836	4109	4033	684	424	776	679	840	867	406	1267	930	816	995	759	782	791	862	1109	963	1094	674	1009	902	415	849	1688	2322	2404	1119	2169	7149	5740	4157	6175	6438	429	879	4344
ENSG00000006451	RALA	273	79	332	159	295	344	327	318	345	1006	1914	1818	837	445	837	1303	1429	1282	656	1522	1166	3224	4357	3381	3949	3784	4164	4245	3492	3776	2862	4249	3176	1216	1761	2071	2218	2237	644	2293	4711	2186	613	1497	1680	247	396	4314
ENSG00000006453	BAIAP2L1	582	236	779	357	714	344	1037	1093	1153	1682	3740	3473	350	232	421	375	346	476	194	699	396	452	526	401	399	357	405	461	386	455	380	576	423	1168	1776	1761	2241	2417	1530	2433	5323	5928	5569	2305	2144	201	557	6776
ENSG00000006459	KDM7A	849	403	981	651	1007	797	1197	1201	1412	1963	3715	3866	829	479	871	643	1331	760	602	788	890	406	446	380	374	341	468	634	540	627	316	522	376	370	400	548	531	604	55	484	1409	794	740	1076	1659	110	554	1474
ENSG00000006468	ETV1	23	31	33	18	47	12	8	8	33	41	82	84	1159	738	1143	2011	1986	1984	1072	1845	1355	1893	2355	1969	2393	2081	2996	3132	2788	2620	1525	2710	1785	870	1067	1942	1785	2104	355	1566	5133	3605	3978	3332	3891	201	1544	4086
ENSG00000006530	AGK	353	135	695	305	393	193	564	538	644	1105	2583	2537	437	241	447	850	953	863	401	1011	795	589	686	521	570	566	663	727	589	752	442	652	528	333	655	707	990	866	275	1062	3915	2406	2484	1681	1921	85	669	3372
ENSG00000006534	ALDH3B1	146	158	251	24	26	28	25	20	68	24	71	80	22	26	19	29	91	40	41	63	97	9	11	6	9	2	6	9	11	8	9	8	9	21	15	44	80	78	38	86	210	222	394	101	53	23	83	211
ENSG00000006555	TTC22	14	24	25	28	51	8	93	112	109	127	326	260	6	5	3	2	2	0	1	2	2	8	11	6	10	5	6	4	1	2	7	13	12	7	25	33	55	47	48	62	176	257	178	53	57	10	15	214
ENSG00000006576	PHTF2	1138	402	1976	458	839	364	524	563	602	1330	2488	2494	364	196	345	1061	1154	1074	513	1292	974	842	1152	871	732	666	860	979	780	844	577	951	661	383	509	544	496	584	75	451	2033	966	679	938	1254	94	560	1889
ENSG00000006606	CCL26	40	6	54	24	34	8	11	0	1	5	7	11	90	56	89	59	18	69	21	83	21	46	46	38	32	38	39	37	25	50	35	42	40	44	92	136	205	158	261	211	424	303	212	38	58	10	12	271
ENSG00000006607	FARP2	640	321	754	463	564	407	640	599	724	931	2072	2035	534	299	519	963	1265	992	511	1325	943	729	908	816	1144	914	1111	938	778	791	614	1081	810	365	788	753	1100	1165	392	976	3568	2825	2560	2491	2838	163	600	2624
ENSG00000006611	USH1C	8	0	11	0	1	0	10	16	2	2	9	3	7	4	6	1	10	4	8	7	13	6	6	4	4	7	5	16	9	3	7	8	7	13	86	65	110	83	48	119	234	317	1118	239	220	11	155	247
ENSG00000006625	GGCT	276	55	364	197	246	169	247	287	305	817	1634	1692	435	247	393	1477	1496	1239	859	1827	1572	4613	5792	4254	4856	4637	4601	4777	3614	4463	5001	7006	5941	520	932	1265	1507	1516	727	1644	3004	2379	1951	237	282	62	151	3579
ENSG00000006634	DBF4	924	337	933	646	913	566	1253	1226	1279	1851	4116	3682	822	512	774	2512	2579	2510	1196	3290	2138	434	725	616	587	501	630	627	511	604	439	751	466	826	1207	871	857	911	126	862	1174	848	784	298	475	93	602	1284
ENSG00000006638	TBXA2R	21	2	15	12	6	21	6	5	34	32	85	78	2	0	1	6	6	4	2	13	5	12	13	9	12	9	12	13	10	8	6	9	6	3	2	11	28	20	31	37	79	103	21	9	5	4	7	46
ENSG00000006652	IFRD1	754	341	1408	575	863	557	1078	930	1124	3155	6869	6912	1130	630	1021	2980	3662	3234	1766	2927	2611	1065	1073	1004	1628	1467	1769	1104	862	1297	985	1717	1209	852	1075	1191	1104	1504	184	1174	3621	2420	2709	1141	1338	142	1094	4293
ENSG00000006659	LGALS14	0	0	0	0	0	0	0	0	0	0	3	0	1	0	1	0	0	0	0	0	0	11	7	9	6	2	4	12	7	8	8	13	7	1	3	8	17	16	3	20	26	6	5	2	4	0	1	10
ENSG00000006695	COX10	338	123	467	252	386	145	530	523	608	1148	2542	2340	237	142	223	376	404	417	212	551	391	765	718	631	867	807	789	785	760	717	653	842	856	282	456	578	720	841	783	793	3048	2995	1258	1600	1395	134	535	2136
ENSG00000006704	GTF2IRD1	281	126	457	158	265	194	342	400	470	687	1812	1714	169	110	268	371	724	391	296	734	585	276	295	197	258	244	257	289	193	282	226	276	283	437	756	1227	2033	1973	2201	2120	5147	6036	5806	2090	1721	234	628	4051
ENSG00000006712	PAF1	827	224	970	444	920	684	678	612	708	735	1942	1789	285	141	231	856	1200	788	584	1132	871	246	212	206	228	271	261	260	228	217	175	252	234	697	1726	1151	1683	1746	660	1830	3683	3835	2034	1043	927	92	375	4022
ENSG00000006715	VPS41	924	361	1089	487	614	603	772	800	913	1596	3268	3324	646	421	643	2897	3780	2830	1813	3684	3190	2023	2532	2251	1739	1693	1922	1727	1605	1958	1452	2148	1622	872	1256	1590	1487	1877	187	1417	3618	2034	2455	2833	3143	165	1098	3054
ENSG00000006740	ARHGAP44	258	113	430	162	302	168	319	311	345	292	690	754	146	78	164	222	341	281	153	447	335	246	270	230	288	291	313	263	254	214	203	348	329	279	440	840	1138	1222	1175	1185	2108	2513	2282	1124	1019	85	422	1881
ENSG00000006744	ELAC2	1432	673	1795	982	1689	1288	2217	2001	2216	3935	10011	9943	1248	705	1131	2974	2412	3253	1200	3861	2212	1113	909	955	1470	1345	1202	1092	873	781	1141	1546	1703	1131	1665	3368	5160	5328	5238	5445	13675	13763	26040	8232	8309	513	1551	13915
ENSG00000006747	SCIN	59	0	101	14	41	0	15	11	26	10	24	21	4	2	1	1	3	5	0	3	1	18	33	20	12	6	15	11	8	12	11	24	18	64	102	55	76	81	6	88	88	75	75	80	126	3	37	153
ENSG00000006756	ARSD	68	53	152	11	23	14	50	37	45	70	228	214	81	55	70	279	593	239	252	372	444	47	84	31	87	78	76	111	89	93	47	56	59	39	104	116	241	159	141	259	551	720	587	317	289	25	69	557
ENSG00000006757	PNPLA4	112	71	81	86	124	79	191	157	239	239	695	611	8	8	8	412	433	449	219	546	397	191	254	171	381	373	374	325	206	238	268	317	293	80	208	321	523	392	636	530	1478	1288	526	437	597	34	216	1233
ENSG00000006788	MYH13	112	6	139	63	86	66	98	81	116	218	488	474	0	0	2	0	0	1	4	0	3	0	0	0	0	0	0	0	0	0	0	1	0	0	0	0	0	2	0	1	0	1	1	4	0	0	2	1
ENSG00000006831	ADIPOR2	498	283	771	510	600	565	724	764	977	2260	4363	4633	588	322	675	1816	2401	1747	1078	2065	1891	998	1087	831	1050	990	968	1096	888	852	776	1084	1015	771	1474	1578	2332	2408	616	2271	4596	3150	1476	2385	2591	164	330	3206
ENSG00000006837	CDKL3	29	9	0	32	29	24	16	29	32	42	92	82	19	6	16	53	78	50	31	63	77	14	13	11	19	17	6	17	11	5	20	19	13	6	17	34	23	37	20	16	79	97	88	33	22	4	21	107
ENSG00000007001	UPP2	0	0	7	5	1	4	13	3	7	5	13	16	1	1	2	4	8	7	2	6	10	0	0	0	0	0	0	0	1	0	2	1	0	0	0	0	3	3	1	0	5	3	11	28	20	0	20	4
ENSG00000007038	PRSS21	0	0	2	0	1	0	4	15	18	3	13	4	2	0	2	0	0	0	0	1	0	10	13	4	8	3	1	1	2	0	3	4	4	1	12	6	26	8	17	26	62	101	338	22	3	13	24	76
ENSG00000007047	MARK4	233	75	404	96	248	237	165	183	229	373	912	823	133	69	165	232	338	279	147	421	358	142	140	115	154	146	121	167	160	108	105	145	155	967	1452	1612	2547	2605	3366	2824	2311	3175	1923	803	598	164	259	1856
ENSG00000007062	PROM1	2699	1329	2775	2206	3294	2316	6687	6523	7620	9735	22301	21216	1375	784	1332	875	2813	734	913	1604	1696	2146	2693	2099	2846	2463	2682	3165	2295	2587	2707	4326	3841	2107	3165	2617	3005	3523	297	2740	8976	4974	4080	6492	11535	325	1790	6293
ENSG00000007080	CCDC124	759	190	630	388	825	551	516	714	606	1168	3327	3230	207	138	213	506	543	455	269	643	498	139	153	130	135	177	163	180	165	117	133	152	138	833	1876	1780	2688	2347	2669	3154	5007	5880	2459	159	184	73	127	5671
ENSG00000007129	CEACAM21	0	0	0	0	0	0	0	0	0	0	1	2	0	0	0	7	2	4	0	3	3	0	1	0	0	3	1	0	0	0	0	0	0	1	8	4	2	3	5	7	3	4	5	4	1	0	0	4
ENSG00000007168	PAFAH1B1	1768	749	2008	1148	1753	1331	1360	1668	1771	3906	8244	8437	1509	819	1460	5722	8867	5715	3934	7060	6718	2564	3545	2568	2820	2588	2853	3225	2555	2710	2115	3435	2691	2590	3897	3235	4190	4519	1046	3942	9531	5200	2550	4545	5993	386	688	8317
ENSG00000007171	NOS2	5	16	48	2	9	5	15	20	19	17	45	63	24	7	29	73	295	30	61	41	72	11	16	10	11	22	24	11	13	13	8	15	15	44	57	52	121	104	104	135	282	359	246	137	123	6	53	175
ENSG00000007174	DNAH9	2	10	0	8	11	28	21	31	13	5	19	25	10	4	26	53	88	57	36	50	61	9	2	3	12	9	10	4	4	6	7	8	15	14	25	23	34	37	22	31	82	77	136	122	211	7	82	37
ENSG00000007202	KIAA0100	3393	1781	4110	2610	3693	2520	5354	5285	6171	8764	19534	20099	1947	1221	2137	5208	6855	5534	2874	6120	4998	569	432	584	784	701	553	598	613	572	563	954	815	3082	5305	5059	7937	8694	3998	7444	22445	21082	27943	34316	41533	1343	4670	18937
ENSG00000007216	SLC13A2	0	0	0	0	1	0	1	3	0	0	1	6	0	0	1	0	0	0	0	0	0	0	0	0	0	0	0	0	0	0	0	0	0	0	0	0	0	0	0	0	0	0	0	0	1	0	2	0
ENSG00000007237	GAS7	2898	1805	3136	2448	3629	2746	3378	3189	3835	11427	28093	26240	279	173	297	218	277	188	106	445	206	180	222	199	233	178	188	203	202	153	213	320	282	256	470	688	1186	980	605	1075	2569	2489	1411	1611	1313	142	248	2095
ENSG00000007255	TRAPPC6A	31	23	10	16	17	17	28	34	49	69	187	210	96	62	94	371	514	469	237	714	558	66	118	59	53	64	68	149	115	79	54	91	70	33	93	584	1078	930	1418	1201	4440	4428	1895	164	206	39	78	3326
ENSG00000007264	MATK	117	57	139	77	138	139	102	70	150	187	529	515	91	61	93	24	16	15	5	56	24	46	37	50	57	49	42	39	39	32	38	57	62	212	441	420	832	772	1008	945	2106	2867	2443	343	367	64	130	2511
ENSG00000007306	CEACAM7	8	13	0	7	10	0	62	54	53	32	62	56	0	0	0	0	2	0	2	1	2	0	3	0	0	0	0	0	0	0	1	1	2	0	0	0	0	0	0	0	0	0	0	0	0	0	0	0
ENSG00000007312	CD79B	8	0	1	0	3	0	4	4	8	5	28	28	5	7	3	37	27	57	25	61	38	3	4	5	5	8	4	6	9	4	3	5	8	7	38	28	71	42	52	85	216	212	140	67	65	3	4	194
ENSG00000007314	SCN4A	3	0	9	10	9	2	21	19	18	12	9	12	34	20	50	65	78	139	56	220	149	90	76	74	94	99	109	86	99	78	84	111	140	93	240	408	1000	856	716	1046	2481	3447	3905	3017	2049	142	620	1745
ENSG00000007341	ST7L	237	171	380	118	197	192	337	230	393	461	896	936	183	96	167	365	614	437	312	526	538	157	168	140	121	107	144	154	108	162	78	118	113	160	208	246	241	261	158	289	725	624	450	597	697	45	363	697
ENSG00000007350	TKTL1	52	31	66	26	59	85	168	204	205	731	1802	1945	0	2	4	5	63	3	1	6	33	0	1	0	2	3	1	1	2	2	1	0	1	0	0	1	2	0	0	2	7	5	5	0	13	0	3	4
ENSG00000007372	PAX6	43	3	33	5	23	14	24	9	16	44	94	62	37	19	26	104	791	76	207	161	464	44	61	42	30	29	34	44	31	34	25	39	33	13	21	37	23	32	8	28	87	81	176	105	77	7	67	89
ENSG00000007376	RPUSD1	508	369	482	339	576	477	703	773	727	1567	5246	4783	168	106	136	790	611	841	339	989	538	106	68	82	89	97	98	71	97	78	79	81	101	184	315	723	1325	1345	2159	1437	6966	7462	4121	470	654	124	424	3999
ENSG00000007384	RHBDF1	445	270	625	226	338	286	659	555	788	1000	2620	2456	201	123	192	437	356	648	178	425	319	719	602	574	863	699	684	746	645	639	586	736	836	421	673	1075	1854	1957	1919	1875	6567	7877	23224	1219	1024	133	557	5038
ENSG00000007392	LUC7L	1227	515	1746	781	1157	710	1701	1815	1858	1719	4085	4060	647	421	677	2516	3948	2530	2141	3165	3755	837	996	792	1114	946	950	999	773	798	666	940	943	1825	3127	2056	2569	2733	1407	2782	5126	4658	7003	1618	1441	193	1333	5841
ENSG00000007402	CACNA2D2	1414	967	1389	1063	1455	800	3120	2770	3632	4491	12098	10647	115	98	163	79	294	120	113	384	348	88	231	108	53	58	88	145	153	89	77	101	74	713	1908	1299	3091	2057	1839	3197	7421	6721	7596	2077	2291	173	378	3793
ENSG00000007516	BAIAP3	56	79	73	43	41	31	125	90	145	111	355	298	36	25	34	63	219	67	121	126	180	13	7	13	12	12	9	10	9	4	13	18	27	78	186	243	499	447	421	567	855	1595	4310	215	268	39	278	1094
ENSG00000007520	TSR3	280	139	398	184	279	256	227	253	211	1050	2926	2976	223	175	251	1452	1422	1385	750	1490	1101	187	128	161	221	180	174	163	159	123	116	217	208	457	893	765	1261	1363	1412	1507	3455	4316	1967	210	231	90	157	3523
ENSG00000007541	PIGQ	236	158	268	150	134	98	270	342	278	406	1379	1230	202	118	164	562	909	661	404	956	837	69	51	59	92	87	49	53	69	67	55	101	92	167	279	894	1925	1871	2041	1831	8323	10494	18272	1122	1356	168	972	6391
ENSG00000007545	CRAMP1L	395	228	462	268	357	273	520	520	596	935	2085	2097	193	106	246	356	762	382	324	474	569	238	285	207	229	228	247	217	239	218	214	285	262	267	563	752	1255	1196	744	1212	2092	2285	3083	898	770	108	290	1775
ENSG00000007866	TEAD3	240	90	571	128	217	93	134	160	196	262	706	660	283	172	277	464	581	412	211	536	398	146	164	145	138	114	123	122	118	100	85	137	115	293	507	1168	1843	1726	2215	2135	4225	5487	4322	1031	797	94	352	3454
ENSG00000007908	SELE	5	0	0	3	0	0	2	0	0	0	0	0	0	0	0	0	1	0	0	0	0	0	0	0	0	0	1	0	0	0	0	0	0	0	0	0	0	0	0	0	0	0	2	2	0	0	0	2
ENSG00000007923	DNAJC11	2392	894	2331	1827	2881	2173	4050	3872	4831	4000	8652	8957	566	358	584	2112	2009	2231	912	2505	1581	370	414	401	559	451	471	383	411	358	380	584	534	1250	2202	2364	3288	3507	2095	3247	4409	5158	6536	2675	2984	142	569	4951
ENSG00000007933	FMO3	28	0	46	7	7	4	3	1	4	0	2	0	1	0	0	2	2	1	1	0	5	1	1	1	0	0	1	2	1	1	3	1	0	0	0	0	1	0	0	1	14	5	25	72	82	3	79	1
ENSG00000007944	MYLIP	325	197	444	161	233	106	537	497	583	1111	2595	2794	152	93	132	163	219	141	113	306	205	425	674	412	397	442	502	581	410	484	419	615	450	380	785	806	1143	1188	391	1161	3568	3185	2588	2456	2124	178	884	4242
ENSG00000007952	NOX1	0	0	0	0	6	0	2	4	3	17	38	29	2	2	3	11	18	10	11	10	17	0	4	0	0	0	1	2	2	0	0	5	0	0	2	4	2	2	1	4	10	6	1	0	7	0	1	9
ENSG00000007968	E2F2	286	165	207	200	243	273	432	445	503	826	1998	1943	61	43	69	308	712	288	248	438	492	81	63	62	52	69	53	85	76	51	54	89	68	106	220	280	580	476	616	513	664	747	449	361	370	46	113	455
ENSG00000008018	PSMB1	790	463	1126	718	821	718	882	889	939	3662	8946	8890	1756	1160	1677	10094	9364	9614	5267	10460	8036	7083	7820	6761	9000	8538	7565	8140	6350	6162	6641	9638	8597	2253	3811	4537	6169	6944	2262	6857	28263	17454	6504	4948	4916	377	471	19000
ENSG00000008056	SYN1	10	2	26	8	14	16	28	23	62	56	155	145	22	11	25	37	37	32	18	40	33	185	190	134	143	164	141	198	146	130	137	180	176	239	387	496	816	734	1203	831	320	632	340	245	306	74	75	160
ENSG00000008083	JARID2	1405	571	1479	954	1578	975	2370	2349	2437	4337	10161	9961	4247	2440	4054	3167	3612	3495	1732	6001	3711	6403	6498	5775	7792	6248	6972	5320	4511	4648	5701	8280	7626	6163	10785	10937	16908	14644	2576	17130	25297	26745	26334	21622	24841	1999	5525	32149
ENSG00000008086	CDKL5	554	121	695	351	518	334	766	761	797	791	1849	1767	745	382	793	568	581	708	310	1312	756	558	1065	574	492	489	633	551	522	660	548	652	483	359	530	854	1081	1063	58	870	4251	2567	2347	5038	6301	306	1158	3444
ENSG00000008118	CAMK1G	2	0	0	4	0	0	4	0	5	6	3	6	1	4	2	8	35	9	13	30	48	3	5	7	2	14	12	13	19	13	5	10	7	17	14	20	37	52	56	36	195	169	165	80	94	4	32	176
ENSG00000008128	CDK11A	188	68	226	149	197	129	422	349	353	258	630	585	70	52	82	90	127	102	59	134	111	5	3	9	7	3	4	4	4	7	15	12	10	164	247	374	517	545	237	521	431	768	1916	152	123	24	97	530
ENSG00000008130	NADK	1069	780	1174	788	872	836	1791	1816	1964	2530	6088	6189	353	206	345	976	1206	936	593	1430	1067	423	428	336	407	376	328	489	358	374	348	444	485	844	1022	2174	3358	3871	4576	3620	11934	13999	13818	2118	1877	250	625	10834
ENSG00000008196	TFAP2B	12	0	0	7	2	7	8	19	21	13	19	22	0	0	0	15	289	2	148	6	80	3	4	1	9	11	11	2	1	0	2	5	3	12	6	4	14	6	6	7	0	15	7	11	1	0	3	5
ENSG00000008197	TFAP2D	0	0	0	0	3	0	3	0	0	1	0	1	1	0	0	0	0	0	0	0	0	1	0	0	0	0	0	0	0	0	0	1	0	0	0	1	0	1	0	0	0	0	0	0	0	0	0	0
ENSG00000008226	DLEC1	33	24	20	9	15	21	43	47	37	41	139	117	10	15	25	119	123	216	117	238	210	4	1	2	3	2	1	1	1	0	4	7	3	18	20	37	58	51	40	62	186	227	913	464	226	14	322	148
ENSG00000008256	CYTH3	556	268	562	394	567	397	846	783	813	2520	5721	5866	214	120	227	341	676	309	263	471	488	169	174	157	185	178	164	228	187	156	165	201	157	349	503	549	775	824	512	801	2155	2357	2396	673	585	69	168	1913
ENSG00000008277	ADAM22	41	23	58	22	41	14	44	50	58	111	278	259	347	189	360	550	1085	651	508	1008	1107	560	696	571	550	466	578	542	481	562	493	769	575	549	774	684	800	915	72	770	2292	1738	2318	2537	3563	155	1488	2398
ENSG00000008282	SYPL1	287	188	484	279	445	311	507	475	526	1018	1837	2020	514	277	544	1203	1364	1217	588	1310	1087	3204	4366	2859	3401	2938	3199	3324	2445	3045	2328	3490	2774	248	539	1100	1373	1371	1013	1354	5445	2324	526	1275	1816	107	238	3662
ENSG00000008283	CYB561	87	48	105	54	64	105	66	57	75	318	884	966	177	96	158	319	460	398	218	591	504	338	350	308	404	331	325	307	313	297	265	415	375	213	486	742	1184	1117	1518	1205	2800	2978	1921	768	932	106	189	2652
ENSG00000008294	SPAG9	2275	772	3551	1175	1680	1016	1888	1918	2193	4634	9734	9444	1924	1174	1905	5825	11414	5376	4402	7313	8630	907	1202	1026	1170	1233	1318	1301	1089	1427	1022	1424	1109	2210	3157	2136	2381	2908	228	2279	3415	2210	2545	3686	5375	327	1370	3932
ENSG00000008300	CELSR3	681	466	688	463	783	526	1072	991	1239	1409	3919	3704	539	332	596	666	1641	814	636	1591	1272	237	293	199	219	236	220	307	236	229	203	282	271	813	1309	2068	4164	3869	4182	3988	7604	10090	22114	7408	7641	741	2269	5293
ENSG00000008311	AASS	1105	232	1045	968	1435	808	2216	2050	2732	3547	8130	7875	6047	3493	6028	3290	4709	3410	2434	6525	5518	11925	20889	15572	11026	9123	12374	9749	8087	13220	13590	21912	13411	19077	23249	18189	23052	23241	1941	19539	42333	36442	72694	42809	66723	2870	27235	33489
ENSG00000008323	PLEKHG6	55	50	98	18	47	35	86	77	101	124	355	336	144	82	115	131	105	198	75	331	171	40	30	24	48	31	26	37	42	36	36	47	46	245	388	764	1225	1193	1767	1326	3045	3830	2277	1105	999	104	308	2730
ENSG00000008324	SS18L2	99	41	101	102	147	57	130	99	134	321	761	803	287	178	254	930	818	968	443	1063	698	2530	2508	2659	3784	2304	2709	2324	2142	2589	1817	3959	2637	263	356	1134	1138	1130	696	1464	2922	1459	618	416	362	41	130	2512
ENSG00000008382	MPND	50	24	65	33	44	64	86	116	73	186	442	447	57	26	47	321	415	379	210	490	413	96	106	85	81	101	68	108	79	63	72	79	90	153	412	440	890	850	1073	1021	2291	2626	1663	451	427	56	172	1915
ENSG00000008394	MGST1	259	102	206	164	230	139	552	485	594	319	764	680	680	386	631	869	866	928	487	1454	1032	6274	7297	5644	6603	6058	6588	6174	4434	6403	4940	6996	5592	2443	4506	3713	4657	4963	4388	4564	21570	10567	4239	2735	3543	231	855	15112
ENSG00000008405	CRY1	339	78	456	165	249	134	259	192	293	542	1272	1126	450	293	463	1169	1077	1151	541	1323	1078	554	718	503	712	554	644	703	593	541	444	733	575	411	687	535	680	705	187	729	1945	1657	834	626	828	80	287	1549
ENSG00000008438	PGLYRP1	8	18	20	2	17	0	18	18	12	15	42	33	3	0	4	3	20	11	7	10	5	0	0	0	0	0	0	0	0	0	1	0	0	3	1	34	50	62	18	47	107	110	447	51	60	5	51	142
ENSG00000008441	NFIX	743	267	943	247	448	1116	253	367	466	864	2169	2208	2	7	6	9	44	6	14	1	10	3	1	4	2	4	1	2	1	0	4	4	5	0	5	9	12	7	8	13	7	18	25	4	3	1	15	10
ENSG00000008513	ST3GAL1	539	309	1092	339	469	268	290	294	274	508	1209	1308	72	53	84	219	252	134	91	225	110	73	64	76	135	124	123	104	91	90	95	109	111	60	139	191	253	276	271	314	607	576	470	377	465	39	107	576
ENSG00000008516	MMP25	10	8	25	6	14	19	37	25	38	17	49	57	99	53	137	59	63	64	40	92	51	154	142	141	168	134	136	166	174	135	127	193	200	238	415	1017	2047	1750	2483	2155	1790	2825	2297	291	232	109	166	1106
ENSG00000008517	IL32	686	293	931	342	617	392	490	524	517	263	641	549	34	26	34	18	3	15	1	13	6	7	6	5	8	10	5	1	3	0	7	4	0	21	125	30	49	34	68	56	150	135	132	26	27	9	40	75
ENSG00000008710	PKD1	1227	873	1716	778	895	590	1987	1947	2576	2087	6808	5976	725	455	786	929	1796	987	803	1605	1601	95	127	86	102	103	89	132	127	77	76	128	93	565	943	2000	4464	3915	3265	4294	7562	10175	35211	1930	2237	429	2008	6497
ENSG00000008735	MAPK8IP2	191	104	251	193	187	190	362	398	431	504	1383	1337	47	38	39	97	687	73	195	241	282	58	47	67	88	68	52	49	37	24	50	89	88	52	48	176	217	264	377	225	422	372	450	50	80	14	30	231
ENSG00000008838	MED24	972	553	1202	620	1086	947	1186	1210	1352	2451	6640	6355	482	312	542	1455	1872	1462	735	2312	1706	615	621	503	659	660	534	707	632	493	546	686	770	1102	1811	2926	4890	5045	5429	5101	14729	16795	20245	5854	7077	526	1304	11434
ENSG00000008853	RHOBTB2	162	118	294	72	105	101	74	100	102	213	490	516	96	68	102	359	727	366	213	410	353	38	10	25	33	47	27	41	31	29	34	45	34	86	174	372	579	679	872	666	1851	2104	1375	1927	1395	88	316	1236
ENSG00000008869	HEATR5B	889	400	1215	568	798	446	1048	976	1286	1924	4465	4301	485	258	447	1339	1611	1606	841	1988	1501	492	588	450	560	456	566	638	538	557	368	600	576	316	483	847	986	1180	74	1026	3307	2241	2004	3804	5674	179	733	3067
ENSG00000008952	SEC62	1686	325	2026	690	1252	925	994	1026	904	1848	3703	3843	932	522	917	3163	4166	3166	1989	3442	3048	2309	3256	2382	3119	1950	2993	2273	2272	2187	1601	2983	1826	1373	2755	1884	1587	1770	269	1702	3276	1401	621	1260	1321	132	597	2902
ENSG00000008988	RPS20	11627	7339	13052	10138	11565	9823	12363	11757	16462	23302	81789	63651	7055	4204	6082	24458	27160	23138	14200	27118	26294	2608	3766	2670	2710	2984	3029	2462	1936	2880	2603	3567	3169	6094	10084	25470	27202	32147	38510	31329	53362	41203	22506	5020	4912	1777	2061	68646
ENSG00000009307	CSDE1	8510	2802	10395	5120	8393	6894	8156	8109	9390	20841	42780	45044	8561	4996	7743	23200	31778	20920	14072	28789	25726	16306	19824	9567	10110	8692	13377	12158	10261	13126	9682	13114	9476	13553	22407	19838	21632	23868	2268	21854	35537	19258	12831	25714	32140	2042	6975	36434
ENSG00000009335	UBE3C	1852	1047	2325	1542	2100	1536	2689	2252	3101	4082	9350	9504	1480	907	1459	3276	3327	3057	1602	3661	2942	2235	2324	1977	2518	2183	2398	2241	2090	2150	1627	2790	2269	1115	2166	2167	3222	3083	872	3050	11059	8177	4468	7048	7456	493	1851	8618
ENSG00000009413	REV3L	1183	338	1710	712	1031	446	1999	1881	2188	2471	5224	4365	370	207	383	566	1127	735	384	873	749	211	278	235	349	197	329	280	260	293	267	429	229	275	300	304	359	354	30	303	965	520	782	1892	2727	137	1412	976
ENSG00000009694	TENM1	4	0	24	3	15	7	8	17	21	36	84	90	41	31	41	45	65	76	24	65	69	37	36	22	70	46	79	49	53	60	34	26	27	86	82	127	139	185	8	92	454	417	1475	623	858	28	478	494
ENSG00000009709	PAX7	16	0	0	1	0	0	3	9	6	2	2	2	1	1	1	14	395	8	42	28	169	2	4	4	6	4	3	4	1	2	2	4	2	0	2	2	2	11	10	3	3	11	10	7	4	0	8	4
ENSG00000009724	MASP2	39	51	59	40	60	45	73	97	88	69	182	155	28	9	31	38	106	43	32	61	95	7	6	5	8	7	9	7	8	5	6	14	11	26	64	112	163	155	59	149	596	466	741	444	429	14	223	585
ENSG00000009765	IYD	0	0	10	0	3	0	0	0	0	0	1	0	0	0	0	1	0	1	1	1	2	0	0	0	0	0	0	0	0	0	0	0	0	0	1	0	0	0	0	0	0	0	0	1	0	0	1	0
ENSG00000009780	FAM76A	261	136	406	133	256	259	291	297	421	787	1739	1607	193	109	193	656	603	736	338	857	605	596	916	664	547	616	698	825	785	1147	570	829	526	161	357	297	332	358	81	374	717	514	346	350	431	57	97	705
ENSG00000009790	TRAF3IP3	21	14	0	10	0	0	11	11	1	10	24	16	5	4	3	4	11	11	2	13	12	2	2	1	2	4	3	4	4	6	3	5	1	1	17	2	6	6	1	9	21	14	31	57	37	0	33	22
ENSG00000009830	POMT2	238	143	340	170	265	199	310	414	397	638	1502	1531	199	116	224	673	1121	724	420	966	765	186	172	127	141	166	146	167	149	130	113	170	133	292	446	1177	1673	1742	2015	1541	5566	6018	10623	2238	2177	125	674	4008
ENSG00000009844	VTA1	949	446	1122	735	1187	662	1253	1227	1345	2109	4063	4258	771	396	643	1698	1683	1524	756	1939	1341	2024	2950	2144	1988	1947	2314	2287	1769	2057	1606	2458	1828	1123	1823	1446	1529	1513	246	1517	5838	2518	1164	1926	3209	183	661	4827
ENSG00000009950	MLXIPL	3	0	39	4	12	27	34	56	35	8	42	37	5	7	13	8	13	17	10	36	26	32	44	27	29	18	26	40	41	23	30	31	30	170	371	509	1159	880	682	1149	1504	2211	7921	259	181	40	233	1269
ENSG00000009954	BAZ1B	5415	1552	5382	3818	6240	4355	7705	7617	8567	7557	15902	14932	1991	1255	1949	5457	7855	6008	3627	7415	6216	831	947	792	985	848	808	881	799	865	754	1040	943	6219	10818	5433	6639	7130	758	6516	8795	5308	5911	5648	5708	626	1446	7779
ENSG00000010017	RANBP9	1255	451	1527	817	1293	837	1595	1572	1811	2554	5567	5132	452	261	463	1149	1734	1170	720	1555	1383	2027	2315	1665	2121	1866	2308	2339	1760	2449	1756	2476	2113	563	1076	1026	1263	1439	480	1317	2851	1412	723	1086	1631	154	419	2530
ENSG00000010030	ETV7	5	0	4	1	0	5	5	6	4	3	16	8	2	0	5	4	1	3	0	4	1	0	2	1	7	7	10	2	4	1	4	5	7	15	55	34	86	70	97	70	291	286	182	37	55	11	20	210
ENSG00000010072	SPRTN	270	113	347	184	308	157	323	323	420	542	1042	1058	220	120	217	764	815	661	360	777	637	292	392	265	296	242	374	289	300	304	229	362	256	146	227	220	241	287	45	291	965	698	360	411	429	52	215	767
ENSG00000010165	METTL13	491	153	391	351	363	328	600	496	597	1825	4342	4412	418	306	453	1448	1235	1665	668	1793	1099	801	849	735	879	780	885	686	576	715	538	791	757	852	1356	2464	3348	3589	2080	3471	6822	6662	3863	4457	5211	267	533	7532
ENSG00000010219	DYRK4	90	40	105	44	56	67	102	126	127	229	546	455	45	18	60	201	342	187	122	291	259	44	67	51	47	48	61	53	28	41	36	50	52	57	89	110	167	143	119	194	548	367	525	239	158	15	67	483
ENSG00000010244	ZNF207	3229	1728	4454	2309	3580	2446	4518	4128	4776	7558	16317	15290	3045	1820	3090	6022	8184	5916	3784	8481	7940	3712	5381	4197	4742	3888	4803	4783	3557	4207	3344	5444	3979	2002	3042	6701	8935	9687	3372	8671	38925	25149	20539	19146	20122	962	3811	28944
ENSG00000010256	UQCRC1	1918	1007	1775	1554	2132	1744	2064	2113	2611	6309	16960	17139	1560	987	1551	3575	4475	3707	2258	4921	4024	815	844	665	790	914	810	806	635	672	725	1045	1021	2626	5562	5347	10002	10068	14605	11343	44468	41851	28218	14005	13803	833	1331	30304
ENSG00000010270	STARD3NL	160	134	346	113	196	144	117	98	132	260	663	647	474	277	400	2538	2694	2417	1263	2604	2139	728	1035	764	837	907	985	1078	791	833	622	966	740	449	654	672	826	790	771	770	2716	1359	778	817	771	67	321	2377
ENSG00000010278	CD9	1823	789	2033	1420	1972	1208	2201	1904	2218	5413	12848	14226	1111	628	1044	1822	1145	2988	822	2250	1096	4237	4269	4040	6194	5441	5199	5552	3846	5025	4361	6676	5820	753	1432	3287	4888	4414	5858	5308	19668	10095	4726	3977	5135	390	494	13142
ENSG00000010282	HHATL	1	0	0	3	2	0	3	2	5	1	4	8	3	1	0	1	1	0	0	3	2	1	0	0	1	3	0	0	1	0	1	0	0	2	7	2	12	19	5	9	24	20	68	22	4	0	2	24
ENSG00000010292	NCAPD2	1258	432	1380	820	1224	926	1367	1283	1590	2511	5803	5763	1908	1189	2098	2995	3888	3314	1573	5455	3362	1188	1259	1114	1121	1179	1196	1666	1520	1273	1080	1512	1420	4796	8330	6544	9713	10246	4525	9433	19012	20167	16400	16132	17102	1250	2001	20245
ENSG00000010295	IFFO1	232	72	276	106	147	134	199	196	243	350	852	777	108	73	126	580	591	766	321	907	606	162	132	117	143	112	124	176	152	123	116	175	186	215	384	404	759	790	611	833	2300	2619	4288	647	509	47	415	2217
ENSG00000010310	GIPR	18	21	42	2	21	7	14	16	12	43	149	138	0	3	4	8	8	6	4	26	11	8	10	3	5	6	2	4	4	10	3	6	11	12	51	48	80	56	45	65	99	164	360	97	61	3	37	158
ENSG00000010318	PHF7	123	61	119	97	123	58	176	168	181	441	1146	954	61	35	73	162	135	204	62	243	154	47	64	46	54	59	51	107	97	68	63	82	73	168	334	240	327	326	281	271	792	933	917	251	237	29	102	961
ENSG00000010319	SEMA3G	3	0	14	2	7	11	7	16	0	4	12	13	22	15	26	55	122	64	52	201	191	15	26	11	17	14	10	17	14	18	15	24	27	24	63	78	141	134	76	145	230	321	355	137	150	17	137	200
ENSG00000010322	NISCH	1335	846	1922	951	1152	962	1775	1576	2172	2326	6225	5909	764	514	825	2042	3399	2401	1514	3768	3425	618	838	643	698	667	713	814	661	658	641	925	931	938	1667	3308	6443	5980	5169	6352	23786	29080	38303	6421	7505	596	1980	16662
ENSG00000010327	STAB1	2	0	1	7	7	13	33	16	37	28	102	60	13	2	10	12	21	23	6	37	33	4	3	2	1	4	0	4	2	2	3	1	4	5	16	20	54	55	55	51	186	269	481	148	141	11	110	146
ENSG00000010361	FUZ	72	44	154	44	86	92	105	88	119	316	920	880	97	83	119	488	547	507	295	762	660	120	73	92	90	109	87	86	111	47	101	128	162	176	498	644	1161	1128	1890	1119	2805	3478	2539	453	476	75	181	2994
ENSG00000010379	SLC6A13	12	0	12	5	0	14	3	5	9	11	13	21	1	1	2	6	4	4	0	6	2	0	1	1	0	0	0	3	0	0	1	2	2	0	3	3	3	0	1	1	5	9	53	9	10	0	9	7
ENSG00000010404	IDS	236	32	434	96	204	42	58	74	91	223	444	481	979	509	929	901	1253	877	482	1093	779	727	904	571	968	734	1024	1369	1200	881	588	886	684	336	647	552	945	853	494	816	6986	3944	4046	1183	1773	53	789	2623
ENSG00000010438	PRSS3	0	0	0	0	2	1	5	0	0	0	1	0	0	1	1	2	4	2	1	2	2	1	0	0	0	4	1	1	0	0	2	2	6	0	0	1	2	4	2	4	5	1	8	23	9	0	4	5
ENSG00000010539	ZNF200	102	51	141	88	94	51	143	181	211	375	814	912	114	75	137	350	420	353	230	430	475	426	426	419	549	438	488	421	273	357	354	557	478	115	175	299	291	398	111	324	551	432	273	290	287	27	118	584
ENSG00000010610	CD4	8	0	43	1	5	0	9	0	12	1	3	5	8	4	2	14	51	17	18	32	57	38	68	28	13	30	14	40	31	33	41	50	40	61	126	241	448	382	427	462	1349	1311	913	582	429	31	113	1234
ENSG00000010626	LRRC23	45	32	90	26	43	24	30	49	58	65	135	177	11	6	15	54	61	51	38	71	67	8	13	10	11	12	9	9	4	8	9	11	10	50	111	75	82	72	77	110	267	223	163	96	110	5	29	296
ENSG00000010671	BTK	64	39	56	48	125	90	273	303	296	740	1621	1650	5	4	5	7	14	8	2	17	16	2	2	1	3	0	1	10	5	7	9	11	7	10	34	3	6	4	1	4	13	6	4	36	5	3	7	5
ENSG00000010704	HFE	12	16	43	8	8	0	12	4	5	4	5	2	10	4	6	16	26	11	12	33	31	14	32	11	27	9	14	29	17	14	20	25	17	42	72	67	88	86	32	89	269	155	206	144	144	5	34	255
ENSG00000010803	SCMH1	168	131	406	109	238	93	128	173	156	200	492	459	146	79	172	324	751	200	271	457	563	157	159	166	191	167	147	194	163	115	126	177	199	335	517	686	1056	1163	879	1109	3790	2807	3615	1481	1810	90	462	2340
ENSG00000010810	FYN	555	215	700	309	519	213	344	371	415	1084	2761	2443	541	310	551	1165	3073	1055	1133	2214	2616	1822	1662	1764	2615	2302	2199	2397	2219	2509	1665	2216	2149	1604	3190	2036	2628	2670	1187	2656	4121	4033	3139	2495	2017	182	847	4157
ENSG00000010818	HIVEP2	181	154	303	69	73	125	67	56	45	221	402	366	318	187	364	179	325	170	135	166	190	192	161	183	287	216	276	287	269	238	156	296	216	399	643	533	694	790	28	687	1477	999	2411	1347	2118	110	607	1063
ENSG00000010932	FMO1	695	292	1065	156	173	89	25	21	20	5	19	11	2	0	0	11	15	12	14	20	18	37	83	41	24	27	46	38	20	53	29	45	29	1	6	7	9	3	4	7	20	12	29	34	38	1	24	22
ENSG00000011007	TCEB3	1108	344	1044	737	1177	980	1383	1521	1638	2109	4458	4226	644	391	680	1412	1396	1351	642	1824	1065	848	1005	780	1115	998	1137	819	745	743	733	1059	901	1376	2364	1895	2320	2557	951	2348	5081	3499	2740	2349	2268	235	557	3895
ENSG00000011009	LYPLA2	548	305	718	436	582	481	652	658	778	2180	6075	5932	606	337	529	1397	1124	1498	592	1989	1145	1557	1057	990	1234	1026	860	920	993	749	856	1052	1039	621	1078	3150	5420	5969	8892	6030	23357	21185	12784	2437	3016	298	390	13930
ENSG00000011021	CLCN6	563	248	954	455	617	374	848	972	1144	777	1915	1582	258	147	318	341	699	470	264	706	566	230	320	285	300	286	331	352	337	288	261	363	287	333	481	1371	2054	2199	845	1965	6074	6806	10356	1724	2055	155	621	4214
ENSG00000011028	MRC2	3018	1656	4771	1003	1290	1155	594	633	886	2226	5337	5864	329	205	300	2048	3157	1830	1182	2119	2168	66	71	73	52	62	66	48	58	41	65	72	61	406	724	913	1747	1767	1985	1766	2357	3784	13149	986	940	170	606	2690
ENSG00000011052	NME2	6	0	14	2	9	0	3	7	4	42	92	124	3	4	6	36	63	24	26	22	21	1	0	1	2	1	1	0	0	1	0	1	1	14	50	19	33	32	46	35	218	280	98	16	27	2	5	225
ENSG00000011083	SLC6A7	1	0	21	5	2	2	1	3	0	4	9	6	4	5	0	2	1	2	4	0	1	0	0	0	0	1	0	0	1	0	1	0	1	0	1	6	6	10	4	6	34	10	64	6	22	0	5	17
ENSG00000011105	TSPAN9	564	358	893	212	303	222	211	179	315	556	1507	1684	300	177	328	1017	1166	983	527	1181	960	155	118	119	182	173	159	169	194	133	102	169	153	194	499	816	1597	1407	1874	1582	3205	4465	3344	1177	1229	81	232	3166
ENSG00000011114	BTBD7	975	540	980	606	901	829	1039	1058	1125	2068	4258	4123	727	416	729	1497	2159	1633	1007	2279	1952	1801	2231	1668	1811	1685	1957	2157	1608	2117	1615	2225	1956	789	1112	1200	1307	1504	177	1136	4335	2907	1810	3926	4546	349	860	3436
ENSG00000011132	APBA3	182	162	238	103	166	156	215	190	204	455	1572	1348	135	75	103	266	353	422	234	573	473	39	36	24	24	32	20	24	29	17	31	28	38	170	229	582	878	984	1448	940	4191	4774	3858	360	450	96	256	3040
ENSG00000011143	MKS1	142	82	130	94	134	73	188	117	208	401	794	901	141	68	121	722	856	784	441	998	855	92	76	116	116	108	89	117	100	95	119	149	128	176	389	428	769	665	602	897	1467	1359	2139	618	594	37	216	1432
ENSG00000011198	ABHD5	199	117	319	205	163	229	186	242	280	472	982	1001	223	123	211	836	704	989	389	1240	634	262	325	272	312	288	342	235	205	251	212	319	253	188	321	360	445	509	106	406	1086	427	284	525	995	36	239	770
ENSG00000011201	ANOS1	394	261	585	90	131	9	58	70	78	93	223	199	3714	2286	3815	1997	1537	2955	849	2763	1493	1088	1367	1306	3585	2585	3572	2993	2782	2790	972	1734	1068	1269	1876	2455	3110	3115	695	2479	11282	5710	5600	7151	11935	532	1803	7964
ENSG00000011243	AKAP8L	857	316	968	608	865	598	1301	1184	1430	1691	4184	3973	782	429	720	1681	2311	1832	998	2530	2184	134	127	110	106	112	138	133	142	146	126	142	108	2464	4593	2097	3784	3739	2009	4114	5449	7504	30581	2124	1990	182	1111	7957
ENSG00000011258	MBTD1	561	315	707	497	687	531	758	868	1036	1639	3258	3251	1397	724	1304	1791	3028	2093	1343	3266	2866	1329	2135	1555	1576	1334	1544	1738	1520	1644	1118	1885	1196	1382	1930	2331	2208	2685	251	2006	7034	3401	1838	3590	4544	295	1251	6226
ENSG00000011260	UTP18	513	181	613	384	646	267	663	571	751	1875	4054	4006	840	548	805	2923	2772	2905	1583	3146	2489	1727	2250	1740	1880	1897	2161	2037	1487	1963	1442	2042	1697	1428	2660	1868	1994	2277	602	2217	2250	1351	912	686	766	109	357	3257
ENSG00000011275	RNF216	1300	500	1353	753	896	628	1257	1261	1539	3225	7357	6656	596	340	593	1214	1906	1204	852	1842	1585	373	394	328	470	400	406	351	369	292	344	471	405	515	1114	1145	1951	1793	1100	1967	4307	4019	3483	3118	3497	290	950	4450
ENSG00000011295	TTC19	799	306	1003	572	895	468	1032	1011	1223	2404	5021	5098	952	591	905	2182	2955	2479	1578	2712	2547	2543	3323	2186	2329	2267	2967	3083	2399	2839	1971	2633	2267	1974	3055	1691	2203	2299	616	2314	2394	1702	1395	1281	1313	141	753	2076
ENSG00000011304	PTBP1	4569	2145	4599	3561	5308	3946	5699	5398	6924	15408	40220	37978	4123	2436	4488	5560	6451	5830	2892	9772	6333	27610	19731	25456	50358	29994	28616	23451	26982	17411	14682	27641	29275	4949	8109	16813	23822	24835	40828	25287	55228	64224	49256	9552	9049	1548	2957	25913
ENSG00000011332	DPF1	108	28	142	110	133	187	274	315	332	533	1424	1210	21	14	31	213	382	269	147	389	234	71	118	81	53	47	54	38	26	7	40	68	70	183	328	271	477	420	567	530	1039	1400	1225	179	134	34	71	1049
ENSG00000011347	SYT7	123	52	260	78	133	142	219	204	256	203	454	434	43	21	30	34	109	31	44	141	187	109	143	99	80	130	94	177	161	151	110	151	105	252	617	675	1608	1108	1175	1606	2996	3862	3771	642	701	87	164	2108
ENSG00000011376	LARS2	1332	677	1423	998	1494	1172	1760	1781	1977	2814	6312	6313	896	581	860	1919	1894	2284	1066	3092	1820	496	457	411	598	529	490	503	425	377	389	607	583	723	1306	1855	2893	3194	1503	2998	7292	6208	11293	6773	8078	312	1635	6325
ENSG00000011405	PIK3C2A	2536	1108	3395	1586	2364	1344	4368	3724	4689	5153	10502	10202	3734	2114	3447	4797	5414	5613	2690	7118	5149	3495	5263	3859	4954	4017	5253	4841	4049	4471	3018	4633	3638	2966	3158	3472	2972	3590	262	2464	11116	5755	3062	8258	12928	776	3732	9995
ENSG00000011422	PLAUR	202	141	236	28	55	23	45	15	16	45	102	102	142	85	146	421	434	256	207	381	463	101	84	103	188	134	157	132	121	106	112	193	141	276	523	399	672	642	515	703	1928	2031	1419	400	318	26	79	1796
ENSG00000011426	ANLN	2738	1028	3305	1723	2790	1731	2864	2781	3185	4275	8719	8441	1950	1046	1943	4918	3778	5135	1756	6081	3405	1611	2283	1629	1685	1431	2019	1953	1707	1881	1062	1839	1362	3019	4167	2203	2412	2559	220	2260	2238	1404	4294	2323	3341	258	1439	2324
ENSG00000011451	WIZ	451	263	647	309	417	352	427	495	560	1168	3443	2886	213	129	274	499	726	480	284	851	523	233	258	191	275	270	279	285	272	223	185	323	317	422	653	1553	2457	2639	3271	2597	3849	5584	4873	534	456	228	347	2745
ENSG00000011454	RABGAP1	595	292	950	455	656	444	837	832	945	1162	2338	2361	587	339	571	1179	2437	1223	1065	1702	2185	704	1005	848	746	719	876	912	875	876	762	1049	829	2109	3698	1473	1846	1807	154	1783	5194	3489	3658	4870	5737	237	2201	4613
ENSG00000011465	DCN	17700	8463	33519	3290	4189	1275	166	177	244	15	19	39	0	0	0	1	14	4	1	0	0	2	0	0	3	4	1	0	1	0	0	0	0	0	0	0	0	1	0	1	1	0	2	0	0	0	0	2
ENSG00000011478	QPCTL	92	76	224	51	46	39	75	107	115	188	577	577	81	51	79	268	208	293	93	356	200	3	11	8	10	10	5	8	5	10	8	5	10	207	290	829	1378	1275	2263	1446	5584	6436	5000	1055	863	94	206	2966
ENSG00000011485	PPP5C	1302	569	1367	1010	1656	1403	1718	1493	2013	3520	9320	9018	902	533	885	1488	1973	1455	883	2272	1603	409	363	405	518	511	520	490	388	416	354	535	543	3286	6303	2813	4650	4293	4734	4749	16577	18596	15946	4399	4324	398	902	16336
ENSG00000011523	CEP68	208	120	470	117	207	68	296	301	284	452	991	882	370	227	382	822	1900	971	745	1417	1546	654	832	606	821	691	718	724	571	611	735	884	757	730	1214	1330	2101	1875	1055	2115	6285	7136	4678	3504	3998	236	1156	5356
ENSG00000011566	MAP4K3	1358	531	1521	1049	1480	938	2163	2265	2565	4004	8093	7699	1183	697	1095	2113	2283	1799	1144	2276	2055	810	1205	1010	1092	821	1278	1101	1070	1001	569	1239	689	902	1133	1049	969	1224	142	917	3096	1454	979	1293	2129	178	977	3079
ENSG00000011590	ZBTB32	5	15	11	22	13	5	14	19	24	26	58	55	52	25	47	43	58	67	30	49	55	3	1	2	5	2	3	4	2	3	3	2	4	8	20	20	56	36	38	46	111	129	230	240	127	11	142	105
ENSG00000011600	TYROBP	2	7	0	4	9	0	1	0	0	0	6	8	0	0	1	0	0	0	0	0	0	1	0	0	0	0	0	0	0	0	1	0	0	0	1	0	1	0	0	1	6	4	3	5	0	0	0	4
ENSG00000011638	TMEM159	121	97	110	46	86	40	142	97	127	474	969	1224	103	53	94	220	372	221	183	459	423	91	113	101	112	107	80	102	86	93	133	202	151	315	479	730	903	869	1339	910	2448	1835	787	1038	1206	73	186	1673
ENSG00000011677	GABRA3	18	27	3	7	26	7	17	18	7	62	117	139	12	5	21	17	75	9	36	43	76	24	36	29	31	33	32	16	17	23	24	30	29	136	198	245	405	323	148	349	1277	918	826	1287	1311	35	267	985
ENSG00000012048	BRCA1	1337	540	1438	1135	1669	956	2856	2554	2879	3888	7540	7711	850	488	788	2744	3299	2768	1433	3978	2716	607	722	419	690	593	614	718	516	563	543	700	655	1198	1722	1442	1581	1693	155	1431	2932	1988	2140	2944	4256	213	797	3462
ENSG00000012061	ERCC1	308	149	493	170	276	168	113	87	170	335	875	857	328	204	338	824	1319	709	540	1142	1174	207	174	151	147	178	151	214	163	131	151	192	177	185	386	762	1317	1154	1919	1482	5622	6083	3707	897	941	106	269	4377
ENSG00000012124	CD22	0	2	0	0	1	13	4	0	0	9	12	13	0	3	0	0	3	1	0	0	1	1	1	0	4	1	1	1	0	1	1	7	1	0	60	4	6	5	2	12	15	31	21	10	16	1	2	32
ENSG00000012171	SEMA3B	268	94	441	26	62	11	32	53	32	59	166	142	33	22	48	77	212	126	93	261	304	7	2	3	4	4	6	7	2	3	5	9	5	53	159	163	350	255	163	349	622	1147	3050	116	95	63	132	1053
ENSG00000012174	MBTPS2	229	70	251	127	193	122	196	111	246	401	794	827	159	104	187	345	499	384	235	335	360	720	871	683	903	798	926	1010	808	953	647	953	771	156	211	321	348	358	57	352	1332	961	486	1062	1282	84	314	1302
ENSG00000012211	PRICKLE3	64	20	100	14	32	19	65	81	92	249	751	659	46	38	71	37	24	33	8	69	46	37	49	24	41	45	37	65	68	46	34	30	55	69	111	306	471	487	729	554	1232	1735	879	213	230	51	87	544
ENSG00000012223	LTF	0	0	0	0	0	14	0	0	2	1	2	1	0	1	2	2	0	1	0	0	0	11	6	10	10	12	10	4	0	2	8	5	15	7	28	15	31	25	51	27	47	58	82	23	25	7	6	36
ENSG00000012232	EXTL3	505	296	668	462	584	502	792	655	864	1643	4174	4409	2347	1450	2462	3386	4410	3224	1867	4750	3755	954	704	747	1028	863	910	920	888	662	749	1095	1204	1700	2958	4004	6968	6627	9351	6759	20258	19166	13268	15268	15671	817	1458	14605
ENSG00000012504	NR1H4	0	26	0	3	11	0	4	0	1	0	1	0	0	0	0	2	0	0	0	0	0	1	0	0	0	0	0	0	1	0	0	1	0	0	0	0	0	0	0	0	0	0	0	0	0	0	0	1
ENSG00000012660	ELOVL5	1705	678	2323	1113	1677	952	1537	1611	1539	3571	7013	7003	2178	1218	2064	2675	3370	2730	1453	4521	3266	4331	6962	4609	5401	5115	5406	6989	5688	5370	3848	6101	4745	1523	2677	4844	5429	5854	1649	5478	19851	10551	6618	14241	16040	1000	1624	13386
ENSG00000012779	ALOX5	50	12	123	22	47	23	51	78	66	130	388	314	14	13	10	6	15	4	6	10	11	9	11	7	4	1	1	4	10	7	13	13	7	36	112	67	186	104	64	145	537	710	1078	206	179	8	88	509
ENSG00000012817	KDM5D	826	328	1117	612	816	489	0	6	1	11	27	32	1	0	0	0	9	0	1	0	3	549	610	483	1	1	3	1	1	14	493	716	619	682	1316	1313	2014	1982	426	1885	4936	4587	8600	4318	4676	215	1592	4532
ENSG00000012822	CALCOCO1	173	57	250	100	94	100	166	146	215	169	389	414	86	56	98	1038	1034	1046	518	1376	1110	132	164	100	118	97	101	140	142	121	95	150	121	422	846	650	902	916	607	1003	3703	2926	5358	866	929	44	208	3364
ENSG00000012963	UBR7	243	244	337	200	322	193	351	287	372	1001	2072	2239	416	241	445	1841	1783	1725	805	2375	1373	580	698	563	644	588	694	703	562	607	521	774	602	717	1286	1112	1342	1624	387	1296	4720	3077	1514	1275	1341	109	171	3832
ENSG00000012983	MAP4K5	729	293	1025	402	781	342	854	672	858	1014	1957	2070	610	374	642	1388	2042	1153	938	1483	1653	1315	1969	1337	1509	1302	1701	1555	1170	1560	1096	1773	1217	803	1091	931	884	1095	99	818	1677	1088	1071	827	1200	84	848	2045
ENSG00000013016	EHD3	150	119	277	70	136	72	47	54	69	145	376	384	179	86	164	297	439	387	239	579	430	321	280	231	304	285	278	279	253	318	235	318	291	222	368	726	1020	1006	954	1091	3125	2973	1572	1969	1709	123	316	2855
ENSG00000013275	PSMC4	1311	724	1517	1267	1980	1668	1695	1607	1876	6092	15647	14962	854	528	844	3883	3714	3939	1700	4287	2619	944	734	638	879	813	854	748	648	619	713	868	888	2626	4283	3396	4407	4847	5754	5175	8604	8768	6056	1963	1428	219	360	7051
ENSG00000013288	MAN2B2	565	173	582	154	209	128	246	184	285	839	2160	2127	61	29	43	187	265	180	120	282	233	11	16	12	18	21	23	19	31	29	29	24	25	109	270	230	562	456	276	532	1493	2007	2393	594	634	60	289	1084
ENSG00000013293	SLC7A14	5	0	0	1	10	0	1	13	6	1	11	5	15	12	13	204	66	496	47	81	21	23	14	14	21	19	26	18	9	11	18	25	21	12	30	48	67	63	68	60	164	163	172	325	209	8	34	158
ENSG00000013297	CLDN11	53	49	101	73	109	103	17	3	11	5	14	13	34	21	32	46	22	111	15	31	13	265	276	334	206	251	253	381	368	280	271	458	353	17	26	130	206	236	219	251	725	1043	389	354	325	61	62	659
ENSG00000013306	SLC25A39	1841	972	1557	1277	1589	1277	2952	2796	3242	5323	16948	14340	894	494	868	1638	1241	1941	691	2920	1497	1847	1701	1428	1795	1712	1433	1804	1713	1390	1376	1625	1705	1324	2455	4291	7993	7294	10303	8859	28662	32847	29059	2698	2569	324	926	21360
ENSG00000013364	MVP	827	497	1593	225	401	263	110	122	156	860	2446	2200	42	20	39	257	213	180	87	198	130	8	11	6	5	4	6	8	8	8	13	6	11	39	160	141	344	237	249	361	615	892	1691	429	301	27	112	829
ENSG00000013374	NUB1	334	213	425	273	408	286	492	397	519	875	2001	1827	437	294	483	1272	1824	1152	785	1907	1733	570	690	523	683	610	737	638	504	613	507	733	597	2472	4779	1164	1316	1451	424	1402	3733	3040	2020	944	863	117	252	3566
ENSG00000013375	PGM3	1413	673	2583	797	1008	487	676	672	797	1879	3955	3856	985	589	920	3291	3363	3170	1675	3627	2950	846	1261	941	896	941	1136	996	781	1035	777	1112	851	845	1311	1455	1610	1777	164	1587	2948	1454	1740	3202	4269	171	1307	3140
ENSG00000013392	RWDD2A	72	21	52	32	40	27	29	23	29	70	150	171	66	39	68	235	301	236	139	319	291	99	144	100	97	102	131	150	108	145	81	134	112	36	105	171	258	265	32	235	585	394	283	348	394	24	111	724
ENSG00000013441	CLK1	986	424	1363	610	688	479	1091	998	1272	1402	2904	2768	756	463	742	2576	3643	2263	1928	2160	2990	483	639	474	411	350	486	320	259	432	251	436	365	781	1562	610	546	612	107	610	2162	995	849	385	489	39	476	1636
ENSG00000013503	POLR3B	661	266	731	320	612	383	602	670	733	1031	2195	2138	321	178	299	887	1000	1064	462	1158	904	591	690	553	838	698	801	540	451	491	467	737	610	359	607	448	625	589	51	650	1540	1069	606	1214	1517	105	430	1417
ENSG00000013523	ANGEL1	303	243	473	253	350	219	621	592	677	914	2195	2104	310	165	305	503	924	589	397	938	903	304	379	281	371	344	375	449	357	392	276	406	381	274	453	1048	1689	1687	2334	1578	7144	6817	6804	4081	4462	193	1143	5696
ENSG00000013561	RNF14	376	270	664	279	393	362	537	574	528	1553	3178	3423	292	174	279	1828	1623	1680	945	1435	1270	281	333	290	378	340	409	408	329	363	210	390	262	478	863	359	376	353	106	399	751	536	443	523	575	40	202	868
ENSG00000013563	DNASE1L1	252	179	398	45	53	37	72	54	41	135	383	354	47	37	55	178	167	197	94	238	180	16	28	16	25	26	18	28	39	35	27	33	26	73	223	224	495	457	565	533	3035	2655	1588	421	435	30	129	1612
ENSG00000013573	DDX11	648	295	738	515	656	450	1439	1457	1568	1537	3546	3574	698	415	769	1995	2880	2365	1498	3077	2693	166	145	141	179	150	127	222	217	163	122	202	189	1058	1760	3246	5240	4911	3753	5210	10157	10873	34157	4746	4397	273	2025	10550
ENSG00000013583	HEBP1	63	32	19	30	66	23	70	49	38	144	247	245	82	33	70	87	112	69	37	108	110	511	665	424	568	605	646	777	632	670	509	636	501	594	1434	758	1192	1284	1189	1362	1629	1249	719	625	787	100	141	1270
ENSG00000013588	GPRC5A	765	598	959	385	513	413	505	551	697	891	2006	1854	12	8	11	5	3	10	0	10	2	62	52	60	53	39	41	61	52	50	26	55	47	1	17	31	43	51	50	51	255	197	74	205	185	26	38	179
ENSG00000013619	MAMLD1	0	0	0	11	2	1	0	0	2	20	31	22	8	3	13	38	144	42	14	26	28	7	4	8	12	8	8	19	9	3	3	7	6	13	1	13	14	9	10	14	61	45	65	36	30	1	17	46
ENSG00000013725	CD6	6	0	30	0	1	0	7	7	0	3	14	8	2	1	2	5	5	2	1	1	1	0	0	0	0	0	0	1	0	0	0	0	0	2	2	1	8	5	8	6	14	11	34	10	4	0	6	5
ENSG00000013810	TACC3	1185	624	1219	862	1258	1414	1745	1830	1927	2927	6224	6751	855	502	999	1400	1737	1803	836	1952	1199	1348	1191	975	1363	1064	1088	1310	1170	963	1112	1204	1238	3170	5605	4918	7051	7431	7497	7576	9822	13000	12685	1927	1305	339	767	11392
ENSG00000014123	UFL1	716	236	1028	336	537	142	515	545	558	1183	2290	2352	572	329	479	1591	1797	1606	825	2016	1599	432	699	529	575	476	583	731	659	828	497	749	459	629	999	449	519	460	46	461	698	398	568	335	484	78	299	834
ENSG00000014138	POLA2	564	191	486	442	559	293	872	808	1101	973	2394	2227	330	209	349	1082	1105	1081	513	1390	959	500	559	436	609	506	523	620	490	450	334	585	572	561	1038	1061	1908	1773	2000	1952	8057	5573	4873	4533	5732	230	1017	6259
ENSG00000014164	ZC3H3	197	84	188	148	157	214	221	214	343	518	1516	1298	73	50	112	121	214	176	70	220	165	36	35	39	64	48	38	46	50	38	52	78	79	143	148	615	1321	1218	1566	1367	2794	3332	2220	547	511	180	339	1105
ENSG00000014216	CAPN1	1072	636	1564	548	730	527	755	650	891	1104	3063	3158	526	327	574	1232	1392	1666	807	3054	1890	1085	952	945	920	885	698	841	783	596	704	1089	1035	2664	4988	4718	8569	8102	13400	9138	26059	29599	21236	6862	6919	571	1175	14592
ENSG00000014257	ACPP	62	15	119	15	13	7	29	41	66	210	477	448	8	8	5	21	13	16	11	37	17	9	17	16	18	20	19	12	5	9	7	11	6	21	36	61	73	88	14	86	189	87	110	126	207	5	29	118
ENSG00000014641	MDH1	746	420	1069	682	816	673	897	767	1067	3120	7072	7665	1178	772	1094	6946	6253	6817	3490	9809	6591	6827	8352	6383	9040	7988	7347	8545	5731	8820	7223	10478	9009	3532	6860	6006	8396	9021	2550	9069	26912	12325	8008	7982	11799	367	1396	23799
ENSG00000014824	SLC30A9	988	328	1210	596	918	565	716	677	721	1931	3792	3987	1671	949	1387	5603	6019	5560	3088	7405	5602	2922	3913	2531	2766	2475	2868	3231	2368	3280	2209	3521	2634	2520	3824	1636	2003	2178	271	2045	7724	4115	1834	2952	4544	327	1066	7387
ENSG00000014914	MTMR11	71	99	88	38	76	57	79	73	100	69	122	116	30	20	46	103	105	100	63	126	132	57	65	51	61	53	74	106	91	74	48	75	42	37	67	91	174	140	74	215	552	477	1650	388	318	20	110	527
ENSG00000014919	COX15	375	136	420	279	391	218	435	411	447	1281	2682	2908	602	356	591	2052	2103	2203	1042	2771	2040	886	1230	994	1238	1048	1309	1168	971	1106	1071	1555	1136	557	1013	1144	1561	1564	947	1521	3582	2545	1718	1684	1725	114	353	3068
ENSG00000015133	CCDC88C	272	147	316	273	423	335	605	549	664	798	1848	1749	624	391	679	589	1263	663	509	1095	1040	869	1074	936	1115	756	977	859	888	861	587	1084	772	2144	3422	2562	3553	3933	1631	3673	3109	5026	6608	2660	2529	454	996	4852
ENSG00000015153	YAF2	85	25	109	42	77	34	41	97	80	160	345	359	124	74	140	526	984	443	424	511	662	19	32	17	20	10	28	20	17	15	13	14	10	17	26	24	30	28	14	35	64	33	32	18	67	2	63	50
ENSG00000015171	ZMYND11	803	263	1130	345	582	427	320	401	424	610	1248	1205	681	425	681	1638	2814	1509	1152	1894	1970	1925	2375	2348	2861	2578	3046	2971	2725	3257	2167	3169	2413	755	1325	805	979	920	123	978	1967	889	1413	721	981	81	589	1792
ENSG00000015285	WAS	15	8	22	21	19	37	76	101	93	32	69	58	4	2	5	5	10	10	5	21	5	3	1	0	3	1	2	3	2	4	0	1	1	9	42	12	35	26	15	42	49	82	102	12	13	2	15	54
ENSG00000015413	DPEP1	31	16	32	6	10	5	11	8	8	12	23	15	5	2	3	14	10	13	7	14	20	4	9	3	3	7	11	17	17	8	4	7	7	11	38	27	92	61	62	97	333	353	444	42	45	4	15	231
ENSG00000015475	BID	40	53	81	31	51	14	54	59	58	61	162	144	192	132	214	545	918	482	398	640	631	177	178	150	141	171	192	182	134	205	163	205	213	336	771	657	995	951	1208	1133	4475	3371	1378	498	669	71	130	3031
ENSG00000015479	MATR3	460	269	773	457	653	364	727	669	747	1075	2168	2320	593	380	631	690	1287	696	586	909	1056	120	159	125	142	116	171	132	125	107	104	165	129	88	135	390	391	333	50	442	764	622	1039	1355	1344	153	1312	781
ENSG00000015520	NPC1L1	8	7	0	0	5	4	4	10	6	2	10	5	1	2	1	1	4	2	0	3	11	1	2	3	3	2	0	0	2	2	1	1	1	0	3	1	12	11	13	20	65	60	65	12	34	4	4	29
ENSG00000015532	XYLT2	788	393	934	385	530	299	678	732	848	1148	3212	3010	459	251	387	614	899	818	457	1294	989	177	190	199	168	229	201	314	280	339	294	392	366	395	901	1058	2250	1886	1902	2481	6678	7527	6303	2478	2482	357	715	4892
ENSG00000015568	RGPD5	0	0	10	4	1	8	6	6	3	3	10	4	6	2	2	0	2	1	2	0	1	0	0	0	0	0	0	0	0	0	0	0	0	0	0	15	1	2	0	0	0	1	2	1	5	0	0	1
ENSG00000015592	STMN4	0	0	0	0	0	0	1	2	0	1	1	2	9	2	4	14	308	2	116	2	65	0	0	0	1	2	0	1	1	0	0	0	3	0	4	4	2	0	0	1	0	0	0	2	3	0	0	4
ENSG00000015676	NUDCD3	706	425	1015	508	638	593	811	860	929	1609	3960	4074	574	365	572	2097	2492	2498	1193	3126	2157	750	698	662	849	841	727	776	666	669	628	943	883	782	1486	2011	3261	3161	4263	3378	8878	8608	6723	5354	5754	254	1002	7883
ENSG00000016082	ISL1	17	27	24	15	28	37	82	46	134	134	320	345	5	2	8	6	5	5	12	16	0	5	7	9	7	4	3	0	0	4	8	9	11	2	9	3	6	12	5	2	5	14	6	6	15	0	3	7
ENSG00000016391	CHDH	66	41	48	108	53	79	124	105	118	248	674	657	194	90	174	264	363	327	184	458	314	120	163	99	141	124	143	130	123	107	128	167	161	308	510	891	1453	1385	522	1384	2663	2450	2715	1239	1625	119	443	2379
ENSG00000016402	IL20RA	0	0	0	0	1	0	3	1	1	1	1	0	17	9	13	6	6	10	3	9	8	43	49	36	48	44	43	54	33	47	32	68	61	38	56	61	118	91	94	139	312	205	111	52	68	3	37	214
ENSG00000016490	CLCA1	0	0	0	1	0	0	0	9	0	0	0	0	0	0	0	0	0	1	0	2	0	0	0	0	0	0	0	0	1	0	0	0	0	0	0	0	0	0	0	0	0	1	2	0	1	0	1	4
ENSG00000016602	CLCA4	0	0	0	0	0	0	0	0	0	0	0	0	0	0	1	0	0	0	0	0	0	0	0	0	0	0	0	1	0	0	0	1	0	0	0	0	1	0	0	0	0	1	4	1	5	0	1	1
ENSG00000016864	GLT8D1	606	224	742	263	473	279	323	330	431	879	1933	1868	365	207	381	1712	1878	1721	1001	2116	1944	900	1014	763	983	837	1002	1117	803	868	805	1070	874	326	694	763	1147	1180	286	1058	2552	1583	1519	1181	1417	78	703	2348
ENSG00000017260	ATP2C1	1264	603	1812	658	1441	1069	1093	1245	1119	3551	6990	7214	1503	839	1425	3009	3984	3418	1816	3680	3373	2156	2925	1939	2038	1904	2505	2597	2038	2664	1579	2455	1946	2442	4347	2792	3061	3619	397	2988	5803	2749	1959	4902	6150	402	1489	6239
ENSG00000017427	IGF1	155	23	210	86	138	122	168	197	168	78	180	158	0	0	4	3	2	2	2	4	0	0	0	0	0	0	0	0	0	1	0	0	0	0	2	1	0	0	0	0	6	4	19	64	35	1	46	3
ENSG00000017483	SLC38A5	6	24	0	1	10	9	26	10	14	50	128	114	247	154	188	483	263	648	174	474	230	406	271	324	463	409	451	288	277	210	266	393	442	232	343	1488	2038	2440	3600	2324	12923	11230	8486	3611	3716	247	297	6899
ENSG00000017797	RALBP1	1354	524	2153	843	1416	934	1301	1427	1742	2263	4960	4642	815	521	836	2898	2589	2839	1335	3895	2531	1874	1595	1264	1924	1538	1642	1728	1551	1478	1373	1921	1750	2361	4409	2484	3121	3262	819	3218	8371	7089	4707	2612	2137	252	683	7153
ENSG00000018189	RUFY3	722	225	1167	415	627	375	877	944	836	1764	3764	3505	533	312	497	1703	4461	1418	2154	1668	2421	179	250	274	311	269	246	328	333	364	234	389	279	1396	2619	647	757	805	147	806	1338	960	1069	868	1150	90	569	1766
ENSG00000018236	CNTN1	7	0	0	5	0	0	5	14	12	1	3	3	207	124	203	127	163	144	76	476	126	498	757	593	638	433	569	434	397	384	495	971	623	413	594	697	937	887	75	864	2249	1011	774	1808	3204	111	595	1781
ENSG00000018280	SLC11A1	21	0	15	12	10	8	16	35	13	51	156	120	3	3	4	9	7	4	3	10	10	2	1	2	0	1	0	0	0	1	1	3	0	8	2	2	10	7	14	9	45	27	47	16	18	4	24	18
ENSG00000018408	WWTR1	433	190	717	288	508	427	421	439	530	808	1627	1672	518	317	553	518	810	424	319	369	501	517	644	455	611	543	804	573	625	476	322	612	348	490	610	486	470	509	310	452	1998	1852	1400	746	890	76	504	1488
ENSG00000018510	AGPS	953	320	1135	588	809	644	878	774	835	2329	4956	4904	1538	917	1388	5283	4703	4905	2246	5265	3713	2049	2873	2098	2611	2249	2910	2548	2122	2409	2025	3284	2404	1295	1904	1654	1625	1885	322	1663	3324	1612	935	1669	2495	227	807	3382
ENSG00000018607	ZNF806	0	10	0	0	0	0	2	0	0	0	1	1	2	1	0	9	14	2	4	8	4	0	1	0	2	0	1	0	0	1	0	0	1	0	0	3	3	2	0	4	16	4	7	5	6	0	10	16
ENSG00000018610	CXorf56	195	72	331	149	280	191	387	344	407	1830	4069	4681	424	279	384	1409	1300	1481	714	1444	1029	83	114	99	118	92	88	98	84	54	58	126	120	445	731	634	794	799	704	774	1018	1054	578	449	615	54	80	1245
ENSG00000018625	ATP1A2	4	19	19	11	1	5	15	13	20	45	114	108	149	90	164	890	3539	1057	1710	2314	4557	157	261	169	266	343	308	377	319	282	196	302	260	1952	3268	2886	4919	4309	2046	4598	10532	10766	19850	7967	9665	411	1396	13592
ENSG00000018699	TTC27	402	152	486	292	469	292	557	609	536	1075	2397	2430	424	269	401	1326	1218	1403	605	1396	890	531	678	555	503	611	649	613	434	648	491	661	540	449	920	859	1056	1144	123	982	1988	1179	795	1678	2216	86	553	2020
ENSG00000018869	ZNF582	102	31	91	71	78	52	96	92	146	269	556	590	33	13	26	67	135	45	64	77	120	88	93	69	105	81	74	56	49	47	83	117	101	39	56	98	117	123	32	129	470	359	293	294	343	13	171	402
ENSG00000019102	VSIG2	0	5	3	5	2	4	11	6	16	16	45	48	5	3	3	4	12	8	5	7	7	2	0	2	1	1	1	2	0	6	1	2	3	1	0	2	11	8	8	9	16	19	16	6	2	0	9	7
ENSG00000019144	PHLDB1	876	432	1159	348	497	305	664	585	808	826	1986	1954	432	276	519	936	2062	875	749	1445	1436	146	148	118	109	109	120	134	95	106	108	149	161	1461	3047	2311	3954	3809	4612	4072	10147	12393	21722	4472	3771	488	1776	9785
ENSG00000019169	MARCO	0	10	1	4	0	0	1	4	11	2	1	12	0	0	0	0	0	0	0	0	0	0	0	0	0	0	0	0	0	0	0	0	0	0	0	0	0	0	0	0	0	0	0	0	0	0	0	0
ENSG00000019186	CYP24A1	364	108	494	7	20	6	5	3	0	1	1	0	2	3	1	0	3	1	0	3	5	3	4	4	8	5	12	7	2	4	4	7	7	0	0	1	1	1	1	3	2	8	5	3	4	0	0	7
ENSG00000019485	PRDM11	109	88	230	99	112	56	97	98	113	209	485	464	153	97	206	199	383	224	152	254	296	80	113	91	113	79	99	74	80	88	85	119	92	123	245	439	642	647	392	642	1849	1689	1626	1270	1242	101	356	1305
ENSG00000019505	SYT13	2	4	20	9	28	21	49	28	34	25	86	80	92	68	87	80	192	61	119	242	181	200	355	183	207	204	269	275	217	265	312	363	326	162	215	420	641	634	296	579	1373	1497	793	882	1057	96	155	1180
ENSG00000019549	SNAI2	464	283	1074	205	355	80	14	20	3	6	12	16	5	3	4	175	73	86	35	57	63	9	21	17	51	52	62	18	27	31	16	25	20	10	12	21	19	27	17	13	50	37	20	15	43	6	15	42
ENSG00000019582	CD74	82	61	140	35	32	22	68	84	92	71	167	180	107	46	119	14	32	18	9	31	50	269	287	233	244	242	235	304	259	213	206	302	283	574	1934	1232	2504	2182	2766	2703	4968	4449	2136	978	846	119	281	2169
ENSG00000019991	HGF	9377	4129	14712	5584	8075	1805	97	81	57	26	72	72	4	2	2	4	20	12	6	8	16	7	11	10	2	4	6	15	14	13	3	8	3	3	3	9	5	7	0	6	31	15	23	102	87	1	79	18
ENSG00000019995	ZRANB1	420	196	511	243	378	347	469	420	530	1252	2245	2233	533	300	464	1109	1545	1076	632	1297	1184	2481	1642	2437	3620	2871	2326	2429	2458	2498	3086	3150	3369	494	697	514	694	779	61	656	1668	991	569	2451	2917	134	806	1605
ENSG00000020129	NCDN	389	163	448	247	314	384	375	405	487	1152	3243	3159	417	266	410	839	888	1027	418	1509	918	244	173	190	212	190	190	170	167	136	128	242	233	404	607	1491	2581	2519	3074	2530	6508	8146	5482	1328	1653	181	541	4667
ENSG00000020181	ADGRA2	1414	844	2297	752	1033	368	162	105	214	344	896	906	27	14	38	68	79	87	20	145	54	2	3	4	4	4	2	2	2	3	2	9	8	24	61	164	300	324	382	291	726	1034	1168	525	395	66	348	803
ENSG00000020219	CCT8L1P	3	0	0	1	0	8	5	5	2	4	9	13	0	0	1	0	0	2	1	1	1	0	0	0	0	0	1	0	0	0	0	0	0	3	0	1	2	2	4	2	2	4	4	14	11	0	6	5
ENSG00000020256	ZFP64	476	230	556	317	482	371	592	591	763	800	2222	1991	222	130	230	359	514	427	278	644	467	398	512	354	398	402	408	528	392	497	313	454	440	437	956	854	1356	1391	1284	1415	5677	5368	2484	2561	2638	233	750	3966
ENSG00000020426	MNAT1	393	119	422	246	266	155	306	336	374	521	1072	1153	446	262	428	1777	1625	1796	874	1567	1305	277	356	311	359	290	387	324	258	336	236	346	242	371	899	409	501	508	111	540	1495	789	397	700	815	43	397	1154
ENSG00000020577	SAMD4A	446	276	904	220	436	276	84	142	169	393	968	951	777	439	848	656	576	503	226	420	308	226	202	215	366	270	381	182	171	170	172	271	246	275	393	555	620	816	200	607	736	954	1442	940	1030	68	612	679
ENSG00000020633	RUNX3	4	0	19	3	1	27	1	9	0	11	10	10	11	1	4	8	0	9	1	8	0	6	9	9	11	13	9	15	11	11	18	16	22	9	28	29	57	52	78	64	89	99	81	13	8	6	12	66
ENSG00000020922	MRE11A	578	194	681	380	589	424	661	749	761	1297	2521	2638	750	474	737	2218	2814	2294	1411	3078	2823	1026	1567	1108	1017	937	1146	1288	1046	1249	1015	1269	1003	955	1270	1290	1303	1440	108	1309	2587	1706	1385	1238	1554	170	818	3237
ENSG00000021300	PLEKHB1	80	81	143	32	35	23	47	56	54	42	105	95	31	19	30	79	215	86	86	419	274	127	200	93	91	111	104	114	78	80	125	118	112	157	489	388	652	486	714	663	3182	3712	2166	387	373	46	112	2084
ENSG00000021355	SERPINB1	295	212	295	126	202	216	257	231	320	701	1615	1507	119	76	128	408	490	475	284	568	599	297	434	278	201	213	206	420	316	316	235	291	269	295	528	418	658	585	310	706	1448	952	664	423	524	62	172	1412
ENSG00000021461	CYP3A43	0	0	0	0	6	0	2	0	4	2	6	6	1	0	2	0	2	3	0	1	1	0	2	0	0	0	0	2	0	0	0	0	0	0	0	2	1	0	1	0	18	11	8	12	21	1	4	7
ENSG00000021488	SLC7A9	4	0	0	2	2	0	0	12	10	0	3	5	0	0	0	1	4	6	5	5	5	0	0	1	0	1	2	3	2	1	0	0	0	1	0	1	4	4	3	6	12	8	19	4	4	0	0	7
ENSG00000021574	SPAST	651	257	781	410	530	437	824	856	850	1488	2946	3145	904	518	849	2611	3736	2734	1716	3116	2652	1092	1649	1346	1752	1321	1537	1583	1160	1083	910	1791	1434	629	798	685	648	772	118	524	1439	811	997	662	1148	173	526	1506
ENSG00000021645	NRXN3	48	11	74	28	26	29	49	52	63	48	111	125	27	20	40	85	241	97	106	174	202	69	112	74	68	37	80	62	44	40	64	83	42	107	126	174	185	182	55	180	785	754	1608	1359	1134	53	1235	520
ENSG00000021762	OSBPL5	107	73	198	58	88	73	91	107	128	218	466	478	62	42	75	398	585	472	297	878	712	20	28	24	23	31	25	51	32	43	14	29	27	134	267	270	577	561	544	580	801	1104	1726	254	248	54	158	785
ENSG00000021776	AQR	1940	964	2689	1860	2629	1823	3215	2956	3583	5417	11429	10889	1828	1107	1793	3965	4347	4466	2058	5933	4052	2252	3275	2367	2493	2409	2851	2904	2606	2691	2106	3274	2463	2119	3487	2567	3200	3363	300	2882	8972	4413	3574	8968	11887	643	2336	7074
ENSG00000021826	CPS1	59	0	32	116	160	147	44	43	62	203	417	417	108	53	104	649	1050	684	548	1099	1569	464	662	485	514	448	489	544	430	427	407	640	520	320	532	430	634	599	44	589	1463	1103	1659	2235	2466	236	790	1451
ENSG00000021852	C8B	0	0	4	0	2	0	5	0	0	0	0	0	3	0	0	0	1	0	0	0	0	0	0	0	0	0	0	0	0	0	0	0	0	0	0	0	0	0	0	0	2	0	0	0	0	0	1	1
ENSG00000022267	FHL1	272	188	519	107	211	212	46	38	32	172	376	418	483	258	423	563	1854	318	560	1068	1615	4796	5400	4640	13525	8356	9009	4014	3102	3224	4746	10237	6903	562	1145	1154	1971	1698	1454	2037	6978	4915	3212	2688	3125	153	400	5915
ENSG00000022277	RTFDC1	614	256	741	408	541	339	477	514	610	1203	2599	2952	336	209	316	2651	2881	2610	1417	2534	2125	719	728	605	715	691	653	660	581	624	589	820	771	803	1620	1041	1352	1508	989	1549	3300	2579	1420	758	739	52	149	3634
ENSG00000022355	GABRA1	1	6	0	0	5	0	0	4	0	1	0	1	14	6	7	2	5	2	1	1	2	220	198	186	25	28	29	41	28	36	25	54	46	184	229	349	312	409	45	267	913	283	297	421	1076	33	185	484
ENSG00000022556	NLRP2	12089	6346	13523	7483	11904	8936	10585	11409	12479	39717	91628	96866	1376	916	1431	2898	2259	3205	1277	4235	2681	47	36	41	140	144	120	3310	2484	3136	5091	6759	6223	26	60	35	91	68	45	79	133	131	176	83	99	4	16	173
ENSG00000022567	SLC45A4	246	143	287	140	278	200	399	467	483	1320	3224	3217	161	134	189	454	587	565	290	666	449	152	163	152	214	195	187	207	177	172	131	241	194	382	556	811	1537	1403	1285	1591	3470	3517	2915	1940	1492	222	377	2002
ENSG00000022840	RNF10	1560	566	1794	987	1501	1275	1977	1747	2025	3133	6256	6699	1089	618	1135	2427	2741	2613	1318	3993	2711	1600	2137	1408	1789	1632	1705	1795	1477	1421	1365	1906	1696	2132	3548	4699	6975	7306	7013	7208	9397	7209	4802	6776	5731	493	830	8125
ENSG00000022976	ZNF839	174	109	242	174	215	79	305	319	396	462	1000	967	112	78	112	299	407	362	169	403	346	50	60	52	79	77	89	100	74	67	76	83	73	171	384	213	370	274	181	347	798	959	1155	461	431	49	195	1051
ENSG00000023041	ZDHHC6	345	125	501	257	423	183	437	406	411	615	1276	1270	288	156	301	1782	1937	1811	1120	1943	1637	865	1100	681	946	873	1041	849	666	800	651	999	763	343	629	753	761	859	314	745	2258	1066	1036	1057	1048	48	516	1715
ENSG00000023171	GRAMD1B	24	21	31	14	13	29	21	21	28	152	321	332	252	142	250	387	570	393	269	1194	694	208	252	142	160	138	177	205	187	195	159	212	182	314	324	655	831	987	401	733	2237	2084	3659	2530	2143	152	561	1998
ENSG00000023191	RNH1	676	534	978	402	671	426	811	752	974	2277	6675	6487	437	292	446	1275	1396	1307	614	1470	1006	352	386	242	424	331	337	322	274	296	322	348	328	476	882	1255	2244	2099	3178	2389	6020	8433	8929	1023	1295	204	587	5414
ENSG00000023228	NDUFS1	1653	748	2033	1226	1693	1353	1882	2030	2209	5672	11428	12755	1554	952	1563	7067	7500	7432	3885	8620	6340	1130	1468	1551	1687	1517	1719	1686	1473	1551	1225	1983	1576	2318	3291	3049	3596	3981	709	3383	7952	4639	3742	6755	8707	477	1818	7708
ENSG00000023287	RB1CC1	1092	391	979	706	871	449	2907	3003	2795	4945	9314	9238	2128	1204	2013	5215	5624	5600	2835	6889	5353	941	1747	1199	1309	1177	1348	1600	1265	1533	961	1205	890	2891	4013	2142	1910	2311	231	1825	2244	1569	3047	3807	6260	322	3268	2354
ENSG00000023318	ERP44	973	401	1636	588	927	785	811	913	1013	1490	2914	2871	378	183	355	1049	1106	1039	428	1291	899	854	1101	824	854	769	860	995	723	854	572	957	721	785	1474	1052	1303	1324	385	1191	1959	1084	790	391	562	102	370	1527
ENSG00000023330	ALAS1	542	336	691	382	527	457	505	470	652	1095	2850	2417	459	273	424	675	818	875	373	1070	835	376	418	331	372	378	391	460	393	366	313	437	353	849	1466	1616	2410	2377	2688	2473	8818	7613	3552	2378	2859	186	283	6122
ENSG00000023445	BIRC3	190	55	241	38	70	22	12	13	27	10	2	10	7	4	6	7	5	3	4	7	6	8	3	8	6	12	8	3	5	4	10	8	4	1	24	6	4	6	1	2	12	4	15	11	9	0	6	9
ENSG00000023516	AKAP11	875	253	1128	558	845	476	1088	1083	1206	1901	3627	3729	1045	623	1126	2052	3254	2474	1250	2594	2603	862	1311	823	891	762	1146	1116	859	1046	737	941	784	931	1121	1266	1210	1383	114	977	3255	1727	1366	5913	9603	417	2231	3668
ENSG00000023572	GLRX2	64	44	176	29	37	0	9	11	15	40	96	98	66	41	59	606	371	652	188	431	293	67	105	93	92	106	118	85	74	112	59	97	50	42	63	107	78	141	221	131	248	160	47	15	17	4	26	238
ENSG00000023608	SNAPC1	94	45	143	52	75	67	116	80	58	179	417	385	205	113	195	627	581	656	377	570	614	135	224	182	179	153	235	224	206	252	103	225	104	375	625	281	260	355	80	257	853	736	365	234	141	53	114	1317
ENSG00000023697	DERA	415	220	627	333	507	389	596	637	718	1243	2801	2886	170	111	152	1092	1641	871	896	1524	1674	445	685	418	491	496	500	888	627	669	575	716	641	280	519	500	680	555	193	706	1164	532	281	440	527	51	267	944
ENSG00000023734	STRAP	1586	640	2069	1128	1889	1458	1681	2031	1877	4484	8471	8792	1761	1006	1679	7021	7216	6518	3565	7546	6037	6875	9326	6964	8925	7896	8732	8396	6395	6684	5938	8950	7309	6751	10186	5537	6353	7017	5155	6743	13149	10864	4139	4981	6585	982	852	14001
ENSG00000023839	ABCC2	46	38	66	89	96	102	345	363	490	2155	4557	4695	16	8	8	18	37	25	8	24	22	11	14	8	8	9	8	11	7	8	5	14	10	19	17	40	30	51	29	42	211	110	214	93	100	65	96	276
ENSG00000023892	DEF6	57	33	126	24	59	44	35	60	54	281	674	686	51	41	43	55	76	52	58	73	57	29	20	25	16	29	26	54	37	29	27	19	18	82	187	124	243	226	210	272	553	628	812	230	183	18	55	821
ENSG00000023902	PLEKHO1	177	149	261	113	156	145	65	80	72	125	261	274	421	276	418	1303	2525	950	955	1274	1559	193	190	135	213	177	177	175	161	121	158	252	216	320	800	862	1306	1309	1778	1467	2278	2129	1555	607	601	82	224	2122
ENSG00000023909	GCLM	223	85	308	203	290	130	317	258	280	743	1531	1555	594	298	535	1590	899	1844	527	1393	730	466	687	663	1117	684	1110	737	714	711	501	1071	531	142	180	255	311	338	197	295	651	394	358	319	318	51	196	683
ENSG00000024048	UBR2	1199	514	1568	749	1206	701	1543	1488	1803	2112	4215	4109	830	438	724	2274	2504	2637	1241	3154	2419	850	1068	800	999	916	1092	1051	790	1158	792	1183	981	833	1167	1086	1236	1570	142	1194	3763	2320	2392	3326	4595	257	1019	3211
ENSG00000024422	EHD2	643	346	961	284	384	239	31	32	69	132	257	271	140	68	137	75	84	76	21	104	71	107	144	130	188	169	144	141	129	91	160	178	220	208	375	568	1172	1080	1475	1149	1255	2818	785	327	417	103	122	833
ENSG00000024526	DEPDC1	656	314	869	431	822	438	853	980	986	1506	3182	3015	1299	705	1107	3272	2817	3458	1450	4704	2668	947	1438	1053	1099	927	1259	1609	1345	1391	1006	1364	986	385	576	875	667	714	140	615	1898	947	814	1435	1900	208	1542	1843
ENSG00000024862	CCDC28A	57	56	97	57	82	37	43	105	101	118	314	320	90	42	76	328	269	323	164	477	322	155	266	197	223	186	194	261	178	160	169	248	215	59	147	245	302	277	80	314	720	303	65	143	49	14	29	612
ENSG00000025039	RRAGD	21	14	67	19	24	18	19	21	53	206	431	388	311	176	293	552	991	502	449	964	794	673	991	711	921	1055	1170	1041	774	1375	1031	1394	1218	318	380	661	672	682	334	658	1811	832	348	1096	1486	127	222	1457
ENSG00000025156	HSF2	258	77	188	107	229	200	258	220	290	526	1100	1022	269	163	286	1364	2212	1255	1021	1535	1958	389	620	404	358	350	451	559	483	519	379	479	436	327	485	426	581	528	75	575	2407	982	730	763	1115	65	449	1683
ENSG00000025293	PHF20	874	241	1158	518	884	624	1144	982	1261	1830	4030	3953	988	550	959	1634	2243	1732	1060	2817	2304	1264	1776	991	959	948	1166	1332	911	1090	847	1141	990	1168	1753	2435	3054	3208	508	3203	5499	3967	3774	4391	4930	377	1165	5940
ENSG00000025423	HSD17B6	60	8	81	62	114	142	123	134	164	429	927	947	24	21	25	120	84	123	55	160	114	52	65	68	47	47	58	51	55	71	73	55	55	49	108	115	126	105	47	135	343	178	119	95	103	10	17	329
ENSG00000025434	NR1H3	90	29	152	62	70	86	101	116	137	121	342	328	87	57	91	181	223	210	109	343	286	115	92	78	112	107	89	107	86	93	101	107	114	107	222	394	592	543	679	686	2891	2697	2107	776	779	55	152	2377
ENSG00000025708	TYMP	364	114	617	87	113	89	110	80	119	78	243	221	12	9	14	31	77	73	31	66	81	4	0	0	3	2	0	0	0	1	5	6	2	1	14	10	45	24	19	44	167	202	536	194	105	10	163	118
ENSG00000025770	NCAPH2	618	376	807	387	566	468	691	742	820	1560	4132	4094	427	302	465	1752	1948	1685	1020	2055	1619	97	97	91	102	99	115	100	87	58	85	103	116	629	1155	1413	2271	2450	3381	2717	6582	6589	9303	1505	1539	231	495	5737
ENSG00000025772	TOMM34	363	149	366	219	319	189	305	325	416	607	1364	1240	332	180	345	635	695	574	318	871	581	449	448	379	520	525	522	715	606	471	407	459	421	622	1113	1031	1807	1572	1579	1852	4658	3432	2298	949	1050	52	146	3374
ENSG00000025796	SEC63	2126	646	2680	1432	2479	1766	3285	3557	3795	6771	12872	12058	1026	564	1102	1280	1986	1444	881	1588	1515	2546	2986	2203	2960	2643	3300	2936	2282	2551	2383	3251	2499	3536	6331	3219	2912	3137	339	2837	4557	2329	1132	1217	1683	163	715	4709
ENSG00000025800	KPNA6	1691	955	2192	1308	2152	1603	2128	2043	2546	3530	7362	8204	1370	865	1577	3937	4218	4323	1873	5771	3732	2890	3210	2980	3333	2924	3083	2834	2507	2218	2475	3912	3345	1661	2780	3874	4517	4761	3307	4798	12541	9258	3819	9811	13395	683	928	10188
ENSG00000026025	VIM	14042	6773	22562	5399	8023	4069	491	551	791	3022	5683	6982	7756	4588	7764	31844	32538	23292	9675	29133	19115	2462	2649	1768	2185	1147	1799	892	663	1089	1362	1984	1735	3240	4779	7750	9159	13321	19919	10082	15017	11146	8459	8041	9681	595	863	12633
ENSG00000026036	RTEL1-TNFRSF6B	50	46	70	47	56	35	148	133	200	174	420	433	36	17	32	88	130	130	66	133	93	0	0	0	0	0	0	0	0	0	0	1	0	37	57	192	298	385	287	342	548	688	5143	124	155	17	250	537
ENSG00000026103	FAS	163	87	365	49	74	4	11	6	4	11	36	21	101	45	77	145	77	105	35	121	105	48	81	50	69	39	75	51	24	52	66	108	62	133	162	253	287	277	71	275	956	381	197	286	616	29	130	665
ENSG00000026297	RNASET2	301	242	323	212	315	221	466	415	480	1061	2752	2568	133	85	156	178	221	185	98	305	242	60	73	46	56	57	57	88	65	76	81	96	98	81	284	328	547	460	517	566	1301	1612	1136	287	315	38	137	1672
ENSG00000026508	CD44	339	112	643	267	536	226	70	128	104	357	811	682	631	341	563	999	332	838	180	433	162	136	143	142	370	267	390	113	85	102	153	229	170	166	409	213	286	322	226	331	927	522	416	460	735	35	202	528
ENSG00000026559	KCNG1	87	18	161	59	51	46	105	137	128	417	1175	1137	123	82	152	431	308	807	191	462	273	52	42	35	84	91	81	96	102	64	60	67	76	114	281	341	527	641	934	637	2536	3955	1714	559	421	79	137	2562
ENSG00000026652	AGPAT4	749	417	1413	469	679	283	555	533	551	699	1625	1492	340	241	426	2550	4651	2633	2210	3430	4838	480	534	402	405	461	460	608	470	493	381	456	472	755	1475	1197	1817	1777	684	1819	5287	4368	6496	3544	4566	144	1558	4675
ENSG00000026751	SLAMF7	0	0	0	0	0	9	0	1	0	1	0	4	1	0	0	0	0	0	0	0	0	0	0	0	0	0	0	0	0	0	0	0	0	0	37	0	1	0	0	0	0	3	0	0	0	0	1	2
ENSG00000026950	BTN3A1	15	0	41	8	6	9	2	0	1	6	12	14	21	4	21	51	221	39	91	75	282	77	69	72	46	57	74	84	61	51	61	67	68	113	240	242	419	331	63	435	1000	636	1013	299	604	18	111	738
ENSG00000027001	MIPEP	348	194	414	242	338	254	387	315	392	711	1804	1825	143	78	171	900	693	990	318	1155	675	508	675	510	541	577	563	700	543	578	457	669	583	298	521	642	777	803	776	839	2020	1202	1127	722	725	40	326	1461
ENSG00000027075	PRKCH	62	2	91	25	10	24	45	27	34	95	219	174	47	24	36	39	24	36	10	29	28	164	238	176	166	168	186	324	226	283	162	219	172	88	159	174	286	254	66	343	804	588	402	486	673	26	202	771
ENSG00000027644	INSRR	12	1	0	7	0	4	3	11	9	3	17	7	0	0	2	0	7	3	7	7	10	0	1	0	0	0	0	0	0	1	0	0	0	0	6	8	9	11	6	9	25	12	96	49	20	1	11	20
ENSG00000027697	IFNGR1	428	143	1144	249	357	151	255	274	303	844	1606	1599	412	279	404	1459	1606	1566	796	2025	1487	767	1155	935	1060	795	1014	872	693	869	728	1312	782	555	1049	575	579	712	133	673	1266	685	634	376	551	53	156	1322
ENSG00000027847	B4GALT7	257	256	603	154	217	192	356	368	395	832	2438	2259	169	119	166	589	713	649	309	745	595	90	101	80	95	94	69	78	70	64	72	94	88	150	322	326	691	593	741	788	3638	3592	2168	750	448	63	319	1793
ENSG00000027869	SH2D2A	17	25	11	13	21	7	34	44	26	15	34	36	14	9	12	10	5	5	8	14	9	11	24	24	20	12	17	22	22	10	20	23	22	19	25	81	149	99	131	193	356	497	239	49	53	11	41	337
ENSG00000028116	VRK2	524	138	675	303	524	218	628	636	650	1277	2640	2600	371	224	348	665	691	634	384	1096	759	609	812	581	603	555	718	612	493	598	491	699	616	397	700	432	427	505	53	455	744	426	437	472	720	45	373	900
ENSG00000028137	TNFRSF1B	41	15	66	12	21	4	29	31	17	19	71	46	9	6	12	14	40	15	10	30	63	16	9	13	15	21	20	25	22	9	10	33	25	37	92	87	155	106	151	165	451	466	224	153	96	10	28	348
ENSG00000028203	VEZT	933	408	1792	512	826	439	999	967	910	1343	2803	2580	1140	631	1049	2794	4196	2632	1715	3967	3424	1450	2042	1480	1710	1325	1780	2181	1698	1903	1256	2010	1456	1038	1512	1195	1423	1447	128	1439	5544	2689	1807	3618	4924	217	1492	4406
ENSG00000028277	POU2F2	17	17	21	9	21	22	59	30	46	21	46	55	57	33	91	26	114	28	26	37	14	161	163	105	105	101	107	130	110	89	104	105	106	91	201	382	640	549	454	639	1044	1140	2496	141	180	16	103	704
ENSG00000028310	BRD9	769	414	907	586	819	555	1099	1163	1440	2229	5174	5147	485	312	526	1581	2097	1665	916	1880	1590	258	227	236	282	252	275	240	225	178	193	301	231	907	1791	1485	2354	2345	976	2609	1662	2720	5498	1560	1418	115	1017	2702
ENSG00000028528	SNX1	431	119	658	147	371	217	198	186	220	405	757	868	361	231	425	879	1452	856	579	1089	1082	353	384	341	477	333	379	364	375	335	301	508	287	914	1715	1698	2351	2486	888	2204	5747	4456	4591	2111	2590	171	585	5793
ENSG00000028839	TBPL1	175	87	127	110	127	148	141	228	128	433	921	937	306	155	282	1214	1420	1129	667	1577	1235	663	835	630	770	711	779	662	435	631	487	778	660	348	486	796	696	949	363	756	1769	889	946	487	715	89	299	1907
ENSG00000029153	ARNTL2	176	66	223	106	191	128	141	139	126	540	1200	1319	690	487	674	940	840	820	416	1080	871	452	619	752	912	675	564	610	554	360	451	1066	829	422	481	570	692	702	134	610	1443	746	955	1098	1520	118	772	1003
ENSG00000029363	BCLAF1	4090	1292	4624	2381	3537	2182	4522	4697	5155	9728	20445	18929	4723	2781	4224	12302	15209	11606	6921	14662	11781	8312	10135	7467	8383	7113	9843	8213	6696	8761	5593	8623	6397	2794	3164	4332	3169	4304	439	2900	7588	3514	2559	5620	8071	476	3312	8723
ENSG00000029364	SLC39A9	1253	718	2031	710	1092	659	919	925	1078	1972	4808	4599	862	526	788	2673	2827	2706	1193	3299	2296	1398	1811	1406	1438	1295	1404	1541	1417	1497	1063	1608	1213	426	606	1185	1524	1702	385	1381	6990	4787	1786	6499	8730	330	764	5014
ENSG00000029534	ANK1	231	106	294	187	206	132	563	585	687	422	1068	958	111	72	123	60	100	52	22	91	30	55	70	61	53	47	56	119	87	102	66	80	67	335	820	520	981	821	356	976	793	1157	1736	655	688	75	332	987
ENSG00000029559	IBSP	0	0	0	0	0	7	0	0	6	0	1	0	0	0	3	0	0	4	0	2	0	0	1	0	0	0	0	1	0	1	0	0	1	0	0	0	1	2	0	1	4	0	7	24	33	1	28	2
ENSG00000029639	TFB1M	213	27	282	144	186	109	251	275	275	314	767	741	206	122	216	420	319	405	194	542	362	224	294	126	167	192	301	172	111	186	129	179	160	414	777	602	826	847	326	849	2228	1130	888	1171	1369	89	676	2047
ENSG00000029725	RABEP1	1608	514	2017	944	1474	1073	1730	1795	1681	2527	5477	4974	987	583	988	3306	4762	3426	2089	4103	3633	5820	5476	4121	4957	4957	5289	4581	3313	4421	5669	6703	6748	2645	4411	1920	2136	2357	297	1962	3328	1730	2277	3241	4010	238	1572	3339
ENSG00000029993	HMGB3	2919	1053	2529	2335	3624	3150	5230	5085	5759	14634	29792	30307	2397	1435	2261	7489	9192	7141	4260	9128	6386	4786	6154	4536	4323	4154	4365	5584	4226	4555	3400	5250	4444	4897	7972	8521	8385	8861	2405	8580	14240	7665	2108	4884	4911	594	1053	14066
ENSG00000030066	NUP160	1368	791	1791	1117	1993	1201	2369	2340	2739	4949	10302	10463	1891	1201	1970	4301	5432	5172	2592	5506	4483	3260	4023	3126	3376	3086	3681	3265	2760	3000	2551	3811	3164	3138	4455	5585	5915	7448	540	5740	15072	8716	6537	19918	28766	874	2121	13050
ENSG00000030110	BAK1	410	299	459	490	557	484	685	685	719	3151	8171	7762	241	144	256	991	697	1052	422	1134	827	151	135	113	135	144	153	123	115	94	95	156	143	68	152	844	1647	1379	2168	1732	5131	5458	2312	1623	1397	156	212	3620
ENSG00000030304	MUSK	9	3	26	0	0	0	0	0	0	3	7	4	2	1	0	1	1	1	3	2	9	1	0	2	0	0	0	0	0	0	0	0	0	0	1	2	2	1	0	1	6	0	3	16	20	0	15	2
ENSG00000030419	IKZF2	112	24	111	43	38	29	40	23	62	109	268	271	57	17	48	179	637	266	300	382	686	263	445	226	147	158	212	222	203	265	154	230	159	53	69	119	124	114	30	82	365	255	335	902	936	52	622	478
ENSG00000030582	GRN	1463	897	2158	665	909	584	1447	1399	1680	2889	8787	8151	489	279	513	852	723	1014	386	1812	867	532	404	357	431	356	305	445	409	293	347	449	488	811	1291	3409	6384	6208	8897	7030	36787	41914	20239	2847	4312	419	687	11511
ENSG00000031003	FAM13B	738	219	1113	466	848	606	1031	947	1125	1566	3015	2950	522	276	500	1278	2293	1448	987	1494	1708	186	320	225	247	210	277	216	190	163	153	255	230	343	621	526	531	661	63	526	2190	1251	866	1002	1306	104	895	1599
ENSG00000031081	ARHGAP31	645	276	711	345	588	441	397	427	540	938	2331	2211	51	22	71	164	140	103	51	92	72	82	90	75	103	128	106	81	78	77	82	92	97	156	124	289	324	455	280	286	643	573	623	844	1042	81	242	704
ENSG00000031691	CENPQ	106	39	175	91	117	36	85	115	116	224	378	356	254	189	242	751	829	678	368	1021	733	301	501	425	586	489	582	276	259	316	406	702	417	441	746	289	216	283	148	250	973	381	102	141	239	11	154	982
ENSG00000031698	SARS	2320	1203	2464	1721	2171	1763	2739	2696	2861	5874	14529	13616	1207	794	1026	5043	5463	4382	2548	6172	4685	1447	1819	1294	1550	1606	1748	1635	1319	1343	1451	1860	1640	3779	8686	3924	5701	5250	3071	5805	9115	9220	7354	3336	3233	247	654	12305
ENSG00000031823	RANBP3	736	403	908	499	777	608	971	1076	1076	1068	2952	2520	515	329	525	806	1167	785	444	1338	934	423	304	318	473	472	387	433	400	309	338	539	553	588	1183	2409	3396	3321	3202	3500	10443	10660	6560	1664	1691	268	538	8122
ENSG00000032219	ARID4A	365	91	549	174	263	184	517	600	622	552	1041	871	344	167	353	496	905	724	450	735	939	535	600	471	496	438	595	573	534	552	527	599	466	1044	1626	625	496	598	43	452	679	369	579	405	524	40	404	910
ENSG00000032389	TSSC1	223	112	395	233	291	220	352	343	341	838	2082	2165	239	159	246	1094	1394	1079	729	1183	1221	194	194	153	233	183	215	251	189	185	181	236	235	206	404	632	1090	1022	1807	1191	5806	4862	2454	1336	1262	79	400	4149
ENSG00000032444	PNPLA6	809	448	789	491	625	514	874	828	1070	1659	4685	4420	539	314	529	1047	1070	1303	545	2027	1351	181	137	135	173	176	153	166	168	153	200	307	340	1061	1663	3192	5516	6236	9073	5947	9229	16528	17015	3784	3403	586	1175	7676
ENSG00000032742	IFT88	115	56	157	105	156	60	179	132	207	242	521	474	98	61	133	527	897	449	398	611	719	154	226	157	179	158	181	192	143	166	130	231	187	171	277	155	167	179	16	175	321	173	177	229	308	23	194	363
ENSG00000033011	ALG1	212	92	280	113	157	93	126	145	149	385	903	1019	263	129	220	709	644	858	350	922	607	129	88	108	119	113	99	110	103	77	77	108	118	361	512	617	1105	1245	2331	1166	4612	4098	2956	2060	2289	112	430	3423
ENSG00000033030	ZCCHC8	683	300	806	591	953	489	1209	1205	1288	1764	3921	3613	490	318	501	824	1095	1003	545	1347	1024	286	440	380	460	371	497	483	341	321	210	377	301	939	1420	943	1120	1192	192	1124	2407	1852	1825	849	906	110	246	2616
ENSG00000033050	ABCF2	1053	496	1345	865	1175	1113	1392	1394	1552	3300	7845	7794	652	467	686	2963	2839	3062	1455	3303	2213	637	612	558	790	779	794	663	576	482	484	731	649	1859	2822	2035	3083	3223	3001	3130	6697	5388	4222	3554	4266	236	497	6639
ENSG00000033100	CHPF2	843	425	1336	339	373	298	389	398	377	1213	3420	3359	342	199	352	992	1276	1019	467	1257	878	94	68	68	85	77	58	67	80	63	80	111	130	210	356	654	1106	1021	1583	1120	4108	4772	8315	1463	1249	144	771	3588
ENSG00000033122	LRRC7	10	7	28	18	17	21	27	16	21	45	81	72	38	22	43	40	62	39	29	59	105	24	43	31	37	24	55	41	24	31	28	27	26	16	3	50	56	48	9	49	169	147	141	112	131	5	75	203
ENSG00000033170	FUT8	557	254	923	428	578	289	711	604	843	1492	3219	3333	540	303	454	1129	2094	1020	885	2142	2169	240	346	198	291	251	287	348	266	288	256	338	272	587	995	681	759	805	151	816	1679	968	530	1272	1808	83	575	1235
ENSG00000033178	UBA6	1061	505	1887	743	991	511	1205	1130	1336	2905	5710	5897	1796	1120	1679	5829	5339	5770	2617	5997	4831	1532	2054	1597	1493	1145	1545	1868	1724	2427	1232	1877	1427	1031	1170	1350	1171	1430	144	1031	3228	1509	1031	3211	4746	354	1510	3416
ENSG00000033327	GAB2	1281	780	1730	1009	1574	1067	1487	1633	1750	1410	3679	3222	152	90	153	279	644	242	210	405	494	339	349	265	259	234	249	253	174	203	278	307	334	193	439	629	988	984	725	945	2196	2321	2281	2221	1775	117	475	1861
ENSG00000033627	ATP6V0A1	1419	972	1476	864	1273	1001	2060	2107	2272	1675	3962	3717	372	235	438	650	1114	790	453	1132	980	838	632	684	875	782	594	734	680	684	696	1156	1026	447	836	1703	2585	2585	2756	2727	7857	8277	8588	3738	4311	229	715	4775
ENSG00000033800	PIAS1	1687	686	1995	1083	1799	899	2425	2214	2703	2120	5177	4533	421	231	456	524	1142	607	430	971	999	930	1437	794	889	859	985	1194	965	1140	792	994	876	404	716	1164	1412	1493	270	1280	7036	3791	2291	5478	7344	258	1174	4234
ENSG00000033867	SLC4A7	2010	759	2302	1210	1732	925	2111	2170	2394	4394	9010	8564	5146	2956	4641	4209	4810	4444	2111	3761	3762	1397	2088	2008	3480	2808	3170	4080	3629	3821	2471	3555	2501	1532	2359	1824	1811	1886	280	1559	5834	2695	2097	5468	8603	753	3181	4251
ENSG00000034053	APBA2	219	111	128	186	245	183	371	348	326	236	626	568	256	151	272	878	2383	918	949	1326	1842	73	90	61	78	92	90	127	107	80	107	124	116	341	791	563	1231	1059	1092	1322	4234	3666	3530	938	1130	114	260	3398
ENSG00000034152	MAP2K3	95	83	155	59	93	108	207	141	204	633	1425	1542	129	84	183	344	225	409	128	269	179	160	148	140	217	211	182	173	170	120	129	233	192	301	767	655	1205	1062	1754	1245	2261	2825	1272	489	398	61	142	1708
ENSG00000034239	EFCAB1	4	0	19	0	3	6	1	3	5	0	1	0	0	0	0	13	21	5	7	15	10	1	1	0	4	1	0	2	0	1	0	0	0	1	4	2	2	4	0	0	6	11	14	3	3	0	3	3
ENSG00000034510	TMSB10	9845	5669	13312	4707	6632	6122	4875	5337	5509	8951	29441	25450	4187	2472	4026	28144	24290	24310	12131	25752	19461	3029	3384	2691	2868	2777	3060	2924	2555	2931	2542	3138	2953	9465	24566	9851	10214	10020	15669	12626	12488	13070	9438	842	635	173	265	18492
ENSG00000034533	ASTE1	102	45	182	86	137	104	106	87	128	253	503	469	112	74	129	145	210	166	90	216	151	310	289	224	349	274	285	279	251	270	177	216	215	99	125	159	256	278	46	237	1069	605	470	667	742	25	306	736
ENSG00000034677	RNF19A	344	145	496	208	299	199	257	351	369	729	1372	1427	521	304	553	1424	1669	1758	794	1423	1264	187	233	185	218	207	266	285	206	302	187	206	217	308	449	325	339	427	39	361	882	485	296	711	1104	55	276	964
ENSG00000034693	PEX3	125	44	221	127	184	122	189	147	163	548	1151	1097	248	132	217	860	646	960	334	955	547	205	222	193	205	219	260	228	145	221	157	248	206	202	369	261	323	348	55	319	936	512	224	238	436	40	131	990
ENSG00000034713	GABARAPL2	147	87	221	87	121	126	153	208	224	656	1417	1458	212	129	222	876	1200	846	558	1031	855	1193	1620	1144	1281	1160	1366	1527	1196	1260	813	1308	981	398	516	878	1025	1057	880	1125	3568	1880	640	399	406	77	132	2861
ENSG00000034971	MYOC	5	0	0	8	0	0	1	0	0	0	2	6	0	2	0	0	0	0	0	0	0	0	0	0	0	0	0	0	0	0	0	0	0	0	0	0	0	0	0	0	0	0	0	1	0	0	1	0
ENSG00000035115	SH3YL1	199	102	294	96	158	96	273	276	300	322	637	644	246	132	286	280	591	345	274	372	543	575	714	606	545	543	623	974	734	853	547	880	703	424	554	613	694	717	197	689	1810	1380	2182	822	885	68	598	1988
ENSG00000035141	FAM136A	758	296	864	449	775	686	1056	1113	1256	3306	7295	7162	1007	573	968	3784	2860	3953	1700	4098	2728	939	1298	1039	1296	1133	1278	1197	936	827	703	1205	938	1258	2002	2522	3056	3662	1612	3197	6502	4715	2447	1173	1358	143	222	7062
ENSG00000035403	VCL	3444	1465	5214	3088	4579	3078	4004	4086	4660	11455	25163	25506	14556	8674	14843	10734	7360	11460	3150	13860	6918	17162	13612	12048	18310	14457	14553	12400	11244	11999	13864	19414	16762	10063	17229	14901	24279	22966	3740	22735	56248	37332	45718	29563	40573	2101	5998	41233
ENSG00000035499	DEPDC1B	163	101	303	107	237	176	229	269	278	526	1229	1274	807	498	783	1530	1940	1483	935	2257	1533	1426	2057	1618	1625	1383	1599	1732	1462	1539	1147	1952	1560	480	705	1605	1288	1866	291	1305	4310	2701	2426	2039	2656	195	912	4634
ENSG00000035664	DAPK2	10	0	0	0	12	4	14	14	7	17	56	64	19	10	29	39	167	39	88	107	210	17	14	17	20	8	7	16	15	19	9	24	16	28	25	45	81	78	62	95	198	178	329	89	95	10	58	157
ENSG00000035681	NSMAF	2719	1141	2702	2061	3171	1988	5115	5167	5755	8229	19022	17194	506	274	474	1175	1334	1119	690	1458	1257	854	1027	800	1003	924	1022	1028	810	1081	784	1236	932	502	857	719	938	1028	107	925	2007	1255	1687	798	1108	79	561	1283
ENSG00000035687	ADSS	612	261	945	481	627	554	632	732	766	1544	3213	3238	1316	794	1190	4057	3736	4389	2142	4890	3455	4860	6656	4938	4403	4531	5388	5015	3757	4895	3049	5093	3823	2417	3500	2649	2380	3355	649	2696	5744	3632	1691	1088	1234	289	770	8027
ENSG00000035720	STAP1	3	12	25	1	0	1	4	3	8	4	14	16	6	0	3	0	0	1	1	1	1	1	2	0	1	1	0	0	1	1	1	1	1	0	4	0	0	1	0	0	1	0	2	2	1	0	3	0
ENSG00000035862	TIMP2	1568	815	2884	596	947	1602	363	426	585	1889	4047	4586	230	129	246	258	779	181	242	366	393	5792	5700	4392	5878	4690	5002	4386	3636	3586	4046	6293	5491	781	1337	1702	2586	2503	3474	2663	4103	4068	1590	1171	990	136	196	2288
ENSG00000035928	RFC1	1628	485	1786	834	1458	830	1662	1709	1922	2576	5147	4943	1454	841	1435	2940	3838	2822	1644	4325	3250	2709	3386	2280	2906	2621	2960	3052	2460	2886	2370	3533	3026	2852	4728	3126	3168	3541	364	3220	4512	2463	2609	3694	4347	365	2387	3878
ENSG00000036054	TBC1D23	4060	1609	4525	3355	4748	3386	5467	5181	6170	10467	20398	20906	881	548	962	3376	2783	3806	1623	3851	2542	467	659	505	548	437	637	555	456	515	475	715	580	437	587	487	469	524	62	535	1404	657	196	769	1059	72	241	1390
ENSG00000036257	CUL3	1736	625	1847	1074	1607	1436	1789	1728	2048	3574	6826	6870	1577	830	1459	3081	3773	2943	1649	3552	2834	1691	2625	1847	2202	1965	2512	2199	1602	1883	1533	2781	2066	3203	5083	2537	2415	2888	356	2594	3193	1524	920	2064	2873	274	1184	4087
ENSG00000036448	MYOM2	4	0	1	1	16	7	4	10	12	4	11	7	0	1	0	60	91	84	36	68	71	11	15	13	25	19	24	5	7	6	8	12	7	7	11	7	32	27	1	17	66	60	45	30	20	1	2	50
ENSG00000036473	OTC	11	0	0	0	0	0	5	0	0	0	0	0	0	0	0	2	0	5	0	0	2	0	0	0	0	0	0	0	0	0	0	0	0	0	0	0	0	0	0	0	0	0	0	0	0	0	0	0
ENSG00000036530	CYP46A1	15	0	0	4	8	12	13	10	5	12	34	29	15	8	19	36	111	43	55	147	119	3	10	5	8	2	13	8	1	8	5	4	5	50	54	62	65	95	32	55	122	228	568	141	81	4	59	136
ENSG00000036549	ZZZ3	1502	603	1709	896	1474	819	1847	1766	2100	3427	6965	6798	1335	804	1314	3163	4162	3175	1956	3638	3621	1258	1751	1350	1910	1329	1774	1723	1494	1492	1475	2042	1725	1775	2411	1345	1206	1554	206	1232	3403	1684	1833	3219	3953	301	2458	3081
ENSG00000036565	SLC18A1	0	0	1	0	1	0	3	3	0	0	2	0	0	0	2	0	2	0	0	0	1	27	12	7	4	6	5	2	5	9	2	7	7	0	0	0	0	0	0	0	1	2	0	0	0	0	2	1
ENSG00000036672	USP2	71	20	92	15	33	8	45	84	32	63	149	122	33	16	35	30	59	16	19	83	58	66	102	53	55	68	52	87	84	78	76	73	82	73	100	216	306	336	347	346	432	552	401	334	190	33	93	314
ENSG00000036828	CASR	2	0	0	0	10	0	4	0	9	0	3	1	0	1	1	0	1	0	0	0	0	5	12	1	3	3	3	3	5	4	9	16	15	6	14	13	23	29	15	25	61	86	37	35	32	2	10	52
ENSG00000037042	TUBG2	142	48	135	91	109	70	222	201	276	137	400	305	61	36	55	99	156	111	94	223	250	45	48	29	27	25	40	57	36	39	27	33	32	144	322	556	923	806	481	961	2256	3416	5404	479	375	43	241	2703
ENSG00000037241	RPL26L1	213	114	380	185	254	286	356	260	343	554	1524	1328	178	80	120	721	697	645	291	743	524	106	129	111	128	113	113	95	110	98	84	114	87	344	922	580	838	777	483	1029	2171	1125	553	424	450	29	94	2281
ENSG00000037280	FLT4	70	28	58	73	100	116	186	193	177	271	623	621	52	37	67	147	339	163	149	224	339	44	39	34	32	48	22	43	38	38	28	56	42	192	411	390	950	664	810	899	2441	2770	4991	601	872	110	335	2128
ENSG00000037474	NSUN2	1540	523	1609	1153	1804	1529	2243	2065	2406	5193	10610	10985	1692	1005	1618	4553	3588	4830	1954	4647	3014	1657	1895	1628	2366	1830	2144	1631	1327	1530	1208	2533	1461	3207	5434	3648	4338	4690	705	4202	7021	5842	5044	3224	3499	330	1122	9180
ENSG00000037637	FBXO42	301	213	694	207	357	241	314	309	403	580	1207	1281	398	227	374	745	1041	786	427	1030	923	440	539	405	512	461	527	519	398	492	353	582	499	298	459	729	1106	1049	996	1107	4691	4217	2301	3599	4420	205	682	3418
ENSG00000037749	MFAP3	218	180	340	169	247	165	165	166	201	752	1514	1586	351	200	327	1314	1536	1310	727	1651	1312	262	333	257	240	238	282	249	202	220	186	262	213	212	290	461	475	584	60	453	1380	914	463	2420	3870	128	385	1163
ENSG00000037757	MRI1	191	142	375	148	163	141	120	111	202	409	1135	1086	122	104	134	443	399	561	174	645	394	57	47	74	62	36	52	46	39	51	32	60	37	136	127	472	757	764	1417	703	3625	4274	4914	577	749	107	175	2834
ENSG00000037897	METTL1	224	97	341	190	291	289	344	348	323	539	1020	1163	106	60	96	411	392	423	199	497	277	224	187	117	198	169	239	164	144	159	128	183	178	121	182	496	728	725	770	866	2628	2043	1758	1091	1027	62	398	1978
ENSG00000037965	HOXC8	102	17	163	38	93	68	5	13	3	63	147	184	2	0	4	0	27	0	2	1	4	0	0	0	0	1	0	1	0	0	0	0	0	0	0	1	0	6	0	0	0	0	0	0	0	0	0	0
ENSG00000038002	AGA	113	72	268	40	76	56	115	59	118	163	310	306	80	54	89	408	708	358	302	556	654	217	273	201	241	220	276	239	204	175	174	255	187	251	427	226	343	326	57	386	726	481	376	122	208	32	92	728
ENSG00000038210	PI4K2B	212	137	393	219	178	110	147	166	224	1026	2090	2324	153	99	159	757	656	812	356	915	688	444	684	542	516	432	525	519	412	471	367	672	453	54	97	217	189	230	90	177	623	451	319	108	105	33	89	936
ENSG00000038219	BOD1L1	3957	963	3884	2004	3248	1472	5719	5858	5981	5741	12360	10452	2068	1079	2015	2821	3271	3315	1354	3730	2635	764	966	933	1038	811	1011	997	934	1339	847	1111	823	5778	10338	3676	3790	4069	266	3840	3421	2246	7430	5635	6911	442	4043	4154
ENSG00000038274	MAT2B	675	285	782	508	722	535	860	811	823	1708	3826	4018	674	380	588	1772	3116	1586	1352	1909	2006	3080	4434	3442	3574	3351	4027	3701	2979	3352	2238	4216	2639	570	1024	1737	1843	2087	395	1910	4900	2352	1568	2374	3589	193	696	5048
ENSG00000038295	TLL1	376	136	601	220	240	176	6	2	39	32	69	81	7	2	5	11	80	6	5	14	13	20	31	25	26	33	28	15	22	23	18	31	16	22	13	32	22	28	5	29	56	27	44	84	63	7	60	55
ENSG00000038358	EDC4	852	531	969	625	778	693	1234	968	1365	2138	5311	5290	549	354	575	1152	1329	1290	565	1793	1076	32	8	39	36	33	12	25	34	38	37	75	61	945	1874	1616	3067	3254	3649	2962	7291	9218	20290	4633	3911	321	989	7148
ENSG00000038382	TRIO	2192	969	3358	1323	1859	1172	2190	2087	2560	3446	7919	7548	3097	1989	3438	3943	5670	3386	2292	3409	3349	452	550	516	602	498	636	511	439	521	476	737	541	2370	3797	3199	4980	4795	506	4554	11214	10632	22041	16785	19793	918	5982	9577
ENSG00000038427	VCAN	17069	6071	32050	11313	18095	4878	1823	1848	2137	3310	7028	7091	16577	9047	16373	15778	22576	18497	9546	26113	20039	7475	7983	6794	9522	7724	11072	6317	4850	5728	6029	8281	7301	17244	20778	17091	18793	23867	1304	16455	43007	31852	50760	53864	90673	3948	22858	35096
ENSG00000038532	CLEC16A	1074	568	1361	804	1123	793	1693	1407	1792	2392	5687	5343	256	147	323	426	545	458	217	562	434	129	194	125	192	167	156	156	115	137	139	219	176	356	668	767	1148	1263	789	1216	2601	3341	3074	2308	2177	167	603	2135
ENSG00000038945	MSR1	0	0	52	0	0	0	23	8	4	15	21	13	1	0	2	5	6	3	3	1	0	1	2	0	1	0	0	1	0	0	1	0	1	0	1	0	2	0	0	0	3	1	3	8	8	0	6	2
ENSG00000039068	CDH1	6357	3061	7703	5051	7031	5147	10122	9563	11671	11361	27181	25502	2713	1620	2767	151	53	192	34	933	186	2888	4866	2954	2694	2477	2928	3286	2650	2461	2329	3349	2655	4794	9637	10667	15420	14492	3083	15084	45375	34599	26094	20692	30169	1870	2615	33321
ENSG00000039123	SKIV2L2	1779	530	2345	1249	2052	1310	2347	2537	2572	3138	6319	6274	1779	1135	1696	5741	6142	5774	3273	7149	5746	2184	3300	2179	2453	2342	2864	2659	1932	2343	1982	3057	2377	2512	4800	3102	2914	3329	331	3164	3992	2141	1460	3372	4809	371	1471	5890
ENSG00000039139	DNAH5	17	0	0	4	2	4	1	11	13	3	2	4	88	62	94	122	124	130	50	133	103	14	20	9	17	16	17	13	21	14	19	33	18	47	68	32	62	57	6	61	131	54	107	149	353	10	137	124
ENSG00000039319	ZFYVE16	879	301	1354	468	677	290	906	925	1130	1644	3142	3119	710	431	724	2557	4049	2624	1963	2742	3460	561	966	677	667	568	816	925	719	853	453	811	465	561	599	685	625	746	97	545	1358	930	911	1166	1798	135	929	1647
ENSG00000039523	FAM65A	312	140	518	126	252	83	136	177	178	291	787	696	106	70	161	120	269	111	106	106	170	34	38	27	46	37	35	46	29	27	42	62	54	158	283	422	786	618	839	759	708	968	1286	443	420	46	223	307
ENSG00000039537	C6	11	0	5	0	3	0	0	0	1	2	1	4	0	0	0	0	1	0	0	0	0	0	0	0	0	0	0	0	0	0	0	0	0	0	0	1	0	0	0	0	0	0	0	0	0	0	0	0
ENSG00000039560	RAI14	2002	690	3344	936	1595	658	720	673	960	1029	2078	2175	2202	1236	2140	3088	3468	2946	1382	3630	2541	6903	6751	5964	6379	5030	6279	4701	4226	4150	4124	6925	5337	8015	12388	6268	7023	8366	631	6646	12003	8403	12112	8820	9984	513	3244	13148
ENSG00000039600	SOX30	10	3	10	8	28	9	20	7	18	7	19	24	0	0	0	2	5	3	0	1	1	3	4	6	2	4	2	3	0	3	3	1	2	2	3	8	17	13	11	15	70	57	30	28	7	0	8	35
ENSG00000039650	PNKP	426	362	467	381	549	478	841	935	958	1257	3731	3313	351	200	330	772	909	973	440	1166	850	129	128	111	105	141	106	155	139	93	124	134	135	557	1043	1181	2194	2184	2883	2303	4416	5610	8224	765	687	151	506	3837
ENSG00000039987	BEST2	7	0	0	0	0	0	1	5	5	9	8	5	7	2	7	3	1	3	0	5	5	22	29	23	13	16	15	16	19	14	25	29	22	38	93	97	233	159	249	236	998	1253	719	251	327	27	33	738
ENSG00000040199	PHLPP2	883	392	1172	567	835	632	933	1020	1084	1243	2292	2372	521	304	542	686	1437	746	605	1010	1115	464	615	414	550	514	582	695	588	654	426	635	541	445	635	757	1090	1197	98	1052	3758	2460	2396	4999	6431	258	892	3161
ENSG00000040275	SPDL1	521	266	615	294	562	326	490	558	453	699	1628	1415	684	297	613	2236	2151	2121	1215	2652	2033	1616	2059	1521	1983	1513	2124	1717	1444	1627	1251	2287	1483	2048	4150	1128	1168	1200	138	1157	2299	1072	706	703	812	95	408	3189
ENSG00000040341	STAU2	1430	727	1491	971	1481	1067	1585	1514	1729	1990	4550	4174	818	474	791	1766	2509	1679	1197	2654	2257	1325	2092	1465	1572	1356	1638	1692	1441	1780	1106	1955	1339	965	1244	1278	1229	1329	292	1168	3250	1607	926	1596	2448	168	1168	3503
ENSG00000040487	PQLC2	119	64	136	84	134	98	125	145	146	398	1173	1098	117	55	108	514	553	524	252	540	460	62	55	47	63	69	57	62	54	30	37	59	52	122	265	380	776	710	837	732	3190	3325	1537	587	658	61	210	2109
ENSG00000040531	CTNS	290	276	451	300	342	347	603	549	762	995	2703	2497	119	79	148	438	384	410	197	640	395	168	134	130	165	150	198	122	93	118	102	156	144	124	245	533	834	901	1247	835	2158	2071	2821	753	838	70	296	1586
ENSG00000040608	RTN4R	16	2	28	9	32	11	11	24	14	55	185	135	106	61	98	67	174	84	69	189	167	95	77	58	83	97	56	130	92	93	58	69	110	94	216	494	1074	1005	1380	1130	5275	5362	1533	446	580	129	125	2382
ENSG00000040633	PHF23	615	329	778	484	700	498	786	924	848	1337	3402	3413	321	203	337	1334	1820	1587	1033	2187	2029	595	727	567	681	687	622	571	475	434	474	711	700	872	1575	1546	2295	2277	3326	2514	4686	3473	1873	1821	1619	147	245	3982
ENSG00000040731	CDH10	2	0	0	3	1	0	1	17	6	27	49	52	10	4	8	50	183	27	80	146	227	1	2	0	3	0	3	2	1	1	1	2	3	5	9	7	9	6	0	5	21	11	8	2	27	0	5	20
ENSG00000040933	INPP4A	601	311	761	453	703	553	966	1064	1405	1725	3740	3646	712	448	764	1609	2222	1730	1037	2757	2117	419	755	478	423	414	565	533	456	502	359	550	486	1203	1597	1963	2990	3231	879	2747	8295	7802	10608	7112	8989	479	2193	7123
ENSG00000041353	RAB27B	35	9	27	1	8	6	0	0	0	7	11	12	3	2	5	10	26	10	12	21	34	31	47	28	15	18	12	25	17	13	23	33	28	11	16	2	5	1	3	4	23	15	5	15	28	3	24	23
ENSG00000041357	PSMA4	1028	330	1354	891	1205	888	1086	1266	1315	2880	5765	6021	1696	935	1485	10131	10276	9567	5469	10656	8697	2653	3722	2276	2392	2414	2883	2899	1983	2662	1845	2712	2161	2625	5074	4746	4237	5344	937	4813	14425	6160	1939	1820	2408	171	509	12920
ENSG00000041515	MYO16	5	0	0	4	7	7	5	15	20	1	4	3	3	0	0	9	126	6	20	12	77	3	3	1	3	4	0	0	1	0	0	2	2	3	4	3	3	1	0	3	4	5	18	1	15	1	14	6
ENSG00000041802	LSG1	1138	480	972	922	1296	950	1495	1507	1895	3724	8310	8217	862	558	889	3057	2849	3451	1458	3813	2495	895	938	780	1046	971	1167	959	803	840	658	1008	925	2690	4171	1838	2300	2513	520	2256	4088	2841	2228	2838	3491	245	714	4138
ENSG00000041880	PARP3	27	46	29	8	17	15	11	6	4	18	46	53	15	8	22	22	50	23	23	45	48	2	4	8	1	4	2	10	6	6	13	5	8	22	50	27	73	57	65	67	224	235	450	30	32	11	29	202
ENSG00000041982	TNC	3005	1283	3176	313	482	541	48	72	63	331	641	632	997	506	888	9683	6957	14949	2228	12158	3708	78	64	71	160	110	182	68	63	80	99	162	118	200	344	328	465	573	272	443	963	997	1436	718	814	54	164	917
ENSG00000041988	THAP3	75	17	90	71	59	47	100	129	114	210	616	596	84	63	107	350	507	400	257	405	466	29	27	24	25	30	36	37	39	35	24	36	40	135	205	225	343	294	491	360	654	820	725	262	161	28	114	710
ENSG00000042062	FAM65C	74	2	102	18	17	22	19	59	19	86	162	160	37	24	48	42	63	42	23	70	65	26	21	21	28	14	15	13	21	26	17	21	10	130	215	230	472	426	185	427	958	1208	4137	446	429	30	286	1242
ENSG00000042088	TDP1	444	166	682	282	412	384	628	590	696	1159	2883	2786	542	357	532	2132	1893	2150	926	2688	1750	747	754	628	772	733	818	738	597	672	585	834	723	486	846	1212	1632	1607	1040	1648	4514	2987	2005	3035	3441	162	660	3941
ENSG00000042286	AIFM2	33	34	67	43	88	41	91	80	118	432	888	1006	84	60	82	413	324	522	236	380	256	58	51	52	87	65	90	72	52	41	45	63	86	65	166	162	321	294	233	382	927	729	561	230	199	18	49	613
ENSG00000042304	C2orf83	4	0	9	3	15	0	0	0	0	5	8	4	1	0	0	0	0	0	0	0	0	0	0	0	0	0	0	1	0	0	0	0	0	0	0	0	0	0	0	0	0	0	1	0	0	0	0	0
ENSG00000042317	SPATA7	99	17	85	48	101	50	102	117	130	158	384	315	75	56	74	189	481	206	201	442	547	45	96	62	78	57	81	125	94	100	56	64	54	171	232	152	157	181	30	194	404	236	348	285	341	18	304	417
ENSG00000042429	MED17	643	146	672	465	683	481	827	802	850	1371	2740	2821	524	314	462	1275	2074	1334	953	1528	1554	686	790	724	993	855	1066	798	684	857	645	1100	823	450	524	643	663	882	179	668	1661	1354	1131	1087	1037	71	869	1517
ENSG00000042445	RETSAT	182	139	489	105	224	88	214	243	197	487	1133	1249	152	86	137	613	559	661	292	621	624	320	319	282	307	281	257	380	286	436	289	480	532	178	296	718	1112	1291	756	1121	2906	2775	2774	1447	1590	138	204	2399
ENSG00000042493	CAPG	1160	664	1145	852	1122	939	1232	1176	1559	2394	6327	6349	316	198	315	830	873	704	322	920	568	326	330	245	258	243	257	270	253	171	285	292	299	385	936	893	1824	1451	1909	1889	5465	5422	2970	917	758	78	182	5466
ENSG00000042753	AP2S1	320	234	578	266	392	369	269	324	309	2018	7119	6464	389	266	364	2620	2199	2520	1063	2724	1979	829	705	621	813	825	778	780	635	684	604	756	699	1286	1683	2751	3918	3837	5385	4701	10737	11890	4827	1157	1091	145	219	7040
ENSG00000042781	USH2A	35	0	1	12	3	10	11	17	22	19	23	33	24	22	40	121	69	231	26	169	75	3	8	7	5	4	6	7	9	7	6	10	9	1	0	8	11	7	0	9	24	18	28	129	93	0	142	20
ENSG00000042813	ZPBP	2	0	0	0	0	0	6	0	3	0	4	3	0	3	1	0	1	0	0	0	2	0	1	1	0	0	0	0	0	0	1	0	0	0	0	1	0	2	0	2	3	1	8	11	9	0	5	0
ENSG00000042832	TG	1	0	1	8	16	10	7	10	0	2	10	5	0	0	0	7	9	4	3	3	4	1	0	0	0	0	0	2	0	0	0	1	0	0	0	0	1	0	0	1	3	1	3	1	0	0	2	0
ENSG00000042980	ADAM28	7	0	0	4	12	7	2	5	0	3	2	1	15	4	17	5	10	1	5	14	3	43	44	44	45	39	51	36	40	50	21	26	22	22	27	22	43	48	2	36	119	88	123	91	99	2	81	135
ENSG00000043039	BARX2	2	0	11	1	3	9	9	3	6	10	26	15	0	0	0	2	2	0	0	0	2	0	0	0	0	0	1	0	0	0	0	0	0	0	0	0	1	0	2	0	1	0	0	0	0	0	1	1
ENSG00000043093	DCUN1D1	602	247	712	426	664	519	594	708	680	1416	2789	2964	1088	666	965	2629	3376	2512	1721	3189	2960	2213	3616	2837	2733	2276	2872	2740	2519	3482	2109	3684	2388	685	1215	830	727	740	221	663	2102	964	537	1664	2316	183	1366	1957
ENSG00000043143	JADE2	3201	1485	3055	2186	2950	2608	4059	4303	4751	8678	20914	20639	746	382	772	700	373	884	239	1502	629	502	554	440	509	404	500	244	248	230	404	547	475	841	1448	1521	2446	2460	3059	2370	7351	6719	4882	4802	4345	355	675	4661
ENSG00000043355	ZIC2	23	1	27	12	10	50	10	14	25	104	332	233	834	465	1004	773	1733	1009	813	2361	2128	3593	5696	3454	3236	3183	3389	5856	4987	6060	3065	4420	3668	1632	2882	6154	9621	8572	7684	9098	10343	10462	11905	2088	1779	857	1146	7962
ENSG00000043462	LCP2	8	0	1	0	0	0	1	11	10	4	1	5	3	4	2	0	1	6	1	3	2	11	11	10	9	8	14	10	5	8	4	8	6	3	14	9	11	10	4	9	40	15	5	8	11	0	9	25
ENSG00000043514	TRIT1	270	132	427	289	388	224	663	619	725	1112	2558	2417	436	236	428	1307	1706	1440	805	1765	1627	424	580	395	508	476	574	513	358	435	314	432	386	493	912	698	889	949	136	932	1445	1005	918	942	1119	91	349	2147
ENSG00000043591	ADRB1	0	4	3	2	0	0	0	0	2	1	2	2	6	3	5	3	0	2	1	2	1	10	16	15	9	13	13	10	21	21	12	20	14	2	1	2	6	4	8	5	28	21	20	1	5	4	5	20
ENSG00000044012	GUCA2B	0	0	0	4	0	0	0	0	0	0	0	2	0	0	0	0	0	0	0	0	0	0	0	0	0	0	0	0	0	0	0	0	0	0	0	0	0	0	0	0	0	0	0	0	0	0	0	0
ENSG00000044090	CUL7	496	289	755	229	293	123	304	228	349	497	1200	1241	302	171	298	800	1441	873	633	1314	1413	46	45	54	58	78	53	81	71	63	51	72	77	553	1018	1052	2040	1830	1955	2114	6164	6566	15959	2924	2963	207	773	5875
ENSG00000044115	CTNNA1	4225	2030	5704	2476	3671	2735	4206	4255	5003	8247	17365	18001	4878	2959	4458	12153	14050	10902	6294	14922	12428	3114	4494	3201	2992	3095	3742	3871	3051	3703	2539	3571	3031	11503	19743	11890	18156	18294	3757	18850	23449	21594	19144	9208	11363	1042	1537	25243
ENSG00000044446	PHKA2	265	224	318	177	373	298	692	742	924	1452	3650	3367	303	187	326	431	708	548	257	864	702	275	257	223	273	243	242	296	274	248	263	382	373	491	691	1296	2091	2202	840	2058	4757	4369	8307	3156	4023	222	1111	4420
ENSG00000044459	CNTLN	433	121	634	282	453	243	667	718	714	643	1287	1334	529	324	586	984	1436	1014	679	1646	1255	475	846	545	395	353	432	744	629	677	425	577	410	1127	2279	681	627	694	72	599	1773	927	691	692	871	104	1099	1617
ENSG00000044524	EPHA3	126	53	108	34	55	49	11	25	31	63	108	97	37	25	36	88	1543	46	818	372	945	14	24	7	18	11	14	36	12	26	8	9	14	2	12	17	15	21	0	10	38	23	17	70	101	6	23	41
ENSG00000044574	HSPA5	9031	2912	10492	5744	10496	6996	8915	9237	9380	22212	43193	47635	4570	2413	4292	5314	8671	6124	3131	6215	4576	17322	12629	14478	25206	19655	19742	14112	11674	11639	13411	21683	21503	16675	28571	19413	20789	25091	5803	22361	26707	20961	14872	9277	11715	1628	1721	28836
ENSG00000046604	DSG2	3818	1560	5795	2295	3317	1984	2963	3097	3320	5772	11458	11659	3399	1977	3575	3194	1932	4179	1062	5273	2645	8992	10668	12265	20270	7220	15918	10180	13430	10173	6998	23387	8851	5414	6534	6698	8732	9296	635	7677	24531	13125	7163	10728	17662	1006	1615	21855
ENSG00000046647	GEMIN8	165	55	185	59	123	93	173	189	205	218	534	589	211	122	158	227	333	282	154	421	350	223	314	208	397	398	404	497	460	537	239	293	252	537	993	373	598	628	538	646	2405	1983	1493	1070	1092	63	332	2295
ENSG00000046651	OFD1	536	207	666	448	537	367	1286	1252	1705	1095	2420	2064	435	260	414	813	1131	903	580	1272	1127	310	413	256	390	364	466	328	256	363	247	331	277	561	1139	766	815	842	89	869	1706	1433	2426	918	910	94	631	2141
ENSG00000046653	GPM6B	426	205	666	388	570	618	592	616	733	1013	2037	2208	3431	2099	3114	3170	8658	2735	3575	6466	7106	4734	6072	4640	7541	7053	8251	9402	7331	8488	3156	4947	3756	985	1620	2590	3558	3702	1154	3426	15732	9723	5520	6607	8650	529	1582	11431
ENSG00000046774	MAGEC2	0	0	0	0	0	0	0	0	0	9	24	25	0	0	0	0	0	0	0	0	0	0	0	0	0	0	0	0	0	0	0	0	1	0	4	0	0	0	0	0	0	0	0	0	0	0	0	0
ENSG00000046889	PREX2	20	0	0	7	0	7	4	21	15	45	75	68	1330	739	1261	1955	4730	2355	1975	2443	3844	1221	1521	1132	1642	1489	2171	2094	1789	1924	1292	1995	1482	1607	1995	1650	1715	1926	164	1502	3941	2923	4626	6495	8146	538	3327	4157
ENSG00000047056	WDR37	232	114	302	134	222	98	232	245	211	609	1291	1276	143	108	165	600	820	611	375	751	713	281	337	253	228	241	263	289	215	287	193	314	240	279	563	574	886	844	235	855	3542	3253	2261	2082	2211	120	487	2904
ENSG00000047188	YTHDC2	745	335	1124	431	656	508	780	848	839	1467	3103	2884	798	528	808	2086	2689	2406	1292	2492	2222	687	913	676	801	696	864	941	756	836	521	842	618	645	1291	898	1182	1079	70	1112	1892	939	927	1397	1959	117	807	1928
ENSG00000047230	CTPS2	278	135	311	145	186	146	370	229	270	240	537	535	1337	867	1278	3004	4637	2914	2032	4814	4310	1242	1765	1178	1998	2049	2344	2549	1980	2253	1042	1375	1119	552	1100	1563	2008	2038	357	1859	5108	2831	1830	3034	3826	247	772	3521
ENSG00000047249	ATP6V1H	429	186	572	353	395	339	489	427	636	1502	3324	3255	298	191	317	1604	1729	1622	774	1681	1196	385	595	445	459	426	581	545	491	415	301	492	367	1353	2098	1064	1244	1363	556	1269	2296	1792	742	769	835	113	476	1732
ENSG00000047315	POLR2B	2578	928	3576	1828	2912	1996	3549	3771	3938	6630	14142	13853	2162	1336	2065	9970	9893	9060	4897	10191	8150	6731	7547	6490	7610	7540	7689	7757	6407	8558	5865	8170	7401	4649	6780	4390	4431	5855	490	4578	11834	5955	3114	4831	6976	444	875	11412
ENSG00000047346	FAM214A	210	70	374	67	100	63	73	76	129	241	477	442	168	83	181	272	455	314	157	300	339	84	171	117	98	94	112	146	123	137	100	118	88	252	253	254	234	282	38	228	655	414	283	455	587	68	256	674
ENSG00000047365	ARAP2	16	6	40	4	12	15	16	21	10	32	63	57	116	70	107	66	149	54	47	54	81	53	55	43	53	43	52	44	52	44	45	50	28	57	47	54	31	42	7	35	85	30	37	104	201	14	137	69
ENSG00000047410	TPR	3390	930	4093	1732	2587	1113	7169	6440	6642	9464	20378	18000	4711	2570	4481	13591	15582	13831	7584	16665	14083	1486	1890	1323	1666	1474	1797	1873	1554	2231	1492	1604	1434	16050	23447	6960	8031	9397	500	7508	10340	6561	12914	7897	10829	805	3448	13884
ENSG00000047457	CP	132	10	137	70	96	182	83	68	70	329	844	730	28	24	37	45	48	47	23	53	57	25	21	14	15	19	18	13	19	13	11	18	16	26	22	36	23	31	2	39	74	44	73	125	111	7	175	95
ENSG00000047578	KIAA0556	384	150	455	208	281	168	451	436	631	972	2435	2251	216	116	181	376	518	422	248	671	501	80	75	68	73	69	47	86	65	56	74	87	87	297	493	666	914	1092	769	952	2080	2356	4155	1523	1603	145	529	1873
ENSG00000047579	DTNBP1	163	81	124	74	133	133	189	181	153	340	709	686	44	36	61	75	167	137	61	122	111	89	124	84	70	81	97	100	71	84	82	95	74	375	716	262	436	389	417	483	935	696	774	507	535	33	478	791
ENSG00000047597	XK	17	0	0	8	9	14	7	12	15	25	49	32	35	7	14	90	91	90	40	152	110	87	165	100	109	100	138	103	61	71	58	100	67	5	23	37	71	36	9	49	286	238	124	152	203	25	82	206
ENSG00000047617	ANO2	135	87	242	167	204	134	216	286	322	147	394	367	14	13	25	17	93	15	59	44	65	32	31	28	21	21	16	26	25	22	17	33	40	61	59	113	151	144	33	147	358	251	486	437	443	15	227	360
ENSG00000047621	C12orf4	393	196	564	332	418	222	478	391	605	814	1885	1838	218	123	208	1267	1092	1145	591	1236	916	313	329	281	338	328	342	331	216	368	246	398	306	126	293	219	255	251	37	250	867	391	380	555	1043	45	305	678
ENSG00000047634	SCML1	105	21	136	61	76	12	101	179	132	374	693	727	21	15	17	194	302	143	75	179	172	66	108	84	91	91	141	143	134	137	66	152	71	37	23	53	69	62	8	79	380	229	235	140	175	5	33	378
ENSG00000047644	WWC3	232	109	431	71	125	64	129	128	100	215	496	540	813	458	864	1071	1477	1218	689	1669	1180	687	791	569	1032	938	993	806	678	621	577	801	676	1429	1732	1801	2491	2880	1959	2385	6575	6822	7230	2629	2418	300	741	5797
ENSG00000047648	ARHGAP6	189	46	263	42	122	50	17	28	26	70	169	155	19	7	17	136	210	117	75	89	119	4	8	4	16	8	14	6	2	5	7	14	8	17	23	21	27	30	12	29	63	80	98	47	38	2	78	59
ENSG00000047662	FAM184B	5	0	9	3	10	9	14	9	5	27	50	64	13	15	29	7	18	5	13	9	17	5	6	3	7	4	8	9	3	6	4	2	5	23	41	27	51	56	8	82	63	86	208	87	75	12	59	67
ENSG00000047849	MAP4	6554	2953	8366	4012	6845	4520	6585	6437	7707	9313	20521	18679	2301	1357	2603	2326	2739	2464	1053	3501	2372	1741	1439	1360	1714	1603	1375	1634	1534	1230	1177	1779	1835	4575	7313	9157	12852	13658	7667	13143	20636	19835	14577	8950	9353	982	1982	12402
ENSG00000047932	GOPC	1035	216	1171	596	719	406	959	861	1022	1387	3034	2987	514	293	497	972	1042	1021	563	1212	966	1480	1747	1287	1628	1400	1605	1741	1401	1466	1330	1852	1806	533	683	791	687	858	98	696	1624	1055	655	611	760	124	368	2266
ENSG00000047936	ROS1	0	0	1	2	3	9	1	5	0	0	0	1	0	0	0	0	0	0	0	0	0	0	0	0	0	0	0	0	0	0	0	0	0	0	0	0	0	0	0	0	0	0	0	0	0	0	1	1
ENSG00000048028	USP28	4843	2546	5079	4192	6714	4898	9636	9236	10645	15379	34268	33293	1570	906	1568	2192	1901	2591	1044	4026	2017	2191	2599	2112	2258	2009	2400	2495	2081	2168	2346	3177	2804	2371	3447	3273	3568	4252	490	3403	10038	7145	7690	7576	9495	570	2213	9621
ENSG00000048052	HDAC9	220	99	244	90	126	145	241	231	281	338	749	758	1150	642	1076	176	847	179	313	474	775	134	274	139	97	80	141	224	194	209	111	143	101	739	909	604	613	747	69	552	1594	884	884	2237	3899	109	1091	1274
ENSG00000048140	TSPAN17	91	45	162	64	75	28	61	36	59	103	243	287	359	247	373	996	1176	919	626	1692	1178	638	532	471	494	563	464	595	494	399	411	605	647	331	604	1549	2684	2533	4816	2898	6296	6887	6163	2274	2876	203	390	6065
ENSG00000048162	NOP16	444	118	464	244	360	308	422	455	474	1458	3244	3244	282	174	249	789	481	806	270	781	365	450	325	405	556	561	470	416	404	379	358	630	568	403	781	1092	1296	1612	930	1419	2970	2683	1748	610	675	63	218	4193
ENSG00000048342	CC2D2A	416	228	423	193	376	222	412	396	379	340	741	711	292	146	266	539	1052	535	431	770	910	237	327	221	251	225	291	277	237	281	198	290	235	363	600	531	594	629	89	540	967	645	875	1033	1305	62	534	1007
ENSG00000048392	RRM2B	515	202	882	418	579	481	705	680	716	2198	4284	4275	1525	882	1412	3922	2337	3393	1145	3341	2033	1492	2051	1645	1881	1425	2049	2112	1829	1796	1237	2239	1426	1004	1430	2140	1639	1889	323	1556	3620	1577	823	1384	2200	210	687	4325
ENSG00000048405	ZNF800	438	81	529	225	312	213	387	391	363	765	1635	1560	172	95	138	359	509	394	229	335	357	31	60	49	43	42	71	71	55	75	38	69	52	106	124	89	83	98	20	63	303	212	175	150	199	34	229	222
ENSG00000048462	TNFRSF17	0	0	0	0	0	0	0	2	0	7	2	7	1	0	1	2	11	2	1	2	5	0	0	0	0	0	0	0	1	0	0	1	0	1	12	0	0	0	0	0	0	0	0	0	0	0	2	1
ENSG00000048471	SNX29	523	200	649	291	360	248	508	540	585	712	1710	1683	169	114	197	271	627	288	202	475	474	56	94	65	80	76	69	92	77	73	75	101	117	139	223	332	433	492	204	399	1096	1127	994	1142	1328	86	306	866
ENSG00000048540	LMO3	96	55	164	28	46	6	18	23	11	8	17	18	39	26	41	31	410	32	80	29	103	330	272	312	178	176	205	303	238	269	155	224	203	62	96	145	108	145	32	115	526	411	276	454	433	38	325	619
ENSG00000048544	MRPS10	535	183	674	360	607	399	523	461	631	1160	2720	2670	385	258	394	2154	2152	1913	1160	2361	1917	475	694	515	539	573	562	573	441	638	346	612	485	241	456	792	826	849	222	845	2720	1509	426	558	637	60	146	2893
ENSG00000048545	GUCA1A	159	114	166	96	168	101	128	91	91	326	836	849	156	74	108	99	125	79	53	365	187	99	124	88	97	128	89	149	117	146	94	124	120	57	113	173	365	249	347	401	2391	1908	606	345	268	15	74	1448
ENSG00000048649	RSF1	1255	345	1362	509	907	452	1614	1564	1582	2073	4031	3685	1428	796	1394	1655	3374	1879	1296	2846	2810	1947	2875	1962	2040	1500	2187	1742	1604	2014	1469	2660	1602	4283	9061	2676	2801	2871	273	2982	2973	1711	1858	2216	2480	283	1833	3854
ENSG00000048707	VPS13D	2182	1006	2852	1553	2318	1513	2923	3022	3228	4433	9436	8976	1218	685	1208	1710	2576	2149	1108	2668	2283	447	722	531	524	444	558	553	506	454	432	647	589	865	1074	1747	2178	2578	156	1944	5224	4306	5241	13025	15694	820	4450	5635
ENSG00000048740	CELF2	333	197	452	188	310	544	202	262	337	541	1040	1197	837	425	801	498	621	516	183	902	565	968	1638	1073	1304	981	1457	1252	860	1218	737	1272	1014	462	712	1125	1346	1436	310	1246	5834	3942	4087	2520	3355	232	992	3736
ENSG00000048828	FAM120A	3104	1279	4321	1685	3013	2419	2811	2845	3411	5222	11773	11404	885	486	872	1028	1567	1232	561	1434	1039	1749	2131	1681	2129	1869	2048	2189	1792	2130	1477	2194	1828	808	1300	1904	2815	2766	859	2552	8089	8090	6993	5726	6017	488	1588	6824
ENSG00000048991	R3HDM1	1021	329	1023	489	1060	674	1354	1368	1591	1425	3243	2773	623	307	695	522	839	702	365	843	652	3249	3537	2653	4271	3282	3988	4128	2931	4264	2701	4063	3635	1534	1977	1975	2321	2596	413	2184	12162	9648	11171	4077	4317	283	2545	6400
ENSG00000049089	COL9A2	26	0	13	17	27	0	24	53	39	43	91	90	64	24	36	154	455	131	236	676	472	15	22	14	10	10	15	13	13	6	12	13	15	46	118	167	324	262	232	375	689	637	2269	70	52	10	70	578
ENSG00000049130	KITLG	50	29	97	28	59	67	47	23	68	230	368	417	301	153	266	1326	826	1688	514	2057	1137	198	333	240	238	217	324	242	166	171	227	378	278	182	203	364	246	359	36	192	535	321	181	486	599	59	269	506
ENSG00000049167	ERCC8	132	19	259	87	167	72	201	187	170	386	867	888	242	138	218	997	1125	980	571	1264	1039	183	301	205	237	226	290	264	196	209	182	283	200	268	357	312	360	439	111	342	1318	814	535	733	1238	73	434	1311
ENSG00000049192	ADAMTS6	233	80	495	109	161	92	20	33	60	142	277	359	17	6	19	171	475	175	164	80	316	26	43	30	29	24	31	27	19	24	31	18	40	18	37	69	82	78	6	76	220	211	391	544	555	31	470	312
ENSG00000049239	H6PD	322	181	555	146	167	94	76	64	112	467	1278	1201	224	122	230	535	1271	450	555	997	1213	72	140	79	85	83	86	199	199	74	102	110	102	164	304	496	1027	766	973	927	2521	2795	2325	874	901	99	196	1970
ENSG00000049245	VAMP3	1026	454	1555	619	1014	614	759	775	767	1449	3209	3190	411	257	370	1149	958	976	335	1324	743	994	1413	1019	1213	1173	1301	1501	1048	1083	934	1414	1096	491	922	768	1185	1053	493	1108	3792	2191	904	862	1156	99	176	3281
ENSG00000049246	PER3	287	145	260	133	244	118	165	215	264	299	652	670	68	46	67	32	123	53	52	92	120	239	427	230	123	155	157	257	220	241	191	275	197	195	375	266	735	392	65	640	2969	2725	2482	1980	1885	95	369	2425
ENSG00000049247	UTS2	0	0	2	0	0	0	1	2	0	0	2	1	0	1	0	0	0	1	0	0	1	0	0	0	2	3	1	4	0	0	1	2	1	0	0	2	1	0	0	1	2	5	3	1	0	0	0	2
ENSG00000049249	TNFRSF9	124	66	194	29	19	26	16	13	18	1	3	2	16	10	18	7	1	0	0	3	5	0	0	0	0	0	0	0	1	0	1	1	0	0	0	1	2	0	2	3	3	0	3	4	2	2	2	0
ENSG00000049283	EPN3	3	12	27	0	7	0	5	11	1	5	17	17	5	2	6	5	13	14	6	17	19	19	27	18	14	12	11	13	10	9	9	14	7	91	112	171	281	381	505	281	786	968	775	212	177	26	193	450
ENSG00000049323	LTBP1	6503	2892	9415	2475	3720	2147	357	415	386	251	567	585	426	241	379	1085	2240	1088	573	1891	1602	736	1038	660	623	643	699	888	669	743	677	873	823	586	1229	1480	2378	2346	383	2179	4721	3788	4158	4174	6161	284	979	4506
ENSG00000049449	RCN1	4089	1475	6284	2038	3095	1586	2461	2288	2683	5791	12011	12102	1779	1045	1791	5273	6562	4465	2909	5876	6233	1030	1158	1027	1306	943	1204	1064	986	671	638	1221	820	1922	3743	3522	4263	3880	1209	4437	6351	5587	2281	1231	1340	287	642	7741
ENSG00000049540	ELN	11	0	19	2	2	0	20	8	6	7	25	21	24	11	20	17	259	13	74	29	44	31	18	37	25	23	20	27	26	21	23	40	24	52	89	129	308	279	355	395	1121	1105	915	95	115	15	39	631
ENSG00000049541	RFC2	622	278	710	569	685	524	812	763	938	1345	3177	3084	388	246	437	2130	2146	2054	1197	2452	1795	576	583	474	546	525	607	476	389	393	434	563	537	1241	2159	1693	2675	2435	3108	2885	4596	3312	1819	2308	2408	178	334	4788
ENSG00000049618	ARID1B	1318	723	1780	810	1388	1140	1626	1649	1664	2529	6214	5734	1104	711	1322	1443	2780	1720	1152	2592	2238	1576	2190	1649	1641	1425	1683	1647	1650	1895	1373	2054	1534	2015	3456	3808	5140	5520	953	5082	9724	9862	12217	8195	8259	933	3597	7319
ENSG00000049656	CLPTM1L	844	681	1128	780	1112	850	1160	1391	1334	3557	9263	9423	728	538	815	4344	4308	4361	2261	4111	3309	1292	1296	1169	1826	1552	1673	1309	1190	1320	874	1263	1198	942	1666	2671	3928	4400	5384	4200	11848	11494	8926	4158	3614	347	632	9578
ENSG00000049759	NEDD4L	374	113	760	170	270	191	227	222	188	206	533	477	1476	834	1604	1234	1912	1189	817	1765	1640	2392	2526	2199	2808	2396	2714	2643	2256	2350	1952	2907	2667	1347	1823	2419	3063	3196	1157	3054	7264	5995	6789	4626	5138	339	1990	5725
ENSG00000049768	FOXP3	17	7	8	5	12	0	39	28	36	33	112	85	3	1	6	3	4	7	3	9	6	2	2	1	5	0	2	5	3	1	1	6	2	2	14	21	30	30	22	46	91	128	135	33	45	3	25	71
ENSG00000049769	PPP1R3F	42	38	61	19	52	35	60	95	55	102	337	284	58	38	77	287	533	313	252	442	464	50	70	39	52	40	40	60	57	53	42	72	52	89	230	243	438	394	379	524	1142	1282	1439	281	238	54	217	1173
ENSG00000049860	HEXB	1217	479	2570	509	757	390	738	765	873	2573	6438	6020	546	350	541	1365	1124	1268	674	1619	1255	568	823	523	588	629	774	766	611	735	499	765	635	578	1154	1115	1404	1404	401	1447	4483	3916	1639	926	1251	122	368	4321
ENSG00000049883	PTCD2	199	146	297	172	271	175	314	320	353	436	876	932	208	121	213	528	554	571	315	808	542	493	666	481	454	449	529	675	492	610	534	620	502	200	388	443	537	553	52	502	2206	1475	1478	1584	1663	72	560	2142
ENSG00000050030	KIAA2022	28	0	59	9	20	6	15	33	41	138	266	276	29	21	21	20	175	16	54	29	73	9	14	9	10	8	8	5	10	12	11	15	10	17	32	47	45	53	3	48	153	77	98	204	327	13	109	104
ENSG00000050130	JKAMP	408	163	538	244	339	196	334	368	402	796	1773	1817	430	255	363	1678	2179	1655	997	1998	2020	1661	1977	1819	2319	1663	2209	1727	1386	1597	1284	2620	1743	197	304	827	722	887	199	741	9738	4490	1194	1294	2113	95	279	4780
ENSG00000050165	DKK3	78	86	162	51	81	47	18	15	30	190	465	458	153	100	131	631	991	493	384	864	700	382	532	339	334	350	321	429	332	352	364	507	480	510	1173	646	1096	1018	1192	1148	3362	2677	1725	1294	1435	104	325	3016
ENSG00000050327	ARHGEF5	97	13	107	60	92	79	149	160	199	224	564	432	131	96	135	101	59	184	53	157	62	199	172	167	124	126	124	175	127	157	126	180	161	165	279	528	607	622	489	566	1226	1579	1399	1297	1019	73	337	1051
ENSG00000050344	NFE2L3	820	401	932	591	781	638	912	927	1107	2240	4960	4958	1722	980	1598	2178	1285	2879	800	1244	718	634	532	537	855	812	938	972	775	830	565	907	717	2526	6338	1914	3384	2616	1095	3527	14024	5467	2914	2173	6016	298	1206	7466
ENSG00000050393	MCUR1	584	257	760	434	685	492	981	909	1074	1787	4764	4468	409	253	393	1105	1406	1081	611	1482	1186	933	1135	902	1068	943	935	1012	832	908	756	1212	907	580	1039	828	1168	1216	666	1129	3675	2467	943	898	1004	94	319	2822
ENSG00000050405	LIMA1	2692	1260	3346	1698	2443	1807	2785	2638	3368	4315	9653	8763	825	531	820	904	751	833	295	781	596	1532	1807	1471	1887	1673	1764	1611	1330	1349	1216	1753	1325	1338	1910	1462	1575	1764	240	1517	2882	1612	1560	1558	2051	154	544	3262
ENSG00000050426	LETMD1	228	126	337	190	246	188	424	402	506	850	2063	2275	244	134	261	227	386	252	181	474	437	628	892	618	775	783	948	1103	843	1181	793	1143	1092	375	958	1236	1641	1706	1369	1691	6166	4182	2904	2072	2352	128	295	5029
ENSG00000050438	SLC4A8	1106	535	1832	795	1349	846	1646	1650	2018	3048	6475	6584	353	222	395	408	2217	363	830	1191	1424	232	436	266	228	222	246	364	264	272	268	364	322	147	312	597	838	725	139	689	2501	1769	1779	2490	2857	125	560	2131
ENSG00000050555	LAMC3	172	188	227	228	332	226	602	564	599	244	673	656	312	178	319	247	120	478	103	316	132	34	22	25	38	35	39	48	41	43	30	52	40	266	493	623	1266	1083	1216	1237	2753	3201	4545	641	741	106	305	1771
ENSG00000050628	PTGER3	3	0	14	0	2	0	0	19	10	6	14	8	11	5	4	1	7	11	9	7	10	29	53	27	9	13	17	19	10	10	17	35	18	25	15	27	26	25	10	14	75	65	57	39	45	5	36	59
ENSG00000050730	TNIP3	3	0	0	6	0	32	0	2	2	2	3	0	1	4	1	1	1	1	2	2	0	2	1	3	1	0	4	1	1	1	1	1	1	1	8	1	0	0	0	0	0	0	0	0	4	1	2	2
ENSG00000050748	MAPK9	985	331	1070	498	923	542	1000	1059	1265	892	2071	2015	417	218	413	1111	1272	1110	577	1268	962	1026	1369	1046	1428	1146	1454	1357	1179	1300	1016	1813	1204	759	1015	1268	1538	1561	306	1507	4574	2985	1898	2064	2333	143	513	4428
ENSG00000050767	COL23A1	19	4	51	36	32	24	60	38	86	75	181	187	51	30	50	24	56	65	30	119	50	34	21	26	37	27	43	47	66	33	25	45	47	100	355	179	479	294	248	475	595	604	1546	105	97	19	108	617
ENSG00000050820	BCAR1	707	304	834	327	557	373	395	466	580	710	2298	2030	912	556	981	1601	1294	1572	534	1579	877	132	79	117	133	118	85	81	102	75	91	122	142	856	1429	2835	4926	5237	6497	5354	9628	13274	10652	2056	1474	418	1458	7703
ENSG00000051009	FAM160A2	243	136	329	135	174	130	376	260	352	650	1665	1573	204	119	188	532	594	707	265	843	562	137	149	111	190	164	137	188	175	140	135	147	186	187	344	685	1118	1052	1159	1015	5992	5983	8469	2058	2386	108	730	4186
ENSG00000051108	HERPUD1	462	231	632	315	456	252	597	768	736	1639	3602	3585	325	206	316	311	504	324	227	373	361	381	424	403	670	537	625	461	374	409	374	731	483	160	262	474	509	735	442	544	2270	1383	900	918	917	122	298	1490
ENSG00000051128	HOMER3	92	96	106	47	78	71	90	114	135	348	1102	951	95	40	84	324	1097	274	447	368	693	55	64	67	40	54	56	55	42	42	65	97	84	164	393	617	1350	1147	1230	1495	3127	3562	4190	427	472	66	252	4200
ENSG00000051180	RAD51	406	159	477	351	564	392	535	547	553	1722	3898	3491	301	206	344	936	890	874	452	1078	794	619	789	585	717	580	670	640	532	413	436	695	556	365	595	929	1195	1258	538	1284	3113	2081	1081	1377	1235	98	238	2645
ENSG00000051341	POLQ	1170	435	1364	880	1270	592	1493	1408	1547	2124	4332	3986	1079	631	1011	1736	1934	2190	923	2146	1480	448	605	445	618	512	665	652	516	562	463	667	560	986	1543	1025	1313	1154	75	1209	1909	1066	1425	2926	4088	215	2006	2033
ENSG00000051382	PIK3CB	882	212	1010	767	1310	892	1505	1525	1713	2019	3893	3816	579	282	557	685	744	909	388	705	644	1538	1905	1319	1754	1599	1919	2097	1758	1549	1378	1728	1523	557	826	914	973	1037	120	977	1507	962	514	1422	1687	132	736	1722
ENSG00000051523	CYBA	718	504	1185	339	424	349	667	590	705	1061	4388	3593	403	245	365	1252	1279	1206	651	1725	1333	172	134	148	135	174	148	200	216	110	137	176	154	144	242	1691	2998	3497	5824	3936	12616	13862	9971	748	987	235	379	8940
ENSG00000051596	THOC3	221	138	355	126	116	135	204	154	202	1012	2794	2688	532	302	423	1178	1258	1206	724	1380	1112	410	302	309	1149	788	933	650	643	554	665	1841	889	51	127	422	714	780	497	725	2466	2440	1203	517	591	68	225	2301
ENSG00000051620	HEBP2	671	218	777	523	776	365	696	818	791	1266	3373	3096	448	281	460	1589	1581	1863	926	1697	1400	379	431	301	440	392	419	433	333	397	288	387	321	776	1373	730	871	954	751	965	2093	1648	1773	1068	992	51	632	1879
ENSG00000051825	MPHOSPH9	1032	408	1264	898	1054	708	1955	1910	2403	2448	5504	5046	966	609	860	2738	3708	2992	1782	4694	3808	295	535	413	399	375	425	631	603	582	419	613	406	865	1059	674	761	771	80	652	2021	1506	1660	1990	3389	187	1112	2172
ENSG00000052126	PLEKHA5	801	268	1002	424	650	310	511	562	564	845	1841	1744	1411	848	1488	2112	4084	2030	1734	3035	3201	1064	1865	1362	1343	1068	1477	1409	1171	1387	1047	1736	1070	3990	5891	2443	2634	2914	251	2730	4465	3083	4527	4121	4766	315	3381	4648
ENSG00000052344	PRSS8	213	167	320	157	200	94	608	536	670	718	2140	1721	248	129	181	99	55	185	54	344	114	288	201	229	235	294	208	258	224	162	190	317	306	592	1292	2291	4483	3989	6187	4890	30550	31236	9862	2218	2653	467	422	12357
ENSG00000052723	SIKE1	921	453	1203	695	1128	630	1158	1097	1120	2634	5427	5586	1164	633	1012	2212	2663	2483	1171	3309	2354	5871	5025	5373	7832	5903	5921	6598	5772	6489	6212	10141	8398	685	924	1261	1136	1346	204	1157	4670	2927	2560	1398	2290	171	975	3825
ENSG00000052749	RRP12	982	393	1132	819	1086	1081	1536	1409	1729	4603	10922	11495	667	460	702	2165	1479	2728	811	2556	1290	227	197	241	337	333	267	192	190	196	201	336	410	1113	1430	2495	3601	4445	5693	3673	5964	8169	9625	5491	4603	296	983	4083
ENSG00000052795	FNIP2	898	343	1004	519	640	504	1622	1631	1776	6469	13451	13040	345	206	337	476	967	532	353	663	560	401	625	464	443	423	597	521	441	507	290	497	327	195	267	384	498	519	30	427	1050	686	665	1453	1867	114	453	981
ENSG00000052802	MSMO1	1544	911	2846	1300	1673	1183	1352	1138	1387	3621	7727	8770	1741	1106	1707	4214	4734	4448	2453	5536	4412	3155	4349	3169	4136	3842	4334	5657	4313	4088	2669	4718	3279	754	949	1956	1501	1790	544	1672	9280	5043	1438	1570	1949	255	310	6915
ENSG00000052841	TTC17	1290	535	1946	823	1176	439	1399	1331	1440	2403	5223	4792	1162	670	1109	2246	3483	2102	1487	3544	3704	991	1483	1118	1314	1220	1537	1729	1347	1382	1101	1533	1095	2092	3241	2257	3154	3019	341	2888	9898	6221	10511	7256	9140	426	3865	9578
ENSG00000052850	ALX4	9	19	45	13	47	9	30	47	13	21	62	52	3	1	3	5	9	3	5	5	10	0	0	1	0	0	0	0	0	0	0	0	0	0	1	1	5	2	2	8	14	10	47	48	40	0	38	3
ENSG00000053108	FSTL4	43	26	59	4	18	9	22	27	45	67	190	205	28	23	19	23	24	23	21	54	46	27	15	20	23	38	35	24	31	17	19	38	24	45	38	108	269	241	154	266	726	916	767	358	511	26	190	522
ENSG00000053254	FOXN3	1276	603	1527	1171	1953	1595	2944	2633	3021	3039	6997	6748	1997	1130	2095	1516	1840	1765	713	2189	1437	1835	2243	1842	2235	1884	2194	1999	1974	2088	1871	2878	2262	1824	2553	4593	5614	5748	1471	4756	15075	10939	16265	13603	15035	981	6532	11408
ENSG00000053328	METTL24	3	0	24	0	2	0	0	0	2	0	5	3	5	2	8	7	63	7	18	23	61	2	1	1	0	0	2	0	2	1	1	0	0	0	1	4	6	4	0	9	34	20	29	41	83	1	28	28
ENSG00000053371	AKR7A2	146	53	234	91	88	60	109	108	158	334	1007	904	208	109	187	764	1100	795	472	1021	840	174	151	102	158	168	134	205	166	130	132	164	148	179	356	484	946	858	1439	1033	3704	3253	1601	563	604	94	207	2098
ENSG00000053372	MRTO4	707	338	715	627	892	598	862	770	1130	2401	5632	6038	566	422	585	2966	2643	2849	1297	2706	1774	421	449	392	744	605	589	441	302	195	406	648	641	903	1483	1661	2357	2314	2602	2395	5027	4093	1601	1371	1285	80	282	5762
ENSG00000053438	NNAT	100	52	217	87	113	83	165	204	194	205	523	422	165	113	192	33	53	48	18	41	44	710	993	469	553	499	509	669	533	496	551	651	652	569	1021	2064	3012	3118	4545	3362	12115	11013	4365	1638	1440	127	304	10113
ENSG00000053501	USE1	86	29	90	50	44	25	44	31	64	122	289	284	35	26	38	119	217	129	86	170	159	54	35	35	46	36	31	36	37	28	32	47	54	167	382	213	319	311	308	408	681	619	521	222	207	23	90	788
ENSG00000053524	MCF2L2	14	13	6	8	17	30	27	16	36	23	58	63	100	60	109	108	204	146	125	338	334	34	47	42	29	28	33	34	22	20	33	40	30	111	147	210	301	287	45	257	541	631	1436	1242	1211	64	679	816
ENSG00000053702	NRIP2	103	22	102	79	133	57	223	190	255	108	239	202	31	10	32	33	65	44	22	54	50	6	6	13	8	10	6	12	15	7	8	11	15	35	43	87	150	123	33	150	295	337	683	255	270	17	112	413
ENSG00000053747	LAMA3	474	226	772	176	217	153	47	38	63	33	87	69	23	23	24	9	45	9	39	23	23	46	35	32	70	30	50	20	13	11	34	60	60	39	92	72	145	113	29	137	394	390	777	323	534	25	176	327
ENSG00000053770	AP5M1	1291	544	1424	762	1391	942	1911	1642	1826	3279	6911	6571	848	507	742	2115	2415	1963	1162	2873	2119	2239	3132	2358	2214	1983	2412	2768	2085	2525	1904	2924	2306	501	647	1117	1113	1271	127	1061	3897	2089	1056	2514	3489	143	924	3260
ENSG00000053900	ANAPC4	759	153	956	539	790	518	1092	1231	1213	1444	2924	2796	466	281	445	1736	2209	1881	1133	2086	1995	1073	1459	1224	1442	1321	1438	1301	979	1114	1128	1623	1511	640	876	922	973	1051	122	910	1723	783	1298	658	1041	62	421	2047
ENSG00000053918	KCNQ1	1	0	2	6	2	6	1	6	4	0	3	5	7	0	8	5	6	2	0	13	14	8	14	13	7	4	6	14	16	13	9	12	9	37	98	76	147	132	167	201	471	481	332	78	102	13	68	269
ENSG00000054116	TRAPPC3	172	184	235	153	213	133	199	153	234	708	1552	1651	229	156	240	1426	1576	1513	807	1703	1277	1317	1183	1131	1685	1594	1440	1705	1447	1287	1239	1857	1773	520	1086	1136	1575	1306	1252	1677	3520	2026	950	540	570	56	103	2605
ENSG00000054118	THRAP3	5214	1659	5552	3521	6010	3672	6057	5668	6673	8936	17670	17463	2514	1464	2540	7571	9277	7787	4189	10933	7592	2832	3431	3387	3656	2763	3039	3146	3366	3699	2333	4774	2790	7438	12839	8191	8886	9797	2272	9210	12014	9244	8512	8263	10484	845	1522	13136
ENSG00000054148	PHPT1	720	408	868	461	441	411	627	670	786	1357	4758	4205	348	203	305	1367	2031	1531	980	1747	1719	232	157	164	166	142	162	178	138	118	173	185	215	1531	2243	1344	2245	2255	3110	2525	9958	9311	8517	244	273	74	280	6530
ENSG00000054179	ENTPD2	12	2	0	4	11	0	17	7	7	12	27	19	7	9	13	0	0	3	0	2	1	5	4	3	0	3	1	8	13	6	7	6	4	14	30	75	175	104	155	184	124	244	559	29	11	5	17	98
ENSG00000054219	LY75	23	24	0	24	38	60	60	59	75	72	150	165	21	17	19	2	3	4	3	6	5	38	76	49	41	50	63	56	33	49	40	90	44	11	34	46	60	61	14	53	334	240	164	108	132	5	101	246
ENSG00000054267	ARID4B	653	173	951	373	499	219	868	1029	1174	1438	2622	2564	962	504	926	1704	2935	1997	1618	2626	2990	2652	3271	2409	3034	2315	3031	3265	2839	2824	2268	2928	2251	1693	3488	1368	1381	1501	178	1505	1464	760	1027	1174	1414	161	966	1979
ENSG00000054277	OPN3	72	46	93	14	27	32	24	20	51	93	386	305	124	92	144	313	465	375	215	549	440	176	164	147	147	161	170	249	234	203	115	118	130	37	63	255	454	446	121	371	1231	1322	2364	1267	1453	188	1008	1031
ENSG00000054282	SDCCAG8	497	211	640	267	394	230	400	323	481	523	1183	1102	127	70	121	498	485	494	210	571	349	67	96	65	77	79	83	80	59	83	84	93	74	218	432	198	272	289	69	277	690	654	466	333	455	21	258	777
ENSG00000054356	PTPRN	187	130	208	118	160	135	435	394	500	629	1764	1579	126	71	98	393	183	287	68	254	80	47	56	21	32	26	16	25	14	13	41	35	43	91	173	255	479	428	574	451	1130	1728	1448	424	320	47	97	1103
ENSG00000054392	HHAT	56	16	162	23	7	32	11	15	33	27	93	75	15	13	16	138	364	108	107	108	251	18	21	18	17	17	28	19	20	12	6	11	6	2	7	12	14	15	13	25	53	70	51	63	67	1	28	57
ENSG00000054523	KIF1B	1884	843	3078	1206	1842	1294	1855	1958	2383	3783	7837	8041	2470	1500	2676	4724	9641	5298	3507	7511	7159	3373	4539	2912	3205	2799	3287	3484	2880	3227	2796	4115	3471	3215	4460	4821	6060	6478	534	5112	14212	11152	7496	12848	14741	1158	2858	13188
ENSG00000054598	FOXC1	182	79	228	117	229	321	233	265	276	738	1973	1732	5	3	2	8	27	13	7	19	7	5	3	5	11	4	7	4	9	4	4	9	5	0	8	7	2	6	14	4	2	12	7	0	7	9	9	21
ENSG00000054611	TBC1D22A	433	232	604	268	376	286	599	544	531	649	1698	1698	180	111	182	436	597	451	243	589	488	167	166	148	203	178	160	204	140	147	157	221	224	267	682	467	869	899	1304	986	2441	2663	1414	876	1056	104	470	1747
ENSG00000054654	SYNE2	6622	2288	7599	4470	6589	3459	12085	11545	12773	17966	37524	34775	2808	1571	2622	7614	18641	8386	7264	10534	14328	395	589	593	666	500	659	773	705	781	600	761	575	4114	7222	3300	4406	4383	429	4538	7976	6886	23383	11545	16268	917	9643	6587
ENSG00000054690	PLEKHH1	321	217	518	251	308	276	520	434	492	596	1458	1393	424	248	431	351	656	479	254	632	641	310	421	248	310	285	307	421	318	336	316	472	435	878	1335	1806	2690	2945	953	2620	5417	5741	10063	2596	3102	171	868	4713
ENSG00000054793	ATP9A	899	548	1407	490	770	581	694	782	857	2368	5145	5325	326	191	334	476	2374	456	772	801	988	495	806	488	472	413	501	554	411	430	374	571	542	262	485	627	1109	901	143	1049	3023	2392	1942	2937	4150	180	425	2140
ENSG00000054796	SPO11	0	0	13	0	3	0	0	1	0	0	0	0	0	0	0	0	0	1	0	0	0	0	0	0	0	1	0	0	0	0	0	0	0	0	0	0	1	0	0	0	0	1	0	0	0	0	2	0
ENSG00000054803	CBLN4	0	6	0	0	0	0	5	0	5	0	0	0	0	0	0	0	0	0	0	0	0	5	5	11	2	1	1	2	0	1	1	3	2	0	5	1	4	7	3	2	6	7	1	0	0	0	1	5
ENSG00000054938	CHRDL2	55	12	51	11	11	0	0	0	10	4	11	9	0	0	2	0	3	0	0	2	3	6	4	5	3	4	4	5	4	3	7	10	4	5	2	18	18	16	23	24	36	35	24	5	16	3	7	14
ENSG00000054965	FAM168A	630	400	1033	435	698	488	788	781	842	1556	3381	3239	553	359	612	896	2048	885	796	1323	1446	324	389	288	399	272	332	306	273	232	243	458	281	609	734	1334	1804	1961	1444	1663	4224	4157	5557	2536	2655	214	668	2890
ENSG00000054967	RELT	97	31	92	84	65	52	180	217	217	223	636	633	144	88	134	226	391	302	184	292	324	35	32	24	41	34	25	33	24	29	33	37	58	62	110	150	339	260	364	351	808	894	1414	252	265	30	187	721
ENSG00000054983	GALC	130	19	254	79	106	16	90	81	135	198	441	395	156	82	146	647	1199	648	465	968	1092	493	677	491	243	269	311	495	355	419	260	367	321	216	333	443	549	554	86	465	1679	1241	715	674	1088	69	264	1675
ENSG00000055044	NOP58	4126	1117	3834	2796	4998	2964	5673	5746	6658	7671	17264	15478	1840	1076	1701	4143	4399	3829	2182	4516	3323	2998	3625	2514	3335	2656	2790	2258	1644	2766	2394	3994	3087	2670	5993	3801	3849	3592	471	3728	5097	2638	2002	1569	1722	196	1213	6799
ENSG00000055070	SZRD1	3478	1106	4286	2297	4042	2844	3433	3013	4016	3292	7720	7778	549	300	571	960	1573	880	569	1352	919	258	228	331	381	385	257	353	323	252	263	419	480	523	741	3043	4178	4483	8166	4180	11091	11629	5614	3096	2488	387	451	10035
ENSG00000055118	KCNH2	269	114	314	237	273	232	514	504	569	960	2656	2644	30	9	33	129	405	90	140	273	272	300	325	239	239	257	233	317	254	216	300	328	259	90	258	408	965	726	828	976	3222	3979	3081	641	582	111	167	2438
ENSG00000055130	CUL1	1472	624	1823	989	1795	1353	1869	1560	1846	2854	5770	5948	1280	772	1329	2865	3797	2742	1641	3334	2769	1261	1582	1022	1322	1245	1500	1166	963	1003	941	1320	1099	1627	2921	3016	3527	3822	450	3632	7272	4618	2991	3199	3771	270	841	6738
ENSG00000055147	FAM114A2	297	55	455	192	369	124	236	282	278	470	996	1002	178	92	139	883	1167	877	579	973	882	366	484	367	370	318	418	483	307	416	294	439	311	179	301	236	256	272	32	243	522	267	178	297	394	23	149	577
ENSG00000055163	CYFIP2	364	209	431	309	426	409	624	598	819	1223	3095	2761	702	401	798	852	1152	884	376	1202	812	812	766	633	758	669	736	915	735	742	722	1069	988	1180	2514	3063	5357	4998	2635	5279	6561	6645	7920	5455	6564	400	1481	5442
ENSG00000055208	TAB2	934	392	1222	495	918	757	983	974	1035	1933	4031	3634	880	526	939	1276	1729	1189	728	1744	1432	1228	1897	1350	1411	1352	1665	1577	1252	1437	1074	1720	1351	1385	1831	2365	2414	2890	309	2319	10220	5380	6263	6853	8213	318	2484	6555
ENSG00000055211	GINM1	312	118	530	160	279	127	194	188	254	523	1053	1122	240	147	225	643	811	693	372	774	665	374	456	399	473	407	430	508	438	454	330	483	397	251	339	385	414	396	205	455	684	476	476	187	257	43	195	917
ENSG00000055332	EIF2AK2	761	298	1240	287	445	167	196	162	194	363	669	743	2153	1225	2079	1726	2536	1754	1115	2724	2316	1959	3037	2518	2367	2129	2500	3756	3408	3382	2287	3377	2474	1806	2693	2060	1842	2041	323	1652	9024	3940	1939	3843	5686	537	1468	5371
ENSG00000055483	USP36	1150	620	1309	914	1436	1017	1888	2223	2650	3149	7738	6800	434	328	572	513	604	583	271	638	542	1345	1249	1036	1587	1403	1525	1222	946	1043	888	1531	1477	765	1522	2118	3412	3332	3078	3448	6314	6675	8160	3140	2886	223	842	4832
ENSG00000055609	KMT2C	8238	3608	8972	6006	9763	5761	15602	14743	17452	15646	33389	30319	1697	994	1770	2240	4257	2872	1589	3088	3295	474	642	740	758	674	855	843	648	919	701	843	723	2150	3031	2017	2445	2690	127	2270	7594	5914	10801	12185	16656	810	6703	5157
ENSG00000055732	MCOLN3	74	51	127	60	58	43	98	46	124	157	355	298	99	50	81	19	19	18	9	43	28	70	132	71	66	64	89	47	39	60	69	99	80	107	153	174	197	242	22	154	957	586	646	187	407	11	125	742
ENSG00000055813	CCDC85A	28	7	54	1	22	1	9	6	16	10	28	18	1	0	3	2	15	2	2	2	3	0	0	0	0	1	0	2	0	0	0	0	0	7	7	16	14	17	0	15	37	31	72	41	97	6	44	64
ENSG00000055917	PUM2	1764	627	2601	1134	1878	1501	2360	2029	2363	4865	9665	10470	1859	1045	1932	2184	4515	2472	1956	3060	3638	3290	4892	3375	3769	3206	4063	4193	3783	4199	2636	4106	3283	1823	2675	3563	3902	4730	394	3509	18099	9054	5955	29026	34438	1405	5183	11706
ENSG00000055950	MRPL43	283	167	370	196	233	198	321	244	298	935	2532	2497	265	165	240	867	778	835	366	1177	709	850	677	617	610	548	566	554	484	464	828	1027	1032	280	496	1160	1817	1952	2432	2184	8024	7588	4834	670	800	100	264	5739
ENSG00000055955	ITIH4	4	26	1	7	7	19	12	9	31	12	30	32	2	3	0	10	18	8	8	20	29	1	4	2	1	2	0	1	2	1	2	1	2	1	6	19	31	17	16	31	43	68	259	46	34	2	29	41
ENSG00000055957	ITIH1	4	0	0	5	5	0	0	11	6	3	6	3	0	0	0	0	0	0	0	0	0	0	0	0	0	0	0	0	0	0	0	0	0	1	1	1	1	1	0	0	1	2	7	1	1	0	0	0
ENSG00000056050	C4orf27	220	38	200	90	197	176	157	124	195	355	657	714	192	94	177	741	1296	815	629	1088	1062	374	650	434	515	535	650	597	356	492	362	558	386	398	788	616	496	647	130	576	901	418	59	89	109	24	48	1154
ENSG00000056097	ZFR	2968	1133	3984	1805	3179	1960	2483	2638	2795	3126	7163	6743	2310	1220	1912	4549	5907	3788	2562	5819	4732	1485	2267	1530	1558	1368	1670	2014	1714	1973	1218	1823	1376	2635	3696	2798	3646	4100	404	3396	13731	9257	9802	13600	17451	658	3444	9922
ENSG00000056277	ZNF280C	198	119	154	125	237	98	342	286	344	897	2066	1950	528	317	563	1031	1608	1150	646	1638	1420	342	546	346	777	627	975	762	661	776	309	486	335	301	398	450	491	496	87	427	2625	1546	1039	1280	1928	129	491	2440
ENSG00000056291	NPFFR2	2	18	22	0	5	0	6	10	0	11	34	37	129	73	121	19	12	18	7	20	12	95	101	40	89	76	114	219	156	234	4	6	5	2	3	6	1	12	4	8	42	1	8	23	19	0	3	8
ENSG00000056487	PHF21B	67	20	44	69	154	139	393	454	470	215	578	465	191	150	247	187	1116	194	351	401	459	462	582	499	334	340	436	482	400	393	340	481	487	450	1004	1191	1931	1772	878	1955	3853	4449	8659	1615	1399	196	1256	3570
ENSG00000056558	TRAF1	51	19	43	11	15	17	21	22	17	11	33	33	29	25	30	45	113	53	57	100	173	9	16	12	10	7	14	16	19	15	17	14	14	69	193	171	356	255	119	348	1044	961	1539	618	583	30	254	1441
ENSG00000056586	RC3H2	1795	793	2179	968	1383	1230	1737	1558	2053	4181	8811	8668	1135	695	1281	2856	4609	2955	1979	3528	3474	1054	1467	1166	1179	941	1270	1409	1242	1350	905	1239	946	731	840	1369	1489	1523	207	1278	4285	2234	2197	7165	9488	418	1743	3310
ENSG00000056736	IL17RB	44	29	106	45	89	41	97	75	124	154	340	262	81	51	98	137	233	174	110	215	261	73	156	81	93	110	124	95	74	103	105	128	108	143	313	436	741	685	188	754	3566	1829	3202	728	1185	45	223	2309
ENSG00000056972	TRAF3IP2	305	169	337	167	218	155	389	289	547	645	1651	1598	157	93	172	64	84	65	24	139	77	213	214	156	235	236	192	267	236	266	177	236	211	254	552	587	781	828	1084	841	2515	2183	1480	1329	1357	81	335	2075
ENSG00000056998	GYG2	66	41	162	53	129	52	58	46	41	109	217	252	514	365	594	1478	2016	1818	942	2223	1828	682	1005	714	1383	1404	1419	1516	1060	1266	589	882	714	767	1440	2270	3297	3335	1830	3397	7459	6963	3846	3783	4308	261	408	7479
ENSG00000057019	DCBLD2	424	149	671	281	481	214	198	156	257	1120	2403	2370	1871	1000	1752	5681	6707	5396	2837	8006	5990	2762	4050	2860	3560	3038	3873	3463	2990	3282	2233	3429	2682	1147	1464	2646	2700	3136	367	2355	8361	5997	3820	8100	9833	677	2043	8174
ENSG00000057149	SERPINB3	0	0	0	0	0	0	0	0	0	0	0	0	20	5	16	0	1	0	0	0	0	6	5	5	8	4	4	2	0	3	1	2	2	1	1	3	1	7	0	1	12	4	6	15	3	1	3	7
ENSG00000057252	SOAT1	938	457	1448	691	998	703	1093	1171	1467	3662	7200	7530	114	79	133	1513	2080	1323	1048	2696	2095	108	291	137	204	169	218	182	132	153	120	184	134	39	64	120	159	168	24	148	689	402	101	478	441	39	94	454
ENSG00000057294	PKP2	1708	654	2874	959	1602	853	1150	1139	1288	1521	3461	3300	572	333	625	560	273	646	164	881	344	955	1149	931	1083	760	1114	638	591	621	678	1615	978	484	618	1088	1198	1604	206	1075	2696	3276	3586	2622	2775	243	1158	3616
ENSG00000057468	MSH4	36	20	20	19	29	13	37	24	32	46	82	76	10	4	7	15	11	16	2	12	10	0	1	0	1	2	1	0	1	1	2	1	1	1	7	5	7	4	0	9	27	34	114	48	25	2	72	37
ENSG00000057593	F7	3	0	11	10	13	11	5	23	5	6	11	6	5	1	9	2	1	2	2	3	1	6	6	5	10	8	7	9	11	6	5	4	5	26	90	21	88	36	20	78	179	172	468	98	188	2	34	146
ENSG00000057608	GDI2	3076	1326	4779	2319	3674	2183	2717	2555	3126	5205	10466	10837	4366	2476	4158	21332	21564	21048	10770	25758	18863	10050	14840	9728	10552	11115	12235	13106	9965	10503	8834	12517	10721	5416	12668	11133	11692	12178	1855	12307	23648	17430	5045	7547	12839	1161	1769	24368
ENSG00000057657	PRDM1	415	152	394	338	558	504	784	750	889	1916	3907	3804	45	32	66	90	30	103	17	148	33	11	16	14	47	15	31	21	19	27	20	31	15	13	17	29	22	39	17	18	48	38	32	33	31	2	18	30
ENSG00000057663	ATG5	957	419	1157	924	1328	910	1752	1848	1985	3582	8122	7907	578	393	595	2296	1835	2205	1108	2518	1712	671	945	689	743	639	822	773	536	729	589	863	695	911	1535	999	1120	1228	158	1121	3261	1557	812	899	1111	102	564	3392
ENSG00000057704	TMCC3	224	153	306	155	191	169	186	164	190	341	713	718	38	28	40	74	157	39	45	45	110	219	209	188	170	150	170	169	129	111	170	236	192	75	172	128	212	192	30	197	614	394	206	380	418	33	94	482
ENSG00000057757	PITHD1	518	288	651	396	531	372	548	575	568	1887	4496	4394	491	334	481	1599	1617	1695	877	1981	1468	985	1213	973	1173	1261	1372	1250	1013	1034	883	1310	1064	465	833	1342	1791	2006	1182	2002	5887	4299	1300	596	514	102	169	5463
ENSG00000057935	MTA3	1464	516	1532	1092	1784	1182	2706	2558	2693	2185	4978	4468	1186	629	1085	1089	1594	1020	788	2541	1915	1693	2876	1786	1544	1497	1695	1777	1297	1659	1628	2264	1938	6347	11127	4550	5791	5945	1570	5985	16033	10350	5778	5448	5640	426	1573	15588
ENSG00000058056	USP13	1548	710	1774	1143	1809	1481	1296	1124	1503	3731	8135	8241	875	517	836	885	1381	930	542	1068	991	1135	1494	942	1165	1034	1174	1194	852	980	994	1395	1249	739	1133	1275	1825	1710	298	1761	4682	2688	2239	3888	4805	328	1111	3659
ENSG00000058063	ATP11B	632	276	1017	290	522	220	126	134	196	423	862	932	911	507	885	1826	2659	1786	1111	2416	2177	680	888	615	767	657	820	987	750	863	510	806	605	754	814	632	703	813	60	607	1720	1134	807	1268	1785	99	615	1724
ENSG00000058085	LAMC2	695	227	893	292	327	246	307	249	330	451	1004	919	518	310	447	89	49	89	23	175	62	196	186	201	209	167	176	128	112	96	179	246	256	528	886	630	938	969	241	919	1763	1617	1754	1435	1925	88	293	1746
ENSG00000058091	CDK14	56	19	124	45	59	98	65	64	82	366	741	711	949	545	949	1575	2651	1300	1282	1474	1647	674	574	541	892	870	959	1066	918	917	600	913	812	349	473	746	750	913	107	738	2108	1027	775	1660	2541	113	874	1628
ENSG00000058262	SEC61A1	3575	2092	5221	2186	3193	1937	2525	2315	2793	10332	25922	25450	2096	1344	2185	6772	5955	7079	2524	7667	4535	2725	2283	2345	3134	2800	2435	2265	2138	2216	2116	3528	3231	1828	3656	6029	9556	9818	13594	9609	30861	23872	16863	19281	24926	971	1578	20245
ENSG00000058272	PPP1R12A	2132	597	2576	1084	1843	1098	2048	2202	2547	3648	7036	7037	2582	1573	2483	4754	5407	4967	2641	6059	4778	1759	2865	1752	1990	1758	2274	2396	1973	2256	1429	2272	1528	3213	6520	2761	2542	3065	331	2645	5156	3202	2693	3704	4763	433	2472	6187
ENSG00000058335	RASGRF1	44	0	60	5	0	0	8	10	13	18	44	44	4	6	9	8	1	2	1	4	2	3	5	6	2	4	2	6	5	4	7	7	1	24	59	35	95	59	20	87	176	206	223	96	125	15	46	106
ENSG00000058404	CAMK2B	8	0	16	11	8	0	15	8	5	12	15	17	1	0	2	6	46	4	17	8	21	0	0	0	0	2	0	2	2	0	1	2	4	3	1	5	10	4	3	7	22	16	36	7	5	1	9	10
ENSG00000058453	CROCC	455	184	454	192	315	183	620	637	798	869	2246	2024	551	348	555	887	2357	1062	1096	1806	2478	118	90	76	138	105	91	101	134	82	122	118	112	1759	3119	2503	4398	4766	2332	4504	3295	5179	18582	997	971	288	1209	6404
ENSG00000058600	POLR3E	894	460	1135	721	916	921	1672	1482	2000	2840	6607	6802	803	515	802	1979	2073	2126	1143	2499	1997	680	802	656	799	811	795	777	608	730	608	994	865	1219	1761	2315	3256	3812	1608	3432	8641	9793	12784	6638	5101	417	1426	10421
ENSG00000058668	ATP2B4	3100	1365	4582	1467	2104	1264	2451	2440	2877	4805	10101	9819	584	375	606	1160	2126	1412	883	2480	2232	440	1172	577	416	469	521	799	563	780	509	672	481	526	949	1485	2173	1934	175	1905	8144	5707	5158	9703	13173	495	1008	6027
ENSG00000058673	ZC3H11A	3937	1486	5848	2576	3570	2512	4885	4544	5266	6536	14147	13181	1837	986	1652	3122	5579	2894	2337	4532	4869	586	988	647	583	529	726	764	647	745	475	773	545	1563	2164	3147	3511	3747	370	3277	8743	6075	7097	5125	5786	389	1820	11460
ENSG00000058729	RIOK2	416	164	647	275	496	297	485	519	389	1095	2182	2153	496	294	494	2286	1742	2235	820	2299	1529	584	807	589	691	579	773	575	448	600	542	835	676	706	1310	708	730	791	91	718	1154	504	306	527	830	63	280	1428
ENSG00000058799	YIPF1	278	115	317	138	199	114	317	281	358	495	1298	1249	236	139	210	792	726	768	315	1087	652	1555	1568	1263	1576	1351	1307	1409	1094	1273	1282	1789	1743	211	350	739	999	886	819	1035	5267	2763	1243	1477	1889	73	162	3015
ENSG00000058804	NDC1	1672	682	2138	1443	2307	1406	2497	2376	2670	4931	10709	10511	2036	1197	1826	5144	5195	5244	2399	6854	4589	3638	5077	3648	4382	3801	4656	4268	3535	4143	3148	4970	3633	1035	1577	2253	2747	2946	668	2668	13399	6860	2247	7821	11572	528	844	8757
ENSG00000058866	DGKG	2	0	0	3	8	0	0	18	5	0	2	4	4	5	8	134	97	85	68	62	58	2	4	4	4	8	5	4	5	10	3	2	2	4	20	6	16	9	3	17	54	8	28	39	70	1	17	17
ENSG00000059122	FLYWCH1	306	228	368	229	272	241	380	476	478	1349	3854	3839	153	106	146	529	559	574	263	709	513	108	88	89	109	123	76	74	100	64	124	154	222	186	338	722	1253	1244	1637	1299	2450	3532	3569	556	501	113	253	2503
ENSG00000059145	UNKL	160	62	110	156	133	145	268	262	340	218	581	554	169	128	232	525	740	795	407	863	590	251	304	258	329	290	356	387	261	333	264	355	272	219	477	661	1303	1081	1024	1251	4148	5513	9749	566	665	183	469	3098
ENSG00000059377	TBXAS1	10	9	33	3	6	0	33	12	17	13	18	19	3	4	6	27	68	22	20	22	47	14	11	16	10	17	10	6	5	13	3	14	11	8	25	22	39	34	17	33	157	117	158	93	99	7	57	127
ENSG00000059378	PARP12	97	44	67	56	67	79	139	140	178	362	980	879	83	59	79	50	81	43	35	81	72	76	108	71	99	83	122	103	56	69	123	138	112	155	346	347	679	522	491	674	3756	3013	2672	851	1240	54	219	2097
ENSG00000059573	ALDH18A1	1785	791	2401	1006	1250	856	988	884	1247	1974	4380	4358	1574	964	1479	3747	4245	3824	1941	5247	3616	1798	1850	1555	2008	1806	1914	1865	1459	1804	1502	2229	2215	2228	4264	3905	5797	5586	5273	6009	12816	10649	25230	8910	9804	490	1648	10987
ENSG00000059588	TARBP1	413	199	555	319	512	282	630	701	701	676	1575	1424	490	339	491	1076	1893	1125	963	1674	2096	382	479	362	623	507	662	530	532	537	336	500	441	664	1221	1190	1602	1618	203	1507	4635	2430	3576	1642	2496	142	772	4328
ENSG00000059691	GATB	298	91	481	257	330	196	407	440	627	828	1936	1971	241	139	208	540	548	576	243	703	480	160	187	133	149	172	173	174	135	155	163	214	225	424	658	617	824	951	1058	973	2025	1318	1381	1058	1183	72	476	2002
ENSG00000059728	MXD1	188	70	215	93	156	44	157	92	100	252	596	558	163	93	183	186	228	156	56	224	141	98	102	81	76	79	88	79	51	92	71	128	86	33	84	94	87	111	31	96	502	336	233	197	200	17	75	408
ENSG00000059758	CDK17	533	191	648	300	505	285	774	579	762	1127	2514	2443	604	368	552	1838	2628	1708	1182	2388	2249	409	824	512	435	394	595	629	510	647	324	511	368	252	362	416	387	511	84	381	1194	912	568	1145	1480	128	710	1337
ENSG00000059769	DNAJC25	226	82	268	110	212	123	228	233	256	564	1213	1146	162	86	148	344	323	356	120	437	258	179	306	219	300	264	331	269	231	259	197	273	212	240	292	182	150	183	58	186	429	301	343	79	111	8	82	480
ENSG00000059804	SLC2A3	1106	529	2772	1028	1379	1030	1507	1335	1632	2736	6241	5782	11476	6783	10986	17983	8304	20372	5132	15404	7491	5690	5419	5282	7713	6086	6607	7951	6933	5788	3601	6301	6113	4481	7507	17763	20451	19989	10265	20037	92830	60751	17697	33720	40482	1827	2785	62136
ENSG00000059915	PSD	163	102	227	149	149	76	288	335	380	259	788	654	35	31	45	51	215	26	79	106	218	12	19	11	5	9	13	13	15	7	11	17	23	90	136	318	608	534	498	592	1248	1682	4512	188	220	32	184	1307
ENSG00000060069	CTDP1	839	373	904	640	910	903	1150	1151	1432	2391	6345	6183	675	503	727	1001	1079	1127	476	1487	988	132	105	128	158	148	119	176	147	113	107	147	151	574	1039	1412	2116	2313	2803	2364	3706	4845	3343	1152	1014	198	553	3747
ENSG00000060138	YBX3	3985	1103	3804	2082	3993	2507	4367	4003	4206	3959	9229	8378	1615	914	1473	2514	1660	2524	797	3090	1596	1581	1844	1672	2055	1585	1873	1576	1472	1199	1400	2104	1720	3613	6146	4932	8433	8645	9321	8801	7382	10853	12055	2200	1463	464	1732	12302
ENSG00000060140	STYK1	29	9	63	8	22	20	25	23	49	49	121	106	25	6	25	56	40	73	19	82	58	22	26	34	26	25	26	18	18	12	19	33	33	13	34	27	61	50	13	35	73	83	78	81	77	4	23	112
ENSG00000060237	WNK1	4285	1792	5050	2655	4281	2782	5305	5225	6276	5878	13485	12307	2830	1609	3114	3520	5605	3968	2118	5526	4552	2372	3232	2313	2656	2560	3320	3038	2426	2678	1963	2800	2241	3845	5553	7038	9392	9621	917	8149	35888	25480	18118	19488	23101	1862	4985	17829
ENSG00000060303	RPS17P5	0	0	0	0	0	0	0	0	0	0	0	1	0	0	0	0	1	0	0	0	0	0	2	0	1	0	1	0	2	2	3	0	1	1	6	0	1	1	1	0	0	0	0	1	0	0	0	3
ENSG00000060339	CCAR1	3618	1328	4167	2708	4372	2321	6576	6379	6999	5489	12144	10540	1999	1154	1869	3684	4665	3770	2257	5206	3841	2108	2483	2044	2706	2086	2126	2030	1897	2298	1852	2670	1968	5769	10217	4314	3757	5081	580	3515	8578	5260	9011	5542	6917	297	3086	7280
ENSG00000060491	OGFR	445	217	538	268	378	382	434	562	629	926	2478	2310	360	238	351	582	776	540	443	851	829	87	41	70	110	115	75	86	87	69	91	109	123	358	638	792	1204	1357	1240	1231	2043	3191	3328	371	357	146	183	3477
ENSG00000060558	GNA15	0	0	0	0	4	0	2	0	4	1	6	3	2	1	1	1	0	0	0	3	1	2	4	4	1	1	2	2	2	3	5	4	5	3	4	4	14	7	14	23	77	79	33	9	7	2	5	98
ENSG00000060566	CREB3L3	0	0	0	0	1	0	5	9	0	5	8	12	2	1	1	1	2	0	0	3	1	1	3	0	2	0	0	1	0	0	1	1	1	26	54	6	8	5	4	13	18	32	10	15	1	0	0	17
ENSG00000060642	PIGV	69	58	119	60	52	18	63	39	75	160	353	406	76	42	92	214	353	304	159	446	339	160	241	185	173	216	178	306	232	278	225	292	256	65	99	330	466	525	478	467	2467	2014	1265	1336	1282	54	213	1838
ENSG00000060656	PTPRU	3217	1822	3132	2423	3018	2165	6221	5805	7502	15714	43124	41275	475	315	486	400	751	436	271	979	757	151	173	171	105	134	125	200	179	101	116	136	124	454	803	1767	3341	3176	4165	3354	9620	12867	10602	4305	4318	454	947	7630
ENSG00000060688	SNRNP40	1023	386	948	998	1349	947	1334	1222	1631	1886	4743	4635	1071	676	1076	4447	4954	4377	2596	5564	4566	550	603	486	488	516	576	501	506	521	380	600	486	1339	2238	2195	3146	3277	2917	3325	8768	5661	3328	5672	7888	347	737	7087
ENSG00000060709	RIMBP2	14	0	2	9	15	33	11	26	17	15	34	29	1	1	5	7	81	16	31	16	37	4	6	5	5	4	6	7	17	5	4	4	6	9	12	10	20	10	3	18	35	67	57	16	20	1	9	39
ENSG00000060718	COL11A1	750	339	1793	44	104	85	22	30	55	326	686	818	1519	863	1434	1240	1367	1364	601	1886	1572	553	568	517	530	318	700	370	338	374	221	425	282	880	1005	1136	1215	1719	142	1153	741	786	3188	747	933	62	813	1293
ENSG00000060749	QSER1	1226	425	1512	778	1616	737	2225	2148	2246	1741	3365	3303	4734	2720	4749	3552	4749	4295	2239	7194	5112	5914	8782	7252	8715	6660	7507	7647	6412	9767	5805	9210	6667	2144	2540	4795	4947	5593	447	4034	17250	8104	10587	19376	31443	1685	10700	11805
ENSG00000060762	MPC1	159	32	242	93	185	142	149	151	171	646	1617	1569	80	60	80	557	437	497	179	444	256	161	175	169	148	145	195	165	137	150	109	186	146	36	115	159	214	205	183	189	631	416	149	74	86	13	35	513
ENSG00000060971	ACAA1	141	81	196	132	156	126	218	209	239	618	1438	1506	84	57	124	373	354	449	175	341	250	124	91	103	177	165	124	128	136	107	106	164	153	329	457	486	816	879	677	892	2021	2083	3138	1174	1000	65	633	2553
ENSG00000060982	BCAT1	3405	1178	6024	2306	3561	2032	3141	3074	3103	7755	14952	15455	15906	8984	13990	27334	32550	25324	15123	32015	30505	19073	24002	19183	21503	19911	24632	25342	19174	22813	17009	26304	19664	6137	7986	8115	7937	8722	1347	7102	10979	5609	6218	9830	16181	1169	6873	9666
ENSG00000061273	HDAC7	301	118	399	163	288	153	296	278	313	337	869	861	493	282	584	733	932	773	417	889	739	385	395	411	454	476	427	439	409	362	297	482	419	1052	2172	2861	4635	4685	5479	4710	5837	10071	22013	1871	1232	195	957	4801
ENSG00000061337	LZTS1	865	424	903	936	1210	968	874	916	1059	3294	8900	8663	84	55	103	433	623	496	292	408	185	87	72	65	107	85	96	57	71	59	60	106	84	163	224	441	802	778	1199	811	2260	2403	1379	604	663	91	164	1150
ENSG00000061455	PRDM6	278	49	581	241	378	176	21	14	33	63	104	117	1	0	4	0	4	0	3	4	3	1	1	3	1	2	2	4	2	2	5	3	1	0	5	4	3	3	5	3	11	18	18	9	6	0	9	21
ENSG00000061492	WNT8A	2	0	1	2	0	0	1	0	3	8	19	28	2	3	3	69	261	70	231	456	969	1	2	0	1	0	2	3	1	3	0	0	1	4	0	14	7	15	3	15	6	4	7	6	17	0	0	5
ENSG00000061656	SPAG4	34	16	90	5	18	13	37	38	42	40	133	108	33	15	24	16	36	26	13	36	48	4	5	2	3	5	3	14	13	10	10	7	9	16	40	63	156	91	113	147	437	445	809	91	99	7	106	350
ENSG00000061676	NCKAP1	2778	1040	3658	1539	2378	1649	1860	1823	1992	4962	9610	10198	4148	2461	4026	6758	7538	7493	3407	8343	6043	34709	31277	25236	40122	32808	35486	37347	29969	27585	33198	42364	42389	3593	4910	6343	6814	8059	987	6038	19049	9978	4898	13244	21404	1310	4354	17860
ENSG00000061794	MRPS35	766	313	1158	648	793	655	928	1019	1120	2345	5107	5171	606	369	585	2174	1813	2060	1003	2193	1676	969	1248	1036	1201	1035	1307	1194	982	1015	763	1297	1025	520	706	948	1100	1134	395	1101	2950	1395	589	634	795	144	121	2739
ENSG00000061918	GUCY1B3	78	25	82	10	31	9	2	5	19	11	21	24	8	8	7	25	122	15	46	42	91	75	93	81	54	55	95	128	105	113	53	78	66	51	96	86	117	100	12	90	288	134	82	167	150	11	51	230
ENSG00000061936	SFSWAP	1003	317	1511	653	981	652	1767	1782	1762	1946	4633	4201	470	292	449	1030	1351	1219	660	1524	1208	579	562	490	842	709	644	885	792	826	582	906	908	1349	2079	1873	2502	2670	1218	2731	3289	4326	8208	1494	1442	115	1094	3346
ENSG00000061938	TNK2	1516	664	1540	1163	1600	1421	3003	3030	3564	4881	13679	11960	206	158	261	422	610	419	306	655	575	98	78	74	100	100	128	103	104	90	95	129	111	496	861	1319	2171	2092	1372	2238	2099	3415	10820	544	542	85	348	2777
ENSG00000061987	MON2	1335	414	2149	589	953	441	854	976	1051	1888	3752	3752	780	458	752	1667	2450	1799	1073	2033	2044	543	797	480	566	471	659	686	563	673	508	655	537	297	470	766	872	938	71	795	1503	1182	1246	1958	2877	182	1247	1403
ENSG00000062038	CDH3	1533	707	1842	544	790	452	1069	1036	1191	2280	5373	5500	960	588	928	311	107	443	61	751	197	1593	1710	1401	1472	1354	1386	1498	1304	1266	1281	1968	1821	2255	5299	5912	9796	9179	9622	10723	31115	34362	34975	15864	15759	866	1603	27976
ENSG00000062096	ARSF	0	0	0	1	2	5	6	1	5	1	4	4	1	0	0	0	21	0	8	0	7	1	0	1	0	2	2	0	0	1	1	2	0	0	0	0	0	1	0	0	1	3	0	1	0	1	0	1
ENSG00000062194	GPBP1	1538	501	2020	976	1453	1145	1866	2108	2287	2637	5533	5526	1496	934	1433	4295	6359	4182	3093	5945	5907	4087	5803	3829	4250	3936	4688	4877	3776	4331	3544	5078	4130	2649	4539	3056	3098	3191	335	3193	5781	2295	1506	2204	2398	365	1266	7454
ENSG00000062282	DGAT2	11	25	8	7	10	19	7	14	14	23	53	52	22	21	18	59	95	38	57	219	211	44	89	50	25	20	25	32	16	24	23	36	37	31	84	123	236	168	284	266	747	941	486	383	344	24	60	895
ENSG00000062370	ZNF112	98	11	110	35	50	6	53	36	21	211	392	355	69	36	64	212	509	134	245	299	501	60	62	47	42	37	52	67	52	64	49	70	51	36	60	79	70	94	9	92	168	86	114	158	307	16	172	169
ENSG00000062485	CS	2745	1405	3335	2362	3512	2803	4362	3944	4493	7819	17392	16838	1193	687	1357	1810	2179	2028	868	2744	1807	1497	1639	1332	1591	1540	1489	1796	1399	1585	1305	1822	1621	1702	3178	4976	7987	7427	5829	7790	16287	12155	6899	6366	8286	615	849	9216
ENSG00000062524	LTK	7	0	11	0	6	0	9	12	14	14	41	45	3	1	2	8	2	5	2	5	4	0	0	2	0	0	0	0	0	0	0	0	1	1	5	4	11	11	17	10	9	13	84	2	2	0	9	26
ENSG00000062582	MRPS24	143	108	94	146	221	213	193	207	255	653	3064	2099	147	89	121	210	227	203	116	270	198	17	14	14	15	14	9	10	12	9	12	21	12	22	35	516	709	517	1257	759	6323	5660	1306	133	148	105	175	4982
ENSG00000062598	ELMO2	495	223	582	337	435	423	641	585	779	1138	2636	2544	268	164	264	890	1346	874	524	1213	1049	244	379	239	253	293	379	321	285	342	260	315	314	463	699	998	1490	1546	816	1507	4727	3948	5901	2811	2888	133	615	3876
ENSG00000062650	WAPAL	2810	791	2947	2008	3419	2489	3509	3514	3624	5342	10391	10560	1921	1136	1870	4889	6102	4875	2933	6030	4970	2030	2592	1917	2350	2156	2523	2434	2031	1989	1572	2507	1938	3070	4983	2719	2983	3208	326	2862	5321	2739	1254	3353	4253	407	1209	5057
ENSG00000062716	VMP1	2089	1001	3173	1224	1841	1133	1779	1625	2035	4125	9295	8950	2216	1203	1925	5543	4043	4801	2056	4144	2859	2824	3609	2716	3272	2987	3417	3142	2307	2944	2410	3557	3097	611	1022	1757	1676	1950	805	1761	5868	2739	2181	4542	5139	277	3745	4718
ENSG00000062725	APPBP2	701	416	1354	291	492	287	213	156	207	403	824	841	255	149	262	1241	2612	1338	1159	1676	2081	274	454	329	302	310	382	394	309	274	202	388	262	261	289	523	546	611	102	485	1086	593	445	878	1038	137	365	1036
ENSG00000062822	POLD1	1271	881	1173	966	1243	1045	1980	1708	2169	4547	13712	12874	1010	696	976	2166	2937	2595	1441	3747	3027	177	133	167	190	208	142	169	166	143	168	215	274	1089	1809	3749	6271	6238	8178	6711	24610	29772	36423	3558	3978	740	1393	19982
ENSG00000063015	SEZ6	7	16	31	5	12	4	7	24	10	18	56	49	35	26	50	39	138	28	128	71	113	25	20	20	34	27	21	21	17	13	22	35	45	79	196	505	1223	973	1085	1201	2696	1692	1378	566	821	53	184	598
ENSG00000063046	EIF4B	14510	6087	16472	9892	16018	12056	16754	17619	18761	34431	74926	75485	10187	6005	9174	21142	26791	20360	14012	32129	30422	4004	5980	3747	3514	3629	3884	4625	3619	4308	2994	4398	3637	14953	25930	20105	26453	25385	3562	28116	38572	26240	16174	29281	33579	2389	6036	51537
ENSG00000063127	SLC6A16	43	13	52	22	43	21	40	35	42	31	50	70	9	9	15	23	76	28	30	31	57	20	20	4	6	9	4	18	11	15	8	15	17	13	37	92	142	138	101	154	768	560	589	404	450	21	99	502
ENSG00000063169	GLTSCR1	200	117	138	155	196	200	324	342	439	530	1820	1326	75	54	137	71	143	95	67	86	91	270	294	249	312	276	267	275	229	296	205	401	339	259	306	1301	1737	1995	2259	1733	491	857	1173	249	129	111	205	385
ENSG00000063176	SPHK2	70	48	84	53	85	60	72	60	73	157	385	355	99	67	124	704	589	933	399	1415	725	92	54	84	59	75	43	65	74	66	60	104	97	271	409	1417	1999	2344	4021	2171	6809	10059	6509	1059	977	211	653	5507
ENSG00000063177	RPL18	5459	3293	6037	3483	5017	4151	4950	5028	5081	17452	55830	52949	3321	2083	3232	13514	16640	13590	7924	17861	15878	1644	2122	1645	1639	1804	1809	2009	1595	1418	1587	2011	2049	2906	5172	19352	29501	23018	48252	32930	69169	73030	31822	6101	6151	1125	2984	50725
ENSG00000063180	CA11	34	16	67	19	17	4	12	32	14	20	49	48	291	205	274	643	1214	854	992	1810	2045	270	358	185	163	188	182	306	267	229	223	233	213	553	1209	2337	3960	3657	4442	3930	8206	7276	4290	769	916	82	162	5617
ENSG00000063241	ISOC2	940	545	642	617	691	736	1256	1174	1419	3312	13102	9458	370	223	320	968	892	911	484	1653	1029	172	156	159	139	184	159	174	151	91	126	191	172	383	760	1227	2542	2290	3847	2867	9683	10208	4603	511	529	164	348	7303
ENSG00000063244	U2AF2	2986	1042	2791	1843	3544	2110	3150	2873	3064	5848	15120	15084	1816	1081	1753	4740	5857	5077	2532	6623	4961	1810	1247	1113	1265	1114	1270	1055	1048	995	707	840	895	4929	9032	7367	9990	11698	14330	10741	22722	31547	33627	3548	3520	644	1081	20219
ENSG00000063245	EPN1	807	562	1122	623	952	723	948	973	1068	2574	7102	6554	484	312	632	853	1008	897	447	1329	964	367	211	207	235	218	185	227	240	183	210	255	263	1582	2689	4558	7612	7108	9378	7916	8146	15578	6854	4245	3434	607	1064	6766
ENSG00000063322	MED29	644	282	837	435	624	449	611	469	625	1198	3514	3161	311	190	346	805	920	865	398	1167	849	246	268	242	246	273	254	291	243	200	179	266	260	494	971	1230	2150	1979	2271	2227	8080	8643	2974	1885	2063	167	432	6493
ENSG00000063438	AHRR	18	5	21	10	9	15	37	41	22	29	94	58	7	4	11	36	57	36	29	52	66	5	11	8	8	7	9	12	4	8	8	12	11	5	24	46	61	69	46	56	123	227	399	80	64	4	50	169
ENSG00000063515	GSC2	0	0	0	0	0	0	0	0	0	2	10	8	1	1	0	0	0	0	2	0	0	0	0	0	0	0	0	0	0	0	0	0	0	0	0	2	8	8	3	6	17	24	19	0	4	2	0	9
ENSG00000063587	ZNF275	162	100	336	71	129	93	107	179	171	329	817	762	250	122	240	276	471	270	170	314	264	485	586	395	429	465	639	640	499	660	350	463	380	193	407	509	854	817	291	796	3935	3061	2303	1651	1742	117	293	2750
ENSG00000063601	MTMR1	314	91	377	167	234	256	300	266	239	1046	2312	2295	358	238	379	830	981	884	419	1095	911	330	391	373	482	450	383	496	392	416	319	427	373	386	565	750	1110	1107	472	1053	4405	4287	2115	1619	1687	183	261	3326
ENSG00000063660	GPC1	681	529	1345	287	443	237	328	303	409	546	1479	1273	302	177	322	813	1727	854	610	1263	1212	76	71	71	81	106	85	123	85	61	80	77	92	507	1135	1394	2663	2604	3751	2830	4557	5577	5991	1082	1260	270	547	3673
ENSG00000063761	ADCK1	171	64	173	102	131	123	305	256	317	367	974	933	70	46	63	182	212	205	82	358	222	99	163	88	140	143	122	143	129	157	132	128	138	144	216	343	745	578	615	728	2225	2490	2185	832	705	39	160	1607
ENSG00000063854	HAGH	114	80	138	74	86	73	128	178	155	302	775	783	115	86	110	585	652	622	308	680	557	77	90	75	61	81	65	83	63	79	65	73	68	305	501	430	765	695	632	844	2223	2760	1918	384	259	30	107	2434
ENSG00000063978	RNF4	1335	854	1697	1027	1671	1067	2082	2120	2209	3072	7603	7180	698	384	758	1643	1872	1593	761	2413	1586	1134	1213	1075	1438	1373	1208	1193	1000	979	1161	1649	1692	1190	1942	2698	3926	3711	2815	3958	14296	12404	7340	6135	7013	357	999	11822
ENSG00000064012	CASP8	756	337	929	556	860	481	645	699	698	1268	2831	2631	96	52	75	432	198	336	110	200	108	168	141	169	752	323	493	282	344	198	193	534	239	72	131	115	122	95	62	122	361	272	199	190	199	16	79	337
ENSG00000064042	LIMCH1	363	63	378	213	373	177	108	96	97	456	932	906	734	448	741	1425	1669	1177	526	2155	991	181	306	147	160	115	192	71	51	62	128	180	154	261	356	238	215	317	27	232	571	345	778	586	415	27	250	454
ENSG00000064102	ASUN	691	237	824	421	720	444	776	694	813	1235	2409	2343	790	439	740	1787	1496	1759	837	2081	1583	1385	1613	1313	1540	1347	1589	1741	1379	1514	1112	1595	1375	1628	3320	1435	1406	1721	182	1454	2284	1215	799	2131	2645	237	584	3305
ENSG00000064115	TM7SF3	471	205	427	294	428	234	614	448	629	1866	4558	4523	649	381	594	1584	2109	1715	928	2166	1977	2249	2045	1713	2084	1762	2077	1986	1591	2006	1827	2711	2320	447	1050	1491	2555	2183	1098	2347	7818	5106	2165	3622	7383	245	581	6380
ENSG00000064195	DLX3	45	5	129	19	41	45	106	145	123	313	736	631	4	1	6	0	5	1	3	4	12	1	3	0	3	4	7	5	3	1	2	8	2	7	3	4	7	15	23	18	23	17	20	7	6	2	21	10
ENSG00000064199	SPA17	58	21	94	35	55	18	61	89	41	93	279	259	42	21	26	469	608	500	291	597	527	52	82	50	54	57	55	85	65	79	64	81	59	61	137	86	124	114	54	153	467	203	123	93	124	2	33	311
ENSG00000064201	TSPAN32	0	0	1	0	2	3	0	1	11	3	3	5	0	2	1	5	8	9	2	23	7	0	0	0	0	0	0	1	0	1	0	1	0	0	2	3	14	4	7	20	34	36	95	35	35	2	19	35
ENSG00000064205	WISP2	5	1	19	0	19	0	5	9	2	3	9	17	4	0	1	1	3	3	2	4	5	0	0	1	0	2	0	2	2	0	1	1	1	0	0	1	5	2	4	2	16	11	23	36	23	36	35	8
ENSG00000064218	DMRT3	24	13	0	6	1	1	19	14	16	7	23	12	0	0	0	0	2	1	1	0	0	0	0	0	2	0	0	0	1	1	2	0	0	0	0	0	3	3	1	1	2	6	4	0	1	0	0	3
ENSG00000064225	ST3GAL6	51	38	142	13	60	19	48	74	54	87	190	169	117	65	91	185	472	193	210	358	555	159	256	168	151	128	155	235	191	178	148	192	175	59	132	188	177	214	51	188	540	365	344	390	404	34	285	588
ENSG00000064270	ATP2C2	67	45	165	116	103	108	256	259	323	208	496	419	10	4	16	6	24	12	5	14	35	49	36	50	56	52	64	57	43	35	56	93	99	31	68	87	115	127	79	160	239	446	674	246	185	15	100	366
ENSG00000064300	NGFR	0	0	13	3	3	8	40	10	12	98	208	215	220	118	244	225	928	259	186	545	487	46	58	34	31	29	31	52	33	34	55	84	69	121	245	375	885	671	912	965	2192	3310	1358	450	358	42	98	2327
ENSG00000064309	CDON	404	235	701	179	297	176	350	311	447	604	1348	1335	481	290	462	876	3190	856	1341	1347	3091	357	428	301	415	367	422	486	342	406	273	437	400	484	607	848	1107	1238	122	902	3030	2218	2268	3282	4392	253	1119	2076
ENSG00000064313	TAF2	1174	734	1810	973	1560	775	1517	1405	2024	2143	4723	4522	782	471	699	1864	2307	1892	1009	2597	1986	1352	1653	1357	1768	1345	1566	1579	1543	1473	1320	2021	1468	687	864	1048	1208	1279	134	1178	3602	2016	1616	2121	3101	191	751	3364
ENSG00000064393	HIPK2	468	256	591	284	519	293	324	272	325	526	1293	1117	759	429	788	868	3267	1033	952	1239	1784	1439	2005	1625	1717	1334	1759	1862	1660	1468	1240	2271	1430	800	1624	1816	2661	2264	331	2389	5609	4912	5035	4097	4373	443	999	2944
ENSG00000064419	TNPO3	1837	783	2469	1434	2074	1437	2562	2773	2999	5216	12327	12071	2180	1213	2044	4596	5727	5034	2727	7257	5095	1949	2509	2325	2899	2672	2287	2733	2305	2974	2829	3894	3161	2434	4581	5129	7472	7400	753	7000	18143	12526	7629	14400	16659	756	1737	15089
ENSG00000064489	MEF2BNB-MEF2B	3	0	19	4	14	6	1	5	0	10	17	18	1	1	1	2	2	0	1	6	5	0	0	0	0	0	0	0	1	0	0	1	0	5	8	8	8	16	32	13	59	52	54	20	5	0	3	48
ENSG00000064490	RFXANK	181	47	260	121	161	79	97	143	148	298	846	888	160	97	134	569	749	671	405	993	843	79	81	59	55	62	67	69	56	50	62	90	72	196	398	716	1199	1279	1732	1316	5260	5229	3522	655	620	72	190	4075
ENSG00000064545	TMEM161A	272	303	316	174	218	185	373	396	439	524	1550	1577	192	107	138	400	502	578	222	768	594	233	184	173	187	260	170	261	226	154	195	276	297	170	336	904	1772	1783	2427	1918	10672	13133	11210	1678	1590	196	348	6984
ENSG00000064547	LPAR2	521	470	609	383	519	424	893	834	1162	1217	3701	3236	139	89	135	264	595	373	256	606	516	298	304	296	484	361	319	304	246	228	338	485	563	355	688	1095	1974	1912	2101	2095	6611	9176	11326	644	540	97	257	3978
ENSG00000064601	CTSA	1114	678	1898	670	842	558	1360	1386	1382	2137	5694	5305	194	146	196	565	596	639	250	943	562	298	326	274	347	339	359	260	226	257	275	388	479	336	721	1293	1982	2117	3078	2191	6348	6350	6781	2303	2037	157	712	4136
ENSG00000064607	SUGP2	1379	864	1770	1057	1600	1025	2619	2149	2831	2880	6456	6089	1174	736	1251	3159	4364	3464	1905	5020	4031	1450	1880	1602	1983	1719	1682	2022	1686	1909	1844	2550	2115	2036	3227	5211	7492	7492	2002	7253	15141	17098	34341	4776	5876	390	2070	21996
ENSG00000064651	SLC12A2	423	239	803	313	491	277	319	272	362	970	1929	1928	516	358	530	1922	3005	1885	1084	2098	2133	602	836	653	684	633	761	875	805	775	496	708	517	351	428	509	538	691	36	490	1243	840	662	1884	3315	192	660	1246
ENSG00000064652	SNX24	562	185	564	355	586	358	591	530	721	1146	2621	2483	162	88	158	440	738	417	332	696	596	311	489	347	306	329	401	359	262	333	329	452	377	279	323	344	345	359	145	362	1087	586	408	326	410	21	184	862
ENSG00000064655	EYA2	10	0	0	12	11	7	5	0	0	11	33	37	4	7	8	23	148	20	56	55	72	53	113	58	41	63	75	62	47	57	51	57	54	34	57	77	100	109	120	128	270	237	188	109	74	3	31	216
ENSG00000064666	CNN2	902	670	1612	563	842	596	490	396	503	2079	5821	5275	3940	2356	4114	5411	4213	5692	1821	6503	3285	1685	1557	1595	2156	1956	1959	1678	1490	1040	1169	1843	1893	6933	13287	11179	16583	16343	28176	17022	26701	40940	15119	10245	8886	2480	1536	19319
ENSG00000064687	ABCA7	286	312	437	189	191	189	765	680	947	1046	3184	2714	136	83	114	228	317	349	140	808	469	32	28	24	35	24	17	40	40	28	28	47	41	352	818	1018	1919	1901	1886	1960	2982	3890	9519	731	681	132	504	2432
ENSG00000064692	SNCAIP	108	22	98	75	70	55	235	197	250	179	393	329	74	44	73	47	275	62	78	182	221	174	224	150	140	132	170	153	100	170	154	263	212	208	336	253	375	339	35	302	732	514	809	683	756	35	348	819
ENSG00000064703	DDX20	497	263	605	392	585	434	716	631	829	1630	3709	3443	816	495	723	1815	1851	1896	871	2341	1580	1081	1345	934	1329	1090	1343	1055	920	1017	878	1314	1108	650	933	927	964	1141	213	1012	2167	1303	714	1112	1568	142	359	2182
ENSG00000064726	BTBD1	934	423	1302	578	928	596	726	832	842	1804	4175	4137	822	575	829	2186	2567	1818	1181	2545	1980	1261	1703	1141	1174	1098	1097	1151	820	1258	1040	1653	1170	828	1120	995	1074	1159	253	1058	4230	3010	1453	1451	2278	144	549	3212
ENSG00000064763	FAR2	63	13	133	30	39	26	74	81	145	84	159	168	267	165	224	368	355	507	188	576	337	793	935	708	758	619	730	836	563	799	516	788	639	454	720	745	900	945	163	855	2837	1472	1115	1659	2759	102	827	2231
ENSG00000064787	BCAS1	10	0	0	1	12	0	5	3	9	2	14	8	2	1	5	10	16	8	6	16	21	2	6	5	6	9	2	5	6	4	2	4	5	27	37	10	26	22	3	21	34	32	36	14	26	6	20	23
ENSG00000064835	POU1F1	0	0	0	5	1	0	0	6	0	1	1	0	2	1	2	1	0	0	0	0	1	0	1	1	0	0	1	0	1	0	0	5	2	0	0	0	0	0	0	0	0	1	0	0	2	0	0	0
ENSG00000064886	CHI3L2	31	0	35	9	3	7	28	32	25	41	107	95	0	0	0	0	2	0	0	3	3	0	1	0	2	0	0	0	0	0	1	0	1	0	10	0	0	2	0	1	1	1	6	6	9	0	7	3
ENSG00000064932	SBNO2	674	400	917	386	530	396	673	622	856	1693	4890	4314	377	257	422	437	582	501	244	787	555	55	62	46	57	54	29	52	69	42	41	43	61	753	1288	1347	2669	2393	2691	2610	4000	6093	9790	996	888	267	672	3295
ENSG00000064933	PMS1	624	205	637	326	464	305	779	716	977	1038	2115	2073	728	430	731	1744	2236	1823	1191	2423	2488	651	1044	656	771	635	924	877	667	703	608	941	628	1033	1956	1113	1027	1078	191	975	2370	1440	1202	1085	1793	133	767	3097
ENSG00000064961	HMG20B	504	280	711	299	335	278	382	362	552	821	2539	2246	385	231	364	1274	990	1488	513	2375	1329	140	149	121	143	161	119	188	175	164	132	137	159	1219	2534	1311	2330	2084	3296	2452	4536	5526	5218	251	218	125	225	4827
ENSG00000064989	CALCRL	3	0	74	5	5	0	0	3	0	3	4	2	7	7	17	34	134	34	47	50	138	110	209	121	68	70	71	70	66	73	67	156	66	56	58	99	48	96	16	72	356	200	164	466	679	19	338	245
ENSG00000064995	TAF11	270	142	349	204	279	213	355	332	337	865	1786	1692	502	290	461	1803	1797	1834	849	1981	1542	1200	1201	998	1365	1256	1280	1176	914	953	773	1384	1234	812	1368	1155	1290	1414	477	1493	3628	1898	699	470	510	71	160	3211
ENSG00000064999	ANKS1A	654	280	942	414	661	427	789	760	1057	1191	2769	2821	536	319	604	1096	1642	1229	636	1903	1334	892	1060	839	1312	1108	1114	1125	1058	955	780	1357	1191	1259	2035	1981	2926	2868	1938	2847	4157	5288	4432	3861	4252	278	866	3313
ENSG00000065000	AP3D1	4024	1497	4993	2355	3659	2680	3747	3720	4632	6895	17182	16948	1729	1145	1996	4197	4366	4403	2000	6510	4305	1367	1363	1317	1593	1478	1365	1473	1343	1069	1167	1754	1770	5187	10204	9097	15407	15266	13635	15913	32077	38088	37855	10341	11901	1076	2249	21671
ENSG00000065029	ZNF76	223	156	325	145	198	157	379	420	521	516	1438	1427	121	98	121	490	868	564	347	719	696	82	92	67	88	94	94	95	66	66	86	84	96	251	463	758	1312	1336	1255	1428	3497	3377	6291	1297	1351	81	298	3083
ENSG00000065054	SLC9A3R2	465	193	566	449	667	392	753	694	868	1154	3516	3109	42	21	46	91	99	47	38	80	81	72	39	28	37	36	47	31	29	28	20	32	33	167	393	262	483	377	467	500	956	1309	763	54	90	33	43	813
ENSG00000065057	NTHL1	118	56	121	109	164	104	191	187	265	560	1444	1564	214	144	230	1116	1089	1260	727	1323	1209	123	111	91	89	130	104	127	93	84	128	142	163	430	1082	761	1437	1489	1677	1656	6894	7469	3129	486	657	83	148	5767
ENSG00000065060	UHRF1BP1	1361	640	1248	1063	1432	1048	2398	2499	2746	4996	10588	10609	772	444	820	911	1833	1033	714	1486	1516	499	723	522	674	637	702	882	654	691	546	831	618	607	1195	1284	1921	1946	363	1629	5597	5192	3598	8873	10410	524	1298	6056
ENSG00000065135	GNAI3	1311	471	2070	918	1387	765	972	976	993	3199	6265	6568	2220	1296	2185	7963	8478	7745	4200	8404	6728	7820	9355	7144	8802	7191	8338	7739	5970	7253	5626	9585	7625	2234	3894	2532	2853	3327	433	3001	7671	3179	1253	3823	4636	371	1337	7137
ENSG00000065150	IPO5	5679	2382	6592	4544	6867	4700	7580	7484	8536	14691	30859	30971	8451	5373	8393	18000	21250	17699	9733	28085	22031	7423	10719	7494	8630	7857	9176	8814	6770	7550	6784	10529	8694	13110	21384	16643	20461	23143	2014	19902	45308	26852	27202	40901	61270	2549	7773	44782
ENSG00000065154	OAT	4049	2021	4099	3301	4705	3675	3159	3108	3322	8630	19388	19385	1008	638	983	6005	3509	6556	2356	5605	3435	4199	5572	4883	7624	5455	7427	5258	4577	4632	3200	7316	4392	717	1341	2565	3053	3271	483	2992	8223	4230	1762	2563	4166	240	371	7502
ENSG00000065183	WDR3	824	283	791	587	828	584	986	1035	1134	3641	7160	7642	1101	721	1151	5303	4009	5704	2328	5246	3597	1548	1692	1515	1980	1724	2038	1472	1229	1502	1080	2017	1519	1437	2014	2380	2341	2802	255	2335	4108	2409	1453	3960	5549	277	1042	4357
ENSG00000065243	PKN2	2090	754	2716	1176	1810	1104	3234	3014	3394	4227	8513	8243	962	472	850	1871	3089	1953	1276	2415	2656	1173	1467	1030	1135	923	1407	1259	1172	1357	947	1360	917	1226	1518	1069	836	1021	113	746	2759	1408	1907	2313	3522	246	1780	2567
ENSG00000065268	WDR18	262	211	299	223	309	270	328	361	331	1263	4293	3640	376	232	386	871	926	843	476	1102	902	716	597	623	510	391	349	588	536	347	455	454	557	561	786	1864	3195	3335	4857	3871	16628	18792	11123	1617	1863	382	602	10405
ENSG00000065308	TRAM2	1022	505	1753	528	886	577	486	509	584	1691	4243	4058	774	486	828	1261	966	1212	445	1348	888	767	778	729	1012	779	891	742	565	598	495	901	758	307	377	1231	1621	1677	990	1411	4728	4015	2891	2733	2835	216	751	3393
ENSG00000065320	NTN1	123	105	93	113	160	131	93	92	163	324	1020	971	26	19	38	145	411	233	113	304	306	13	34	34	27	19	18	15	25	16	19	24	25	39	78	177	302	279	398	349	923	1390	1084	242	213	48	247	817
ENSG00000065325	GLP2R	22	39	0	8	26	8	11	0	0	2	2	9	0	0	0	0	0	2	1	0	0	1	0	0	0	0	1	0	0	0	0	0	0	0	0	0	0	0	1	0	1	0	2	0	0	7	10	2
ENSG00000065328	MCM10	1456	528	1665	1477	2251	1661	2475	2346	2873	3294	7283	7142	667	449	639	2895	2824	2753	1377	3385	2180	1675	1477	1420	1887	1657	1812	1533	1286	1313	1230	1852	1637	1482	2360	1801	1942	2074	196	1947	2892	1666	1867	2254	2053	246	853	3239
ENSG00000065357	DGKA	103	71	262	49	93	39	90	113	140	141	354	356	74	50	110	78	79	71	44	119	106	198	251	200	205	174	170	274	219	217	223	268	291	302	617	457	842	692	285	790	1514	1615	2892	748	848	39	252	1534
ENSG00000065361	ERBB3	496	236	561	389	653	464	1139	1053	1441	784	1837	1794	490	310	510	148	187	221	79	441	221	821	866	820	845	789	855	787	647	797	622	938	815	1613	3589	2254	3682	3571	1872	3582	8357	7882	7896	6951	7926	406	1034	7757
ENSG00000065371	ROPN1	0	0	1	2	0	5	1	0	0	1	2	5	0	0	0	4	0	1	0	0	2	1	2	1	1	0	3	1	0	0	0	0	0	0	0	0	1	2	1	0	4	5	9	3	1	0	3	10
ENSG00000065413	ANKRD44	24	3	20	7	20	40	19	27	27	47	137	150	16	11	30	109	188	77	88	100	131	20	30	22	32	20	25	39	45	44	20	30	28	11	22	14	30	40	3	26	81	59	114	151	201	4	73	127
ENSG00000065427	KARS	2038	864	2057	1616	2251	1538	2660	2110	2750	6798	16087	15628	2023	1186	2023	9675	8108	9833	4426	9671	6931	2157	2474	2094	2266	2455	2709	2628	1985	2487	1855	2506	2316	2250	3974	5443	6387	7097	2145	6921	12470	7453	4712	5437	6959	380	664	13723
ENSG00000065457	ADAT1	422	221	533	285	403	238	520	437	486	980	2245	2276	235	160	294	809	1100	1002	478	1110	853	477	480	438	613	552	542	519	464	511	396	553	508	287	471	615	838	895	276	814	1601	1443	1131	1674	1908	99	364	1813
ENSG00000065485	PDIA5	651	343	1058	269	419	292	270	401	346	434	1033	1004	227	152	203	356	380	418	158	570	364	362	382	334	445	409	425	445	343	380	356	443	410	384	768	776	1102	1108	844	1140	2220	2041	1849	671	762	50	212	2509
ENSG00000065491	TBC1D22B	259	124	259	170	290	201	402	423	412	567	1344	1244	184	92	188	283	320	305	147	532	368	285	322	235	233	227	243	300	251	226	220	271	245	342	627	741	1034	1069	1335	1055	2366	2371	1522	1005	811	65	316	2027
ENSG00000065518	NDUFB4	655	373	667	388	569	375	454	415	490	1066	2759	2261	693	347	555	1094	1044	950	478	1542	1100	784	1124	921	1169	1178	1227	1291	1005	1155	882	1444	1081	261	488	2075	3646	3436	9493	4293	11277	8571	3630	1379	1179	165	357	7804
ENSG00000065526	SPEN	3461	1032	3684	2329	4411	2754	6072	6760	7176	7141	15029	13734	1185	754	1453	1348	2977	1570	1130	1654	2103	809	822	645	790	555	734	844	801	772	723	844	705	2747	4694	3471	5153	4786	432	4966	3997	4697	7456	2942	3909	436	1339	2197
ENSG00000065534	MYLK	110	84	217	76	92	160	84	36	78	95	191	200	199	121	221	254	1073	201	334	590	955	747	1178	735	517	574	651	942	758	857	677	1042	757	712	1402	704	1389	1121	140	1327	2266	2260	4192	3381	3131	187	1014	2289
ENSG00000065548	ZC3H15	958	232	1250	622	1084	840	1210	1253	1308	3183	5850	5816	983	535	927	4233	4400	3959	2356	4383	3408	1727	2306	1821	2721	2232	2942	2062	1538	2113	1651	2888	2078	3280	7119	2373	2001	2494	291	2194	2831	1081	535	781	736	107	560	4982
ENSG00000065559	MAP2K4	710	342	962	406	726	595	850	761	1002	1412	3331	3324	762	517	729	1891	2514	1855	1095	2485	2243	1404	1561	1095	1179	1128	1379	1259	992	1497	996	1374	1146	617	1045	969	1180	1328	117	1160	3622	1521	1099	2178	3095	123	727	2783
ENSG00000065600	TMEM206	178	82	223	50	127	38	150	179	246	315	761	710	169	93	148	733	885	713	418	683	700	505	525	446	650	512	505	536	432	492	464	734	805	162	318	371	609	513	465	609	2666	2041	1395	1261	1417	63	341	1746
ENSG00000065609	SNAP91	8	0	12	2	3	24	5	3	14	8	27	21	1	1	8	12	112	19	42	44	51	34	83	38	9	26	22	37	26	33	22	26	25	9	9	30	39	38	6	53	253	273	295	114	95	9	87	244
ENSG00000065613	SLK	4105	887	4266	2121	3274	1519	6443	6306	6825	8944	17987	16779	1275	734	1174	3491	4641	2856	2217	3624	3878	1082	1806	1061	1256	1138	1560	1563	1358	1472	1065	1444	1015	2579	4152	1428	1361	1504	124	1373	1455	748	745	776	1346	198	505	1941
ENSG00000065615	CYB5R4	253	70	377	96	147	57	208	191	208	462	932	970	192	84	195	675	867	619	385	645	592	254	389	340	331	328	402	382	295	330	219	302	239	249	370	346	294	442	81	299	893	396	331	581	788	44	418	782
ENSG00000065618	COL17A1	151	54	211	150	186	154	243	291	362	888	2338	2109	59	29	65	91	107	65	57	224	148	6	7	9	25	10	25	11	12	8	7	12	7	30	53	35	51	49	65	76	155	106	203	149	127	4	90	108
ENSG00000065621	GSTO2	109	41	132	99	134	113	206	221	255	112	317	277	145	81	149	73	110	74	66	177	182	188	256	169	215	240	214	207	168	173	135	161	172	100	232	483	726	643	624	812	3309	2317	1669	1198	1358	59	374	2235
ENSG00000065665	SEC61A2	273	165	385	166	221	139	323	270	276	387	822	771	182	96	213	566	845	619	374	863	713	919	1117	992	1451	1128	1291	1390	1194	983	862	1498	1143	201	247	515	643	678	494	625	3046	1875	1059	959	1211	51	288	2402
ENSG00000065675	PRKCQ	118	21	163	56	147	94	134	135	137	154	372	378	249	143	237	240	190	305	92	426	218	834	667	608	806	679	661	742	541	801	353	498	540	524	958	777	952	1124	335	1018	1982	1349	1668	2047	2468	91	647	2009
ENSG00000065717	TLE2	12	0	17	5	19	8	12	4	23	10	26	27	36	23	42	25	9	32	4	37	10	74	39	60	67	62	57	48	45	37	54	50	75	156	284	295	524	550	581	545	1190	1730	1852	170	164	45	60	976
ENSG00000065802	ASB1	288	158	310	188	250	219	373	394	428	917	2409	2406	335	229	368	981	1449	1053	658	1284	1050	347	455	365	398	461	495	455	389	384	330	437	448	491	922	1274	1923	2023	1039	1765	4558	5325	3501	1595	1967	157	429	4380
ENSG00000065809	FAM107B	1326	526	2367	532	993	714	881	1063	995	1547	3597	3207	442	254	423	878	1380	614	489	739	826	698	872	729	751	774	861	909	689	918	544	889	599	779	1140	572	696	672	200	720	1590	828	473	430	368	53	219	1344
ENSG00000065833	ME1	208	45	396	128	117	60	38	50	55	40	69	78	185	101	182	684	563	717	269	629	382	199	189	169	405	329	454	340	264	319	264	390	254	126	261	157	206	215	70	208	305	140	104	150	196	15	115	198
ENSG00000065882	TBC1D1	1409	458	1593	795	1341	1034	1441	1490	1653	2374	5699	5763	1155	662	1131	1637	2480	1421	1068	2615	2319	2552	2732	1842	1829	1692	1831	2326	1705	1786	2049	2529	2728	1962	3282	3229	4590	4444	1818	4584	8012	6820	5281	3787	3958	342	993	7278
ENSG00000065883	CDK13	1840	636	2447	1144	1908	1567	2372	2198	2520	4060	9629	8674	1342	797	1321	1869	3024	2147	1283	2880	2457	793	1080	841	967	850	1042	953	731	1016	728	948	818	1693	2212	1730	2277	2343	629	2159	5334	4463	3831	3570	4194	493	1723	4472
ENSG00000065911	MTHFD2	2932	1491	3333	2487	3630	2383	4134	3622	3787	12214	24384	27092	2976	1782	2815	4982	5103	4265	2635	5765	4594	2623	3587	2711	2904	2729	3083	3133	2635	2532	2178	3575	2648	2621	4201	4854	6377	6248	1882	6288	14285	10230	4558	9571	9570	1161	1478	19171
ENSG00000065923	SLC9A7	90	90	168	96	122	74	190	202	258	542	1080	1105	552	348	559	1568	1651	1513	932	1806	1254	401	537	599	1090	989	1106	949	1007	1077	712	939	702	393	611	682	787	851	225	759	3091	2199	2141	3542	4596	194	842	2390
ENSG00000065970	FOXJ2	327	131	449	194	289	151	180	223	233	522	1200	1066	143	114	191	155	257	209	105	271	224	214	265	193	232	205	233	288	246	256	227	296	298	148	264	518	714	730	704	642	1601	1917	1237	742	488	63	164	1084
ENSG00000065978	YBX1	10805	3354	11104	6424	12101	8629	11037	11407	13396	17929	46989	42596	8678	5230	8296	23228	24402	20876	11634	29524	22577	1278	1885	1394	1306	1290	1610	1631	1253	1268	912	1345	945	11120	21766	26492	34735	30848	17300	36636	32586	30695	34915	7573	6351	1513	4300	57158
ENSG00000065989	PDE4A	276	159	344	206	330	191	444	406	566	1143	2979	2779	30	20	41	20	24	27	9	28	35	90	82	69	89	80	69	118	104	71	126	153	154	81	181	221	434	383	533	475	663	1014	468	312	237	45	63	418
ENSG00000066027	PPP2R5A	482	186	577	371	398	302	798	714	921	1579	3707	3496	578	352	526	1048	868	1185	447	1724	1006	502	659	516	532	568	686	642	525	681	400	607	487	447	594	878	1006	1211	474	1022	3339	2391	1714	650	736	141	472	3574
ENSG00000066032	CTNNA2	10	0	0	8	11	14	11	11	5	13	21	20	74	37	69	75	745	33	306	280	681	236	349	233	145	149	153	216	168	199	175	253	210	387	722	411	613	547	59	619	1007	821	704	952	1126	67	743	1375
ENSG00000066044	ELAVL1	680	422	837	564	944	765	936	978	1156	2387	6165	5859	1038	642	1083	2002	2962	1896	1240	2697	2294	2143	2592	2183	2870	2453	2810	2569	2123	2234	1744	2865	2388	2840	4946	3833	4985	4855	4958	5344	12312	9490	5316	4023	4094	447	577	9323
ENSG00000066056	TIE1	2	9	0	2	2	0	10	10	8	1	8	3	26	16	24	92	88	41	24	53	47	13	13	14	16	14	15	9	9	9	11	14	13	7	59	61	106	97	138	124	187	301	406	144	79	19	23	199
ENSG00000066084	DIP2B	1121	540	1435	980	1304	893	1706	1643	2067	3016	6716	6531	1006	551	1020	2062	2690	2079	1147	2565	2227	1117	1283	1140	1382	1135	1344	1247	1087	1132	956	1649	1250	772	956	1527	1875	2293	247	1672	6471	4647	4477	9368	11493	481	1542	5669
ENSG00000066117	SMARCD1	960	574	1372	743	1120	799	1275	1382	1468	2948	7042	6644	1127	695	1292	1873	2786	1927	1155	3039	2363	2691	2933	2198	2579	2728	2404	2880	2021	2238	1899	3116	2897	1771	3129	4682	7452	7062	8721	7555	22840	20649	11975	9147	9289	716	1308	13253
ENSG00000066135	KDM4A	1814	686	1903	1344	1737	1362	2661	2794	3221	5607	12510	13102	1069	687	1137	2122	3393	2357	1703	3459	3076	1022	1024	822	908	885	904	918	836	785	820	1154	1118	3020	4651	3948	5462	5947	1014	5583	7478	7553	6321	6843	6637	448	1145	10031
ENSG00000066136	NFYC	966	480	801	728	1066	992	1585	1396	1726	2263	5548	5085	319	183	331	555	1070	540	393	900	817	431	535	391	466	411	456	501	410	452	388	574	504	367	679	1301	1958	1918	1790	2060	11188	8830	6006	3073	2418	225	754	7721
ENSG00000066185	ZMYND12	2	0	0	0	3	0	3	0	1	11	29	36	8	6	3	12	15	28	8	35	26	7	2	3	3	2	3	16	3	7	3	4	6	0	10	6	7	2	2	10	66	40	31	36	19	2	10	58
ENSG00000066230	SLC9A3	169	85	132	138	145	216	423	421	356	712	2225	1855	3	2	3	15	34	29	18	28	47	0	0	0	0	1	0	0	0	0	0	0	1	23	18	100	148	140	81	134	154	188	1797	38	29	7	37	172
ENSG00000066248	NGEF	48	37	78	79	39	103	239	222	230	704	1997	1961	10	7	16	39	68	26	29	52	61	16	12	14	13	9	3	8	9	4	13	17	15	67	123	132	259	198	210	242	469	562	601	129	87	8	50	415
ENSG00000066279	ASPM	1238	331	1577	855	1390	496	2906	2973	2928	4368	9474	8216	4296	2298	3962	7107	8295	8006	3485	10700	6681	1764	2298	1726	2139	1935	2320	2657	2333	2960	1925	1980	1664	3066	2763	2471	1887	2758	202	1715	2500	1701	2375	3846	6286	561	3392	3264
ENSG00000066294	CD84	3	0	8	3	3	0	1	4	9	0	1	0	0	0	0	1	0	0	0	0	0	0	0	0	0	0	0	0	0	1	0	0	0	0	15	0	0	0	0	0	0	0	0	1	1	0	1	0
ENSG00000066322	ELOVL1	337	137	544	147	335	191	184	200	161	483	1233	1360	173	88	159	663	357	607	177	748	381	938	851	709	933	842	841	867	770	668	680	1053	968	195	212	680	929	988	1617	1007	5414	4312	3195	1259	1072	47	171	3318
ENSG00000066336	SPI1	6	0	0	7	1	16	6	0	4	5	21	9	4	1	3	1	1	0	1	1	1	0	0	0	0	0	0	0	0	0	0	1	0	1	8	1	16	8	5	5	13	37	12	16	15	1	12	20
ENSG00000066379	ZNRD1	27	2	45	52	87	36	50	51	88	267	463	564	88	46	69	471	506	483	249	477	422	178	177	132	165	167	176	185	176	202	119	192	188	63	147	295	625	593	1021	653	2922	2358	815	222	151	7	36	1466
ENSG00000066382	MPPED2	54	22	35	12	39	25	99	89	145	146	379	331	90	60	109	108	119	171	59	114	85	170	157	123	126	84	140	105	99	134	83	139	101	66	99	97	127	122	117	122	217	146	231	315	290	15	276	138
ENSG00000066405	CLDN18	29	4	44	13	27	23	37	32	38	9	21	17	8	5	7	20	28	27	18	41	52	2	3	1	0	1	0	2	3	4	0	0	0	0	13	10	22	13	0	19	70	66	213	102	165	4	58	72
ENSG00000066422	ZBTB11	1067	377	1544	651	1220	730	1250	1453	1503	2272	4058	3772	695	377	634	1098	1255	1274	638	1303	980	522	760	567	513	463	634	530	391	545	405	642	472	421	597	614	530	704	65	522	930	487	430	1050	1814	102	405	1143
ENSG00000066427	ATXN3	450	134	639	264	426	213	532	435	619	764	1700	1705	427	287	440	1274	1928	1237	899	1666	1711	771	1117	735	905	758	1091	898	782	775	642	1145	788	693	1033	812	900	865	317	888	1914	1216	978	756	797	115	501	2255
ENSG00000066455	GOLGA5	841	269	1237	485	729	466	730	800	782	1209	2590	2447	400	221	399	1542	1511	1494	746	1661	1240	222	329	242	204	213	240	304	242	254	160	254	160	1860	3876	824	967	1043	113	921	2193	1264	777	559	811	67	278	2346
ENSG00000066468	FGFR2	3456	1424	5791	2879	4343	2395	2399	2319	2861	3331	7419	7294	1706	966	1646	2632	4351	2948	1877	5900	4671	1093	2058	1182	1070	920	1125	1361	1168	1165	1137	1551	1287	1681	2873	2828	4418	4285	1250	4316	12129	11389	14886	11405	9581	825	3637	13182
ENSG00000066557	LRRC40	373	124	653	239	361	239	430	434	465	880	1759	1726	754	395	644	2742	2606	3054	1313	3357	2397	974	1375	1235	1380	1080	1624	1345	1109	1328	967	1613	1105	408	581	806	696	841	152	792	2572	1338	437	838	1152	107	286	3043
ENSG00000066583	ISOC1	188	66	314	120	217	191	201	264	217	392	901	951	241	120	229	962	833	932	488	1196	792	931	1445	934	1144	967	1128	1481	1268	1393	784	1249	926	477	782	731	902	949	749	966	4274	2805	920	752	922	89	218	3308
ENSG00000066629	EML1	340	195	391	175	270	176	183	145	211	468	1100	1117	441	304	449	1792	3638	1474	1703	3658	3758	421	629	400	470	416	463	315	253	310	371	512	465	799	919	1125	1483	1698	133	1458	3399	2331	2178	2382	2548	144	534	2586
ENSG00000066651	TRMT11	256	91	581	211	292	188	575	592	646	1120	2098	2006	498	283	437	832	1178	799	551	985	1075	260	424	322	347	390	437	410	310	389	305	432	305	388	560	522	558	668	105	653	2163	1135	1264	1295	1680	63	1239	2100
ENSG00000066654	THUMPD1	888	406	1053	581	926	602	1136	985	1212	3004	6124	6151	1376	781	1194	3727	4281	3592	2094	4673	3710	2863	3920	2877	2656	2672	3272	3147	2549	3545	2377	3292	2488	929	1638	1534	1488	1704	222	1445	2897	2002	1139	1447	1815	199	962	3260
ENSG00000066697	MSANTD3	185	52	298	134	170	115	129	127	145	242	541	497	302	192	279	1024	1501	765	650	1236	1112	590	933	646	1042	926	911	949	612	533	698	1056	898	329	481	600	728	768	545	809	1181	695	581	370	436	65	157	1278
ENSG00000066735	KIF26A	913	513	754	537	621	427	1242	1228	1588	2961	9864	8574	862	560	799	1632	1746	2046	1102	3609	2063	153	197	145	193	214	212	184	180	110	143	212	215	504	707	2482	3817	4571	5724	3835	6420	11625	14410	1182	600	577	1178	7782
ENSG00000066739	ATG2B	1153	371	1568	580	990	659	1414	1150	1695	1783	3827	3720	794	435	739	1283	1976	1526	848	1905	1727	1106	1215	945	1002	832	1149	1025	804	988	807	1253	1096	407	501	878	970	1281	56	840	4493	3166	5316	3606	4868	246	1611	4246
ENSG00000066777	ARFGEF1	5439	1854	6037	3784	6067	3601	7938	7743	9424	13530	26400	25512	3208	1946	3046	4975	5258	6515	2789	6683	4864	3595	4095	3161	3359	3091	4000	3921	3027	3637	2680	4098	3237	3212	4488	3868	3840	4715	328	3575	5247	3655	3206	6282	11560	717	3145	6270
ENSG00000066813	ACSM2B	0	0	0	0	0	3	0	0	7	0	0	1	0	0	0	0	0	0	0	0	0	0	0	0	0	0	0	0	0	0	0	0	0	0	0	0	0	0	0	0	0	0	0	0	0	0	0	1
ENSG00000066827	ZFAT	183	93	261	143	203	119	204	140	285	339	797	677	131	102	149	174	292	198	148	274	228	51	62	55	48	55	42	73	61	56	50	56	87	178	334	372	473	622	463	504	728	758	942	1557	1623	93	590	702
ENSG00000066855	MTFR1	607	301	803	544	783	532	1158	896	1265	1645	3456	3485	340	232	347	1100	1183	1099	545	1442	1147	827	1240	978	1048	974	1088	1310	1042	1139	745	1229	825	365	473	809	697	853	244	710	1337	748	446	735	731	65	316	1515
ENSG00000066923	STAG3	362	122	414	240	323	214	690	698	740	1011	2060	2186	40	27	73	85	218	89	62	155	150	14	24	12	12	13	15	9	14	10	13	26	13	47	109	222	335	320	193	338	673	780	1699	482	485	27	266	736
ENSG00000066926	FECH	258	44	325	154	282	116	248	210	265	530	1191	1222	282	173	263	967	912	872	489	1347	1026	699	844	800	856	679	876	820	691	755	541	1006	701	148	243	546	811	753	507	892	2491	1970	1040	864	1246	100	201	2266
ENSG00000066933	MYO9A	2235	874	2871	1503	2189	1408	3128	3250	3650	5414	11834	11440	807	483	782	1374	2109	1551	883	2063	1964	496	742	509	507	421	597	575	423	501	413	592	474	567	931	672	917	905	57	850	2005	1312	2210	3812	4903	272	2158	1677
ENSG00000067048	DDX3Y	1995	721	2718	1577	2275	1298	13	22	40	209	328	380	1	2	3	18	146	7	23	0	11	4278	6022	4366	26	5	10	3	2	26	759	1327	1038	2749	4212	3497	3496	4257	400	3326	5766	3133	2915	2482	3379	226	1025	6855
ENSG00000067057	PFKP	1935	890	3385	1471	2608	1821	2955	2977	3186	5360	15142	14054	1524	976	1587	2105	977	1664	383	2148	1211	1029	976	896	1031	1161	1272	1267	991	1023	1087	1334	1501	1711	3963	4016	6758	6629	6786	7436	9532	11766	12484	3019	3190	455	1041	9590
ENSG00000067064	IDI1	1116	377	1242	812	1236	774	718	608	768	2191	4234	4321	1260	796	1164	3731	4132	3933	2122	3770	3171	1822	2827	2237	2384	2317	2929	3490	2776	2854	1571	2535	1776	824	1206	1638	1498	1920	470	1630	4991	2613	1357	864	1203	83	313	5112
ENSG00000067066	SP100	130	59	233	20	48	29	28	16	20	29	91965	63	7	4	4	50	23	25	19	11	21	2	4	0	7	2	6	3	8	2	4	2	4	4	60	7	7	14	1	13	27	13	28	4	4	6	21	20
ENSG00000067082	KLF6	2204	716	3514	1067	1867	988	1118	1165	1228	3930	8631	9010	1607	819	1563	708	660	538	272	420	282	1607	1790	1334	2226	1929	2158	2128	1674	2132	1287	1763	1546	228	372	763	608	1004	466	681	1435	1453	1280	1156	845	90	887	1576
ENSG00000067113	PPAP2A	756	572	896	845	954	763	1510	1403	1522	3983	9691	9130	409	226	396	196	262	223	124	618	330	436	856	384	314	373	373	369	279	329	401	493	400	168	335	710	1180	1171	1035	1257	6777	3933	1451	2007	2253	143	595	4512
ENSG00000067141	NEO1	641	292	892	416	642	601	794	893	1029	1314	2901	2648	687	426	750	1315	3344	1267	1198	2453	2908	742	905	757	733	712	834	834	720	697	764	1041	874	1471	2452	2835	4136	4057	728	3649	7462	6139	5958	4852	5892	340	1246	4963
ENSG00000067167	TRAM1	2698	832	5330	1385	2711	1480	1665	2246	2234	2778	5586	5639	2234	1231	1945	3714	3758	3547	1834	4228	3322	5787	7541	5683	6385	5405	7024	5934	4807	6244	4087	7246	5186	349	481	1663	1542	1848	648	1579	6026	3638	1812	1957	2502	243	932	5250
ENSG00000067177	PHKA1	2110	892	2215	1875	3022	1832	5605	5948	6456	11015	24633	25583	147	110	157	188	386	194	159	319	402	173	218	137	197	188	217	277	183	247	171	243	252	207	342	417	560	597	89	541	1779	1154	1696	1175	1602	68	313	1475
ENSG00000067182	TNFRSF1A	579	276	802	249	459	173	238	242	363	483	1049	1060	177	100	180	637	497	714	269	987	434	199	165	183	318	283	264	215	240	205	173	286	297	372	670	1229	1863	2021	3175	2030	3917	5271	2630	1140	976	161	310	3156
ENSG00000067191	CACNB1	39	36	86	21	24	35	76	43	77	65	184	151	78	42	95	95	171	97	67	195	186	85	69	54	79	65	66	50	49	37	65	83	94	118	142	589	842	1015	991	964	1802	2474	5475	1934	1233	59	502	1605
ENSG00000067208	EVI5	758	280	1194	443	653	326	600	460	622	1404	2690	2986	358	196	314	915	1237	919	532	991	872	328	461	325	373	355	413	512	479	545	256	405	256	231	426	225	232	237	13	196	901	486	526	751	1034	86	613	797
ENSG00000067221	STOML1	97	90	123	39	67	50	34	29	47	149	428	396	21	18	29	260	259	304	129	220	163	8	8	5	8	10	8	21	13	14	15	16	12	18	19	67	108	90	147	129	359	418	393	126	69	6	60	437
ENSG00000067225	PKM	10320	5578	16009	6823	11806	10405	12627	14765	16434	18429	51314	46652	9966	5787	9878	37475	36181	32468	17307	33855	29482	6113	6971	5961	6507	6652	6398	7949	6131	5911	5767	8328	7947	14983	30642	29230	51570	45959	63204	55504	122232	132680	83200	34984	40404	4393	5626	122531
ENSG00000067248	DHX29	1402	388	1563	940	1550	926	1514	1360	1789	2482	4984	4865	794	493	704	3249	2792	3194	1392	4172	2408	1495	1915	1366	1425	1336	1857	1651	1402	1956	1400	1732	1454	1278	2098	1414	1302	1622	145	1303	1126	727	455	481	736	91	214	1198
ENSG00000067334	DNTTIP2	975	337	1213	729	1055	753	1390	1453	1562	2921	5930	5838	1246	743	1175	3399	2741	3363	1431	3741	2140	991	1341	886	924	864	1076	869	770	1101	767	1144	898	2477	4456	2294	2002	2337	176	2203	1262	546	1179	661	1072	99	537	2143
ENSG00000067365	METTL22	194	130	338	156	238	122	413	365	440	528	1265	1211	217	137	226	384	507	369	241	519	494	843	617	600	1068	968	835	951	735	645	869	1077	1308	297	630	705	1359	1330	1238	1421	9173	11331	8938	3209	3016	124	872	8162
ENSG00000067369	TP53BP1	1542	820	2351	840	1399	883	1547	1565	1667	1604	3412	3498	1811	1078	1859	5293	8081	5396	3507	8076	6997	815	752	810	1103	930	805	929	852	863	788	1314	1165	2978	4550	3577	4742	5238	318	4611	8750	5476	8114	10415	15345	675	2703	10236
ENSG00000067445	TRO	376	211	625	222	356	212	351	346	379	1183	2789	2807	616	383	622	2578	3537	3135	1712	3966	3579	306	324	280	345	280	247	322	278	297	246	376	356	629	851	1511	2715	2915	1808	2625	11681	10084	11930	5320	6070	245	742	7484
ENSG00000067533	RRP15	494	138	720	422	490	297	498	539	720	1338	2748	2520	1101	615	1038	2512	2064	2515	1107	2802	1794	4598	4842	4299	4569	4173	4942	4314	3855	4981	4463	7024	5614	954	1458	1270	904	1164	174	943	2002	1015	862	1117	1199	135	807	1958
ENSG00000067560	RHOA	6257	2625	9314	4247	6749	5134	4981	5474	5957	11066	24664	24764	2353	1394	2272	7965	8792	7371	3957	10003	7477	10622	11610	9442	12551	10662	10912	12121	9814	9714	8579	12085	11135	5530	9484	10501	13537	13317	18104	14077	20091	17642	7162	8758	10553	1083	956	18791
ENSG00000067596	DHX8	945	357	1302	663	1109	834	1199	1234	1431	2826	6488	6553	782	553	836	2400	2656	2393	1204	3119	2131	834	834	628	927	808	809	815	696	786	698	968	885	1705	2825	1864	2838	2919	695	2997	7155	5264	5335	7028	7440	340	1003	6592
ENSG00000067601	PMS2P4	77	31	122	63	124	99	164	82	127	78	200	191	12	6	13	52	72	56	52	72	46	0	1	1	3	1	0	2	2	1	1	1	2	6	25	29	30	39	23	18	37	30	56	71	42	6	47	67
ENSG00000067606	PRKCZ	448	178	281	230	444	264	661	659	754	808	2276	2053	237	168	239	335	484	410	249	878	602	256	268	214	208	234	236	242	222	183	186	234	258	568	1197	1073	1693	1672	2158	1908	4164	5149	5232	1818	1113	111	432	4492
ENSG00000067646	ZFY	413	119	517	208	349	198	2	1	2	31	73	48	0	0	0	1	14	0	0	0	0	195	401	250	2	2	1	1	0	7	119	321	155	195	363	214	227	288	59	222	533	341	277	987	1746	65	271	663
ENSG00000067704	IARS2	918	539	1161	735	1024	656	1131	1028	1216	3419	7652	7371	1211	734	1195	4698	3881	4719	1967	5771	4023	2182	3132	2034	2320	2292	2787	3006	2452	2633	1971	2596	2078	2401	3840	3191	3663	4378	523	3648	3630	2539	2789	2040	2792	182	540	3335
ENSG00000067715	SYT1	77	50	103	46	33	27	73	64	85	89	221	186	735	392	724	888	1109	947	512	1089	741	1380	1486	1388	1732	1356	1776	1707	1534	1745	1092	1800	1411	988	1140	1407	1255	1790	200	1262	3615	2080	2401	2571	3102	262	2447	2707
ENSG00000067798	NAV3	21	0	25	15	21	32	19	17	31	16	52	46	737	394	601	244	487	159	142	80	90	46	35	32	49	48	60	35	16	28	50	62	52	35	43	61	54	70	7	53	181	159	159	273	343	15	123	110
ENSG00000067829	IDH3G	451	245	499	334	448	379	1099	1128	1169	1761	4761	4500	143	90	161	330	535	301	206	442	412	90	105	87	118	92	102	97	109	77	88	127	111	364	821	971	1813	1616	1911	1889	6075	6888	8064	1904	1697	134	402	4582
ENSG00000067836	ROGDI	409	211	493	245	344	337	625	643	710	584	1783	1721	114	62	93	461	481	644	232	790	520	94	80	68	65	80	56	83	59	58	58	69	86	180	413	626	1173	1146	1374	1365	5506	6229	5863	489	415	58	252	4372
ENSG00000067840	PDZD4	133	75	101	113	173	189	174	234	213	472	1240	1229	867	543	876	1100	2020	1274	987	1909	1644	498	265	448	419	443	404	461	579	219	408	644	709	3846	6877	6526	9993	10611	11550	10294	13601	19363	33126	2571	2616	546	800	20221
ENSG00000067842	ATP2B3	9	1	0	0	4	0	19	17	13	16	31	17	1	1	1	4	6	0	1	5	6	2	4	2	1	2	1	3	2	2	3	2	3	7	18	11	38	28	15	50	57	66	113	19	24	3	10	39
ENSG00000067900	ROCK1	983	223	1484	465	606	389	1134	1204	1272	2320	4157	4155	1356	775	1358	3777	4233	3800	1858	4478	3653	661	1016	946	992	792	915	1047	1020	1184	859	1099	794	5790	8930	2560	2224	2763	197	2139	2199	2105	2672	1826	2218	386	1825	2979
ENSG00000067955	CBFB	696	445	860	536	779	596	819	863	1050	2051	4235	4809	621	396	580	2114	3175	1918	1401	2032	2236	808	1243	862	995	934	1118	1229	1045	1024	609	951	656	430	784	650	651	703	226	660	2207	1053	268	356	462	74	134	1536
ENSG00000067992	PDK3	86	32	115	153	118	71	388	371	394	350	919	873	367	217	415	238	302	251	122	394	343	828	924	686	1313	1479	1307	2065	1639	2104	685	754	694	214	373	372	520	532	491	455	3039	2338	1004	2398	3362	210	428	2143
ENSG00000068001	HYAL2	429	342	619	368	497	357	461	396	474	1660	5370	4806	506	341	470	1586	2255	1663	1005	1958	1770	204	168	170	195	182	162	191	191	144	165	258	235	141	350	942	2268	1909	3401	2413	21880	19959	8146	2026	2513	195	657	10865
ENSG00000068024	HDAC4	571	282	775	298	367	289	241	237	359	227	682	535	308	209	365	534	1257	578	495	772	994	287	340	309	348	296	296	351	307	298	230	385	300	269	413	683	1109	1180	1026	1074	2424	2880	3483	1384	1459	199	843	1919
ENSG00000068028	RASSF1	207	118	421	141	180	106	224	199	216	579	1378	1361	134	86	150	226	357	267	184	241	265	55	74	61	76	82	99	53	57	60	81	90	80	92	268	300	583	523	343	570	1803	1566	1336	270	216	12	140	1898
ENSG00000068078	FGFR3	1452	930	1363	1198	1596	1332	2969	2564	3421	7946	22678	21298	363	248	392	1169	3197	1255	1113	3884	3867	80	284	147	36	57	68	94	109	94	95	159	97	472	505	1277	1689	2169	2483	1720	2760	4824	15196	681	558	200	546	4974
ENSG00000068079	IFI35	75	11	67	17	21	19	40	21	52	86	215	235	19	13	23	17	57	22	29	38	40	6	11	10	3	5	12	12	9	5	4	8	8	18	42	53	116	88	111	123	401	358	249	196	156	10	76	295
ENSG00000068097	HEATR6	471	156	503	314	532	272	608	455	754	991	2459	2361	425	294	461	758	1158	778	460	1217	1028	214	240	193	242	226	262	289	279	295	183	273	264	392	649	669	919	870	196	906	3028	2147	2004	2325	2843	153	667	2122
ENSG00000068120	COASY	468	188	511	323	536	408	637	616	756	1932	4439	4356	253	133	276	382	424	408	212	634	385	287	234	238	316	342	243	275	264	216	237	345	373	908	1829	2360	3747	3681	4877	4029	7358	9818	9100	2021	1532	219	378	5182
ENSG00000068137	PLEKHH3	223	169	450	268	298	313	682	695	923	1469	4568	4123	109	52	114	247	400	301	185	539	410	15	24	17	14	21	18	19	23	16	15	22	28	167	213	524	829	884	1257	896	1703	2709	2875	287	237	86	337	1370
ENSG00000068305	MEF2A	1048	346	1518	683	1074	755	1217	1133	1314	1660	3545	3427	411	212	431	474	951	430	304	628	654	381	514	321	274	285	416	345	286	312	259	405	275	441	615	667	792	751	129	694	4118	2676	2481	2135	2511	128	885	2493
ENSG00000068308	OTUD5	478	318	631	369	570	476	819	910	952	2030	5295	4848	389	221	393	715	1043	751	456	1183	882	365	367	325	366	378	407	397	364	333	325	476	438	1164	2336	1671	2782	2542	2764	2910	6639	8249	11435	2286	2219	211	462	7083
ENSG00000068323	TFE3	553	270	785	370	591	441	900	871	1045	2280	5390	5455	551	335	634	467	438	491	220	883	511	217	242	187	248	267	278	240	173	196	176	215	236	1033	2031	2559	4699	4236	5244	4779	6580	10259	7370	2207	1979	296	402	6501
ENSG00000068354	TBC1D25	147	133	172	97	114	119	188	265	264	677	1470	1402	39	20	49	105	149	115	47	152	111	123	113	75	106	104	89	123	105	64	103	115	141	94	159	289	513	481	612	525	1603	2296	1293	414	367	38	92	1006
ENSG00000068366	ACSL4	732	274	1098	383	657	430	640	609	827	2425	4584	4564	1982	1149	1993	3472	3127	3476	1429	3327	2432	2184	3317	2593	5643	5211	6738	7798	7020	7690	2000	3175	2543	1307	1680	1476	1394	1655	211	1242	3725	1960	1300	2835	4336	279	1055	3528
ENSG00000068383	INPP5A	284	166	378	242	338	232	323	318	309	840	2277	2051	251	165	284	750	778	744	377	969	690	471	460	406	493	372	453	427	373	458	327	532	443	237	415	653	985	897	1337	994	2886	2272	1255	1428	1502	86	203	1926
ENSG00000068394	GPKOW	194	116	254	144	192	194	360	279	403	853	1787	1939	185	105	153	468	619	484	285	617	514	96	117	108	126	106	109	126	98	98	98	128	123	417	823	460	708	732	415	793	1282	1286	822	494	481	51	77	1822
ENSG00000068400	GRIPAP1	553	204	749	330	552	368	934	945	1221	1856	4247	4109	412	262	437	936	1317	1097	675	1363	1171	389	386	271	355	327	407	358	345	234	231	375	294	1911	3678	2023	3528	3008	817	3460	3888	4160	9296	1772	1371	120	501	7235
ENSG00000068438	FTSJ1	449	217	410	272	319	243	796	672	825	3262	8228	7932	322	184	339	790	724	789	325	933	613	244	294	188	259	224	282	280	197	202	184	241	232	512	749	1214	1706	1794	2493	1771	6105	7086	4312	1119	1090	95	204	4332
ENSG00000068489	PRR11	604	331	705	458	681	412	802	744	757	1337	3181	3052	484	279	569	1147	1201	1282	532	1769	849	779	891	899	842	831	888	1121	1146	877	711	963	702	1157	1668	2014	2277	2407	1221	2015	3797	2817	5746	2763	3413	180	1678	3042
ENSG00000068615	REEP1	660	277	559	679	1011	886	1368	1257	1482	4416	9962	9910	11	13	14	37	319	35	77	49	92	109	136	92	57	54	83	93	51	94	107	107	100	18	24	35	41	53	4	37	162	83	96	86	98	7	76	117
ENSG00000068650	ATP11A	2213	1114	2507	1699	2512	1642	3955	3753	4295	7142	16680	15848	901	550	1031	492	1146	503	367	719	823	622	1044	801	644	584	748	832	653	809	424	770	500	1660	2714	3797	6858	6009	1147	6133	17518	14352	18773	6767	9617	743	1919	6909
ENSG00000068654	POLR1A	2250	1313	2662	1828	2607	2018	3243	3347	3749	6354	14689	14839	1136	787	1350	2869	3553	3276	1426	4161	2717	557	498	513	810	679	612	519	501	425	490	764	730	1175	2074	3640	5205	5642	2250	4797	7958	7598	8596	7259	7802	657	1770	5620
ENSG00000068697	LAPTM4A	606	369	949	375	770	579	677	742	766	2412	5086	5808	679	381	712	2890	2752	3162	1387	3342	2349	9197	11811	9704	10530	9781	10792	10942	8708	9254	7094	10911	8254	862	2376	5095	5913	7086	8294	7064	44094	24937	3823	4389	4891	322	427	29351
ENSG00000068724	TTC7A	367	170	626	190	281	184	216	264	291	497	1262	1294	166	109	170	472	452	459	260	641	455	70	67	59	74	61	58	83	88	75	64	101	98	213	391	690	1129	1135	1431	1175	2242	2933	2625	1565	1186	85	512	2289
ENSG00000068745	IP6K2	1832	812	1914	1010	1527	1123	1867	1593	1811	2424	6183	5582	1062	614	1033	1820	2706	1707	1283	2394	2555	657	904	694	694	646	742	904	669	711	574	765	709	1771	3315	2279	3308	3016	2794	3456	13233	12225	11083	3020	2694	201	743	10309
ENSG00000068781	STON1-GTF2A1L	7	0	20	4	4	0	0	0	0	0	3	0	8	7	10	17	23	8	13	13	7	2	0	0	1	1	1	0	1	0	2	0	1	1	1	4	2	4	4	3	5	14	7	5	21	0	10	12
ENSG00000068784	SRBD1	628	363	879	429	761	452	840	898	1074	1280	2574	2552	584	309	493	1256	1432	1407	741	1774	1359	387	565	400	455	394	537	480	454	436	336	517	360	651	1149	804	945	911	97	894	1153	548	336	1179	1922	111	878	1320
ENSG00000068796	KIF2A	858	301	1206	528	822	418	783	768	957	1324	2658	2497	1130	652	1090	2425	2884	2524	1249	2789	2190	980	1451	1003	1195	1086	1340	1061	898	1068	856	1239	942	1663	2503	1940	1936	2238	274	1816	3229	1865	1177	2686	3804	325	2005	3211
ENSG00000068831	RASGRP2	185	145	274	144	204	85	467	527	543	502	1648	1528	30	34	47	35	50	33	29	97	77	68	50	43	38	62	42	69	54	75	66	80	91	324	573	813	1598	1426	1305	1614	4475	4063	6513	433	634	52	250	3223
ENSG00000068878	PSME4	3650	1619	4202	2801	4716	3274	5688	5676	6509	10138	19520	19614	2227	1276	2376	4710	4927	4921	2179	5540	4021	6356	6150	5090	7071	6059	6858	6153	4731	5999	4885	6660	6300	2724	3743	5197	5195	6687	457	4942	10803	5078	3126	10975	16842	840	2780	7991
ENSG00000068885	IFT80	148	6	133	66	91	62	155	104	108	240	484	521	231	142	228	919	1526	939	716	1463	1575	171	339	230	191	139	223	276	195	243	167	242	162	278	395	324	291	347	28	268	809	406	311	242	337	33	394	1055
ENSG00000068903	SIRT2	193	102	280	125	130	86	132	156	158	462	1357	1311	57	40	53	463	491	399	209	553	375	22	23	15	23	20	19	36	24	10	14	31	24	81	132	161	329	275	399	347	1230	1175	954	190	209	21	32	908
ENSG00000068912	ERLEC1	1099	424	1946	543	928	623	586	623	772	1407	3090	3148	470	254	416	1698	1778	1553	810	2061	1509	443	662	494	525	473	603	585	511	515	409	579	442	844	1208	635	599	768	146	672	1842	1365	386	369	470	63	158	1847
ENSG00000068971	PPP2R5B	153	121	141	102	103	100	118	170	203	318	735	808	55	43	62	187	335	226	131	257	239	32	36	33	24	38	33	42	45	23	26	36	51	48	82	192	319	283	501	322	957	1026	1338	189	190	21	72	829
ENSG00000068976	PYGM	77	28	68	15	35	31	30	82	117	67	215	174	70	44	78	45	53	30	20	132	106	73	87	59	36	43	30	60	58	35	63	92	91	186	435	465	897	697	992	991	1888	2558	2107	923	893	69	153	1616
ENSG00000068985	PAGE1	0	0	0	0	0	0	0	0	0	1	2	0	0	0	0	0	0	0	0	0	0	0	0	0	0	0	0	0	0	0	0	0	0	0	1	0	0	0	0	1	0	0	0	0	0	0	0	0
ENSG00000069011	PITX1	662	256	1285	354	508	210	50	61	67	146	458	404	0	0	4	4	7	3	0	24	1	2	0	1	1	2	0	0	0	0	0	0	0	0	3	5	0	5	12	0	4	3	5	1	1	21	9	4
ENSG00000069018	TRPC7	0	0	0	6	0	0	8	6	12	6	11	14	1	1	6	1	2	10	4	1	1	0	0	0	0	0	0	1	0	0	0	2	0	0	2	2	5	3	0	2	7	2	1	4	10	0	2	1
ENSG00000069020	MAST4	192	140	300	149	209	197	284	305	365	763	1791	1694	314	155	329	257	409	304	123	278	189	82	83	107	150	141	153	154	173	153	125	209	164	64	120	173	202	203	59	202	437	544	976	715	715	70	553	478
ENSG00000069122	ADGRF5	4	0	0	0	3	0	1	1	2	0	4	3	0	0	1	1	2	0	0	1	0	0	0	2	0	2	0	4	3	2	0	0	0	3	0	2	2	3	0	0	1	1	2	2	6	0	0	2
ENSG00000069188	SDK2	152	59	313	75	74	51	169	122	191	269	678	576	69	61	103	261	1925	275	538	1125	1954	66	309	91	38	69	80	152	135	132	109	99	83	354	855	1009	2084	1626	1215	2078	2667	3276	2668	2167	1864	323	837	1359
ENSG00000069206	ADAM7	0	1	9	0	3	0	0	0	0	0	1	0	2	0	0	1	4	1	5	7	8	0	0	1	2	0	1	0	3	3	2	1	0	0	0	0	0	0	0	0	3	0	8	12	8	0	11	0
ENSG00000069248	NUP133	938	381	1432	814	1224	868	1308	1278	1449	3208	6901	7209	1432	876	1308	5205	5431	5379	2783	6507	4962	3248	4282	3006	2980	2907	3334	3622	2943	3802	2782	3890	3263	2552	3863	2189	2793	3253	343	2693	7088	4704	3660	5401	7249	402	1294	5777
ENSG00000069275	NUCKS1	5936	2198	7447	3380	5698	3906	4941	4747	5316	9448	19017	19807	9779	5902	9142	31363	46605	28316	22255	43456	40031	30111	40171	27559	23406	23770	28259	32350	29003	37539	23082	31571	24122	15253	27179	18100	18259	18116	3498	17906	55197	29134	5684	34386	41630	2741	3636	43837
ENSG00000069329	VPS35	2077	828	2684	1527	2124	1558	2342	2390	2663	4597	9834	9969	1126	722	1132	4925	5698	4677	2452	5487	4042	2148	2880	1913	2131	2017	2562	2302	1894	2671	1643	2304	1866	1613	2379	2143	2049	2388	246	2139	3128	1744	1126	2035	2698	156	972	2794
ENSG00000069345	DNAJA2	2186	722	2251	1677	2832	2377	3352	3098	3672	7276	14695	15410	1508	889	1285	6796	6116	6754	3305	6991	5042	1950	2968	1894	1864	1790	2284	2458	2003	2246	1506	2219	1603	2440	5996	2545	3237	2696	776	3176	1798	1089	638	1565	1632	229	422	2303
ENSG00000069399	BCL3	102	97	93	38	126	37	78	139	75	163	552	424	6	3	4	3	5	8	2	4	3	14	15	8	5	11	17	17	15	9	7	7	5	11	20	61	127	95	145	129	127	175	113	28	34	5	17	66
ENSG00000069424	KCNAB2	46	20	108	45	50	33	56	80	96	53	147	143	37	22	52	61	110	76	34	160	121	20	37	26	24	32	20	41	39	40	18	29	26	77	150	312	588	483	554	558	1142	1253	2175	219	320	47	160	1025
ENSG00000069431	ABCC9	77	67	74	60	81	88	119	115	90	44	71	60	0	1	1	4	55	1	10	9	17	3	1	0	1	1	0	0	0	1	1	0	1	0	0	1	1	3	0	1	1	5	2	2	2	0	8	2
ENSG00000069482	GAL	371	213	409	215	273	215	378	326	376	204	650	511	407	205	343	755	206	1253	201	527	103	2227	1830	1684	2246	1655	1800	718	515	664	1765	2759	2587	593	1381	1515	2229	2351	3864	2464	4861	5762	2829	477	359	138	158	4232
ENSG00000069493	CLEC2D	81	29	98	63	79	23	116	91	146	123	259	193	76	26	61	105	288	137	125	189	294	66	88	69	96	59	92	82	66	76	50	68	63	84	88	215	199	210	26	201	654	347	884	766	704	36	435	570
ENSG00000069509	FUNDC1	182	56	241	130	206	196	390	440	414	829	1499	1625	102	33	66	351	405	281	185	309	297	264	393	302	321	303	351	319	202	319	220	355	272	697	1100	431	385	576	225	386	941	424	129	117	164	9	47	919
ENSG00000069535	MAOB	1	0	0	0	8	7	3	11	6	6	27	17	10	10	15	14	19	8	13	20	35	27	58	22	15	21	26	50	42	44	43	52	49	23	46	54	77	41	52	45	200	140	32	42	47	5	4	167
ENSG00000069667	RORA	147	41	219	102	125	156	237	235	350	448	935	963	680	394	621	239	564	250	166	398	547	250	517	289	202	175	218	340	247	332	224	313	202	186	248	296	299	302	30	273	1521	931	1265	1662	2529	119	1135	1322
ENSG00000069696	DRD4	16	25	7	0	6	1	5	13	14	12	40	26	20	13	13	4	18	6	8	23	22	14	19	2	3	5	5	6	6	5	23	18	16	38	41	198	449	411	286	538	765	1158	830	29	10	24	49	451
ENSG00000069702	TGFBR3	2059	889	3481	1319	2333	1269	2490	2699	3039	2985	6427	6503	82	30	81	125	296	107	97	240	388	234	277	199	221	192	284	212	186	182	156	274	156	71	97	172	197	228	24	176	672	400	506	656	1066	41	201	443
ENSG00000069712	KIAA1107	110	8	109	41	53	42	165	188	206	208	379	380	57	36	69	88	185	110	80	206	262	29	39	31	19	25	26	60	39	53	21	28	15	116	198	70	91	64	11	58	103	42	57	177	244	16	84	161
ENSG00000069764	PLA2G10	16	0	0	1	13	0	5	5	13	12	50	40	1	0	3	4	7	2	4	3	4	1	3	1	0	1	2	1	1	2	0	4	1	3	11	15	17	9	11	20	28	13	29	30	12	1	5	20
ENSG00000069812	HES2	170	86	196	168	202	140	275	295	313	1142	2919	2877	6	2	5	8	15	15	4	10	10	9	9	7	5	2	3	5	12	8	9	18	13	8	11	20	29	31	20	31	73	87	84	41	49	2	26	98
ENSG00000069849	ATP1B3	640	408	1003	557	1050	673	776	824	832	1813	3981	3989	1013	574	1071	2255	2251	2146	923	2895	1805	3699	6102	4020	4286	4234	4129	5342	3546	4354	3179	5058	3962	1880	3493	5061	5447	6139	2277	5937	15692	8218	3769	2984	2753	529	647	11580
ENSG00000069869	NEDD4	484	299	812	299	319	541	373	363	455	1126	2509	2600	372	219	330	1455	1763	957	614	1165	1147	239	230	209	260	184	269	439	392	366	161	299	227	136	179	119	162	159	10	141	389	300	282	367	648	35	172	555
ENSG00000069943	PIGB	89	13	209	59	113	43	115	144	130	164	467	444	57	26	44	74	175	90	65	121	147	106	112	95	102	82	127	197	165	186	142	148	136	12	34	82	117	113	24	129	770	374	148	162	240	11	105	417
ENSG00000069956	MAPK6	2887	1266	4529	2074	3021	1968	2391	2252	2327	4662	10097	10021	3156	1799	2793	8916	11096	9152	5174	10160	8117	3609	4117	3488	4184	3396	4283	3764	3167	3319	2838	4252	3282	2484	3685	3658	3406	4177	362	3312	7931	3771	2603	6663	8997	752	1611	8178
ENSG00000069966	GNB5	97	47	105	46	75	107	82	156	149	310	681	731	191	107	199	484	687	540	392	789	725	403	516	356	355	337	376	488	406	454	330	478	440	327	530	940	1351	1448	1013	1354	3037	2989	1769	1513	1738	152	361	3599
ENSG00000069974	RAB27A	141	37	197	66	119	55	41	54	51	140	264	276	35	19	44	122	146	158	46	152	132	198	211	156	199	164	279	217	154	187	141	215	185	78	128	117	147	127	17	132	302	154	54	58	91	11	24	357
ENSG00000069998	CECR5	371	213	440	307	379	299	574	612	656	1594	4304	4616	547	381	595	1259	1434	1383	771	1660	1453	1459	1444	1372	1995	1763	1691	1875	1571	1551	1457	2280	1796	648	979	1967	3603	3464	3265	3708	12905	13942	13378	2019	1660	243	487	11827
ENSG00000070010	UFD1L	623	320	953	508	690	467	780	796	914	1577	3861	3512	496	282	521	2345	2086	2175	1096	2465	1604	779	834	768	1206	1025	1003	971	714	729	788	1288	1277	880	1462	1557	1986	2472	1208	2235	7006	4968	4859	2845	3087	108	585	5389
ENSG00000070018	LRP6	2482	959	3153	1769	2843	1828	3001	3408	3497	4243	8851	8758	1914	1264	2018	3835	6360	4467	2862	6385	6030	3198	3647	2840	3099	2519	2722	2863	2463	3402	2775	3799	3093	2538	3119	2852	3149	3637	225	2723	10294	7235	5273	18936	25207	1037	3518	8246
ENSG00000070019	GUCY2C	34	0	59	17	44	50	51	55	81	103	208	210	29	12	23	72	20	130	18	66	23	43	59	46	73	56	84	68	59	49	37	58	57	58	120	100	191	135	19	156	505	267	415	478	466	11	163	325
ENSG00000070031	SCT	0	0	0	0	5	0	0	5	8	6	27	17	8	10	13	1	4	3	2	9	4	0	2	0	1	0	1	2	0	0	0	0	0	0	4	12	25	29	16	20	111	128	80	2	4	2	13	68
ENSG00000070047	PHRF1	1586	783	1658	1034	1658	1117	2262	2404	2894	3990	10216	9791	806	498	813	1847	2020	2141	831	2852	1933	158	182	160	233	181	154	161	176	156	161	235	269	1224	2302	2133	3259	3274	3019	3673	5348	6991	7613	1295	1265	277	879	5597
ENSG00000070061	IKBKAP	872	387	1059	512	701	497	972	813	1116	2132	4705	4684	983	591	977	3437	3932	4015	1998	4495	3556	951	1279	900	1096	1054	1097	1314	851	1016	789	1186	1019	1264	2172	1976	2433	2740	256	2204	4852	3735	4099	5176	6672	304	895	5598
ENSG00000070081	NUCB2	1050	331	1625	274	417	100	205	159	247	307	594	545	116	60	117	893	1332	666	552	1110	1214	117	220	154	223	155	218	149	131	193	145	217	163	483	1198	356	325	356	50	355	512	240	279	375	454	24	137	721
ENSG00000070087	PFN2	479	146	620	312	581	423	550	459	632	2455	5694	5637	1333	718	1296	7123	9128	6481	4423	8124	8852	10912	14265	9821	9040	9278	10304	12878	10181	11342	8427	12183	9892	2182	5117	3526	5167	4232	3535	5520	32451	14583	4037	3903	5713	369	2021	21205
ENSG00000070159	PTPN3	75	41	135	60	109	48	186	193	236	367	807	761	41	34	47	50	83	49	32	104	86	111	156	126	139	131	110	157	140	129	108	150	154	115	215	254	416	345	50	396	1096	828	783	705	947	32	198	969
ENSG00000070182	SPTB	245	70	208	32	52	36	48	64	61	87	195	202	67	36	77	41	53	31	23	52	42	2	5	6	2	4	3	4	3	6	4	6	3	181	364	190	352	347	150	348	175	256	422	308	258	33	158	177
ENSG00000070190	DAPP1	7	1	60	4	2	14	17	4	18	22	61	75	19	6	13	4	5	0	0	0	0	1	1	0	0	1	0	0	0	0	1	0	1	0	11	1	1	0	0	0	0	0	0	1	12	0	3	2
ENSG00000070193	FGF10	10	0	28	3	15	15	4	12	11	8	33	33	1	3	1	6	30	6	7	17	22	9	4	9	7	0	2	3	3	4	5	8	10	3	0	2	0	5	0	0	3	7	4	6	10	1	4	8
ENSG00000070214	SLC44A1	1438	658	1717	1233	1866	1560	1674	1715	2076	4481	8903	9490	2455	1466	2336	2368	3142	2436	1544	4510	3380	4496	6713	5391	5031	3602	4258	4375	4867	4543	3729	6821	4145	1773	2723	3944	4288	4981	601	3980	10842	5931	2650	10206	14140	719	1742	8305
ENSG00000070269	TMEM260	441	197	546	182	273	151	369	411	549	921	2068	1851	363	211	333	875	1090	1001	516	1387	1060	309	512	313	278	290	302	520	424	572	297	445	303	85	187	386	534	493	108	498	1797	1316	1383	1052	1288	67	802	1377
ENSG00000070366	SMG6	778	380	958	426	639	449	825	832	934	1182	2619	2637	329	224	338	994	1649	1013	632	1378	1278	41	32	37	50	56	29	44	56	43	45	69	60	846	1749	829	1654	1447	940	1582	1148	1648	1393	1371	1522	127	365	950
ENSG00000070367	EXOC5	1753	565	2245	1027	1739	1084	2199	2060	2055	5415	10049	10641	2189	1176	2002	5435	6677	5434	3325	6996	5475	2021	3208	2235	2470	2046	2812	2649	2242	2464	1863	3009	1901	1514	1840	1932	1632	1864	331	1427	6711	3637	1617	2317	3453	327	1463	5756
ENSG00000070371	CLTCL1	208	143	271	141	167	111	253	273	329	191	395	417	217	121	248	362	472	367	239	645	539	69	113	63	67	64	71	56	56	45	70	86	87	316	861	891	1611	1493	439	1654	3639	3276	5902	4063	4581	182	923	3367
ENSG00000070388	FGF22	11	0	18	1	20	6	44	19	20	21	81	61	1	4	4	11	12	10	3	23	13	1	1	3	0	0	1	2	1	2	0	1	2	10	23	65	115	90	37	84	71	99	276	7	7	3	16	109
ENSG00000070404	FSTL3	1048	719	1601	200	250	159	72	77	121	79	240	209	71	33	40	151	166	143	92	208	196	58	45	37	79	54	30	43	39	28	40	62	82	17	64	200	378	367	366	422	1274	1515	1826	77	118	59	82	1068
ENSG00000070413	DGCR2	850	581	1044	502	713	413	705	710	725	1705	4851	4768	771	479	770	2340	3229	2769	1257	4301	2899	696	678	628	704	614	547	604	631	475	553	821	888	858	1349	3258	5091	5327	8105	5449	10522	14717	7656	3696	3293	489	783	8104
ENSG00000070423	RNF126	560	386	572	414	578	500	760	780	861	1599	5441	4607	225	136	258	431	574	487	236	622	454	197	170	162	211	185	157	178	165	111	113	138	176	423	552	1405	2252	2406	3285	2576	2448	4804	5106	215	204	160	277	3277
ENSG00000070444	MNT	309	206	534	213	351	271	462	506	585	670	1821	1484	167	102	218	139	329	162	102	202	196	233	307	150	163	143	167	194	162	119	124	185	188	432	778	738	1282	1211	1141	1228	957	1241	1570	359	195	52	168	775
ENSG00000070476	ZXDC	712	396	811	338	521	450	827	709	868	1546	4211	3778	358	232	372	564	961	667	443	789	721	79	90	71	124	139	147	113	97	80	78	124	99	276	361	581	932	970	597	860	2407	3107	4553	2115	2089	191	890	2248
ENSG00000070495	JMJD6	362	145	497	184	218	166	349	344	342	667	1574	1637	136	100	159	550	535	572	282	502	370	106	109	90	117	101	113	88	72	82	75	133	120	226	403	469	655	624	368	660	875	725	457	264	238	24	71	716
ENSG00000070501	POLB	133	52	229	123	174	89	217	207	249	394	1056	966	231	168	212	1100	1290	1241	727	1283	1205	360	494	376	362	331	451	407	317	462	331	425	360	365	632	532	674	686	597	740	1124	718	438	515	518	34	280	1346
ENSG00000070526	ST6GALNAC1	24	6	2	17	28	17	76	73	84	130	346	305	0	0	0	1	6	9	2	6	4	0	0	0	0	0	1	0	0	0	0	0	0	0	3	1	0	1	2	0	1	0	1	6	9	0	4	0
ENSG00000070540	WIPI1	178	85	260	98	211	72	60	43	106	355	835	802	155	90	116	253	195	240	71	425	205	70	71	54	53	67	87	142	127	156	59	59	62	91	210	334	481	444	329	460	1459	1032	868	843	771	44	232	1392
ENSG00000070601	FRMPD1	20	7	24	11	4	31	15	9	11	95	216	220	3	5	2	5	22	6	12	11	10	1	0	2	2	2	0	3	1	2	5	2	5	7	24	24	35	34	33	33	104	73	95	54	66	3	7	35
ENSG00000070610	GBA2	730	438	1028	608	821	569	1409	1175	1601	2702	7088	6904	673	413	673	1693	1727	1924	920	2676	1772	591	570	493	696	694	626	806	681	620	582	780	820	1126	1965	2705	4366	4753	4914	4467	12717	13679	18915	8245	8288	370	1283	13582
ENSG00000070614	NDST1	1914	1321	2545	1080	1482	1037	1665	1530	1906	4629	11006	11199	987	571	1061	2589	3369	2812	1151	3371	2382	616	559	573	727	517	537	604	581	387	448	685	668	921	1461	3577	5733	5793	6703	5392	12797	14024	10481	7625	7028	629	1472	8096
ENSG00000070669	ASNS	585	300	659	562	746	600	1091	924	1086	2413	5044	4992	1102	583	1046	1168	1562	992	656	1834	1196	2207	2443	2144	2242	2148	2439	2234	1706	1869	2135	3169	2413	1556	2620	4378	4585	5611	5940	4922	3901	3550	2654	3543	3460	238	629	5276
ENSG00000070718	AP3M2	332	209	383	167	320	167	534	536	553	928	1988	1917	316	183	246	1137	1695	1122	801	1635	1554	378	482	314	381	354	413	500	392	487	333	445	342	204	323	560	672	731	91	614	2452	1473	1541	1095	1286	58	354	2104
ENSG00000070729	CNGB1	9	4	4	0	1	4	5	2	0	6	22	15	0	0	0	1	9	0	4	0	6	0	0	1	0	0	0	0	0	0	1	0	0	0	0	0	1	1	0	3	5	3	12	3	0	1	4	6
ENSG00000070731	ST6GALNAC2	69	57	122	34	45	42	155	131	143	194	460	381	31	16	37	39	44	66	21	79	51	43	64	67	39	53	41	42	42	49	46	61	48	18	37	67	103	78	83	101	559	410	174	675	418	20	190	355
ENSG00000070748	CHAT	43	20	69	17	8	8	0	10	1	0	0	0	0	0	0	0	4	0	0	0	0	0	0	0	0	0	0	0	0	0	0	0	0	0	0	0	0	0	0	0	4	0	3	0	0	0	3	3
ENSG00000070756	PABPC1	14157	5098	14196	9156	17542	15737	19883	22706	22147	46078	100590	96056	10990	5641	11295	6170	7922	7269	2923	10221	7661	12842	18076	10461	11365	9121	13686	11815	10306	11073	7928	13444	8721	73410	131273	47419	65897	67965	30562	65073	147670	102844	128824	46889	54775	4471	10950	75253
ENSG00000070759	TESK2	236	131	240	212	272	196	349	385	420	791	1888	1813	88	58	116	71	106	84	38	230	158	110	156	102	103	99	90	114	108	97	67	147	108	94	222	462	636	644	767	625	2032	1682	1848	1199	1150	76	352	1947
ENSG00000070761	CFAP20	507	286	770	379	550	469	603	538	583	945	2630	2248	463	312	420	1526	1850	1340	757	1661	1399	481	697	577	638	474	724	538	587	527	375	702	388	686	1370	890	1216	1135	850	1437	5142	4117	1585	1051	981	127	158	3770
ENSG00000070770	CSNK2A2	1210	515	1538	964	1473	1164	1573	1739	1783	4204	7726	7825	1457	868	1574	2331	2802	2680	1098	3111	2412	6271	7371	5759	6832	5943	6947	4644	4066	4649	6581	10073	8756	2120	3859	3456	4296	4274	1339	4548	8820	5302	4334	9670	10295	759	2102	6455
ENSG00000070778	PTPN21	298	88	423	238	322	144	261	223	281	373	913	801	264	144	327	418	795	438	325	594	601	1015	1033	950	1007	749	880	969	747	779	641	1145	912	486	720	682	985	1029	217	919	2741	2599	2567	1190	1299	106	533	1649
ENSG00000070785	EIF2B3	321	146	359	221	370	232	415	389	428	794	1698	1644	223	123	234	1512	1166	1456	604	1343	855	303	394	309	404	426	426	391	288	367	269	381	323	433	874	701	905	930	179	977	1804	1019	448	888	1045	62	188	2181
ENSG00000070808	CAMK2A	84	1	97	49	78	50	23	31	21	24	46	59	3	2	3	33	68	23	27	12	42	2	2	2	1	1	1	1	2	0	1	1	0	0	2	8	20	8	13	21	59	42	70	13	32	3	6	24
ENSG00000070814	TCOF1	5365	1724	5201	3711	6721	4042	8382	8839	9078	9796	21560	21801	1967	1283	2074	2549	2575	2937	1137	3805	2238	2219	2156	2253	4114	3585	2673	2718	1959	2268	3273	4598	5450	3760	7768	7858	10776	11380	8051	11671	10202	13122	19089	4817	3218	653	1889	11644
ENSG00000070831	CDC42	3717	1778	5852	2502	4669	3730	3229	3590	4157	7813	17396	17854	1980	1197	1826	10297	10699	9158	5128	11894	9288	1619	2373	1857	1499	1527	1662	1874	1777	1991	1288	1897	1320	1279	2532	4786	4056	4352	4061	4082	11272	5212	1701	4010	6218	378	659	8941
ENSG00000070882	OSBPL3	570	301	758	353	621	345	888	888	1016	1125	2445	2479	287	148	272	634	460	567	201	702	364	562	711	429	595	458	607	790	709	763	495	849	602	305	454	476	441	519	69	403	1288	870	882	1007	1005	75	475	1215
ENSG00000070886	EPHA8	1	3	21	3	7	5	31	14	5	6	14	18	18	10	35	11	21	24	4	63	18	15	11	16	20	12	18	27	17	15	13	19	25	17	75	97	300	173	218	296	1335	1422	992	108	167	19	81	774
ENSG00000070915	SLC12A3	118	89	214	118	100	125	513	474	574	971	2404	2372	1	1	1	0	0	0	0	1	0	1	1	1	0	0	1	1	1	0	0	2	1	0	0	0	0	0	0	2	2	9	12	13	8	7	9	11
ENSG00000070950	RAD18	417	242	377	273	401	238	456	468	480	737	1440	1496	495	287	491	1275	1209	1180	508	1216	890	617	753	584	773	665	734	656	516	637	491	752	637	388	531	628	783	814	81	717	3252	2167	1730	1571	1937	99	799	2278
ENSG00000070961	ATP2B1	1801	696	2285	1281	2087	1396	2174	2237	2505	4406	9089	8739	828	483	750	4141	7968	4187	3610	6071	6608	1238	1779	1209	1536	1288	1700	1551	1266	1597	1109	1819	1367	1059	1686	1405	1239	1513	127	1200	1784	904	623	1375	2165	145	807	1891
ENSG00000070985	TRPM5	28	24	15	3	13	13	41	40	57	41	109	79	2	4	11	13	15	9	9	4	12	0	0	0	0	0	0	0	0	0	0	0	0	0	6	2	4	3	0	5	8	24	90	14	16	1	36	15
ENSG00000071051	NCK2	654	259	801	403	589	350	787	750	927	1347	3363	3248	465	240	404	909	1446	864	573	1043	909	405	406	404	528	447	494	459	424	355	269	546	391	580	967	1560	2266	2729	1364	2620	4253	5095	1944	903	711	154	303	5704
ENSG00000071054	MAP4K4	3784	1532	5716	1991	3311	2502	3253	3129	4049	4512	9975	9467	3548	2022	3586	7410	11423	6982	4802	8943	7706	4639	5513	4347	5644	5049	5321	4478	3756	4611	4492	6593	5820	7400	13683	9775	11612	12435	1337	11520	18617	14122	13039	10943	13296	944	4436	17552
ENSG00000071073	MGAT4A	230	74	428	125	166	104	391	295	339	324	602	664	36	27	54	223	771	263	252	386	545	92	158	116	63	76	83	110	77	85	76	108	97	100	170	156	188	207	25	141	413	292	217	397	590	24	177	332
ENSG00000071082	RPL31	2042	1261	3337	1682	2262	2153	2645	2974	3288	15494	35942	39214	4044	2404	3701	18389	21833	19109	11913	21083	22282	12821	12708	12068	15628	13560	11591	14673	11393	11746	13507	17805	17565	5259	9503	26387	31463	27590	38579	35171	42430	23631	10647	3242	4414	653	2283	60507
ENSG00000071127	WDR1	3445	1180	3756	1936	3110	2219	2962	3209	3474	8363	21341	19945	3279	1857	3233	7988	5187	7696	2574	8469	4490	3856	4468	3897	5065	4514	4520	4101	3154	3541	4061	5767	5999	4740	9424	9510	17233	15970	16193	18503	60178	58982	30444	16971	17877	1395	2568	49555
ENSG00000071189	SNX13	844	292	1442	536	557	431	1048	868	1159	1670	3557	3283	906	528	896	1303	2106	1399	971	1956	1861	666	992	711	843	679	910	946	799	678	559	1027	607	754	755	719	663	848	88	575	2063	1106	1026	2003	3009	138	2458	2023
ENSG00000071203	MS4A12	0	12	1	4	5	1	10	9	3	7	23	17	2	0	2	0	1	4	0	5	2	20	14	15	11	16	13	6	4	8	10	18	11	0	2	4	2	3	2	3	11	19	4	8	8	0	4	28
ENSG00000071205	ARHGAP10	906	354	1458	530	793	412	378	471	458	626	1634	1393	461	262	446	1233	575	836	277	625	331	74	98	73	83	82	90	85	66	61	74	89	74	127	328	182	252	281	68	265	576	450	485	486	510	34	429	451
ENSG00000071242	RPS6KA2	293	206	350	189	302	178	488	471	441	951	2320	2048	238	121	232	455	784	294	287	455	382	459	517	459	436	493	441	534	499	473	382	590	511	329	659	1012	1704	1626	1372	1647	3715	4154	3750	2201	2027	158	741	3623
ENSG00000071243	ING3	235	171	267	110	238	184	206	232	298	564	1064	1130	257	124	237	968	1675	877	705	841	980	3550	3237	2750	2677	2467	2635	3016	2849	3822	2666	3259	2664	191	315	276	322	340	60	313	605	282	179	310	344	27	210	679
ENSG00000071246	VASH1	37	21	87	27	46	28	114	118	137	239	533	524	67	41	77	438	1177	323	485	423	626	30	36	28	37	32	36	48	56	39	30	32	40	123	282	428	779	686	668	747	1041	1265	2131	619	524	40	280	941
ENSG00000071282	LMCD1	2446	1158	4178	744	1207	510	85	109	126	21	66	77	134	90	144	102	174	62	61	114	75	317	300	256	230	154	254	184	128	187	173	294	212	150	293	304	410	471	526	473	1073	1256	1154	678	512	43	465	1237
ENSG00000071462	WBSCR22	503	366	732	415	553	385	819	759	864	1181	2657	3042	347	226	356	1306	1405	1335	752	1328	973	567	506	457	560	525	529	497	497	534	411	599	484	753	1508	1667	2573	2266	2244	2674	6055	5755	3714	1110	1112	79	270	6305
ENSG00000071537	SEL1L	1333	558	2472	798	1109	673	899	753	887	2493	5070	4901	774	456	742	3105	3887	3045	1648	3443	2948	1595	2146	1668	1571	1476	1670	1977	1636	2001	1331	2188	1631	734	985	1038	1108	1214	114	929	1862	1201	931	1638	2043	139	494	1663
ENSG00000071539	TRIP13	527	185	668	429	606	340	522	517	658	1210	2722	2808	486	272	479	1539	1153	1397	569	1536	775	645	659	694	942	693	846	703	648	687	457	875	559	353	604	1070	1479	1585	835	1571	3371	2798	3233	1249	1694	137	403	3756
ENSG00000071553	ATP6AP1	635	460	673	499	491	485	1140	929	1168	3664	10299	9963	210	128	225	920	1228	1006	528	1481	1132	1876	1792	1407	1680	1824	1692	1996	1675	1378	1203	1641	1669	412	638	1551	2596	2718	3874	2875	10968	10080	6935	2449	2225	264	316	6283
ENSG00000071564	TCF3	1113	454	1232	723	1235	781	994	1052	1129	1695	4781	4454	1393	768	1431	2498	4098	2580	1633	4731	3641	2918	3382	3110	3681	2862	2862	2986	2570	2247	2297	3783	3221	3431	6809	7882	12842	12287	16156	13601	34770	48921	35877	3831	3248	1402	1741	27106
ENSG00000071575	TRIB2	180	64	242	51	87	40	89	120	113	173	361	385	770	424	720	1401	2480	1515	1056	1725	1846	1685	1911	1594	1841	1771	2191	2399	2107	2296	1594	2222	1882	1088	1601	2893	3272	3562	1104	3395	5835	5948	5484	2294	2010	269	950	6588
ENSG00000071626	DAZAP1	2466	1090	2133	1668	2661	2111	3551	3283	4403	5821	16701	14357	2042	1167	1933	5171	4809	5617	2942	7049	5237	2263	3196	2715	2928	3117	2646	3058	2576	2138	2423	3526	3195	4605	8337	6628	10439	9743	13144	10986	12441	17909	12142	2080	1690	515	857	16548
ENSG00000071655	MBD3	1023	631	1042	750	1078	858	1240	1197	1278	5832	18819	18056	596	439	665	2451	3161	2587	1523	2726	2264	163	129	131	161	158	147	135	126	91	116	150	155	509	999	1926	3297	3322	4982	3536	10606	12585	7625	1553	1268	288	497	8017
ENSG00000071677	PRLH	0	0	0	0	0	0	0	0	0	0	0	0	0	0	0	0	0	0	0	0	0	0	0	0	0	0	0	0	0	0	0	0	0	0	0	1	0	0	0	0	0	0	0	0	0	0	0	0
ENSG00000071794	HLTF	836	455	971	714	1011	485	1314	1401	1561	2352	4952	4920	1270	828	1202	3083	4665	2835	2350	5110	4603	1659	2582	1719	1605	1550	1792	2762	2255	2210	1817	2732	1809	1866	3339	1856	1914	2010	243	1833	3984	2208	1345	1658	2401	296	940	5006
ENSG00000071859	FAM50A	790	284	1025	352	594	247	1062	1239	1309	2100	5142	5162	224	162	242	1108	1210	1154	689	1188	1083	123	141	110	103	123	114	137	137	87	122	148	146	730	1543	1338	2355	2180	1278	2600	2558	2335	3797	584	608	75	181	3630
ENSG00000071889	FAM3A	198	108	266	128	159	100	261	306	282	641	2027	1877	134	57	119	358	393	417	175	598	428	62	69	44	60	79	72	78	74	50	60	75	77	137	261	380	657	566	824	743	2200	2733	2462	322	342	62	158	2089
ENSG00000071894	CPSF1	1105	800	1154	704	919	873	1604	1538	1830	3355	8888	8474	739	444	728	1341	2504	1627	1117	2616	2336	170	169	167	159	159	120	194	178	147	166	208	237	1726	3387	4522	8587	8576	10198	9073	12187	18640	34247	3101	4196	562	1510	9443
ENSG00000071909	MYO3B	26	0	5	8	5	0	7	11	14	36	43	35	12	5	13	67	112	95	49	164	121	3	11	4	6	6	8	4	2	3	6	11	6	9	12	18	19	21	1	17	69	43	33	101	149	3	51	35
ENSG00000071967	CYBRD1	415	262	781	77	145	68	20	27	21	11	36	35	79	43	63	124	165	92	70	165	194	303	372	315	140	123	155	173	146	202	147	300	212	100	218	288	375	378	154	354	1349	874	560	536	713	40	217	898
ENSG00000071991	CDH19	1	0	0	1	0	1	0	4	5	2	0	0	1	1	0	2	6	0	1	0	0	5	7	5	3	2	5	3	2	7	6	10	1	1	2	1	2	0	0	2	1	1	4	10	0	0	5	2
ENSG00000071994	PDCD2	564	297	838	541	673	440	763	721	1074	2411	5673	5370	690	448	614	2775	2480	2752	1265	3007	2311	1979	2044	1671	1769	1617	1717	1875	1528	1605	1381	1754	1699	1057	1377	1514	1975	2070	2765	1932	7044	4500	2757	1417	1386	166	640	6686
ENSG00000072041	SLC6A15	372	155	636	263	446	120	4	1	0	5	11	11	480	288	423	719	914	682	434	505	487	1601	1729	1498	1920	1682	1960	1941	1719	2124	1474	2481	1762	372	676	607	581	718	133	625	911	511	342	352	495	56	332	807
ENSG00000072042	RDH11	1648	599	2105	1257	1758	959	2089	1965	2358	2630	5255	5361	1400	791	1242	4117	4234	4414	2209	4548	3424	1800	3101	2206	2631	2355	3094	3739	2699	3086	1355	2642	1545	1121	2131	3022	3679	4071	1033	3787	14297	8034	5105	4320	6444	325	873	13083
ENSG00000072062	PRKACA	571	202	849	293	497	435	298	305	343	689	1735	1611	96	74	141	335	446	350	177	382	313	272	274	276	307	294	268	386	325	189	217	309	339	368	707	1120	1868	1479	2074	1910	1515	1892	1227	656	377	70	120	1235
ENSG00000072071	ADGRL1	924	546	929	687	1016	905	2125	2146	2498	4374	11432	10809	759	419	901	1137	1931	1530	950	2869	2057	800	884	527	558	525	501	685	607	475	436	701	646	2326	4302	5763	10479	10456	11923	11019	26742	39589	45903	10476	7166	1260	2416	17088
ENSG00000072080	SPP2	0	0	0	0	0	6	3	6	0	0	0	0	0	0	0	0	0	0	0	0	0	0	0	0	0	0	0	0	0	0	0	0	0	0	0	0	0	0	0	0	0	0	0	0	0	0	0	0
ENSG00000072110	ACTN1	3602	1612	5338	2012	3201	2088	1624	1509	1835	3597	8298	8306	3736	2399	4335	4053	3291	3947	1300	4526	2338	6873	7836	6353	8104	5787	7208	5872	5593	4355	4548	7698	5203	6587	12755	9765	15226	15560	12921	16230	34932	41426	46310	13309	12738	1348	2904	24879
ENSG00000072121	ZFYVE26	1145	717	1397	825	1265	805	1699	1561	2085	2462	5625	5321	613	361	693	1228	1344	1540	587	2104	1237	240	263	217	255	288	276	244	228	240	211	346	297	812	946	1644	2157	2740	753	2141	7705	6628	8679	10263	12824	489	2676	5657
ENSG00000072133	RPS6KA6	20	17	3	10	15	6	37	22	25	33	49	44	273	157	275	491	869	538	372	805	805	498	822	550	500	397	643	583	495	565	313	501	350	294	327	454	362	496	67	363	1290	598	602	815	1103	75	447	1107
ENSG00000072134	EPN2	466	325	731	253	418	212	560	422	663	690	1842	1715	417	216	413	509	735	577	276	750	655	112	96	95	104	100	100	106	84	99	92	131	134	481	783	1041	1812	1680	1184	1912	6038	7052	9852	2639	2382	248	795	5911
ENSG00000072135	PTPN18	116	58	250	55	113	39	88	76	103	65	186	152	36	28	34	102	189	97	90	163	175	302	273	244	329	359	258	402	327	332	341	418	425	227	560	426	732	640	764	762	2133	2341	2062	732	615	52	203	1648
ENSG00000072163	LIMS2	72	41	108	47	64	41	35	45	60	43	161	149	36	18	26	29	51	24	15	39	37	23	16	30	21	20	25	16	21	6	16	26	27	11	46	110	146	167	209	176	320	430	399	75	53	16	61	199
ENSG00000072182	ASIC4	5	0	29	6	29	7	14	12	11	15	39	35	4	2	10	8	125	10	45	12	45	2	0	0	1	1	1	1	0	1	0	1	2	3	4	7	28	7	11	29	30	45	210	55	20	1	60	18
ENSG00000072195	SPEG	641	264	787	201	242	165	227	192	237	117	401	337	151	84	142	220	363	212	227	555	495	106	90	75	110	100	83	112	112	109	88	90	94	254	470	1041	2185	1680	1608	2227	3932	5922	10317	994	778	121	918	5127
ENSG00000072201	LNX1	82	69	87	77	78	81	122	103	124	303	641	601	87	48	62	97	115	86	68	126	72	93	161	110	86	86	108	103	101	110	62	120	78	78	136	156	203	163	51	258	728	513	438	764	589	35	193	672
ENSG00000072210	ALDH3A2	668	300	797	549	821	574	890	853	1093	2914	6074	6426	1660	1049	1702	3680	3317	4805	1985	4692	3548	1605	2098	1541	2121	1891	2236	2043	1508	1880	1475	2253	1723	1054	1998	1665	2356	2394	490	2285	4192	3195	1701	2328	2503	165	476	4724
ENSG00000072274	TFRC	4208	1841	5971	2947	4510	2461	3006	3067	3420	14287	28554	30528	2933	1963	2936	4275	4804	4903	2276	6028	4938	4038	5226	4107	5054	4385	5313	4810	3539	4441	3966	5971	5434	5070	6855	9393	10513	11827	1057	10058	21318	4742	3331	7486	26273	595	1611	8906
ENSG00000072310	SREBF1	1509	1196	1833	1347	1532	1145	3914	3546	4666	7902	22831	21043	183	111	201	395	648	513	299	591	547	168	118	193	217	202	146	150	138	125	136	229	236	809	1503	1624	3580	3287	4106	3660	7414	12278	19511	1502	995	321	1068	5694
ENSG00000072315	TRPC5	3	0	4	4	19	1	10	32	13	8	16	17	8	8	23	11	15	14	2	66	26	10	10	9	18	18	14	23	20	10	16	18	11	9	33	20	34	37	9	31	111	113	141	278	285	13	171	127
ENSG00000072364	AFF4	3833	1546	5196	2216	3340	1999	4320	4050	4697	8048	16801	15416	2679	1459	2822	4204	5397	4293	2424	4558	4356	1171	1662	1406	1612	1203	1937	1502	1283	1112	795	1665	1118	2012	2040	2567	2759	3194	234	2115	6842	4238	4614	7767	11219	732	3423	5646
ENSG00000072401	UBE2D1	256	41	275	86	150	155	193	183	248	479	976	965	539	294	476	859	807	916	377	1223	819	1091	1563	1104	1212	1014	1351	1294	995	1223	761	1346	923	240	326	542	577	668	456	582	3794	2331	976	493	464	80	391	2745
ENSG00000072415	MPP5	1423	484	2207	776	1087	660	932	860	1072	1676	3455	3339	711	406	666	2121	3303	2029	1567	2341	3007	1043	1316	959	994	866	1023	1121	918	988	796	1217	888	531	825	902	858	1072	132	803	2374	1020	728	1611	2432	129	824	1901
ENSG00000072422	RHOBTB1	254	102	461	241	289	112	8	34	9	18	26	23	264	133	226	573	1181	408	453	572	818	159	192	174	170	184	187	175	168	159	161	203	200	166	316	369	582	488	50	526	1931	1201	1154	1130	1247	80	321	1526
ENSG00000072501	SMC1A	3021	871	3107	1935	3515	2252	5921	5659	6495	10428	20558	20456	1297	757	1344	2648	4431	2771	1829	3871	3283	3742	4308	3126	5597	4647	5122	4697	3723	4087	3240	4670	3963	10793	18361	5999	8183	8550	681	7760	14497	11084	11131	7517	10059	615	2079	13278
ENSG00000072506	HSD17B10	186	246	441	183	241	187	307	343	452	2109	5666	5980	299	169	270	2089	2005	2368	980	2580	1831	474	529	447	516	541	531	607	496	386	461	599	620	408	822	1762	3102	2848	3616	3520	11298	9120	4305	2086	1897	122	168	8600
ENSG00000072518	MARK2	736	384	681	473	800	765	1132	1175	1284	1548	4129	3769	350	202	469	395	555	524	246	651	496	236	174	278	306	275	182	267	276	268	223	331	370	1129	1770	1968	2861	2927	3310	2987	5651	6218	5367	2019	1820	391	630	3715
ENSG00000072571	HMMR	1176	237	913	570	969	653	1649	1555	1820	2590	5013	4944	1084	600	878	5821	4175	6528	2473	7341	3837	1578	2575	1634	1341	1345	1777	2377	1666	2229	1350	1729	1308	3031	3993	1522	1161	1470	197	1269	2767	1003	487	635	768	142	436	3309
ENSG00000072609	CHFR	702	400	829	510	610	515	984	981	1275	2006	5129	5079	432	267	421	1355	1416	1580	689	1900	1212	249	367	268	238	219	259	274	213	252	212	311	273	741	1243	1289	2286	2254	2922	2336	7221	8809	8509	2717	3171	305	616	7337
ENSG00000072657	TRHDE	71	6	113	10	19	17	53	73	52	2	19	11	65	37	64	27	51	58	17	19	26	138	168	155	200	152	234	149	100	121	136	230	207	11	49	76	56	72	30	53	184	160	125	280	294	15	144	184
ENSG00000072682	P4HA2	1147	660	1544	295	408	217	304	289	395	511	1197	1345	272	115	210	102	233	66	61	166	271	66	94	54	61	71	73	118	73	76	63	70	79	108	291	236	469	381	236	535	1103	877	1024	702	702	38	86	1284
ENSG00000072694	FCGR2B	12	0	0	8	15	7	27	40	21	44	108	91	0	0	0	0	0	0	0	1	0	0	1	0	0	2	0	1	2	1	1	3	0	0	2	2	0	1	1	0	5	1	6	2	2	0	0	4
ENSG00000072736	NFATC3	902	370	970	595	764	662	1076	910	1263	1533	3162	3278	337	204	410	635	959	572	350	882	717	503	460	375	454	394	388	395	271	321	272	421	400	197	459	599	744	926	229	823	4271	2991	2043	4819	6450	241	836	2573
ENSG00000072756	TRNT1	327	119	384	204	276	218	347	378	404	751	1509	1493	345	232	358	1005	1229	1196	700	1309	1075	704	906	710	780	709	826	763	624	785	535	822	644	1588	1692	871	636	905	175	633	874	666	1354	614	727	93	665	1403
ENSG00000072778	ACADVL	1013	642	1465	489	739	390	1265	1267	1496	1544	4194	3791	1092	754	1198	3938	5443	4679	2678	6278	5721	2357	1198	1241	2301	1918	1670	1799	1754	1398	1792	2174	3300	1683	3064	3980	6858	6014	4562	6914	12409	12731	61320	3097	3391	233	1686	12712
ENSG00000072786	STK10	745	316	1102	406	625	554	466	591	612	1028	2592	2498	291	173	314	644	375	567	188	770	357	193	203	169	222	208	203	196	189	176	187	253	242	585	1271	821	1315	1381	1336	1405	2017	2181	2493	875	820	114	246	2013
ENSG00000072803	FBXW11	1100	520	1628	925	1284	1007	1596	1606	1945	3905	8505	8424	1414	861	1487	2559	3266	2356	1497	3873	3134	2825	4125	2641	2959	2676	2879	3138	2577	2258	2231	3327	2816	1194	1647	2489	3302	3626	1505	3081	10847	7775	5009	10962	12543	576	1846	9748
ENSG00000072818	ACAP1	34	52	65	21	11	37	25	24	25	34	99	79	144	60	118	109	110	153	77	205	172	171	137	138	173	141	124	166	134	105	108	185	186	293	813	670	1120	996	1117	1308	2032	2515	3711	814	629	98	246	2430
ENSG00000072832	CRMP1	439	225	463	516	663	461	899	852	989	734	2065	1949	751	421	827	1191	3319	1340	1052	2334	1829	2035	2016	1576	1829	1791	1711	2018	1655	1952	1589	2211	2115	2165	3931	5021	9047	7705	9886	9911	25955	23141	13215	6993	7071	710	1100	18911
ENSG00000072840	EVC	320	164	486	212	322	140	294	282	276	60	167	155	157	121	217	317	691	359	233	482	541	14	14	20	22	21	17	22	27	20	13	14	9	194	409	376	683	630	288	690	1003	1211	2414	1041	1028	63	571	959
ENSG00000072849	DERL2	488	177	729	335	390	273	396	384	417	984	2124	2234	444	273	436	1720	2260	1765	986	1891	1574	1091	1546	1153	1251	1180	1329	1326	1052	1074	853	1361	1001	260	351	676	680	789	989	754	4018	1853	649	895	894	104	258	2546
ENSG00000072858	SIDT1	3	0	7	0	8	3	3	21	7	2	16	12	4	2	3	2	9	5	3	6	12	1	2	4	2	0	3	2	1	2	2	4	2	3	11	1	7	2	0	6	17	8	18	13	17	1	8	7
ENSG00000072864	NDE1	383	126	454	242	372	340	385	380	436	673	1415	1484	221	129	240	525	818	555	370	826	734	216	257	213	323	312	266	365	319	269	270	374	362	425	783	570	752	857	763	862	1848	1700	820	693	541	66	190	1346
ENSG00000072952	MRVI1	45	65	91	36	51	35	103	89	89	197	402	334	63	37	63	170	268	193	100	331	265	53	58	46	35	46	41	101	65	62	34	70	53	87	152	181	302	271	60	280	737	664	1194	496	521	31	228	661
ENSG00000072954	TMEM38A	4	2	19	4	15	6	14	14	27	48	112	88	25	20	20	25	47	34	31	70	46	83	107	90	80	73	86	99	71	68	72	110	125	39	130	304	568	484	646	583	1425	1516	678	786	740	42	94	1163
ENSG00000072958	AP1M1	358	244	564	246	260	263	167	235	224	573	1538	1544	237	141	247	666	1006	604	377	966	683	281	229	185	227	247	208	259	215	169	180	229	242	254	375	908	1571	1771	2380	1742	4277	5275	3289	1375	1182	145	247	3543
ENSG00000073008	PVR	1608	1005	2254	1064	1446	950	1702	1689	2039	6091	15473	15330	329	238	351	887	779	953	377	1001	626	141	142	127	247	237	247	182	149	130	160	302	245	209	365	485	910	790	624	828	2627	2367	2070	1347	1365	94	372	2043
ENSG00000073050	XRCC1	300	92	320	183	302	303	268	279	331	491	1208	1219	170	106	209	634	956	706	371	1175	897	265	364	229	254	264	248	290	237	239	307	435	395	560	1404	1465	2487	2383	1704	2580	5370	5475	3713	2024	1847	150	379	6020
ENSG00000073060	SCARB1	560	373	900	482	681	343	1179	1128	1254	635	1640	1660	270	159	292	259	298	311	162	329	296	365	223	219	344	308	273	328	266	260	267	356	387	360	647	1576	2924	2557	3251	2843	6360	10416	6647	2198	2390	184	501	5778
ENSG00000073067	CYP2W1	9	20	30	1	12	7	3	10	14	33	96	74	4	4	7	3	7	7	2	2	5	0	0	0	0	0	0	0	0	0	0	0	0	1	2	11	14	29	9	18	16	24	49	9	4	2	20	18
ENSG00000073111	MCM2	1956	1028	1990	1672	2347	1725	2341	2307	2704	7727	18502	19343	2340	1478	2244	8486	12485	8645	6061	11155	10571	2562	2942	2203	3138	2791	2395	2697	2188	2390	2364	3012	2694	3578	6471	6828	12452	12273	13160	12959	47817	45176	30561	19986	19666	1418	2332	35259
ENSG00000073146	MOV10L1	46	1	65	17	9	10	29	43	35	18	45	45	0	0	0	3	4	2	3	5	7	3	0	4	2	0	0	1	1	0	1	4	1	3	4	2	7	0	2	6	28	17	30	13	6	0	10	37
ENSG00000073150	PANX2	12	5	29	3	5	21	22	24	43	78	241	180	20	13	22	15	31	22	26	51	41	23	21	20	16	21	10	35	19	17	19	15	10	94	196	233	481	407	464	532	764	1096	1010	55	57	30	56	687
ENSG00000073169	SELO	157	180	146	137	159	155	290	272	383	745	2322	1937	106	76	113	286	410	344	200	427	375	23	20	19	18	19	27	24	24	24	22	19	23	127	256	510	1132	1046	909	1187	3414	4039	5729	459	432	58	218	3283
ENSG00000073282	TP63	33	7	130	4	10	11	30	25	24	16	16	24	1	4	3	0	2	0	0	4	0	0	4	3	2	1	2	4	1	0	1	0	0	1	9	2	2	2	0	3	5	4	3	3	0	2	5	2
ENSG00000073331	ALPK1	12	27	54	12	24	29	22	58	46	58	135	153	1	2	1	9	91	9	22	10	18	6	7	5	1	3	8	6	1	3	5	6	5	4	22	10	22	15	1	11	25	12	32	40	47	4	37	38
ENSG00000073350	LLGL2	484	239	748	248	301	239	337	382	439	814	2474	2380	368	221	365	416	370	483	183	1001	565	357	389	259	253	248	241	336	356	245	262	300	326	967	1553	1951	3530	3782	4171	3792	13984	19534	14448	1582	2772	282	654	13142
ENSG00000073417	PDE8A	583	330	590	377	438	304	770	700	951	1019	2281	2296	173	100	180	210	220	209	98	229	204	57	76	78	145	70	111	153	128	121	75	163	89	163	300	288	399	362	45	383	1745	951	1966	821	1214	75	544	1291
ENSG00000073464	CLCN4	2	13	0	4	10	7	16	28	24	39	92	106	115	63	136	137	352	108	138	188	320	270	321	247	299	342	322	328	288	323	245	340	313	112	177	359	536	436	128	543	1410	1099	764	1372	1491	86	165	953
ENSG00000073536	NLE1	349	171	366	257	451	313	539	547	672	1737	4387	4289	503	291	461	1159	986	1181	478	1223	946	192	159	149	238	253	242	208	176	180	212	304	290	528	946	1542	2471	2398	3585	2437	8900	9417	7952	4275	4428	225	1468	7961
ENSG00000073578	SDHA	687	401	945	579	803	618	968	924	1153	2449	5673	5891	607	444	626	1995	2449	2082	1238	2317	1921	434	459	365	573	515	506	710	477	430	410	551	577	1274	2588	2366	3737	3640	1559	4188	8448	9102	8340	4912	4678	321	877	7563
ENSG00000073584	SMARCE1	1320	676	1624	817	1381	1174	1062	1327	1308	1767	4356	4095	872	469	798	2707	4635	2396	2029	3335	3690	1112	1813	1075	1038	950	1130	1272	967	1108	737	1114	837	660	1354	1466	1725	1736	418	1756	4131	2492	1075	1048	1218	139	927	3946
ENSG00000073598	FNDC8	2	0	7	2	0	13	4	3	12	8	29	41	6	1	4	2	8	4	1	7	1	2	0	4	0	3	1	0	4	1	1	2	0	1	0	2	4	5	1	7	17	12	14	23	33	0	19	16
ENSG00000073605	GSDMB	119	53	203	28	83	62	105	96	153	81	154	218	49	27	49	110	243	181	132	231	262	105	159	120	102	131	149	158	127	117	119	143	136	427	722	629	943	828	181	767	1398	1231	2937	531	565	34	184	1454
ENSG00000073614	KDM5A	1576	802	2244	1003	1674	1405	1691	1543	1770	3176	6422	6333	1295	820	1362	4303	5560	4680	2359	5222	4667	1256	1546	1611	1955	1723	1737	2011	1787	1977	1481	2056	1608	1317	2332	1439	1694	1868	136	1560	3188	2027	1629	7315	9538	460	1957	3198
ENSG00000073670	ADAM11	3	14	1	10	21	24	45	54	56	30	104	100	33	13	41	71	142	74	100	222	248	10	9	7	12	6	6	8	5	9	10	19	15	30	96	246	444	372	381	437	962	1005	3834	267	279	25	184	701
ENSG00000073711	PPP2R3A	804	194	1210	428	740	271	286	332	352	525	1126	1062	481	234	428	675	1192	648	433	1429	1215	879	1391	843	765	744	842	1033	832	1000	759	869	729	457	731	601	766	746	62	623	1880	1156	1083	3323	3971	159	1447	1779
ENSG00000073712	FERMT2	3099	1361	4221	2067	3333	1887	2167	2248	2432	3628	7954	7194	3220	1612	2880	2623	2186	2468	1242	3366	2190	3742	5180	3613	4371	3504	4160	3786	2972	3472	3373	4487	3784	2232	3004	3006	3009	3728	376	3164	10517	6325	3853	3671	5079	508	1047	11673
ENSG00000073734	ABCB11	1	0	0	0	0	0	0	5	3	0	0	1	0	0	0	0	7	2	2	1	1	0	0	0	1	0	0	0	0	1	0	0	0	0	0	3	0	1	0	1	0	1	0	8	1	0	3	0
ENSG00000073737	DHRS9	4	0	0	0	4	4	0	0	0	0	4	2	0	0	0	2	3	1	0	0	1	0	0	0	0	0	0	0	0	0	0	0	0	0	0	1	1	1	0	1	1	3	1	1	1	0	1	0
ENSG00000073754	CD5L	0	0	0	0	0	0	0	0	12	1	3	8	0	0	0	0	0	0	0	3	0	0	0	0	0	0	0	0	0	0	0	0	0	0	0	0	0	0	0	0	0	0	0	0	0	0	0	0
ENSG00000073756	PTGS2	8	0	16	0	3	12	16	7	1	26	36	63	18	20	23	14	55	14	7	7	7	15	15	20	21	14	15	18	19	9	12	19	21	4	4	5	8	14	3	9	32	21	18	13	21	5	12	20
ENSG00000073792	IGF2BP2	1955	957	2291	1333	2229	1395	2256	2099	2702	4349	10652	9054	1777	1092	1970	1820	3096	2017	1263	2889	2821	505	695	573	780	616	769	868	713	591	597	918	695	4919	8438	4524	5478	5424	1150	5376	1856	2884	3638	1368	1482	204	1133	1683
ENSG00000073803	MAP3K13	297	124	278	145	226	203	200	199	207	435	883	880	122	90	128	223	412	213	163	342	223	743	736	587	491	518	596	696	646	810	523	661	585	167	281	373	383	311	124	400	954	494	464	464	395	41	263	1120
ENSG00000073849	ST6GAL1	2780	1369	2966	2613	4624	3312	4544	4397	4822	7454	15658	16590	848	554	1001	767	1229	812	528	1608	1384	2117	2716	1901	2158	2040	2223	2621	2296	2501	1637	2579	2208	1250	2557	3183	5156	4656	2716	4944	16874	9570	5968	11136	15524	565	1590	9911
ENSG00000073861	TBX21	0	0	0	2	0	0	4	0	0	1	4	1	0	0	0	0	0	0	0	2	4	1	0	0	0	3	0	1	0	0	0	0	1	2	2	2	0	1	3	2	5	11	2	2	3	0	2	5
ENSG00000073905	VDAC1P1	0	1	0	1	6	0	6	0	1	6	12	21	4	1	3	4	9	1	1	5	4	4	1	2	2	0	2	0	2	1	1	2	1	7	47	174	30	20	17	21	4	2	5	2	7	0	0	4
ENSG00000073910	FRY	944	376	1329	183	391	135	171	209	161	530	1202	1113	270	167	290	165	708	152	356	911	1002	286	387	252	184	212	235	294	180	246	244	366	318	364	509	560	636	827	32	630	1961	1399	1917	2516	3545	144	1155	1544
ENSG00000073921	PICALM	3478	1268	4450	1951	2810	3126	2333	2144	2820	7210	14696	14630	2343	1273	2221	3320	4476	3131	1612	3474	3033	1441	1706	1323	1632	1508	1780	1868	1512	1516	974	1708	1258	904	1242	1578	1887	1987	305	1735	5444	2934	1892	4079	5270	392	1415	4818
ENSG00000073969	NSF	774	305	1081	486	772	427	839	838	912	1703	3919	3668	307	163	281	813	1110	686	473	956	985	504	641	414	460	414	499	488	382	469	403	550	435	206	409	566	766	777	98	691	2838	1334	673	1312	1367	71	142	1908
ENSG00000074047	GLI2	348	140	548	178	263	94	14	3	21	40	71	76	387	229	447	322	855	280	244	553	554	227	306	248	223	209	203	210	175	226	200	260	263	786	1557	1941	3394	3274	2063	3158	5879	7358	7061	1714	1645	413	938	3344
ENSG00000074054	CLASP1	1567	694	1781	1153	1468	1204	1933	2002	2220	2605	5512	5397	1186	675	1178	2565	4637	2637	1878	3783	3729	1089	1020	1603	1899	1622	1135	1345	1880	1359	1946	3001	2852	1444	2418	2409	3308	3461	293	3119	3462	3651	5049	6019	7091	457	3241	3338
ENSG00000074071	MRPS34	565	350	542	500	862	786	948	987	1103	2117	6483	5625	771	398	630	2135	1557	2317	862	2445	1554	1176	1066	867	960	1104	985	870	827	575	778	1041	960	2218	4634	2443	4591	4535	6055	5070	11363	13555	8564	638	761	339	504	12566
ENSG00000074181	NOTCH3	350	284	530	318	494	287	334	318	351	259	712	627	953	630	1180	2012	5406	2334	1712	3345	3191	1014	1393	1184	1074	832	982	903	886	734	735	1497	919	1553	2295	5825	10886	11582	12371	10196	20644	29353	21974	12327	13397	2437	2963	11714
ENSG00000074201	CLNS1A	1272	482	1544	1153	1619	1121	1717	1486	1686	3759	8536	8043	1455	825	1302	5096	5849	4829	2777	5706	5171	2708	3305	2583	2941	2903	3267	3396	2548	3014	2383	3630	2909	3115	6894	2845	3672	3712	759	3994	8152	4852	5073	2467	3209	274	745	9355
ENSG00000074211	PPP2R2C	23	49	4	20	11	16	40	27	27	59	126	126	83	63	108	65	69	56	32	108	84	114	205	143	217	204	205	198	191	182	146	168	150	88	253	265	464	355	232	416	1228	1187	745	516	637	35	65	1086
ENSG00000074219	TEAD2	673	354	523	583	1023	731	922	1060	1034	1449	3589	3640	806	482	894	2935	4306	2824	1935	4656	3947	388	335	329	306	361	344	319	289	246	234	325	311	1004	1972	3931	5999	5901	10851	6435	10267	10827	8456	4582	4203	433	745	8399
ENSG00000074266	EED	295	129	490	212	326	288	353	385	434	753	1622	1650	292	160	281	1326	1375	1593	804	1523	1184	866	1112	828	1327	1119	1169	1342	908	1155	979	1305	1275	635	1000	970	1041	980	289	1114	1392	680	362	480	616	62	341	1430
ENSG00000074276	CDHR2	11	1	30	4	23	24	32	28	38	38	111	106	6	0	3	4	21	9	9	12	7	1	0	1	2	4	1	0	0	2	0	0	1	1	3	21	31	43	15	35	96	139	185	95	70	4	75	67
ENSG00000074317	SNCB	0	0	0	6	4	16	12	14	5	5	20	12	28	7	18	9	8	9	2	49	15	43	32	26	24	39	32	70	45	36	30	42	35	44	105	125	218	166	277	249	327	586	242	16	15	14	32	328
ENSG00000074319	TSG101	514	293	548	311	533	394	475	509	605	711	1727	1735	343	183	341	988	1256	898	508	1310	926	2562	2661	2051	2586	2041	2282	2480	2370	2449	1511	2042	1740	898	1477	867	1337	1330	659	1322	5959	3998	2107	1850	2092	116	270	4783
ENSG00000074356	C17orf85	1582	660	1898	1082	1744	1071	2262	2351	2765	3122	6949	6783	874	495	871	2297	3345	2251	1462	2816	2691	2010	1881	1758	2646	1765	1922	1779	1513	1548	1607	2528	2259	2255	4001	2373	3134	3105	438	3248	8619	7268	6290	2604	2941	195	951	8363
ENSG00000074370	ATP2A3	108	47	47	28	68	31	197	210	240	208	608	528	54	40	71	14	74	20	17	77	56	139	78	101	94	81	66	70	70	65	85	134	139	364	1134	974	2355	1759	2209	2531	5258	6823	5425	942	1079	153	342	3579
ENSG00000074410	CA12	437	194	870	43	46	50	58	58	75	22	45	52	41	23	45	27	44	38	21	67	55	111	163	93	142	122	179	132	107	110	146	207	181	131	182	211	372	318	156	397	1313	1066	937	273	411	16	103	975
ENSG00000074416	MGLL	280	146	370	156	248	194	371	348	339	1438	3856	3550	4	1	5	35	22	10	15	3	8	5	6	7	15	12	22	6	4	6	5	9	11	0	9	8	11	4	14	12	13	43	22	11	22	7	7	22
ENSG00000074527	NTN4	121	47	288	68	55	51	122	121	142	190	512	509	29	13	30	18	259	62	67	62	119	20	33	21	15	9	27	24	25	19	33	36	31	19	20	50	72	90	6	61	243	235	436	820	644	26	201	292
ENSG00000074582	BCS1L	268	129	358	273	371	135	394	364	535	718	1711	1919	147	91	139	647	617	802	316	793	519	102	82	64	98	95	101	91	81	96	74	96	91	243	442	524	814	831	695	915	2231	2640	3280	618	437	42	153	2558
ENSG00000074590	NUAK1	165	59	246	96	131	120	81	63	92	383	839	874	889	531	815	2511	2365	1915	1018	1210	1244	492	451	440	539	479	579	528	507	490	403	569	447	508	636	1135	1244	1751	748	1093	2774	2470	2813	2334	2140	175	692	2945
ENSG00000074603	DPP8	611	328	1128	496	722	610	769	806	881	1659	3358	3381	582	339	580	1099	1459	1171	680	1341	1135	1313	1558	1358	1744	1560	1881	1734	1276	1561	1245	1993	1617	386	444	822	815	878	104	736	2083	1293	812	1727	2095	166	920	2135
ENSG00000074621	SLC24A1	204	60	252	158	241	118	259	239	252	416	977	928	92	55	99	205	197	273	99	400	218	71	89	81	94	69	63	81	71	65	68	130	123	122	349	197	435	305	65	391	1238	1082	858	884	818	52	210	879
ENSG00000074657	ZNF532	3143	1715	3436	2439	3766	2641	5182	4763	5766	7241	15761	15292	3555	2026	3669	3377	5190	3572	2169	4853	4053	950	1218	1134	1799	1257	1628	1390	1395	1337	818	1657	1241	2919	4377	7225	10745	10080	999	9714	35615	26866	52960	38254	44848	1771	9742	30080
ENSG00000074660	SCARF1	3	21	0	2	14	6	9	14	9	17	51	51	81	69	86	103	41	58	20	38	39	12	7	18	27	14	24	16	17	14	6	13	15	7	39	46	89	78	70	89	268	317	351	64	70	5	38	201
ENSG00000074695	LMAN1	4425	1658	6355	2173	3984	1879	3235	2829	3299	4952	10303	10014	2353	1320	2083	4968	5385	4719	2515	6191	4862	4273	5637	4462	5630	4282	5250	5380	4759	4773	3431	5870	3936	1748	2561	2710	2890	2807	314	2438	6635	3500	1770	2593	3840	534	1269	7323
ENSG00000074696	HACD3	1646	879	2616	1330	2022	1105	1879	1879	2045	4023	9689	9064	2655	1578	2540	11274	15601	9929	7236	12476	12539	10340	11156	7985	11866	10178	10833	11604	8885	13073	11247	13791	12733	2202	3673	4438	6299	5984	1116	5959	16477	9748	4249	5086	7799	597	1313	14599
ENSG00000074706	IPCEF1	2	0	0	2	4	0	2	12	11	24	47	43	6	3	4	9	13	4	5	11	4	9	8	13	18	17	16	17	26	23	7	20	10	11	12	16	17	18	3	19	41	18	6	60	39	0	18	26
ENSG00000074755	ZZEF1	1593	861	2342	1099	1671	1161	2446	2227	2834	5367	12165	12365	646	400	668	1182	1783	1415	736	1620	1223	86	67	103	86	90	86	96	87	85	81	124	128	622	917	1045	1628	1863	373	1534	2988	3482	5862	4770	6102	316	1463	2571
ENSG00000074771	NOX3	0	0	1	0	0	0	2	0	4	0	0	0	4	1	4	1	1	0	0	0	0	0	0	0	2	1	3	0	0	0	0	0	2	0	0	0	1	1	0	0	2	0	0	0	0	0	2	2
ENSG00000074800	ENO1	7884	5343	12418	6921	8889	5501	13436	12487	14316	24731	64767	66548	21543	14019	20272	50120	43181	49308	21254	56841	40537	12259	11473	10348	14356	13657	12376	14539	10996	11025	10981	15570	15763	41300	91066	53987	90281	94112	153185	103063	174253	165385	122387	89565	97600	6761	6806	186216
ENSG00000074803	SLC12A1	0	0	6	0	0	0	5	0	0	2	4	3	4	4	7	10	14	8	5	6	6	101	126	133	85	87	103	14	13	16	55	107	59	15	11	70	48	33	46	56	214	59	56	76	97	5	53	157
ENSG00000074842	MYDGF	471	293	743	240	317	187	201	212	338	1304	3796	3438	238	174	251	1396	1296	1401	669	1195	958	364	319	273	347	375	345	315	265	272	277	362	397	137	252	1141	1538	1734	2193	1734	2298	3818	2337	407	226	82	109	3183
ENSG00000074855	ANO8	174	123	246	145	198	153	379	328	300	436	1271	1126	235	132	239	342	619	428	283	665	652	156	132	131	164	131	139	165	169	144	130	145	149	371	660	1644	2917	2948	1555	2935	3670	5496	23207	652	529	105	663	4583
ENSG00000074935	TUBE1	163	48	169	121	196	93	254	202	371	511	1138	1073	193	95	193	452	630	514	369	668	645	170	251	169	238	238	341	353	250	278	222	289	232	99	196	268	248	264	92	302	1128	619	510	310	386	35	255	1093
ENSG00000074964	ARHGEF10L	106	50	152	85	76	99	102	77	130	149	372	389	272	165	320	697	1741	576	644	1013	1090	479	541	457	432	334	375	420	410	325	307	447	422	863	1345	1779	3215	2966	3550	3196	9308	11743	17707	4358	4605	359	1609	8346
ENSG00000074966	TXK	100	54	93	119	164	101	212	178	273	232	485	420	11	8	7	1	0	9	1	5	1	2	4	0	6	2	1	5	3	2	3	9	4	4	4	4	5	5	1	3	9	10	12	3	12	0	5	1
ENSG00000075035	WSCD2	1	0	19	0	0	6	3	17	1	5	4	11	9	8	4	32	95	28	42	98	154	5	6	11	12	8	8	11	10	8	3	4	8	26	58	79	169	132	151	142	404	293	298	207	338	17	87	275
ENSG00000075043	KCNQ2	119	105	172	94	175	111	262	246	385	192	555	528	231	172	245	308	1490	241	497	614	849	366	366	275	278	293	256	382	365	342	312	404	397	399	770	1537	3455	3012	2994	3270	17524	16640	9745	1676	1595	179	368	11567
ENSG00000075073	TACR2	2	0	6	2	3	4	4	17	13	13	8	18	8	4	10	8	9	10	4	5	7	0	1	3	1	0	0	1	0	2	0	1	0	6	10	11	8	19	9	8	29	21	41	51	51	2	20	12
ENSG00000075089	ACTR6	288	107	357	227	257	250	562	470	600	1164	2185	2323	271	153	242	1245	1255	1271	659	1371	1187	847	1222	854	844	855	1009	1020	730	987	728	965	777	249	317	444	319	357	183	324	820	316	166	175	152	37	142	1032
ENSG00000075131	TIPIN	153	22	183	197	252	193	253	315	319	480	1017	1009	231	138	211	1079	1244	973	634	1086	1000	237	309	287	357	357	382	306	270	275	231	341	291	520	734	480	442	573	158	448	898	715	249	226	300	61	95	990
ENSG00000075142	SRI	150	109	373	176	142	161	120	143	117	323	739	800	587	404	578	2984	3625	2801	2011	3352	3118	4380	4677	3372	3966	3418	3584	4035	3237	4105	3174	4323	3537	2079	4302	2190	2626	3162	1484	3013	6067	3831	1926	1035	1120	126	265	4955
ENSG00000075151	EIF4G3	1485	566	2014	772	1092	724	1501	1522	1812	1535	3384	3058	1197	723	1334	2147	3884	2359	1449	3190	2895	1407	1572	1111	1618	1279	1848	1685	1561	1397	1165	1994	1429	3528	6740	3660	4325	4405	320	4041	9812	6316	11868	6449	7810	474	3117	8636
ENSG00000075188	NUP37	252	72	213	162	250	205	336	252	304	775	1614	1865	383	215	320	1807	1485	1934	978	2119	1490	3120	3497	3496	5845	3310	3651	3855	3263	2856	2897	6382	4108	507	953	1000	1032	1254	531	1065	3025	1240	268	670	873	59	199	2445
ENSG00000075213	SEMA3A	515	95	669	334	548	196	75	76	59	144	297	321	1192	645	1109	3127	3195	3708	1749	3781	2886	2504	2869	2436	2861	2630	3272	2992	2667	3446	1665	2436	1804	812	1043	934	896	1186	84	869	2174	1081	958	2564	3524	138	1248	1899
ENSG00000075218	GTSE1	509	281	631	435	558	543	661	727	758	846	2082	2037	277	150	264	695	713	771	290	1085	573	158	218	230	241	221	167	300	284	271	223	294	240	480	722	1026	1354	1425	1716	1358	2545	2906	2292	606	728	108	200	2333
ENSG00000075223	SEMA3C	609	224	1046	135	151	146	109	109	142	225	364	450	143	91	170	2085	3547	1414	1411	1781	2856	73	79	84	114	71	99	52	29	48	36	80	45	30	13	27	27	42	3	19	44	50	41	99	70	11	61	71
ENSG00000075234	TTC38	177	114	145	82	156	62	158	170	186	228	583	514	177	119	172	561	753	527	357	827	716	199	240	206	201	212	196	253	215	206	143	231	237	272	460	636	1265	1209	2100	1309	5714	5715	3337	1337	1591	108	230	4272
ENSG00000075239	ACAT1	273	102	458	176	293	265	242	350	293	861	1776	1637	488	247	457	1722	1495	1644	841	2084	1540	307	656	418	366	370	532	687	530	482	341	412	315	685	1385	877	1165	1116	187	1099	2487	1173	586	434	734	61	199	2798
ENSG00000075240	GRAMD4	210	161	303	196	274	237	423	389	482	732	1964	1835	184	121	177	472	1112	510	430	694	840	221	157	173	230	195	180	214	208	153	159	318	229	205	417	536	963	825	762	1004	1835	2091	2904	507	472	78	198	1876
ENSG00000075275	CELSR1	792	506	828	605	781	568	1205	1148	1438	1388	3850	3498	369	255	462	481	1888	445	669	1183	1778	137	196	118	122	104	126	172	149	160	154	175	175	458	903	1190	2538	2142	1340	2411	4282	6652	8352	2721	2660	363	1307	3717
ENSG00000075290	WNT8B	8	8	24	1	3	0	6	4	9	0	7	9	2	2	4	83	166	47	77	56	52	5	1	6	14	9	16	9	6	4	5	7	8	8	15	22	23	23	14	22	45	101	131	79	32	5	39	116
ENSG00000075292	ZNF638	2503	1007	3263	1330	2139	929	3965	3738	4380	5087	9682	9411	3467	2006	3178	7637	11352	8347	5557	12030	11422	3504	3914	2835	3278	2850	3451	3385	2271	3742	2888	3481	3136	3913	5992	3885	3825	4308	339	3785	6280	3191	5374	9760	13692	699	4671	7805
ENSG00000075303	SLC25A40	239	20	225	94	162	78	142	120	141	203	389	466	171	88	148	377	649	391	269	524	571	589	867	568	542	508	665	822	614	581	472	752	494	82	120	324	287	286	103	246	1189	499	241	306	447	42	259	910
ENSG00000075336	TIMM21	613	178	421	465	728	527	835	729	792	1270	3005	2802	306	175	316	1266	1045	1309	603	1355	898	775	820	645	869	803	895	842	597	827	703	1039	896	467	802	887	716	833	147	829	1574	822	634	526	640	51	176	1819
ENSG00000075340	ADD2	475	137	487	528	1134	607	437	485	529	1286	2930	3000	2297	1385	2530	2321	3661	3122	1710	3274	2590	3890	3541	3185	3916	3771	4044	4954	4601	4551	3037	4578	3897	2443	4408	5857	8868	9074	4104	8537	15625	15026	14672	12859	16633	1244	2674	14501
ENSG00000075388	FGF4	2283	1295	1893	1528	2585	2437	3446	3643	3964	6316	15726	14852	11	10	19	61	34	103	14	89	9	100	185	81	51	46	61	30	16	28	82	89	96	10	14	32	13	49	16	18	90	180	82	46	18	12	32	153
ENSG00000075391	RASAL2	635	315	1049	343	515	435	614	573	774	1006	2131	1920	900	527	943	1079	2045	1100	639	1310	1245	1244	1639	1271	1771	1332	1849	1345	1194	1477	1140	2106	1420	1074	1458	1527	1650	1916	142	1475	5629	4269	6994	7980	9051	558	3655	5918
ENSG00000075399	VPS9D1	85	46	194	66	63	36	84	114	154	118	329	303	58	31	69	89	235	105	94	165	207	33	21	13	6	19	13	15	12	14	15	22	18	40	104	198	332	315	390	367	668	1002	2299	173	157	35	146	690
ENSG00000075407	ZNF37A	439	59	571	235	332	177	527	529	680	1308	2665	2447	526	306	468	1042	1276	1360	594	1580	1205	209	303	208	70	60	91	285	251	242	108	149	93	184	275	237	259	289	21	216	313	242	552	440	664	23	334	353
ENSG00000075413	MARK3	1045	581	1380	755	1207	683	1407	1403	1480	2580	5782	5739	861	500	886	2144	3330	2239	1503	2781	2691	2723	2394	1946	2958	2693	2994	2440	1769	2328	2213	2988	3077	1848	2815	2022	2791	2996	609	2903	6211	5272	4043	3579	3543	329	925	6856
ENSG00000075415	SLC25A3	5548	3400	7910	4298	6328	4946	7129	6801	7625	12032	31370	30109	3490	2041	3306	13323	14956	11873	7260	15755	14566	7924	9989	7393	8332	7577	8514	8805	6671	8714	6426	9167	8251	3145	7196	12739	17525	18051	18379	18658	53873	34736	19025	10888	14137	1502	3015	41330
ENSG00000075420	FNDC3B	3794	1632	6607	2199	3916	1667	1986	1863	2309	4207	8648	8558	1489	865	1413	1893	2276	1965	953	2325	1722	2016	2115	1654	2472	1870	2317	2165	1828	2346	1575	2389	2190	563	698	1329	1510	1706	181	1337	3083	2242	2123	3125	3397	240	2450	1802
ENSG00000075426	FOSL2	2262	1196	4241	537	860	780	282	371	373	567	1432	1430	530	299	555	295	237	216	77	215	155	65	86	76	91	69	94	69	63	59	38	102	65	114	99	264	274	320	384	266	722	625	532	363	429	59	135	399
ENSG00000075429	CACNG5	0	0	0	1	0	0	0	10	2	2	2	3	4	2	3	2	4	5	2	4	4	3	2	3	1	3	0	0	1	1	4	1	2	0	6	31	53	39	27	45	298	346	392	159	256	7	40	145
ENSG00000075461	CACNG4	2	0	8	10	14	0	5	18	0	8	22	16	67	32	80	96	657	67	173	107	192	24	23	24	23	20	19	12	19	7	17	19	15	54	171	141	307	267	384	328	931	1112	411	151	110	30	35	504
ENSG00000075539	FRYL	1848	653	2242	1076	1414	939	2247	2304	2632	2855	6325	6053	1470	887	1432	2798	3733	3203	1621	3236	2967	521	748	557	615	531	665	720	545	676	525	761	569	1029	1403	1157	1355	1630	94	1285	3754	2060	3397	8162	11805	427	4762	3518
ENSG00000075568	TMEM131	1540	646	2330	1137	1772	991	2229	2294	2724	3900	8596	7867	605	326	673	920	1421	1134	537	1327	1174	579	829	516	583	520	781	672	496	606	435	594	555	701	1163	1282	1588	1570	200	1464	4131	3624	3746	2029	2447	238	1419	2249
ENSG00000075618	FSCN1	4908	2901	6596	3303	5127	3334	4610	4958	5777	16141	50777	47009	3258	1994	3248	6507	7405	7165	3089	6833	4735	3580	2275	2058	3256	2888	2400	2859	2661	2813	2593	3035	3750	4002	7736	8289	15693	16839	27662	17554	42684	56575	20477	4362	4321	1905	2432	24052
ENSG00000075624	ACTB	27177	11882	36290	17723	33678	27183	21892	26189	26639	74449	190804	182965	26635	15072	28287	36133	34276	33726	13778	48917	25035	19309	22354	21732	28913	26952	25205	25249	19825	17528	18401	30079	24966	40840	72447	148515	205707	209755	334346	217315	349187	477930	233099	147862	97026	13254	19989	180072
ENSG00000075643	MOCOS	21	21	69	18	8	18	41	30	78	98	234	273	193	100	191	172	148	221	76	299	125	90	135	103	189	194	209	360	281	281	156	314	205	150	308	493	748	727	456	796	2299	2069	2583	2137	2425	117	450	1738
ENSG00000075651	PLD1	885	338	1481	572	811	429	400	345	475	346	692	668	31	13	35	64	28	30	11	55	33	42	62	30	64	76	86	59	47	52	61	66	69	33	79	84	72	103	18	105	274	149	119	220	253	17	83	183
ENSG00000075673	ATP12A	645	323	687	552	960	430	1036	1033	1071	1555	3520	3466	4	4	12	4	5	7	4	9	12	36	50	27	38	23	31	56	41	50	23	30	36	44	76	67	100	116	47	143	384	331	300	323	299	21	57	346
ENSG00000075702	WDR62	836	613	1048	815	951	707	1587	1538	1987	1980	5268	4894	393	263	425	988	1151	1263	536	1615	951	127	95	118	162	154	88	111	144	99	136	189	193	969	1483	2334	3810	4056	3636	3786	9935	11702	16051	5561	5571	358	1269	5117
ENSG00000075711	DLG1	2664	1105	3800	1045	1595	1005	1437	1476	1578	2412	4696	4553	1235	666	1229	2541	3480	2668	1648	3450	3132	1444	2148	1461	1725	1526	1925	1863	1488	1713	1205	1906	1533	1342	1670	1762	1591	2188	255	1724	3038	1668	1303	2875	3563	278	1782	3371
ENSG00000075785	RAB7A	1905	806	2078	1199	2827	1792	2123	2282	2115	3842	8865	8411	452	223	522	586	761	551	238	724	512	1791	2202	1651	2299	2041	2178	2344	1842	1859	1502	2108	1844	2478	4218	4919	6071	6317	3623	6393	22747	16543	2787	4136	4501	331	789	19363
ENSG00000075790	BCAP29	448	189	693	308	478	314	358	394	300	770	1526	1454	322	169	259	1161	1490	1216	716	1437	1386	341	603	469	437	345	443	630	538	559	325	551	344	307	496	251	245	223	74	206	791	403	343	316	388	21	178	577
ENSG00000075826	SEC31B	46	43	79	35	77	29	185	171	250	78	199	184	18	19	28	77	242	74	104	160	239	13	32	16	22	28	28	39	35	35	21	17	20	54	118	208	346	318	112	390	1225	1108	4759	464	383	22	206	1335
ENSG00000075856	SART3	1334	380	1418	962	1278	1059	1748	1701	2218	3346	7310	7014	1484	930	1355	3890	4582	3974	2546	5421	4415	1571	1675	1391	1698	1660	1852	1761	1556	1642	1302	1895	1719	3990	8616	3641	5458	5451	1077	5553	3875	3858	4251	2729	2372	226	1263	6360
ENSG00000075884	ARHGAP15	0	0	0	4	0	0	0	0	9	2	0	2	2	1	1	15	50	2	37	18	61	0	0	0	1	2	2	1	0	3	1	1	0	0	12	2	4	0	2	1	1	7	0	3	5	0	7	2
ENSG00000075886	TUBA3D	51	43	53	39	43	41	140	190	209	76	255	265	4	1	6	8	18	9	6	4	10	1	1	1	2	0	1	1	0	0	3	2	0	4	6	16	25	33	29	38	98	118	159	148	71	3	45	67
ENSG00000075891	PAX2	4	0	1	0	5	0	0	0	5	4	10	4	0	0	0	5	31	1	5	8	20	0	1	0	0	1	4	0	0	0	0	1	2	0	1	3	9	4	6	4	4	2	4	0	10	0	1	3
ENSG00000075914	EXOSC7	249	117	339	166	294	208	249	255	343	775	1521	1740	332	223	324	1524	1445	1579	813	1704	1439	706	905	646	688	798	869	807	695	581	576	863	687	999	2087	1855	2834	2315	824	3193	5475	3884	1838	1445	1243	112	487	7082
ENSG00000075945	KIFAP3	168	78	228	83	91	89	110	125	144	313	639	590	97	61	111	855	988	808	366	852	439	109	164	80	97	112	115	143	91	138	75	161	105	56	177	77	121	101	18	116	234	120	64	111	147	13	55	204
ENSG00000075975	MKRN2	403	152	593	227	364	193	374	286	331	784	1932	1824	290	196	259	792	978	727	425	823	723	405	477	324	429	392	514	402	334	448	364	532	474	159	380	485	706	632	240	816	2615	2402	1347	1642	1766	92	370	2580
ENSG00000076003	MCM6	1186	535	1355	1037	1606	1360	1688	1662	1726	3537	7523	7570	2073	1284	2096	3842	5448	4151	2729	4373	3696	3438	4431	2747	2812	2773	3701	2725	2081	2495	2086	2851	2298	5336	8545	6151	7182	8415	921	7508	14914	9156	4589	10705	12747	662	1407	14642
ENSG00000076043	REXO2	927	319	1206	415	788	516	545	496	463	963	2236	2054	1031	578	958	3095	2125	3478	1371	3004	1963	784	877	761	874	849	1082	729	645	665	545	898	670	672	937	1659	1820	2291	558	2086	6365	4173	1557	616	908	122	278	6576
ENSG00000076053	RBM7	450	182	619	259	450	224	369	421	445	915	1585	1710	678	369	635	1028	965	1241	625	1254	994	571	688	551	651	526	702	640	533	698	434	778	568	205	319	690	669	748	246	604	1832	949	506	1390	1932	112	650	1542
ENSG00000076067	RBMS2	703	343	826	401	568	480	681	659	723	2158	4951	4736	624	315	650	650	709	517	289	663	717	356	358	345	451	347	377	326	327	315	277	453	449	205	247	670	639	790	560	728	3165	2730	1735	2895	3223	195	357	2728
ENSG00000076108	BAZ2A	1530	656	1981	1037	1817	1160	1972	1922	2275	3483	7624	7097	682	471	934	1281	1739	1627	757	2409	1801	1110	1053	1148	1265	1156	986	1103	1243	1076	881	1484	1469	3412	4858	6678	8959	9710	7675	8339	18588	18862	17598	13989	12856	1015	1716	15621
ENSG00000076201	PTPN23	765	375	799	539	711	754	1211	1484	1572	3539	9760	8508	327	205	440	315	516	394	187	357	354	148	194	119	125	111	142	171	154	160	123	142	150	975	1681	2739	4583	4448	5273	4410	1104	1752	4312	1378	1239	229	618	687
ENSG00000076242	MLH1	597	175	631	336	565	345	524	517	596	1120	2478	2335	707	401	643	3179	3313	3035	1654	3339	2667	870	1098	780	949	823	946	914	712	853	819	1050	895	774	1210	1724	2021	2194	497	2103	5319	2965	2245	2726	3571	146	723	4771
ENSG00000076248	UNG	650	395	549	701	775	698	1042	917	1190	1814	4100	4056	890	515	934	3770	4637	3563	2400	5186	4240	2137	2586	2193	3487	2595	2861	2217	2063	1732	1989	3666	2447	1966	3353	3553	4859	4839	4474	5451	9534	8489	3409	2142	3116	292	518	9023
ENSG00000076258	FMO4	36	34	115	9	41	11	2	10	10	9	23	29	11	8	12	61	86	53	55	117	97	192	222	195	184	131	192	199	180	214	159	300	167	16	38	50	94	64	12	72	261	157	114	208	158	12	80	267
ENSG00000076321	KLHL20	239	94	346	98	202	141	196	171	264	549	1011	1095	184	120	190	730	903	773	408	855	723	463	579	491	568	438	577	496	475	578	403	621	423	301	367	362	417	499	51	411	948	639	460	705	821	34	210	1020
ENSG00000076344	RGS11	106	67	151	46	66	71	92	70	115	38	83	79	10	0	11	9	27	9	19	27	63	3	2	0	0	1	0	1	1	3	4	1	2	14	36	63	140	99	76	114	246	275	1049	17	30	3	40	210
ENSG00000076351	SLC46A1	96	56	164	36	84	28	44	38	38	105	268	272	97	69	78	103	128	100	40	82	94	45	51	36	38	36	31	45	44	47	36	44	30	10	56	109	170	194	252	167	551	574	384	187	297	23	79	323
ENSG00000076356	PLXNA2	665	261	1127	557	988	559	883	771	943	1685	3683	3617	28	9	26	360	1890	413	371	403	719	5	7	3	10	10	19	7	2	4	6	15	13	73	87	117	166	210	133	149	285	469	652	401	272	18	123	281
ENSG00000076382	SPAG5	2093	1102	2069	1555	2683	1537	3153	3123	3597	4213	8464	8710	1436	859	1368	3122	3375	3428	1512	4662	2583	685	758	629	640	654	660	730	635	629	571	792	726	2579	4280	3209	4607	4747	661	4553	9224	6725	14631	8560	9042	402	1998	11280
ENSG00000076513	ANKRD13A	650	285	893	436	604	428	741	885	892	1631	4128	3662	251	155	284	1148	1260	1062	558	1543	1074	253	346	266	298	252	281	337	271	310	255	378	297	332	565	469	628	628	401	695	2641	1639	1377	1164	1583	64	210	2114
ENSG00000076554	TPD52	842	247	909	672	1028	768	1216	1293	1454	2070	3727	3969	588	309	504	397	558	573	271	763	574	1418	2284	1545	1564	1401	1966	1636	1165	1488	1200	1977	1341	261	436	696	737	694	219	736	2488	1118	408	312	430	65	321	2120
ENSG00000076555	ACACB	160	140	299	139	241	139	386	414	440	471	1195	1261	120	77	156	204	398	209	183	480	477	57	91	81	74	56	80	109	106	101	62	81	93	175	349	526	998	904	275	923	1835	2374	3793	2103	1891	119	676	1748
ENSG00000076604	TRAF4	659	385	769	561	697	585	1060	985	1160	3241	9318	9331	911	622	851	2368	2183	2466	1023	1979	1519	511	476	397	733	682	646	551	512	428	451	794	715	977	1849	3239	5787	6307	9117	6534	22453	24895	28625	6830	5449	450	2168	15601
ENSG00000076641	PAG1	802	266	1852	395	609	171	53	45	48	25	40	54	141	80	129	279	236	191	94	171	107	18	20	19	30	36	52	10	10	13	12	19	14	5	12	14	12	10	10	2	20	18	15	17	52	3	10	19
ENSG00000076650	GPATCH1	345	102	332	222	314	134	341	331	418	438	1021	946	127	75	116	313	387	361	181	441	313	205	259	184	213	230	261	239	230	265	171	243	219	264	572	410	515	555	119	519	795	530	725	479	488	28	168	970
ENSG00000076662	ICAM3	0	0	12	2	0	0	1	1	5	14	39	46	40	30	39	10	9	27	10	22	4	6	3	5	8	9	12	12	10	4	2	6	13	20	47	57	101	121	207	111	592	556	458	97	172	10	21	449
ENSG00000076685	NT5C2	570	187	723	347	608	358	519	506	564	1158	2322	2391	555	352	574	1155	1278	1185	624	1415	1056	367	436	408	434	365	422	408	344	291	341	514	449	706	860	1065	1038	1279	227	982	4887	3440	1519	1862	2185	116	475	3553
ENSG00000076706	MCAM	262	92	331	224	264	163	322	274	350	674	1775	1767	578	339	516	1071	561	741	223	842	501	130	139	120	230	120	179	105	92	81	102	232	120	221	457	590	1033	992	976	1115	2634	3232	3230	932	830	108	302	3540
ENSG00000076716	GPC4	263	172	294	155	303	393	292	371	294	1175	2313	2484	12704	7108	13210	9508	9609	11324	4516	11480	6968	5440	6919	5809	13037	11164	12782	9232	7159	6873	3098	5448	4729	6136	10215	11633	14639	16788	8359	14543	15998	15442	8324	8112	9007	1244	1834	12671
ENSG00000076770	MBNL3	420	198	967	267	409	140	283	152	182	2000	4120	3966	265	144	222	1693	3419	1861	1617	3126	4197	41	77	52	79	69	101	131	114	139	41	65	42	95	170	141	177	132	26	138	672	403	392	888	1365	71	473	469
ENSG00000076826	CAMSAP3	182	157	191	196	209	258	449	374	446	704	2062	1736	183	126	184	68	179	104	96	312	249	38	33	30	31	35	21	31	30	24	14	23	30	410	566	1405	2186	2406	3090	2241	2863	5060	7313	539	406	143	314	2533
ENSG00000076864	RAP1GAP	130	41	115	63	97	45	228	162	202	286	747	752	69	51	68	46	79	53	33	112	90	67	83	70	74	74	57	78	71	72	67	112	115	145	372	381	728	632	686	772	1761	2021	3079	702	539	58	203	1497
ENSG00000076924	XAB2	552	291	531	461	628	605	726	718	724	1534	4299	3949	282	191	328	616	735	695	354	795	625	67	67	65	73	102	92	103	87	69	77	84	112	1215	2477	1893	3209	3375	4387	3492	8935	11079	14952	3708	3429	374	754	7931
ENSG00000076928	ARHGEF1	537	186	609	256	429	277	358	399	403	903	2478	2289	308	137	298	612	653	641	283	868	576	107	78	81	96	97	65	110	107	81	69	101	122	675	1273	1394	2303	2580	3080	2514	3416	5157	8482	983	986	151	345	4561
ENSG00000076944	STXBP2	255	92	259	71	141	108	196	181	206	401	867	883	102	64	102	137	118	224	104	306	206	88	84	95	92	95	74	135	115	75	60	73	96	290	778	887	1493	1434	1678	1638	3649	4241	4893	3598	1617	82	454	3784
ENSG00000076984	MAP2K7	417	233	506	283	453	421	512	646	624	1282	3888	3423	233	138	227	459	800	501	301	804	615	337	279	293	458	450	312	383	312	244	302	518	501	678	1446	1366	1960	1894	2709	2034	2070	3539	3620	598	534	144	265	2735
ENSG00000077009	NMRK2	532	270	263	407	513	511	492	533	629	962	3198	2759	468	291	461	257	74	309	73	447	140	149	151	115	179	149	167	95	118	52	117	140	145	997	1639	2104	3642	3449	5444	4010	13462	12853	5714	623	936	167	255	8591
ENSG00000077044	DGKD	184	91	380	107	152	146	269	256	294	372	991	928	234	148	252	571	932	538	356	592	639	132	117	135	189	193	164	200	160	140	135	237	243	432	717	913	1558	1660	1201	1563	2566	4218	9945	1977	1641	143	584	3724
ENSG00000077063	CTTNBP2	30	18	112	3	16	5	27	19	18	12	24	37	345	166	347	231	402	280	198	646	497	538	636	571	667	515	723	560	447	534	385	680	507	709	1133	1179	1465	1700	135	1332	4951	3450	4818	4921	6491	208	1768	4263
ENSG00000077080	ACTL6B	6	0	0	4	9	0	10	13	6	4	15	9	6	6	5	7	74	2	55	9	25	11	6	9	2	5	2	3	3	2	7	10	8	24	36	42	109	65	86	125	435	340	229	29	15	8	18	222
ENSG00000077092	RARB	192	105	357	144	174	151	167	90	168	287	608	668	120	63	110	288	613	217	253	383	846	3	17	12	12	6	13	8	12	12	12	14	12	9	8	11	12	7	0	6	24	20	32	130	189	0	202	26
ENSG00000077097	TOP2B	2577	689	3080	1388	2314	1721	2508	2385	2585	4677	8652	8666	4967	2774	4496	13316	19822	13521	9581	16897	16291	4589	6524	4652	4921	4649	5063	6017	4507	4690	3919	6008	4797	11768	17193	6477	6307	7380	573	6378	6677	3512	1613	3313	4511	668	1209	9035
ENSG00000077147	TM9SF3	2290	1048	3720	1528	2353	1712	2192	2181	2289	7571	15013	16563	3014	1777	2646	9591	11649	9716	5411	10155	7910	28175	24372	23601	36168	27877	31436	29643	23974	23887	22905	36820	33533	1913	2979	4149	3510	4433	742	3589	11349	4501	1455	4486	6620	518	1304	9597
ENSG00000077150	NFKB2	2443	1042	2786	2199	3070	2749	5767	6107	6823	13961	34767	33460	278	198	338	194	230	284	112	352	283	40	44	44	34	53	33	52	54	59	44	105	88	881	2171	1379	2608	2314	2754	2828	6503	6017	8190	998	1187	157	426	4284
ENSG00000077152	UBE2T	378	191	542	305	602	406	533	680	624	1264	2774	2985	344	197	248	1391	1376	1135	684	1768	1163	1006	1167	994	1305	1072	1200	1004	945	1059	464	811	610	431	808	1094	1357	1248	742	1530	8880	4576	1550	1399	1570	64	199	4669
ENSG00000077157	PPP1R12B	932	469	1252	668	1007	585	1609	1596	1781	1984	4275	3828	337	171	370	462	959	483	366	699	800	128	185	146	174	157	171	237	166	232	155	229	201	393	505	703	783	969	100	725	2685	2126	3467	2450	2726	121	1484	2371
ENSG00000077232	DNAJC10	2213	805	3012	1048	1536	841	1060	1059	1093	2325	4593	4475	2377	1381	2183	8142	7634	7975	3694	9308	7032	3858	5168	3781	4193	3663	4982	4031	3206	3612	2802	4609	3398	1865	2600	2953	2716	3191	361	2558	7733	3924	2600	3368	5635	350	1944	7337
ENSG00000077235	GTF3C1	4062	2154	4785	2885	4638	3112	5716	5774	7028	7946	19573	18960	2584	1575	2578	4664	5389	5708	2277	7590	5103	557	378	497	640	565	370	449	491	459	498	793	846	3151	5221	6065	9688	10018	8270	9384	13578	15012	17717	14170	16884	1388	2599	10769
ENSG00000077238	IL4R	80	48	94	71	80	115	202	180	217	463	1042	987	202	118	264	569	414	631	209	452	271	160	102	125	181	144	138	143	141	127	96	155	147	268	544	1111	1692	1761	1961	1796	5278	4932	2976	1411	1503	135	293	4260
ENSG00000077254	USP33	834	384	1151	519	749	367	836	1010	832	1582	3439	3367	1052	700	986	5137	6281	5200	3403	5550	5319	1162	1641	1104	1499	1420	1613	2314	1889	1916	1029	1469	1177	2049	2490	1556	1519	1895	223	1440	4310	2211	1571	1621	2558	196	619	4342
ENSG00000077264	PAK3	49	9	42	17	18	35	35	21	46	71	168	165	174	95	229	763	2494	652	855	1925	1417	145	284	141	212	215	277	420	341	365	149	185	131	184	189	266	244	323	40	266	556	430	822	690	719	54	505	711
ENSG00000077274	CAPN6	87	3	187	22	46	74	44	13	36	96	195	205	44	35	54	52	77	38	31	57	63	308	291	285	399	376	423	345	284	277	206	279	256	152	275	424	540	567	250	548	1280	901	477	367	519	36	49	676
ENSG00000077279	DCX	0	0	0	0	5	17	7	0	6	2	7	10	39	12	30	289	5552	90	1408	274	1316	323	476	312	424	495	595	572	416	606	288	424	305	32	57	108	173	112	15	151	788	450	342	607	810	31	169	591
ENSG00000077312	SNRPA	1006	466	1198	893	1470	920	1534	1620	2057	2418	6670	6051	736	447	749	1054	1492	965	618	1827	1381	1268	1337	1064	1366	1480	1215	1591	1336	988	1238	1346	1435	465	774	3832	5923	5432	7825	6467	17809	23293	13300	4209	3183	572	789	15262
ENSG00000077327	SPAG6	5	5	13	2	12	6	6	2	11	15	65	58	1	2	1	12	17	9	11	18	12	3	4	0	4	1	3	2	1	1	7	5	1	3	17	6	8	12	0	14	25	22	7	7	18	0	3	32
ENSG00000077348	EXOSC5	140	69	110	90	110	169	137	140	116	346	961	1009	118	69	122	781	602	874	368	946	598	417	337	333	457	410	366	379	319	284	336	454	490	208	411	951	1360	1381	2351	1581	5456	6202	2782	425	571	75	117	4747
ENSG00000077380	DYNC1I2	1164	434	1864	631	1188	922	849	944	1068	2256	4460	4747	938	619	913	4925	5628	4405	2460	5263	3965	720	933	752	804	825	841	934	742	923	593	775	628	1375	3021	2460	2797	2914	314	2753	6644	3279	1268	2665	3134	178	578	6252
ENSG00000077420	APBB1IP	31	9	118	5	18	13	6	9	12	15	39	36	0	0	0	0	2	0	2	0	0	5	3	1	1	4	0	1	0	0	3	3	3	1	18	0	1	8	5	5	8	4	5	2	0	1	1	2
ENSG00000077454	LRCH4	221	101	240	113	124	120	275	286	409	390	1136	1096	85	61	86	174	183	160	98	248	181	3	0	6	1	0	0	3	6	2	1	6	4	81	151	466	765	856	929	796	1352	2410	4453	678	414	67	438	1003
ENSG00000077458	FAM76B	356	145	603	317	488	220	578	523	742	992	1982	1919	498	265	481	1234	1503	1201	740	1343	1303	633	1084	660	536	394	628	639	565	720	339	641	411	450	769	440	409	452	86	402	1668	823	839	425	522	66	369	1491
ENSG00000077463	SIRT6	128	113	104	94	76	99	141	111	103	333	940	866	74	49	64	286	364	274	135	364	307	80	61	78	111	116	72	97	88	56	92	145	180	72	161	460	719	732	912	770	2472	2908	2121	221	227	83	95	1978
ENSG00000077498	TYR	2	0	0	0	2	0	0	0	0	1	4	1	4	3	4	7	8	4	3	0	6	0	0	0	0	0	0	0	0	0	0	0	0	0	0	0	1	0	0	1	1	0	0	2	0	0	2	2
ENSG00000077514	POLD3	757	318	793	481	531	439	748	686	821	1095	2017	2149	449	279	469	2137	2729	1896	1226	2884	2375	2218	2684	1994	2285	2183	2360	2288	1858	2254	1992	2585	2434	778	1523	1048	1334	1203	176	1303	3795	1751	1330	1593	2371	111	580	3156
ENSG00000077522	ACTN2	20	0	27	11	30	3	44	21	42	10	33	36	34	13	23	14	26	15	12	33	35	51	63	37	57	43	62	47	37	51	35	66	60	131	187	90	155	167	30	134	459	457	967	271	254	15	205	412
ENSG00000077549	CAPZB	1680	694	1967	1069	1969	1329	1800	1890	2031	2720	7354	6607	833	521	872	1716	1687	1591	728	2148	1529	10258	8357	6662	8485	6814	7245	9368	7822	7049	5005	6888	6618	4056	7061	6789	8832	8266	14040	9911	12611	11542	5847	3295	3398	372	648	11766
ENSG00000077585	GPR137B	48	14	79	109	92	93	177	112	143	140	334	359	41	26	43	43	149	28	46	41	97	169	236	182	155	146	150	199	186	218	206	309	275	47	78	161	267	224	113	293	789	595	811	221	243	13	162	387
ENSG00000077616	NAALAD2	494	187	1054	185	285	140	114	160	126	195	438	366	149	66	128	379	983	290	495	782	1473	101	194	112	102	63	106	105	99	112	73	122	88	144	201	230	194	239	26	220	644	389	414	414	632	23	453	752
ENSG00000077684	JADE1	1505	589	1845	754	1080	829	1330	1416	1440	1721	3556	3688	3565	2127	3456	2742	2905	2711	1438	3872	2419	2241	3308	2031	2146	1906	2545	2267	1765	2158	1795	2842	2234	3464	5048	7594	8142	9653	1928	8190	12374	11430	13725	12909	12832	871	4351	14347
ENSG00000077713	SLC25A43	218	94	275	119	221	139	309	297	408	597	1350	1309	74	51	78	138	105	83	36	143	108	71	113	86	94	95	99	130	77	89	76	77	76	65	122	149	219	227	121	229	582	626	320	171	230	15	78	483
ENSG00000077721	UBE2A	239	103	429	206	252	126	390	416	402	1148	2374	2330	395	217	395	892	1067	997	505	1185	1012	1010	1495	1056	1291	1134	1392	1455	1060	1034	930	1434	929	461	717	966	998	1061	961	990	2277	1508	640	355	495	101	168	1982
ENSG00000077782	FGFR1	1039	649	1741	669	1102	969	598	644	779	2312	5630	5494	3066	1968	3297	5960	10571	6538	4943	15210	12847	2966	5947	3127	3141	3135	3131	3992	3059	3395	3069	4397	3862	8925	16700	16451	29990	28387	32599	30071	97109	109538	122155	31292	32855	2524	8257	78999
ENSG00000077800	FKBP6	1	0	6	7	8	35	15	3	17	4	5	0	0	1	0	0	0	0	0	1	2	1	2	1	3	2	1	6	4	3	2	0	0	0	0	0	7	4	2	3	15	9	4	7	2	0	1	7
ENSG00000077935	SMC1B	56	25	21	19	23	15	35	14	38	63	87	109	9	2	6	14	12	20	8	10	19	8	5	4	3	2	7	2	4	7	11	10	4	8	31	6	7	3	0	9	7	11	4	22	17	2	13	14
ENSG00000077942	FBLN1	2400	1304	3618	766	1166	931	693	672	795	868	2443	2238	572	423	608	1302	1804	1265	755	1911	1630	1096	1102	919	975	887	967	1120	871	856	818	1200	1267	1866	4141	4652	9296	8339	12097	10050	25837	30900	15695	5320	5693	732	1099	14554
ENSG00000077943	ITGA8	24	0	57	11	5	20	6	19	6	1	5	3	0	0	1	28	20	26	10	31	10	5	1	1	4	10	5	0	0	1	0	2	1	2	0	4	1	2	2	2	1	7	2	0	1	1	0	1
ENSG00000077984	CST7	0	0	0	0	3	0	7	2	0	2	7	6	1	1	4	9	3	2	1	4	0	0	0	0	0	0	0	0	0	0	0	0	0	0	0	1	2	5	1	7	12	26	35	28	22	0	22	18
ENSG00000078018	MAP2	1	1	0	2	6	0	6	7	22	76	163	156	110	68	129	1623	12935	982	4449	2536	6882	143	181	99	184	124	217	110	110	119	137	172	170	310	397	406	465	496	84	390	1072	520	634	718	1271	59	309	577
ENSG00000078043	PIAS2	1445	491	1556	853	1261	957	2439	2324	2925	3068	6340	5942	1089	552	1046	998	1539	995	687	1490	1442	907	1445	1080	1309	1110	1363	1326	1101	1173	842	1477	1016	1339	2216	1224	1367	1283	270	1244	4803	3174	2565	3318	3595	220	2709	3962
ENSG00000078053	AMPH	6	18	23	2	10	0	18	32	39	9	16	18	70	35	79	149	999	123	347	321	690	126	174	68	121	93	121	164	121	158	147	168	181	426	618	355	475	546	102	562	1401	644	963	891	1243	51	337	906
ENSG00000078061	ARAF	382	135	536	228	403	312	727	776	968	1441	3738	3618	164	111	219	411	648	391	237	633	517	436	384	300	402	337	332	389	317	323	274	341	376	351	553	1214	2101	2122	2975	2150	5562	7966	8762	1614	1555	148	416	3954
ENSG00000078070	MCCC1	209	77	275	179	230	185	274	335	247	555	1301	1316	147	82	148	805	959	774	477	1266	1063	220	380	240	195	193	258	338	226	224	183	227	203	835	1698	723	1029	1127	152	1056	1820	1558	2324	1385	1789	118	617	2276
ENSG00000078081	LAMP3	13	1	24	7	9	12	24	16	33	25	64	58	0	3	2	3	6	8	0	5	4	0	8	7	2	5	7	4	2	7	4	8	8	9	16	2	10	12	4	19	29	25	20	24	3	0	7	28
ENSG00000078098	FAP	469	211	836	58	114	88	35	30	21	155	324	369	0	0	0	2	8	0	1	0	3	0	0	1	4	5	7	0	0	0	2	3	1	0	0	0	0	0	0	0	0	0	1	0	0	0	1	0
ENSG00000078114	NEBL	235	77	485	139	207	50	48	59	61	192	500	416	587	336	558	1706	2532	2278	1469	3606	3542	422	1124	412	423	301	535	381	260	353	366	535	394	309	496	479	635	534	74	604	2501	1257	1515	1954	3472	100	1038	1899
ENSG00000078124	ACER3	300	149	507	176	207	122	118	125	125	287	605	617	357	181	346	661	1113	634	456	1202	1130	493	611	424	546	491	554	523	416	543	348	488	397	247	285	499	572	560	124	527	2236	1123	948	918	1466	88	422	1727
ENSG00000078140	UBE2K	1544	592	2105	1089	1930	1467	1500	1574	1591	2798	5639	5876	2196	1217	2152	3078	3772	3734	1929	3972	3336	5334	7623	5589	5969	5362	6550	6053	4848	5060	4002	6888	5272	2319	3231	4513	4280	5024	1191	4205	12243	6383	2201	3631	5043	465	1280	11860
ENSG00000078142	PIK3C3	436	210	601	254	390	246	491	534	522	745	1459	1369	636	326	656	2299	2413	2368	1201	2575	2146	742	1058	705	829	728	823	939	658	909	679	842	751	784	1193	923	900	1092	84	871	1984	1150	826	1395	2039	110	1108	2553
ENSG00000078177	N4BP2	2967	818	3218	1785	2605	1111	4582	4387	4606	7299	15016	14161	2091	1222	1950	2957	4626	2925	1858	3973	3598	1328	2142	1617	2371	1541	2398	2101	1883	1727	1097	1744	1084	1928	2050	1514	1374	1542	166	981	2928	1815	2125	5168	7398	417	3376	3421
ENSG00000078237	TIGAR	627	144	888	445	750	420	995	909	1052	2061	3730	4231	259	155	250	945	603	1022	355	1012	528	198	295	206	208	243	277	273	236	274	148	232	227	720	901	476	458	528	142	507	907	476	311	235	356	37	107	952
ENSG00000078246	TULP3	580	227	772	303	544	247	579	525	655	514	1193	1168	312	178	305	457	535	470	260	858	553	278	374	260	262	247	278	333	240	222	188	319	230	503	789	900	1193	1255	594	1266	3668	2781	1777	1044	1009	69	123	2514
ENSG00000078269	SYNJ2	573	295	592	381	624	441	482	494	515	793	1627	1612	483	294	475	863	521	728	299	769	425	418	350	427	650	464	659	427	419	497	412	640	436	367	582	540	730	896	229	770	1686	1393	1398	1311	1568	107	327	1175
ENSG00000078295	ADCY2	4	0	20	2	3	16	5	0	2	21	79	65	647	337	652	359	313	502	165	639	492	1712	1439	1438	3328	2822	2975	1778	1534	1636	1818	2610	2547	1635	3142	2678	4468	4095	1806	4527	15321	11930	13071	16761	18683	426	7421	9411
ENSG00000078304	PPP2R5C	1256	628	1814	823	1334	873	1476	1355	1774	2798	6121	5961	934	519	974	4006	4298	3793	1917	5389	3762	4340	5406	3992	3918	3347	4074	5083	3869	4880	3466	5011	4074	694	1031	1715	2011	2114	339	2045	6301	3630	2375	3072	3438	245	925	5534
ENSG00000078319	PMS2P1	54	15	65	47	94	22	86	77	139	162	364	351	69	44	76	259	255	247	124	317	248	25	26	23	36	25	27	37	27	34	27	37	32	55	134	156	179	164	195	203	438	301	179	250	208	11	116	489
ENSG00000078328	RBFOX1	33	16	65	37	53	14	215	264	256	44	113	83	28	14	41	14	112	11	32	27	46	44	42	38	46	38	40	49	33	34	38	46	45	32	38	62	58	90	46	58	215	176	224	74	113	3	121	131
ENSG00000078369	GNB1	2802	1311	3244	2033	2945	2552	2954	2976	3364	7118	16092	15102	1772	1047	2007	3900	5656	3787	2352	4651	4289	7126	8551	7299	8734	7454	8257	8334	7631	7014	5756	9075	7220	3770	6694	10988	16603	14515	8953	16909	68907	64135	23979	33594	32426	1702	1679	48147
ENSG00000078399	HOXA9	80	27	205	44	82	36	23	11	8	39	87	87	0	0	2	8	133	1	2	0	2	0	0	0	0	0	0	0	0	0	0	0	0	5	0	0	0	1	0	0	0	1	0	0	0	0	0	1
ENSG00000078401	EDN1	24	31	70	3	13	18	0	3	4	5	6	8	326	182	259	336	84	140	15	58	29	36	69	49	54	54	59	32	27	38	31	34	36	19	24	9	25	25	26	19	49	36	57	13	11	5	5	51
ENSG00000078403	MLLT10	1911	770	2752	1262	2218	1155	2878	2963	3352	3925	8215	7427	1110	631	1143	1037	1906	1102	822	1800	1698	1021	1493	1100	1108	896	1163	1296	1112	1195	907	1481	1008	1023	1417	2011	2430	2576	402	2310	14317	8075	7537	5471	6842	289	1787	9830
ENSG00000078487	ZCWPW1	32	2	23	17	32	16	28	23	52	48	113	93	18	11	19	90	116	115	43	138	117	30	23	15	37	18	26	19	16	26	42	52	49	14	66	41	49	46	16	64	62	71	120	34	40	4	29	132
ENSG00000078549	ADCYAP1R1	0	0	3	6	9	11	9	14	12	1	13	10	55	49	56	141	677	129	241	644	701	119	169	113	140	117	129	126	110	82	137	227	158	217	424	873	1561	1361	1023	1435	4900	4689	3056	5111	5911	226	763	3981
ENSG00000078579	FGF20	0	0	0	0	1	0	0	0	0	0	0	0	0	1	1	3	0	4	2	0	0	5	5	5	11	4	12	4	8	5	1	5	2	9	4	5	2	5	2	5	18	11	8	10	5	3	6	16
ENSG00000078589	P2RY10	0	0	0	0	0	0	0	0	0	0	1	0	0	0	0	0	0	0	0	0	0	0	0	0	0	0	0	0	0	0	0	0	0	0	3	0	0	0	0	0	1	2	0	0	0	0	1	1
ENSG00000078596	ITM2A	94	63	161	82	108	179	68	51	102	387	589	848	129	94	130	184	270	183	105	384	255	4336	4613	4641	5360	4217	4729	3025	2555	3258	2842	5207	3799	203	350	556	734	709	301	749	2986	1746	890	820	1100	70	90	2231
ENSG00000078618	NRD1	4652	1989	4900	3905	6643	4217	8307	8531	8628	8413	18130	18134	1366	814	1397	4526	5416	4994	2748	6096	4782	3528	4249	2922	3500	3308	3943	3780	2780	3200	2580	3989	3442	4429	7435	6208	7430	8390	839	7663	10960	6938	5796	5976	6894	457	1464	13296
ENSG00000078668	VDAC3	1112	502	1205	1044	1584	1167	1482	1465	1512	2497	5669	6354	726	471	747	7693	7332	7763	3950	7696	5995	1613	1923	1468	1701	1712	1881	1792	1386	1698	1245	1716	1582	561	1313	2628	2713	3272	658	2998	6902	3333	1392	1471	2108	154	282	6901
ENSG00000078674	PCM1	3242	1156	3679	1713	2534	1321	4119	3938	4208	6674	13578	12637	3021	1720	2838	8949	13586	8896	5485	11454	10703	1963	2989	1935	2351	1944	2697	2484	1706	2077	1982	2551	2222	7702	11487	4120	4074	4910	330	3933	5303	2874	3264	5766	8263	696	3235	7421
ENSG00000078687	TNRC6C	971	468	887	599	818	512	1061	1035	1382	1831	4247	4053	243	155	320	473	1078	553	413	902	860	378	584	423	431	409	520	760	638	652	406	706	602	675	1188	1494	2269	1981	556	2241	1741	2252	3072	1835	1499	240	669	1413
ENSG00000078699	CBFA2T2	3610	1703	3711	2974	4548	3533	7070	6556	7843	6717	15550	15563	229	154	261	254	701	232	236	349	427	357	393	251	257	262	292	488	371	312	289	309	283	569	865	665	1267	1039	586	1242	4214	4793	4296	2112	2112	133	379	4077
ENSG00000078725	BRINP1	66	29	74	48	69	52	137	122	118	354	993	887	238	142	238	692	251	762	141	643	187	436	386	301	513	484	479	514	476	464	370	481	449	415	572	818	1297	1248	543	1306	4037	3494	2485	1982	1920	151	832	2448
ENSG00000078747	ITCH	2105	786	2769	1380	2203	1400	2573	2420	3028	3007	6600	6292	939	501	912	2503	3241	2329	1487	3003	2638	371	462	340	421	370	387	390	324	455	329	490	369	803	1392	1246	1138	1380	162	1105	1594	982	764	1605	2186	167	597	1755
ENSG00000078795	PKD2L2	12	7	12	20	18	3	16	21	30	32	79	66	15	5	16	10	27	19	12	17	23	0	0	4	6	5	2	2	2	1	0	2	3	2	0	4	0	6	0	1	11	6	7	34	27	1	29	17
ENSG00000078804	TP53INP2	250	102	235	99	249	159	238	210	319	584	1405	1214	57	27	66	118	174	154	55	180	102	155	238	155	184	207	191	217	179	174	155	280	188	90	121	224	392	269	430	389	655	713	321	222	124	29	83	292
ENSG00000078808	SDF4	1222	670	1518	707	965	642	1015	1044	1134	1666	4745	4574	395	260	365	2304	2446	2422	1304	2976	2114	403	357	313	494	475	319	414	382	327	419	529	534	2715	6918	1934	3516	3505	3665	3821	6678	8363	7722	831	641	203	445	6484
ENSG00000078814	MYH7B	321	182	211	177	271	216	323	419	547	693	1535	1563	10	12	23	22	40	37	23	42	44	3	5	5	0	0	1	1	3	4	2	5	2	7	43	26	58	32	9	48	95	121	449	179	121	21	168	75
ENSG00000078898	BPIFB2	0	0	0	0	0	0	1	0	0	0	1	0	0	0	0	0	0	0	0	0	0	0	0	0	0	0	0	0	0	0	1	0	0	0	0	3	0	0	7	0	0	0	6	0	5	0	0	111
ENSG00000078900	TP73	26	3	46	21	42	33	69	90	96	144	409	383	21	11	25	7	26	13	9	17	15	14	19	24	8	14	5	31	36	36	29	20	21	52	105	123	313	258	263	325	632	1040	1024	194	137	30	167	316
ENSG00000078902	TOLLIP	243	104	239	158	167	98	273	247	159	720	2402	2129	159	83	137	440	472	503	235	672	470	310	255	255	340	281	258	274	252	177	258	349	351	166	377	678	1339	1136	1736	1369	5551	6591	2451	599	878	98	325	3446
ENSG00000078967	UBE2D4	74	38	76	59	46	72	57	43	72	73	148	148	39	23	44	148	261	143	82	212	180	70	71	50	46	36	64	70	51	60	74	92	59	15	40	66	180	120	88	146	623	466	253	269	424	16	69	312
ENSG00000079101	CLUL1	5	0	19	5	1	0	9	0	4	5	11	6	2	6	4	14	35	20	18	36	39	5	8	13	5	5	10	13	23	12	6	8	13	6	8	3	10	8	1	6	38	13	21	14	21	2	8	31
ENSG00000079102	RUNX1T1	582	228	669	322	489	535	423	437	437	318	602	611	289	150	355	62	168	88	36	118	57	1456	1362	1627	1956	1337	1819	1187	1008	1302	1120	1863	1398	715	1075	690	860	881	105	743	1833	1477	1678	2790	2822	136	1889	1397
ENSG00000079112	CDH17	6	0	5	0	3	0	2	0	0	0	1	1	1	2	4	4	0	1	0	4	1	2	1	2	2	1	1	1	0	1	0	1	1	4	2	5	5	3	1	4	21	8	9	8	27	1	7	18
ENSG00000079134	THOC1	632	238	939	399	649	416	996	991	1427	1336	2609	2448	713	435	696	2260	3152	2290	1715	3039	2882	1153	1612	1279	1796	1694	2047	1593	1154	1416	1158	1879	1500	1613	2484	1438	1153	1373	161	1200	1796	973	756	831	1024	88	916	2940
ENSG00000079150	FKBP7	289	106	484	48	91	43	21	27	13	31	67	73	33	19	21	238	273	184	111	290	245	116	147	110	101	108	119	178	103	161	94	153	121	112	173	100	95	85	19	99	320	186	83	41	111	2	26	296
ENSG00000079156	OSBPL6	13	5	18	11	23	24	20	26	63	64	142	140	154	81	129	440	631	386	319	781	786	106	141	95	91	100	129	117	92	109	149	196	154	162	294	224	316	302	23	294	506	439	512	635	560	49	371	694
ENSG00000079215	SLC1A3	436	193	723	316	448	310	691	694	781	852	1950	1830	434	248	476	264	599	255	182	330	335	175	218	169	368	385	478	343	261	343	209	313	321	568	726	1275	1203	1541	154	1096	3175	1481	3269	2443	4075	121	1205	1932
ENSG00000079246	XRCC5	5687	2366	6458	4479	6692	4735	7077	6910	8182	16821	35259	36691	9095	5693	8455	29402	33971	26693	16567	36152	28849	20758	24370	18627	24357	22138	23030	24431	18348	18099	17878	25762	24125	12509	21542	20207	23765	23851	3021	23617	47750	24674	13488	34423	50003	2053	7452	39977
ENSG00000079257	LXN	91	54	59	33	48	19	20	32	43	65	167	144	92	49	65	130	180	147	102	170	178	37	40	21	12	16	28	41	31	34	20	30	21	63	108	86	72	102	38	114	207	151	136	54	104	8	61	262
ENSG00000079263	SP140	8	0	13	0	12	20	2	12	19	9	25	19	18	8	12	132	31	69	20	37	16	37	14	39	61	25	43	10	14	16	22	30	36	16	54	17	25	23	8	31	35	13	32	25	24	1	34	31
ENSG00000079277	MKNK1	357	168	580	226	304	224	527	517	714	654	1703	1681	80	56	79	417	436	436	233	542	518	245	287	221	251	244	254	342	267	286	210	260	216	226	423	511	660	763	614	657	2187	2180	2097	768	709	63	125	2200
ENSG00000079308	TNS1	1425	840	2276	679	920	626	199	208	328	370	835	802	104	65	126	308	271	117	73	141	223	58	48	58	58	46	38	40	35	38	35	49	51	67	134	257	414	355	338	388	712	982	1241	810	791	55	267	492
ENSG00000079313	REXO1	651	418	662	449	602	750	898	1012	999	1559	4271	3508	215	123	260	314	400	293	157	465	338	32	20	37	46	36	18	17	41	19	19	26	30	385	697	1534	2350	2531	3459	2507	3610	5363	5005	658	688	174	362	2376
ENSG00000079332	SAR1A	1567	611	2400	899	1216	1127	977	893	1117	4362	8989	9250	1898	1016	1715	7918	8200	7857	3982	9219	6849	3184	3817	2938	3444	3328	3625	3502	2793	3751	2894	4238	3313	866	1598	2407	2506	2733	602	2719	4982	2640	972	3950	4235	319	346	4700
ENSG00000079335	CDC14A	59	74	132	61	63	29	94	64	74	132	348	328	205	106	217	337	511	413	244	458	473	111	189	142	193	138	195	213	161	154	124	199	144	120	124	261	281	343	57	238	818	553	712	657	741	51	634	868
ENSG00000079337	RAPGEF3	16	13	30	5	17	7	3	25	28	11	33	34	69	57	83	116	82	145	48	69	53	14	14	18	24	21	25	31	23	16	11	15	17	61	174	228	426	330	334	369	836	897	2752	351	492	20	291	795
ENSG00000079385	CEACAM1	108	51	130	75	133	62	196	217	240	350	801	724	5	5	7	3	28	10	12	15	27	26	28	23	42	39	36	37	31	18	25	40	33	14	65	75	161	85	42	131	596	302	338	243	237	13	98	277
ENSG00000079387	SENP1	343	186	515	287	402	262	448	338	459	788	1715	1571	481	248	506	1172	1634	1076	736	1708	1423	1027	1248	873	976	808	941	1029	827	1089	712	1113	891	515	674	744	944	1009	157	906	3450	1978	1137	2604	3747	184	731	2582
ENSG00000079393	DUSP13	8	0	0	2	0	8	2	5	11	14	32	35	5	8	5	127	37	153	39	100	72	5	7	9	9	5	3	17	11	11	9	8	6	11	8	14	45	19	51	58	390	357	215	40	59	3	8	216
ENSG00000079432	CIC	1308	646	1714	796	1110	1097	1234	1397	1502	2104	6069	5392	292	191	356	489	851	571	382	879	750	91	98	96	109	103	75	117	95	78	101	120	105	709	1196	2682	4805	4062	4262	4544	3750	5662	13382	693	496	275	842	2949
ENSG00000079435	LIPE	32	22	16	16	58	17	80	69	99	113	334	310	21	18	27	65	142	88	45	123	112	13	14	22	6	22	8	17	17	13	13	16	24	55	88	159	384	292	387	437	1186	1737	1062	329	246	52	199	1008
ENSG00000079459	FDFT1	2547	1183	3277	1933	2690	1755	3089	3209	3536	6185	15673	14894	2850	1780	2835	5234	5536	5295	2345	6476	4920	5907	7044	5634	7927	7824	8439	9967	7922	10124	5923	8650	7236	3056	6843	8082	11550	11405	11129	12526	38669	25185	10624	10210	12839	865	1642	32837
ENSG00000079462	PAFAH1B3	186	161	263	169	206	156	191	246	282	701	1781	1976	180	114	218	1177	1873	1169	891	1674	1528	765	572	476	675	668	557	701	606	476	590	818	891	536	919	1299	2784	2747	4438	3205	12090	12275	5702	955	936	160	247	6964
ENSG00000079482	OPHN1	132	84	238	35	58	46	80	47	99	95	277	245	122	72	139	153	368	143	150	266	367	21	37	31	37	21	35	48	29	45	34	50	25	109	215	179	249	228	20	197	415	339	611	771	1021	71	505	426
ENSG00000079557	AFM	0	0	0	0	0	0	0	1	0	0	1	1	0	0	0	0	0	0	0	1	1	0	0	0	1	1	2	0	0	0	0	2	0	2	0	0	1	2	2	0	0	0	0	3	3	0	0	0
ENSG00000079616	KIF22	1366	835	1474	1217	1537	1082	2124	1911	2435	3365	8434	8231	1032	635	1035	3038	3494	3095	1603	4395	2845	320	323	246	268	264	234	302	270	240	256	342	311	1942	4116	3211	5058	5185	6580	5384	13624	14309	15529	5324	5884	409	1259	15469
ENSG00000079689	SCGN	0	0	0	0	0	0	0	5	0	0	4	1	0	0	1	0	1	0	1	0	0	0	0	0	2	2	0	0	0	0	0	0	0	0	0	0	0	0	1	0	0	0	0	0	0	0	0	1
ENSG00000079691	LRRC16A	632	138	869	232	420	226	266	252	263	475	1104	1066	829	476	771	741	557	769	283	1381	748	1833	2201	1784	1840	1774	2143	2127	1953	2449	1695	2629	1912	2323	3926	2217	2538	2866	337	2389	4044	2418	2010	3566	5626	311	1624	3651
ENSG00000079739	PGM1	355	161	648	164	293	110	137	103	113	578	1304	1339	1085	645	995	1925	1448	2755	882	3093	1915	775	1211	659	632	787	814	1491	1050	1212	907	970	954	1060	2179	2210	3754	3164	2980	4005	5200	5213	3572	2344	2663	222	447	5029
ENSG00000079785	DDX1	1549	427	1984	973	1331	1053	914	1109	1211	4219	7722	8142	1482	878	1403	5339	5210	4841	2525	4972	3819	5049	5567	4243	4776	4476	5367	4350	3282	4091	3428	5283	4722	7260	10657	5275	5144	6739	669	5344	7685	3766	1293	2380	3535	308	795	10924
ENSG00000079805	DNM2	1945	999	2121	1214	2034	1302	2469	2629	2640	5575	13926	13369	910	564	1044	2478	2750	2648	1231	3544	2545	323	276	364	383	395	261	317	321	302	313	549	560	2703	5216	4170	6802	7174	9326	7047	14768	16963	18088	6935	5700	528	1512	11746
ENSG00000079819	EPB41L2	1040	322	1466	727	1381	870	1240	1571	1569	2889	5960	5736	1304	680	1287	1374	1479	1541	697	1834	1259	2645	2569	2732	3915	3386	3750	3246	2889	2550	2257	3263	2854	3599	6325	4148	4876	5001	550	4696	5807	3963	3915	3891	5242	291	1844	6594
ENSG00000079841	RIMS1	8	0	1	3	6	7	8	2	5	4	10	5	52	33	47	75	360	104	136	131	198	43	56	43	58	34	50	43	38	33	34	60	36	73	107	121	112	165	31	113	282	154	227	631	901	37	450	257
ENSG00000079931	MOXD1	235	104	477	186	322	81	6	1	4	2	8	6	27	16	25	30	219	30	21	53	50	51	63	44	64	72	87	100	79	90	50	89	71	38	61	123	205	150	59	187	736	317	160	107	275	13	63	426
ENSG00000079950	STX7	713	315	925	531	751	398	628	683	659	1482	3099	3065	712	409	628	1854	1846	1891	934	2502	1875	1211	1800	1193	1304	1162	1473	1406	1088	1320	889	1393	996	609	920	788	887	901	147	839	2893	1556	860	1493	1536	106	1205	2734
ENSG00000079974	RABL2B	137	72	171	44	122	53	166	122	172	144	324	360	41	25	62	155	183	179	92	181	156	88	93	63	115	85	67	109	76	68	68	101	84	92	143	423	587	661	594	653	2823	2617	1866	550	557	35	110	2096
ENSG00000079999	KEAP1	301	168	385	190	371	256	344	448	273	1162	3383	3346	593	395	540	1763	1930	1935	914	2445	1615	511	443	485	547	528	502	417	342	325	451	617	627	664	1565	2034	3925	3663	4241	4147	14027	15269	6805	4570	4480	342	574	8811
ENSG00000080007	DDX43	512	114	608	305	570	459	736	676	859	1758	3559	3453	4	0	3	0	0	0	0	0	0	5	8	4	12	10	13	6	8	9	7	6	4	0	7	1	2	0	3	7	6	12	5	5	7	1	2	28
ENSG00000080031	PTPRH	62	23	114	28	34	87	60	71	98	77	197	207	36	15	33	12	54	12	24	17	37	3	3	2	0	0	2	2	0	0	3	7	0	4	26	16	29	17	27	29	77	90	93	60	76	4	10	78
ENSG00000080166	DCT	0	14	11	1	7	16	12	13	3	20	23	31	2	3	2	0	23	1	9	3	22	0	1	1	1	1	0	2	2	3	0	0	0	3	1	1	1	0	0	4	3	0	2	10	4	0	7	4
ENSG00000080189	SLC35C2	317	259	699	239	281	169	362	302	483	598	1469	1499	286	185	270	840	1291	980	540	1224	1129	1056	644	802	1376	996	747	862	868	709	794	1355	1349	222	524	974	1670	1507	2471	1697	5587	6174	7358	1958	1564	138	503	5147
ENSG00000080200	CRYBG3	90	18	228	38	71	32	29	17	32	152	318	330	546	337	482	615	1172	623	508	882	966	64	72	66	49	58	73	100	70	98	63	88	68	399	601	399	456	540	25	383	467	273	631	1280	2285	150	1206	576
ENSG00000080224	EPHA6	74	0	112	12	29	26	5	0	0	3	8	8	8	6	7	5	16	13	14	23	12	15	16	15	13	16	23	18	21	22	15	18	9	8	10	64	57	65	50	54	128	76	85	306	275	19	192	122
ENSG00000080293	SCTR	20	31	24	8	27	9	30	41	39	50	112	100	6	5	5	3	15	4	4	7	3	1	1	0	0	0	0	2	3	0	1	0	0	6	7	15	22	38	16	35	136	222	421	127	138	2	92	205
ENSG00000080298	RFX3	84	27	108	39	55	50	84	75	115	184	345	338	654	361	660	744	2041	893	770	1129	1534	416	629	427	433	321	456	396	407	521	300	505	345	338	347	479	475	692	62	386	1454	930	1653	5409	5584	219	2206	1526
ENSG00000080345	RIF1	5677	1793	5943	3736	5422	2745	13730	13789	13491	22054	43801	41824	5431	3094	5137	11260	12936	12320	6363	16355	12008	4383	6477	4722	5265	3978	5013	4819	4127	5300	4102	4932	3955	5965	7719	4024	3554	4122	402	3308	6611	3824	4258	13600	19136	1394	7141	7358
ENSG00000080371	RAB21	771	276	1311	519	776	600	709	700	893	1947	3854	4192	1023	584	999	2205	2836	2265	1259	2164	2138	1644	2243	1688	1984	1731	2232	2060	1670	1940	1290	2104	1614	652	827	854	695	748	232	688	1185	810	537	510	521	133	436	1143
ENSG00000080493	SLC4A4	48	2	32	10	26	27	24	12	13	77	193	173	53	25	39	40	81	31	32	38	57	67	82	63	95	70	93	69	101	72	60	127	92	29	29	50	52	87	7	41	201	99	71	179	219	12	106	106
ENSG00000080503	SMARCA2	2997	947	3249	1969	3100	2154	4220	4243	4469	7593	17442	16845	94	62	95	773	486	939	307	674	363	605	748	552	408	382	480	272	217	246	436	577	496	368	766	351	340	453	46	346	681	916	871	827	505	82	402	1240
ENSG00000080511	RDH8	0	0	0	0	0	0	0	0	0	3	2	1	0	0	0	0	1	0	0	0	0	1	1	1	0	0	1	3	1	1	1	1	0	0	0	4	3	0	2	3	35	34	22	2	2	0	1	25
ENSG00000080546	SESN1	563	219	703	403	567	465	915	761	1154	2521	5916	5626	332	229	333	1002	834	1065	363	1120	694	1452	1521	1081	1499	1219	1626	1801	1235	1479	1345	1918	1575	531	659	780	755	982	254	781	1940	1123	624	858	1161	63	411	2154
ENSG00000080561	MID2	40	1	50	22	47	58	24	48	65	147	369	409	26	13	35	62	69	54	23	68	59	10	5	4	42	39	35	22	28	29	15	11	23	22	35	28	50	49	22	42	136	99	80	186	218	11	35	121
ENSG00000080572	PIH1D3	4	0	0	0	0	0	0	0	0	1	1	2	0	0	0	0	0	0	0	1	1	0	1	0	0	0	0	0	0	1	1	0	0	0	0	0	0	0	0	0	0	0	0	2	4	0	1	1
ENSG00000080573	COL5A3	71	9	176	36	56	41	47	26	40	63	142	145	73	29	54	124	73	78	28	53	47	35	35	29	36	35	35	29	26	16	37	54	39	9	29	88	164	148	172	165	309	465	524	84	52	12	17	296
ENSG00000080603	SRCAP	327	133	338	286	357	467	647	667	692	1181	3574	2998	97	66	116	114	227	145	90	187	155	21	26	22	41	29	37	20	29	29	16	28	29	25	63	278	544	561	468	500	749	1103	1028	445	427	94	271	266
ENSG00000080608	KIAA0020	2221	691	2354	1608	2407	1399	2960	2954	3218	4241	9780	8369	1220	785	1218	3608	2675	3462	1577	3127	2157	805	959	793	1081	993	1200	887	817	1103	763	1153	914	2045	3611	1974	1712	2101	191	1858	3008	1852	1852	2486	3595	177	1299	4649
ENSG00000080618	CPB2	4	0	0	1	5	10	12	2	6	7	17	7	3	1	0	2	10	9	7	8	4	2	4	2	2	2	1	4	2	2	3	5	3	1	6	1	2	1	0	4	8	6	3	17	21	0	21	20
ENSG00000080644	CHRNA3	78	36	201	16	25	32	20	43	12	13	68	50	34	18	34	42	165	37	113	76	79	45	83	46	73	51	87	71	46	70	72	86	87	48	119	150	188	183	120	215	752	605	526	515	543	28	116	527
ENSG00000080709	KCNN2	173	67	307	73	137	60	15	14	38	15	33	32	234	138	253	130	243	134	90	374	259	386	723	443	384	470	504	376	303	426	425	584	459	319	546	541	736	878	750	782	2367	2385	1626	2084	1969	118	1340	1083
ENSG00000080802	CNOT4	562	186	629	302	495	303	590	635	642	867	1950	1778	349	210	372	303	578	326	206	438	467	636	753	587	737	613	878	658	551	661	517	830	595	246	478	577	676	668	255	594	2153	1302	1433	2292	2554	103	1224	1351
ENSG00000080815	PSEN1	1284	542	1887	884	1098	706	1442	1420	1504	2533	5058	5231	637	367	568	1758	2831	1625	1065	2452	2241	2845	2611	2166	2649	2321	2673	2403	1868	1926	2250	2942	2934	741	1385	1175	1804	1781	294	1782	2877	1972	1004	1910	2227	164	446	2292
ENSG00000080819	CPOX	189	93	323	159	257	118	216	214	240	642	1566	1607	358	226	298	1054	893	1152	491	1230	932	732	819	635	966	776	895	932	790	932	624	933	785	414	733	860	1126	1186	441	1023	2544	1850	1481	846	891	69	235	2692
ENSG00000080822	CLDND1	756	362	1542	491	683	329	459	423	465	744	1625	1666	777	369	686	2240	2154	2453	1023	2463	1771	1988	2680	1793	2132	1471	2025	1795	1739	2081	1055	2033	1349	175	315	1012	992	1121	209	944	7896	4091	1803	1691	1605	123	417	5237
ENSG00000080823	MOK	51	50	74	18	74	23	84	51	112	128	251	240	22	18	29	118	232	126	97	167	178	23	22	11	16	12	18	16	13	8	14	15	15	18	49	51	67	76	58	80	195	268	362	136	97	5	64	207
ENSG00000080824	HSP90AA1	16500	4390	17537	12531	24049	16520	24996	27754	26675	55215	95463	108760	13945	7948	13696	25036	28629	27093	14477	26109	18965	23040	28768	23873	32249	27936	27371	26349	24550	33843	23340	37010	26919	56282	94247	45271	41570	50121	5033	47389	77326	40623	15109	34728	41125	3647	3646	104254
ENSG00000080839	RBL1	759	316	742	472	660	457	961	988	1167	1252	2867	2713	286	195	322	916	1578	768	560	1329	1109	361	556	295	392	329	527	413	301	335	268	441	322	291	349	408	449	516	49	460	1267	779	331	908	1141	88	388	1232
ENSG00000080845	DLGAP4	560	156	534	248	654	523	457	537	695	834	1957	1793	230	161	296	300	550	263	190	454	362	340	294	255	324	357	291	322	248	267	289	369	358	1043	1956	1688	2786	2570	3420	2916	5953	8673	6012	2162	1492	351	616	3286
ENSG00000080854	IGSF9B	307	130	398	188	257	245	629	696	816	647	1783	1510	221	130	249	127	256	195	101	195	160	19	14	15	19	14	17	8	14	23	11	22	26	156	174	534	999	1018	397	743	3263	4023	5994	2446	2110	238	792	2320
ENSG00000080910	CFHR2	0	0	0	0	0	0	0	0	0	0	0	0	0	0	0	0	0	0	0	0	0	0	0	0	0	0	0	0	0	0	0	0	0	0	0	0	0	0	0	0	0	0	0	0	0	0	0	0
ENSG00000080947	CROCCP3	81	73	118	40	40	58	117	167	148	117	217	198	62	48	82	133	346	129	162	201	306	22	26	9	12	24	30	37	32	28	18	25	22	78	203	196	448	397	59	370	787	1017	3211	596	675	48	486	995
ENSG00000080986	NDC80	455	175	505	389	548	434	488	527	551	876	1996	1759	739	470	743	2414	2576	2219	1247	2921	1908	603	1137	670	620	649	724	886	666	784	586	831	635	2898	4919	935	917	1061	135	935	1410	663	522	842	1074	76	505	2071
ENSG00000081014	AP4E1	454	191	651	455	598	362	622	698	774	1419	2832	3049	400	251	388	1297	1635	1335	710	1383	1234	199	371	215	230	207	273	275	259	231	187	292	222	333	429	441	451	468	42	360	680	474	235	602	874	64	234	781
ENSG00000081019	RSBN1	472	72	530	232	458	314	573	514	649	1010	2067	2056	457	231	380	704	1518	749	619	1161	1283	974	1487	841	825	788	1072	1335	1074	1611	860	1154	889	325	493	418	518	518	166	427	1557	845	473	1115	1357	130	396	1179
ENSG00000081026	MAGI3	420	80	674	259	332	249	390	373	607	855	1744	1705	282	156	252	779	1279	951	493	1125	968	174	255	195	267	204	253	260	234	231	188	251	209	360	553	408	404	489	51	387	830	522	799	1366	1880	100	723	760
ENSG00000081041	CXCL2	0	0	8	0	0	0	0	0	3	0	1	3	6	6	11	7	9	4	4	3	3	4	9	12	7	9	16	20	10	2	14	19	9	2	5	11	18	12	5	12	41	39	53	20	7	7	25	23
ENSG00000081051	AFP	4	0	17	12	3	36	8	3	23	0	1	0	157	74	107	120	61	89	23	136	49	128	104	100	171	110	159	38	28	33	48	84	73	62	48	98	72	109	78	55	251	116	39	34	32	6	9	245
ENSG00000081052	COL4A4	30	19	20	7	15	7	29	21	22	35	84	58	34	18	36	14	15	28	20	82	29	22	32	27	26	17	34	42	36	28	24	36	24	37	35	61	104	89	21	81	261	235	924	215	222	11	199	261
ENSG00000081059	TCF7	539	243	535	349	533	321	641	625	756	867	2281	1916	184	135	273	181	336	284	166	354	257	57	64	42	37	43	56	42	25	28	49	55	52	143	281	360	523	463	443	617	1033	1101	1207	1121	891	56	740	604
ENSG00000081087	OSTM1	449	198	875	209	357	218	233	301	347	728	1808	1683	322	217	297	1089	907	1031	553	1068	824	307	610	395	351	283	433	430	358	397	267	387	278	287	498	573	656	660	192	611	2599	1632	921	554	986	92	387	1704
ENSG00000081138	CDH7	0	19	0	0	1	7	3	6	5	0	3	0	13	10	9	91	280	109	133	265	301	34	61	37	32	38	29	21	27	27	33	44	32	31	50	42	53	78	28	63	224	157	169	201	319	22	92	185
ENSG00000081148	IMPG2	22	0	0	12	19	0	4	0	1	7	28	24	8	2	6	25	52	24	18	14	23	1	0	3	1	2	1	2	5	1	2	1	1	5	5	3	6	2	0	0	14	13	24	35	29	2	28	19
ENSG00000081154	PCNP	1555	468	1789	1060	1635	1218	1377	1534	1457	3878	7370	8014	1650	951	1567	3899	4013	4244	2116	4535	3639	988	1999	1246	1307	1148	1684	1609	1221	1210	841	1623	968	1563	2081	2727	2402	2661	761	2506	4093	2233	617	699	792	118	259	5918
ENSG00000081177	EXD2	109	60	254	66	78	59	82	62	111	137	304	321	409	222	436	869	1016	939	548	1417	1138	1239	1180	896	1300	1141	1253	1702	1225	1461	1089	1594	1519	315	556	883	1116	1254	659	1165	2676	1726	1858	1554	1709	133	319	2345
ENSG00000081181	ARG2	129	62	183	87	100	92	107	76	141	241	546	480	193	121	225	998	742	1099	438	1393	880	167	216	177	176	155	190	230	162	192	170	227	171	317	651	673	1110	1093	609	1195	3607	2475	1987	2437	2601	132	261	2934
ENSG00000081189	MEF2C	29	12	37	21	31	47	9	14	43	31	63	71	11	12	12	40	98	16	29	24	63	20	25	19	22	17	35	53	45	50	36	33	29	16	52	24	26	35	2	15	72	69	37	92	47	4	38	49
ENSG00000081237	PTPRC	6	0	25	0	4	33	0	3	0	2	0	3	0	0	3	1	2	1	0	1	1	4	5	4	7	3	3	2	2	1	2	5	2	5	39	4	3	1	1	1	4	0	3	10	1	0	4	5
ENSG00000081248	CACNA1S	0	0	29	0	0	0	7	7	12	0	0	2	0	1	0	4	10	4	11	19	56	0	0	0	0	0	1	0	0	0	0	0	1	0	4	5	6	15	4	12	47	48	83	52	48	2	23	32
ENSG00000081277	PKP1	86	104	254	23	50	17	0	0	6	2	21	5	5	7	8	3	1	0	0	2	0	11	8	6	11	7	5	0	2	2	15	19	13	12	20	22	54	45	42	49	83	216	155	78	42	3	15	120
ENSG00000081307	UBA5	489	205	608	273	419	302	491	513	550	1552	2912	3051	512	317	520	1289	1619	1463	830	1510	1343	710	969	693	812	742	984	879	639	732	594	917	677	492	938	684	721	763	173	737	1495	884	586	513	678	60	438	2042
ENSG00000081320	STK17B	644	183	687	467	846	622	586	647	679	1507	2825	3006	515	288	474	882	828	555	325	945	631	326	541	438	305	283	315	514	428	458	285	396	263	79	139	214	231	233	71	192	685	319	210	477	699	67	201	606
ENSG00000081377	CDC14B	157	59	304	53	106	57	66	40	60	302	667	675	644	362	652	1239	1306	1538	632	1333	1052	1038	1259	1003	1144	1188	1402	1766	1437	1467	1062	1453	1224	1262	1754	1707	2274	2114	370	2268	5900	3428	3917	2935	4142	272	1356	4320
ENSG00000081386	ZNF510	189	106	269	131	262	95	276	359	382	577	1146	1093	325	188	277	655	1201	710	505	1101	1038	227	327	209	188	191	241	236	182	257	181	305	186	345	505	370	402	455	37	403	987	468	854	1498	1918	92	874	751
ENSG00000081479	LRP2	930	387	3947	295	366	222	808	846	862	1281	2808	2726	169	111	153	1455	8165	1151	2990	2372	7633	45	122	50	35	31	57	24	23	32	54	67	48	276	385	296	338	459	16	283	921	1026	1465	2050	3032	115	847	991
ENSG00000081665	ZNF506	551	215	703	341	435	220	484	509	506	1083	2308	2359	34	24	41	23	56	45	26	38	45	105	147	103	136	92	147	89	91	92	102	159	116	209	184	238	309	290	74	265	1279	1032	794	796	989	79	525	1226
ENSG00000081692	JMJD4	98	25	83	64	105	138	102	124	184	425	1062	1111	102	54	92	444	491	595	261	438	372	30	26	49	53	58	42	47	42	49	34	56	48	68	115	180	336	326	621	425	1731	2059	1184	919	814	43	677	1079
ENSG00000081721	DUSP12	185	108	265	162	241	187	293	368	331	830	2152	2070	195	143	197	815	1183	593	471	771	780	212	287	219	232	235	288	224	183	193	161	279	191	193	350	456	545	608	182	627	2285	1710	996	383	488	57	164	2432
ENSG00000081760	AACS	906	630	1134	449	590	504	1065	1030	1324	1084	2534	2597	352	232	370	583	847	712	433	1030	874	899	1003	864	969	1044	958	986	870	751	979	1481	1426	943	1753	2544	4041	4108	5139	4352	10147	11355	9309	5648	4988	377	770	6983
ENSG00000081791	KIAA0141	412	179	713	264	426	220	523	479	724	1071	2582	2492	516	300	495	934	1609	926	720	1633	1648	323	309	274	340	320	309	348	302	279	322	408	359	448	854	1697	2799	2669	2521	2809	13645	12671	15280	2969	3471	220	1188	9948
ENSG00000081800	SLC13A1	0	0	8	0	0	9	4	3	2	0	0	1	0	0	0	0	5	0	0	0	0	0	0	0	0	0	0	0	0	0	0	0	0	0	0	0	0	0	0	0	0	0	1	0	0	0	0	0
ENSG00000081803	CADPS2	4	0	14	131	184	50	17	12	4	4	18	24	329	220	315	287	483	230	211	426	436	446	675	515	532	483	561	427	378	379	540	914	686	1459	1625	1178	1070	1547	150	1010	2256	1235	793	2296	2837	175	1148	2210
ENSG00000081818	PCDHB4	2	0	5	0	1	0	3	3	10	29	61	64	9	3	13	9	29	7	1	8	13	19	30	27	23	21	28	26	28	20	23	38	24	12	16	23	29	51	5	35	171	169	364	112	111	7	122	186
ENSG00000081842	PCDHA6	0	0	0	3	6	0	4	7	7	13	44	28	50	11	44	7	54	14	24	18	38	96	76	79	6	1	0	39	35	45	9	17	6	11	20	15	34	23	1	30	195	175	471	295	270	17	314	81
ENSG00000081853	PCDHGA2	23	18	13	17	11	17	21	24	24	30	83	89	1	1	2	6	2	6	6	6	8	6	14	16	4	2	10	6	6	8	5	6	6	8	4	14	13	12	3	17	72	101	133	82	78	6	45	56
ENSG00000081870	HSPB11	199	112	295	76	119	68	64	69	97	108	293	232	133	85	121	709	760	677	371	885	672	460	631	481	542	495	542	575	415	579	454	542	498	186	435	577	436	576	379	532	944	550	213	88	112	23	70	979
ENSG00000081913	PHLPP1	422	226	780	253	416	251	445	360	415	645	1638	1539	1114	612	1164	697	1251	863	457	1316	866	754	862	853	1049	899	1116	1033	974	980	836	1224	932	1215	1773	2702	4182	4233	1880	3997	12700	10414	8236	7749	8822	927	3607	8100
ENSG00000081923	ATP8B1	265	139	294	224	363	249	609	604	745	914	2000	1774	58	40	69	39	59	51	26	43	52	100	80	110	140	87	112	108	83	98	72	150	103	94	138	89	130	128	15	140	535	441	339	679	746	39	153	493
ENSG00000081985	IL12RB2	22	17	29	25	19	11	41	56	83	81	173	169	46	31	52	39	51	43	23	52	41	10	21	11	32	25	17	21	10	8	25	25	37	37	98	60	99	74	18	112	318	191	169	278	398	11	128	228
ENSG00000082014	SMARCD3	305	146	594	97	196	95	63	57	70	89	230	230	22	17	25	258	747	246	294	403	629	14	22	6	16	16	17	25	22	22	14	17	18	75	156	175	279	232	240	291	780	760	2104	147	103	19	104	669
ENSG00000082068	WDR70	506	240	725	342	610	373	707	705	661	1064	2358	2321	388	239	377	1791	2012	1711	946	2153	1599	195	275	184	219	175	182	195	168	238	172	218	177	964	1943	918	1054	1138	214	1038	1637	971	800	1213	1389	110	434	2113
ENSG00000082074	FYB	46	30	253	15	23	21	36	26	38	53	90	62	0	0	0	0	0	0	0	0	0	0	0	0	0	0	1	0	0	0	0	0	0	0	3	0	0	0	0	0	0	0	0	0	0	0	5	0
ENSG00000082126	MPP4	7	3	21	7	15	29	5	0	21	6	33	15	11	5	14	69	39	32	17	10	8	3	1	2	0	2	1	1	2	0	2	3	1	0	1	1	1	2	0	2	5	4	0	7	21	0	8	10
ENSG00000082146	STRADB	422	300	570	226	233	208	187	140	273	469	1064	991	290	197	303	997	1156	956	443	1506	1159	407	539	388	426	411	462	547	368	515	363	602	483	264	574	675	941	965	743	962	2281	1206	503	639	1172	67	194	1929
ENSG00000082153	BZW1	2633	1243	3672	2013	2809	2702	2842	2749	3047	7935	16361	17357	3651	2192	3491	12668	12987	11275	6435	12714	9642	1998	2192	2039	2375	2087	2432	2024	1464	1791	1461	2267	1948	3694	4172	4495	4119	4503	596	4080	7409	2752	1435	2968	4807	282	952	5188
ENSG00000082175	PGR	13	0	43	0	0	9	4	9	0	11	12	29	29	22	20	6	9	15	5	18	12	5	4	4	3	3	4	15	4	6	9	9	9	2	0	6	7	10	2	2	26	8	8	8	9	2	5	8
ENSG00000082196	C1QTNF3	22	10	35	16	46	15	17	5	23	56	80	138	5	6	11	17	63	22	26	29	64	9	22	8	13	10	12	13	16	18	4	6	5	6	7	20	14	22	7	21	70	50	111	38	38	2	31	69
ENSG00000082212	ME2	451	134	821	286	471	370	692	714	758	912	2256	2097	1074	612	989	1643	2240	1762	1043	2561	2049	2000	2564	1973	2472	2257	2324	2549	1869	2444	2005	2843	2361	1068	1668	1784	1737	2068	425	1853	8303	4236	1649	2223	2849	239	665	6059
ENSG00000082213	C5orf22	473	202	599	347	600	362	649	639	761	1809	3604	3365	449	255	451	760	979	817	406	1128	750	1298	1670	1331	1649	1399	1619	1775	1600	1393	1194	1611	1349	354	615	685	785	807	135	790	3306	1735	492	1122	1744	93	290	2624
ENSG00000082258	CCNT2	1167	374	1325	877	1120	669	1912	1635	1950	2953	5663	5604	1085	611	926	2061	3188	2226	1637	2751	3016	1383	2323	1533	1688	1409	1819	1957	1627	1682	1285	1804	1369	932	1470	1343	1466	1759	136	1342	4034	2654	2518	3454	4699	219	1329	3865
ENSG00000082269	FAM135A	467	259	764	489	624	344	576	520	616	961	2022	2043	1031	630	937	1761	2450	2102	1214	2762	2575	1371	1925	1379	1470	1151	1751	1554	1300	1460	986	1583	1162	640	827	819	808	949	131	793	3302	1761	1241	2967	4481	251	2210	3007
ENSG00000082293	COL19A1	1	0	3	4	5	0	1	16	6	10	24	11	0	0	0	3	16	1	1	12	4	0	0	0	2	0	0	0	0	0	1	0	0	0	2	1	0	3	0	0	1	6	4	1	0	0	3	1
ENSG00000082397	EPB41L3	65	53	144	42	129	150	52	65	63	277	568	600	198	128	165	795	1064	1321	518	1275	837	2338	2432	1999	2506	1869	1950	3440	2997	2260	1815	3216	2466	550	1114	673	914	980	104	912	1740	1314	1019	893	1167	73	334	1982
ENSG00000082438	COBLL1	3780	1174	6341	844	1397	544	181	209	226	75	161	117	93	65	111	59	87	95	41	98	64	350	258	216	321	208	268	234	228	177	196	228	223	90	138	85	112	122	13	93	296	177	384	376	342	25	463	285
ENSG00000082458	DLG3	998	439	1121	799	1156	952	2268	2381	2590	7465	15462	16311	1087	724	1107	2145	2880	2398	1480	3138	2661	926	1239	811	809	713	860	876	731	763	729	1040	854	1157	1786	2036	2791	2798	834	2968	5265	4159	3839	4091	3410	347	651	6178
ENSG00000082482	KCNK2	22	30	35	6	12	10	43	27	35	59	122	113	1	1	4	12	138	4	31	8	53	54	67	59	12	8	15	37	25	42	7	25	8	15	8	30	28	29	15	33	77	25	21	33	60	1	13	46
ENSG00000082497	SERTAD4	50	20	124	21	22	7	12	24	9	27	63	44	103	69	109	448	309	301	140	246	163	241	281	242	227	215	278	172	154	147	184	258	219	47	62	77	84	94	30	56	128	96	93	35	51	4	33	94
ENSG00000082512	TRAF5	54	13	105	36	40	13	16	27	36	43	112	85	368	215	387	485	641	603	379	951	1021	274	446	254	227	240	333	347	255	267	222	368	269	541	920	885	1285	1170	75	1063	3283	2273	2644	948	1411	96	412	3624
ENSG00000082515	MRPL22	282	132	343	165	271	118	256	328	324	518	1132	1137	179	119	194	1094	1067	1111	614	1183	955	253	348	240	255	239	265	292	216	229	195	324	241	324	506	814	916	928	504	1187	1306	837	373	295	306	30	105	1304
ENSG00000082516	GEMIN5	1231	544	1505	856	1518	972	1928	1925	1977	2938	6299	6635	1019	598	995	2092	1882	2468	873	2738	1706	495	499	423	611	532	554	414	413	476	378	564	524	1184	1840	1752	2348	2574	379	2314	4914	3748	3146	4696	5551	359	923	4058
ENSG00000082556	OPRK1	1	0	0	0	0	0	6	0	9	7	9	12	1	2	2	23	195	59	102	185	511	19	40	28	22	35	24	27	30	19	39	39	27	16	25	41	39	64	11	28	145	157	86	266	205	15	40	119
ENSG00000082641	NFE2L1	2426	1185	2490	1701	2339	2012	2597	2658	2916	6472	13200	14128	1334	780	1486	5183	6145	5621	2715	8103	5219	1616	1473	1629	2214	2032	1818	1888	1805	1471	1670	2664	2500	3144	7169	7974	13626	12256	9913	13730	29418	30845	18710	14938	13021	1028	1513	30837
ENSG00000082684	SEMA5B	2	0	0	1	0	0	3	3	4	2	6	6	59	52	76	159	1278	128	451	701	1143	75	114	59	48	46	53	68	72	60	67	97	77	447	1129	1532	2850	2429	2674	2922	2257	3388	5491	1303	1103	159	597	2398
ENSG00000082701	GSK3B	1758	797	2245	1089	1736	1445	1559	1630	1774	3328	7132	7046	1001	566	962	1634	2961	1640	959	2214	2051	3059	3817	2908	4000	3289	3568	4045	3602	3568	2677	4329	3706	936	1121	1871	1940	2288	587	1777	6801	4490	2023	4762	5781	439	1570	6100
ENSG00000082781	ITGB5	2483	1371	2733	1969	2627	2212	2920	2667	3152	10510	26264	26441	2841	1848	2700	2902	1743	4121	1183	2311	1372	4532	2919	3195	4239	3464	3368	3556	3209	3250	2379	3161	3151	1309	1953	3954	5814	6614	6042	6168	14752	17874	11752	8474	7182	630	986	15169
ENSG00000082805	ERC1	2285	825	3136	1462	2613	1516	2654	2735	2986	3694	7888	7266	787	499	837	962	1283	1116	528	1477	1217	733	729	761	1187	921	794	1234	1266	830	919	1286	1180	1521	2346	1764	2337	2519	309	2187	4983	3613	3099	5665	6664	413	1621	3553
ENSG00000082898	XPO1	6165	2600	7935	4997	7701	5016	9839	9377	10582	15847	31615	33083	8110	4628	7640	17032	21016	18304	11178	24950	22244	10941	14456	10799	11911	10295	12564	11525	9273	9711	8162	12627	10073	10980	17889	11468	11822	11976	1661	11040	28869	14787	8384	9868	15084	1629	4166	27741
ENSG00000082929	LINC01587	10	23	2	3	7	4	11	10	19	0	1	2	4	2	8	4	4	2	1	3	3	0	0	0	2	0	1	0	1	3	1	1	2	0	0	0	6	2	0	3	11	5	10	43	27	0	20	5
ENSG00000082996	RNF13	444	203	552	188	270	281	234	214	204	798	1475	1592	580	343	545	744	957	714	451	1030	839	516	576	345	423	427	596	491	433	464	411	556	443	296	414	706	708	819	122	681	2241	1237	778	1703	1930	114	1195	2102
ENSG00000083067	TRPM3	9	0	2	5	3	5	9	26	2	7	27	21	193	110	169	177	399	220	271	294	434	112	127	109	113	98	108	134	106	98	72	109	94	214	297	292	364	456	63	344	808	600	792	1647	2282	61	948	727
ENSG00000083093	PALB2	364	205	419	270	486	322	615	549	665	1130	2650	2432	447	278	430	1007	1098	1085	473	1541	956	1179	1513	1208	1234	1126	1353	1303	1071	1234	1026	1582	1400	811	1250	821	1007	905	95	1011	2438	1513	1008	2047	2250	133	554	2225
ENSG00000083097	DOPEY1	460	185	545	262	418	302	474	512	590	980	1759	1826	601	338	560	1185	1500	1534	659	1707	1249	244	290	217	224	171	256	271	243	264	215	298	239	306	466	647	736	835	62	653	2137	1310	1781	3688	5454	193	1523	1820
ENSG00000083099	LYRM2	334	71	513	194	339	155	249	226	300	509	1032	1016	233	118	225	1599	2507	1439	1085	1614	1622	707	473	598	1902	1136	856	817	645	480	1342	2053	2784	380	518	528	522	591	119	539	954	527	666	432	634	55	381	1081
ENSG00000083123	BCKDHB	131	10	219	78	98	69	89	79	129	230	552	500	344	183	284	703	759	756	399	1195	856	588	1038	696	545	482	615	881	615	748	502	821	535	341	615	666	826	760	256	827	3554	2015	1138	1467	1464	90	1729	2911
ENSG00000083168	KAT6A	1926	640	2526	1365	2141	1547	2234	2344	2717	3481	7222	6763	740	417	781	1738	3701	1814	1455	2694	2732	671	995	602	681	591	691	862	844	748	527	820	596	842	1434	1188	1746	1535	92	1665	3230	3597	2353	3466	3984	329	806	2979
ENSG00000083223	ZCCHC6	1059	320	1565	525	939	392	1033	1078	1312	1317	2698	2459	558	301	566	1038	1135	1008	517	1195	1049	426	530	391	412	399	456	479	380	478	344	474	364	1266	1806	758	695	899	49	670	910	478	559	1043	1577	124	812	1541
ENSG00000083290	ULK2	357	190	457	170	338	229	268	263	293	509	1131	1012	284	163	226	567	1501	484	563	651	1058	91	137	109	100	109	131	164	123	146	83	118	103	130	337	222	424	316	82	401	1461	1091	1035	841	1246	65	215	1213
ENSG00000083307	GRHL2	89	10	132	25	78	13	84	54	56	136	397	347	351	207	356	4	9	6	7	27	14	1153	1571	1268	818	783	747	1336	1423	2870	830	858	741	585	946	1078	1528	1656	406	1519	3258	2815	4872	5674	5715	265	2076	2900
ENSG00000083312	TNPO1	3941	1588	6605	2843	4082	3132	4006	4171	4686	10181	21135	21601	6980	4149	6425	15336	20552	14064	9144	18112	16468	7720	10767	8955	11499	9330	11219	10477	9283	10244	7375	11768	8515	3454	4133	6944	6500	7836	852	5855	15781	8119	4703	15742	27576	1379	4690	13025
ENSG00000083444	PLOD1	2363	908	3079	988	1500	835	1517	1410	1573	2896	7508	7494	606	339	571	1463	1115	1393	455	1985	1226	917	740	703	856	679	687	909	862	507	586	668	667	565	1238	1786	3150	2785	3924	3434	10078	10877	9098	3112	3021	311	390	7355
ENSG00000083454	P2RX5	4	1	0	5	0	2	14	4	3	12	20	22	28	12	22	4	4	8	4	13	16	129	89	97	182	170	152	139	116	139	195	194	236	14	30	152	214	233	313	245	576	616	573	167	207	11	29	497
ENSG00000083457	ITGAE	61	30	65	70	57	106	93	110	148	168	350	378	109	59	108	793	940	745	538	731	816	169	234	175	219	222	222	229	153	196	179	235	221	187	293	397	498	385	388	610	1587	953	626	351	341	16	154	1398
ENSG00000083520	DIS3	1391	421	1604	842	1272	734	1597	1592	1682	3718	7859	7596	1597	902	1436	3998	3749	3941	1845	4377	3277	613	978	710	684	625	769	707	573	645	488	727	546	1753	2487	1568	1480	1843	213	1403	3317	2347	1774	2005	2393	276	1179	3692
ENSG00000083535	PIBF1	226	39	320	86	174	54	293	289	250	383	669	672	276	156	273	1123	1536	1168	730	1280	1327	88	129	84	87	79	121	107	109	101	66	90	75	583	998	259	185	231	36	210	178	80	108	184	202	20	267	325
ENSG00000083544	TDRD3	367	74	364	232	318	185	488	465	553	751	1333	1383	237	120	211	665	1048	744	459	877	871	345	469	355	338	341	449	549	527	684	345	440	314	438	596	342	364	390	45	350	410	197	267	343	479	51	336	576
ENSG00000083622	AC000111.6	0	0	0	0	0	0	0	0	0	0	0	0	0	0	0	0	0	0	0	0	0	0	0	0	0	0	0	0	0	0	0	0	0	0	0	0	0	1	0	0	0	0	0	9	5	0	2	0
ENSG00000083635	NUFIP1	298	141	307	206	332	259	397	449	381	683	1540	1440	218	125	187	532	556	613	246	756	438	360	589	408	432	454	565	489	393	426	304	518	332	348	583	656	662	700	160	741	1039	1045	543	218	292	48	153	1065
ENSG00000083642	PDS5B	1123	393	1635	648	1129	698	1457	1637	1659	2168	4574	4350	1390	764	1196	2187	3867	2386	1596	3109	3010	1773	2696	1854	2188	1752	2249	2369	2026	2223	1763	2726	1906	1622	2275	1687	1383	1778	152	1322	2572	1086	705	2313	3996	259	1474	2540
ENSG00000083720	OXCT1	153	47	151	67	109	50	108	68	104	101	190	183	506	310	495	2150	2056	2270	1111	2511	1993	477	754	524	541	588	667	668	525	540	519	760	578	488	964	1108	1208	1298	176	1186	2234	1062	861	967	1377	86	430	1936
ENSG00000083750	RRAGB	95	36	208	52	78	38	134	143	105	383	773	773	108	58	74	247	462	269	245	421	455	89	136	82	73	96	92	68	57	63	61	111	63	119	279	184	182	217	29	187	742	492	547	189	257	24	90	640
ENSG00000083782	EPYC	3	0	0	0	1	0	0	0	3	0	0	0	0	0	0	0	0	0	0	0	0	0	0	0	1	0	0	0	0	0	0	0	0	0	0	0	0	0	0	0	0	0	1	0	0	0	0	0
ENSG00000083799	CYLD	226	75	204	82	143	127	94	145	124	294	581	615	564	327	553	1889	1404	2261	691	2146	1270	472	596	481	503	425	487	358	297	360	335	561	453	417	596	515	556	563	53	490	1088	683	449	856	937	70	342	1075
ENSG00000083807	SLC27A5	43	51	58	51	50	31	83	52	80	103	338	308	65	43	61	205	197	238	109	253	210	42	55	46	38	38	39	64	59	44	34	50	41	87	120	386	618	509	520	704	2249	2288	1391	606	588	30	190	1592
ENSG00000083812	ZNF324	99	85	170	117	119	158	163	199	200	502	1230	1266	41	30	40	348	358	451	167	408	266	25	37	36	43	34	50	37	30	32	54	44	41	31	80	168	255	229	339	270	717	779	640	571	552	40	246	629
ENSG00000083814	ZNF671	54	21	55	56	48	6	42	61	58	72	216	186	132	72	135	291	313	356	142	395	280	151	183	139	142	128	162	187	133	145	155	227	203	75	197	254	338	381	96	344	799	439	396	755	698	31	150	578
ENSG00000083817	ZNF416	145	77	111	82	124	129	107	147	155	302	630	679	104	65	106	155	243	125	94	201	182	53	104	76	69	68	98	64	68	82	51	94	80	51	113	195	283	329	180	357	532	385	298	971	1043	51	265	469
ENSG00000083828	ZNF586	352	251	434	365	564	441	626	584	703	1893	4767	4207	318	189	306	570	648	606	313	669	609	299	383	275	378	313	428	357	279	302	331	469	425	81	116	278	384	433	67	357	1200	719	575	1031	1020	75	396	852
ENSG00000083838	ZNF446	50	33	113	47	62	56	70	44	40	128	333	283	29	17	28	122	152	139	79	191	144	10	8	6	5	5	8	12	12	5	8	11	12	34	69	97	173	143	243	197	547	647	667	265	194	22	122	441
ENSG00000083844	ZNF264	492	158	422	255	450	277	352	332	489	1645	3517	3722	659	429	714	973	1594	1056	674	1313	1435	452	647	456	499	462	579	570	513	311	332	613	450	144	208	536	628	608	270	518	2162	1568	1078	2966	3141	238	611	1635
ENSG00000083845	RPS5	3043	2341	4207	2497	2839	2395	2630	2429	3039	19817	50063	53387	4692	3145	4555	11186	11541	11019	5348	13563	10216	2358	2210	1643	2234	2167	2289	2178	1659	1582	1736	2258	2405	9753	19798	19421	32819	34502	51086	38875	185171	164217	87321	27094	36431	2000	3480	127738
ENSG00000083857	FAT1	3057	959	3827	1699	2717	1739	2933	3058	3549	4737	11061	10128	8088	4835	7924	25798	26860	24657	12722	30731	27755	1319	2055	1314	1609	1175	1388	1521	1262	1381	1187	1823	1490	3796	5843	6486	10509	9927	664	9307	29778	25290	31179	79618	116557	4238	18973	24444
ENSG00000083896	YTHDC1	2631	789	3205	1716	2746	1634	3104	3203	3410	4523	9250	8869	1959	1084	1748	3417	3902	3431	1782	4401	3287	2403	3142	2315	3035	2513	2650	2649	2053	2622	2353	3568	3215	4798	7692	3326	3485	4012	405	3465	5347	4196	3033	2198	2059	162	1683	7583
ENSG00000083937	CHMP2B	344	128	454	253	305	212	334	307	399	926	1598	1626	640	323	553	1952	1560	1940	952	2305	1694	2247	2807	2349	2576	2445	2597	3198	2611	2331	2574	3563	2491	1489	1647	934	821	962	273	770	1986	1202	407	169	191	133	198	2602
ENSG00000084070	SMAP2	121	56	145	143	240	134	216	165	228	450	981	926	83	37	79	225	293	258	103	297	235	274	233	222	345	264	254	259	269	266	215	298	277	94	267	237	284	334	398	298	750	553	258	317	451	21	48	575
ENSG00000084072	PPIE	236	60	185	220	337	156	303	283	333	786	1654	1744	172	108	163	612	885	652	391	860	823	306	337	297	450	437	416	462	423	322	313	546	511	685	876	907	1402	1321	1501	1524	4761	3559	2916	935	1031	41	334	5195
ENSG00000084073	ZMPSTE24	1149	399	1925	834	1189	831	1194	1159	1396	2277	4418	4820	806	387	684	4239	3294	4564	1807	4050	2525	3526	4258	3390	4360	3268	4433	3046	2681	3113	2255	4366	2937	585	677	1108	910	1104	181	955	2382	1146	433	809	1021	123	213	2339
ENSG00000084090	STARD7	1647	760	1955	1802	2302	1626	2633	2570	3164	7279	16369	16171	2502	1714	2719	8621	9093	8547	4639	11472	8365	11631	14267	10423	14467	12578	13500	12707	9390	10025	8793	14382	12934	3290	5795	6013	8062	8029	5200	8211	18933	10534	4039	7497	8215	550	1202	14754
ENSG00000084092	NOA1	663	354	611	498	860	603	1056	885	1271	2235	5935	5503	378	190	332	593	570	604	266	905	636	706	819	591	651	611	638	851	644	814	618	764	688	698	926	1194	1659	1721	1603	1919	6177	6145	4292	1026	1334	205	432	4457
ENSG00000084093	REST	13049	4602	11961	9496	16996	10489	19129	19808	21089	32377	68537	64854	2727	1558	2583	4180	4858	4886	2461	6759	5193	1922	3447	2028	1833	1685	2264	2393	1755	2251	1669	2724	1729	1314	2246	1783	1731	1862	192	1616	4628	2330	2074	5406	6463	502	1641	5058
ENSG00000084110	HAL	2	0	10	1	8	6	9	9	9	10	44	34	6	3	6	15	20	17	8	16	26	5	4	4	11	10	8	9	5	7	12	7	7	2	2	4	12	14	4	11	28	20	87	60	22	0	27	33
ENSG00000084112	SSH1	665	362	925	422	568	525	848	776	939	1141	2558	2591	353	228	414	596	864	494	337	624	618	476	546	618	794	718	743	786	742	835	558	726	684	418	671	958	1222	1375	558	1125	3669	3851	2246	1888	1890	190	381	2794
ENSG00000084207	GSTP1	4074	2888	4564	3502	3748	3146	4883	4238	5538	16974	59609	51104	5682	3202	4604	11356	11483	10836	5894	16228	11181	6242	5213	4650	8407	6167	4337	5640	4688	3636	7620	10136	12406	3197	7812	19590	33439	34318	50395	41048	127436	112801	54859	12034	10950	1489	2879	68919
ENSG00000084234	APLP2	8142	3177	12341	5031	7759	4648	8524	8294	8311	15339	34220	34664	3878	2351	3840	12658	12829	11977	6414	18990	13222	6112	7570	6088	6542	6132	6893	7615	6308	6075	5361	7888	6755	14402	27463	14776	22863	23908	7947	23475	51322	43497	25812	14396	16946	955	1722	42071
ENSG00000084444	KIAA1467	80	89	112	81	176	129	187	211	239	328	758	788	330	177	345	695	1401	760	589	1354	1318	1041	1320	900	912	1015	1102	1383	1141	1231	1149	1591	1405	294	498	1065	1525	1534	417	1430	3372	2223	1606	5270	5948	235	706	3075
ENSG00000084453	SLCO1A2	112	47	202	115	86	52	231	183	261	270	517	527	141	81	130	193	431	216	247	412	730	149	295	187	169	161	197	216	186	228	149	227	132	108	162	130	190	142	10	146	787	599	1216	790	766	50	632	648
ENSG00000084463	WBP11	1774	643	1941	1165	2109	1142	2306	2068	2480	2313	5141	4351	632	375	654	1254	1466	1351	576	2077	1203	3371	4097	3232	4880	3454	4089	4098	3983	3532	2691	5047	3236	3782	6007	4783	5126	5527	3682	5307	7086	6641	3253	1931	1833	227	482	3411
ENSG00000084623	EIF3I	1351	887	1514	1196	1518	1433	1694	1706	1991	6602	17478	17957	1348	845	1317	7868	6863	8106	3715	8477	5914	1823	1783	1542	2465	2175	2159	2313	1853	1505	1506	2155	2031	4421	11170	4977	7913	7200	6294	8344	24773	18747	4913	9032	9780	463	529	24704
ENSG00000084628	NKAIN1	19	0	10	30	30	62	21	22	43	23	68	87	188	134	205	358	1007	289	353	495	527	432	422	357	427	431	345	468	430	446	370	420	452	427	743	1739	3064	2562	4942	2982	10589	9468	3366	3369	3387	239	243	4846
ENSG00000084636	COL16A1	49	17	119	11	38	109	6	10	14	53	99	136	295	181	310	305	253	224	130	429	354	16	8	23	26	14	7	18	22	12	11	19	13	196	384	397	765	601	375	739	595	897	5041	401	420	51	349	789
ENSG00000084652	TXLNA	1871	797	2096	1158	1752	1169	1942	1805	2343	4843	10688	10898	1038	616	1101	2880	3849	2807	1657	3779	3131	1549	1456	1466	2078	1945	1754	1828	1671	1703	1590	2287	2168	1125	2437	2037	3221	2937	2750	3419	10461	9101	5396	4277	5136	316	627	6444
ENSG00000084674	APOB	11	27	17	11	12	26	9	0	2	2	6	5	44	24	48	20	48	31	16	174	79	28	26	15	28	24	49	26	21	20	25	38	26	46	62	69	50	78	32	35	148	61	142	211	483	19	93	251
ENSG00000084676	NCOA1	1456	548	1513	1170	1675	1380	2271	2352	2914	5717	12699	11548	364	169	368	645	1264	641	503	1191	1090	666	981	560	629	638	827	804	542	563	731	958	883	700	1016	1000	1279	1441	94	1175	5386	2999	2621	4072	4861	244	1037	4152
ENSG00000084693	AGBL5	254	139	369	128	209	168	306	299	340	479	1171	899	443	266	384	1162	1700	1253	709	2013	1783	257	344	303	296	327	270	414	319	278	267	354	357	1061	2339	1558	2550	2352	2966	2534	9819	10756	6255	4878	4215	233	755	8135
ENSG00000084710	EFR3B	1435	833	1418	1371	2144	1647	2947	2968	3297	4312	9795	10402	162	96	182	680	2372	546	745	860	1221	615	769	509	751	699	668	735	651	621	555	781	745	266	441	643	1037	984	654	890	1848	2302	3089	2551	2417	178	406	1753
ENSG00000084731	KIF3C	366	210	408	244	325	315	458	492	487	682	1615	1488	344	222	419	717	1214	761	465	1215	903	1242	1537	1340	1109	1152	1255	1526	1449	1678	1168	1655	1302	1186	2612	2360	3838	3621	3969	3818	4916	5869	2979	3013	2700	367	630	4293
ENSG00000084733	RAB10	2479	961	3552	1580	2742	2265	2443	2629	2928	3628	7422	7743	1296	677	1202	3030	3825	3078	1682	4483	3477	4581	5805	4062	4146	3669	4381	5012	4013	4444	3357	5143	4217	1401	2544	2694	3401	3561	2165	3446	10065	7082	2233	3254	3962	518	814	10427
ENSG00000084734	GCKR	9	0	6	12	15	28	17	28	20	6	22	14	4	1	5	2	8	4	3	15	4	3	0	1	0	1	5	0	1	1	2	3	2	7	6	10	30	15	5	32	80	71	202	47	54	2	17	88
ENSG00000084754	HADHA	1573	620	2786	1138	1591	1005	1344	1363	1487	3504	8690	8450	2246	1215	2010	5973	6288	6034	3127	8428	6127	1667	2079	1631	1860	2041	2014	2707	2136	2447	1827	2481	2297	4529	8944	5407	7803	7857	2347	7835	12868	8930	8744	7569	8300	589	1143	12206
ENSG00000084764	MAPRE3	109	55	104	34	75	69	100	87	118	124	281	303	12	5	7	86	151	85	81	132	154	19	28	18	15	21	15	17	8	18	15	19	19	61	190	226	439	374	375	402	594	833	1702	263	161	26	109	634
ENSG00000084774	CAD	2117	1122	2639	1695	2284	2225	3129	3122	3622	6067	14740	14871	1845	1153	2148	2159	3355	3087	1609	4524	3096	777	707	805	1007	918	758	882	979	823	799	1017	1120	2850	4835	9691	16260	17033	18329	15939	36228	47414	74536	33385	37565	1971	6205	19751
ENSG00000085063	CD59	233	142	607	173	215	180	357	299	395	775	1790	1851	443	268	450	3786	3127	2800	1500	2940	2729	1022	1165	956	1345	1100	1208	1114	781	1060	1306	2090	1728	350	783	1189	1842	1714	427	1937	6191	3374	1034	2292	3189	155	464	4184
ENSG00000085117	CD82	93	49	107	19	10	14	32	8	30	74	195	181	6	6	9	249	441	245	290	314	605	48	37	50	79	96	46	77	88	40	74	82	96	43	129	205	440	269	310	487	1017	1017	286	105	273	24	41	956
ENSG00000085185	BCORL1	103	63	266	107	140	72	138	113	127	133	376	308	47	36	67	126	385	150	135	266	384	41	79	42	81	82	94	73	67	74	43	53	55	252	415	468	713	668	890	694	618	726	436	277	312	56	78	226
ENSG00000085224	ATRX	1486	418	1871	1037	1705	721	4705	4866	4777	7740	14753	13649	2827	1573	2818	5087	9195	5069	3918	7018	7285	2868	4706	2883	3051	2547	3715	3470	2589	3766	2126	2679	2184	5523	7517	4550	3192	4463	378	3167	5952	3070	4902	3702	4616	565	4636	7209
ENSG00000085231	AK6	234	57	371	243	341	272	396	346	379	661	1201	1305	209	135	226	938	819	902	459	951	686	722	888	704	878	750	1000	725	522	846	654	1092	894	285	379	573	376	546	295	424	886	429	133	159	176	15	76	1508
ENSG00000085265	FCN1	0	0	0	0	0	0	6	4	0	3	0	0	0	0	0	0	0	1	0	0	0	0	0	0	0	0	0	0	0	0	0	0	0	0	0	0	0	0	0	0	0	0	0	0	0	0	0	1
ENSG00000085274	MYNN	320	98	492	202	314	226	367	309	344	848	1801	1766	459	228	363	830	1018	873	504	928	840	426	746	520	474	369	548	537	496	519	413	662	411	143	237	375	374	442	60	368	1625	874	649	749	1209	63	470	1431
ENSG00000085276	MECOM	154	54	174	75	115	387	74	121	135	110	272	275	9	2	14	188	881	98	223	99	299	4	8	4	14	10	18	10	5	9	9	8	10	2	9	5	5	18	2	11	10	11	19	36	15	1	21	25
ENSG00000085365	SCAMP1	1344	680	1667	1171	1548	1179	2442	2307	2659	6537	14060	13414	1068	632	936	2965	3445	3287	1789	4395	3909	1269	2150	1581	1364	1270	1596	1800	1611	1965	1226	1694	1283	598	825	1131	943	1190	199	961	3553	1785	929	2228	3508	228	983	2936
ENSG00000085377	PREP	333	148	292	144	305	238	273	349	354	747	1690	1531	636	351	692	1427	1335	1778	657	1471	1027	1277	1353	1009	1190	1150	1198	1359	1085	1447	1000	1391	1209	969	1911	1886	3010	3068	1150	3108	4853	3239	2759	2698	2595	240	621	4162
ENSG00000085382	HACE1	359	97	370	196	330	167	338	397	372	669	1436	1486	458	280	427	864	1569	916	670	1207	1352	491	761	561	740	480	710	706	621	674	444	897	534	293	416	593	656	726	70	551	1912	1180	1392	2917	4249	157	1362	2151
ENSG00000085415	SEH1L	1083	596	1226	911	1498	1029	1824	1751	1762	3421	7371	7588	704	427	714	2351	2165	2690	1192	2382	1677	3283	3761	2697	3405	3032	3556	2890	2527	3172	2588	3863	3267	831	1338	1602	1698	2064	596	1772	6326	4089	1830	3474	4152	280	668	5212
ENSG00000085433	WDR47	612	200	616	406	663	360	968	853	1130	1874	4196	3934	138	76	135	624	1025	675	435	669	554	277	323	272	260	240	286	334	295	339	232	306	265	150	247	192	222	227	23	220	545	283	166	335	546	29	110	512
ENSG00000085449	WDFY1	1044	422	1319	613	833	573	862	822	1007	2460	5233	5102	2251	1252	1961	3057	3919	2980	1771	4235	3470	2342	3124	2248	2150	1996	2403	1991	1482	1619	1865	2973	2450	1728	2035	3427	4266	4355	416	3753	13192	8684	6085	13637	15481	740	1707	12074
ENSG00000085465	OVGP1	37	26	27	36	38	22	82	71	152	241	495	477	14	9	22	13	29	19	14	32	34	7	12	8	8	2	1	13	12	10	8	7	6	35	69	47	104	60	6	97	265	277	689	133	141	2	61	278
ENSG00000085491	SLC25A24	569	257	928	347	436	205	127	169	133	240	503	422	1179	657	1078	2941	2417	2619	1256	3019	2201	2210	3082	2875	2777	2173	3118	2020	1838	1990	644	1457	778	1066	1387	1087	985	1241	286	924	3114	1712	583	1316	1773	128	498	3171
ENSG00000085511	MAP3K4	1419	590	1585	906	1369	968	1720	1613	1960	2716	5905	5567	1096	664	1073	3106	3455	3772	1852	3962	3244	969	1073	808	1076	975	1075	967	767	910	760	1132	989	1559	2543	1835	2362	2648	168	2267	4607	4228	4251	3812	4354	263	1798	4721
ENSG00000085514	PILRA	0	14	2	10	15	0	35	21	27	13	36	34	4	1	2	3	12	10	5	6	15	11	12	12	12	13	14	7	4	6	6	8	10	25	45	75	141	103	36	113	462	410	677	66	35	2	37	314
ENSG00000085552	IGSF9	37	6	42	35	46	23	35	80	49	84	273	232	85	50	94	139	365	177	166	261	350	224	141	147	155	117	110	114	104	69	92	150	161	545	833	1352	2181	2478	2733	2057	3548	6090	9134	891	677	145	414	3149
ENSG00000085563	ABCB1	3	1	14	4	14	18	6	1	2	16	24	13	8	7	14	15	27	21	19	17	9	15	20	11	23	22	26	22	18	10	30	31	20	33	34	43	42	53	5	21	61	22	36	62	84	2	29	60
ENSG00000085644	ZNF213	40	9	29	25	56	13	43	41	30	122	322	277	49	20	41	68	202	98	67	139	127	63	75	38	73	75	64	91	103	61	63	81	95	81	155	360	626	649	850	661	515	891	592	171	144	50	99	373
ENSG00000085662	AKR1B1	254	207	346	147	231	191	123	154	187	554	1415	1330	500	305	544	2503	2086	2246	926	3100	2080	1499	1512	1347	1599	1536	1645	1683	1285	1458	1266	1698	1502	1423	2560	3952	6009	6224	9349	6797	21537	14613	8952	4173	4187	219	615	15867
ENSG00000085719	CPNE3	856	386	1309	523	662	494	696	626	622	2266	4624	4619	710	447	707	2510	2112	2477	1085	3111	2130	1861	2521	1922	1907	1931	2117	2328	1969	2652	1559	2332	1808	401	585	1173	1221	1392	281	1176	4908	2584	1129	4658	5726	268	681	3525
ENSG00000085721	RRN3	640	183	755	456	661	449	794	811	866	2122	4882	4971	608	446	635	1820	2299	1719	1053	2031	1793	1495	1843	1595	2269	1596	2050	1825	1588	1802	1274	2366	1583	628	1196	954	1231	1277	134	1204	3303	1893	1262	2048	2469	150	375	2903
ENSG00000085733	CTTN	3653	1332	4421	2138	3262	2260	4873	4704	4876	9378	22338	22053	2131	1381	2281	5494	5058	5482	2477	5653	4331	5760	4689	4674	7154	6073	5670	5170	4807	5307	6836	9296	10095	6177	11091	6928	9952	10483	2277	10709	14865	17507	27017	5860	5242	583	1303	16606
ENSG00000085741	WNT11	47	66	147	62	64	49	63	49	52	134	385	300	1	2	5	2	8	8	1	7	5	0	2	2	2	1	0	1	2	5	2	2	0	0	3	2	4	4	4	4	15	26	17	0	2	1	8	19
ENSG00000085760	MTIF2	1724	553	1524	1340	1942	1467	2355	2318	2598	4123	7630	7477	726	452	689	2144	1979	2180	1120	2419	2030	1512	1959	1396	1711	1536	1697	1691	1294	1758	1554	2002	1872	1363	2827	1138	1325	1331	122	1369	1496	840	890	1245	1524	93	486	2510
ENSG00000085788	DDHD2	353	127	447	219	297	180	197	230	223	480	1114	1026	308	191	319	1354	3032	1060	1168	1298	2064	495	789	492	406	411	515	769	673	637	438	577	433	265	614	483	711	568	64	626	1820	1013	704	636	1116	72	276	1511
ENSG00000085831	TTC39A	20	25	51	8	26	17	31	30	53	30	62	54	57	34	51	111	111	196	52	285	151	68	108	70	81	80	83	76	76	61	77	111	100	59	126	136	310	250	193	331	830	545	642	571	639	26	180	620
ENSG00000085832	EPS15	1191	479	1333	873	1336	878	1335	1363	1486	1894	3751	3830	1202	679	1130	1910	2311	1673	1017	2566	2161	2022	2715	2184	2160	1728	2338	2272	2000	2118	1950	3320	2111	1108	1810	1624	1707	1756	205	1669	5199	3106	1887	4144	5365	348	1202	5789
ENSG00000085840	ORC1	1160	532	1022	1047	1690	1194	1913	1848	2232	3180	7964	7416	1032	561	945	2106	2126	2078	952	2831	1830	544	670	586	684	675	676	588	484	521	546	758	705	1451	2207	1999	2911	3313	1868	2823	7832	5855	4956	5093	6072	284	1062	6770
ENSG00000085871	MGST2	108	38	139	35	102	72	125	127	162	88	210	184	31	20	22	113	174	132	81	225	163	406	396	312	450	506	369	628	526	619	437	560	500	16	34	89	147	94	174	136	505	198	72	80	62	6	42	242
ENSG00000085872	CHERP	465	260	406	363	541	372	701	809	892	1704	5259	3864	160	91	257	192	260	231	127	247	231	383	397	264	418	350	319	304	296	363	268	394	351	903	1560	2315	3819	4024	4452	4036	3104	4642	4291	494	401	226	431	1473
ENSG00000085978	ATG16L1	898	604	1100	765	1036	806	1466	1230	1611	3086	7473	6763	535	352	465	1731	1322	2014	764	2054	1238	789	803	855	928	846	859	756	659	717	628	1041	894	1000	1697	1023	1391	1487	553	1336	3838	3184	6108	2194	2442	107	836	4421
ENSG00000085982	USP40	325	136	581	230	289	183	291	263	324	337	782	774	154	93	144	841	1057	917	498	1158	981	202	155	194	216	187	195	148	135	141	209	281	233	270	585	471	646	653	119	624	2344	2098	3071	897	1014	83	335	1775
ENSG00000085998	POMGNT1	449	205	549	295	379	237	474	406	503	833	2156	2312	311	198	288	1686	2528	1707	1261	2364	2335	97	98	91	112	120	110	123	105	115	98	125	142	452	744	1020	1769	1732	2778	1871	4901	4870	6722	2306	2190	136	378	4707
ENSG00000085999	RAD54L	469	248	592	356	584	332	874	883	1241	1058	2319	2365	188	130	214	532	608	628	346	748	526	434	361	372	534	478	458	498	407	352	366	475	517	583	1221	1246	1975	1961	1587	2131	3659	3521	4007	2099	1895	113	583	2238
ENSG00000086015	MAST2	1247	625	1331	1012	1558	1150	2299	2203	2787	3826	8906	8826	458	294	486	537	862	522	404	684	653	87	63	90	103	115	63	91	94	70	91	148	131	769	1441	1714	2965	2929	2657	3181	7517	7282	10512	5237	4816	333	1198	5880
ENSG00000086061	DNAJA1	2238	808	2815	1659	2399	1979	2488	2295	2545	3546	6813	7029	2054	1094	1914	13691	14540	12969	7202	11839	9445	4338	5136	3786	4215	3738	4324	3199	2447	2717	2739	4682	3541	7554	14921	4915	5591	5479	968	5520	8098	3388	1349	2091	3268	282	470	8334
ENSG00000086062	B4GALT1	1316	624	2156	582	995	580	426	473	498	1687	4057	3741	151	86	184	232	332	235	107	278	241	274	366	298	250	297	346	440	383	466	280	311	285	148	242	706	1096	1058	1718	1080	3646	3100	1037	1393	1314	151	208	1865
ENSG00000086065	CHMP5	432	77	449	346	341	219	343	395	490	923	1882	1974	439	272	406	3180	2797	3089	1632	2841	2358	880	1224	794	661	697	848	915	681	947	539	742	532	1367	2583	1014	1040	1074	460	1157	2211	924	245	278	310	44	88	3026
ENSG00000086102	NFX1	1089	418	1251	811	1373	812	1467	1423	1711	2689	5856	5380	437	250	494	958	1104	1072	505	1169	919	496	667	497	562	507	568	597	505	484	458	705	596	653	1342	1287	1777	1809	288	1769	4094	3163	2507	4033	4143	206	742	4695
ENSG00000086159	AQP6	8	0	10	5	5	0	13	20	9	13	34	25	1	2	0	2	5	4	5	2	4	1	1	0	0	1	0	0	0	0	1	0	0	1	3	1	12	6	6	12	6	24	59	31	17	0	20	22
ENSG00000086189	DIMT1	651	180	699	376	702	314	702	765	847	1502	4129	3326	772	458	744	2153	2019	2271	1040	2176	1619	1984	2649	1847	2284	2101	2316	2746	2149	2677	1694	2597	2074	770	971	976	1061	1192	1065	1130	2313	1204	625	738	962	92	351	2158
ENSG00000086200	IPO11	834	381	1126	615	938	657	987	1071	1114	2367	4450	4772	1103	672	1087	2293	2207	2481	1083	2740	1881	1014	1391	992	1125	1095	1348	1223	871	1120	853	1264	1035	906	1533	1218	1391	1523	192	1423	3193	1968	1267	4796	7815	300	1588	3003
ENSG00000086205	FOLH1	7	0	1	4	2	0	9	6	13	2	4	5	0	0	0	0	0	0	0	0	0	2	0	2	0	0	0	0	0	0	0	0	0	0	0	0	0	0	0	0	0	0	0	0	0	0	0	0
ENSG00000086232	EIF2AK1	1206	443	1546	674	1126	690	899	974	1146	2329	5272	5079	746	444	821	1737	2462	1753	1116	2838	2167	2076	2735	1953	2903	2762	2925	3040	2295	2781	2275	3136	2839	2113	3834	3192	4279	4672	1651	4390	11649	8267	4580	4212	4441	338	718	9734
ENSG00000086288	NME8	0	0	0	0	8	21	0	1	6	1	3	3	4	0	2	0	1	2	1	1	0	4	5	3	10	7	14	3	2	7	3	3	1	14	50	33	32	28	3	36	63	38	82	78	71	1	53	42
ENSG00000086289	EPDR1	2	0	0	0	0	10	0	5	8	8	27	26	136	75	105	397	486	382	254	541	505	142	219	211	318	207	365	176	187	164	136	283	152	53	167	195	315	244	278	315	1342	784	256	261	301	26	72	860
ENSG00000086300	SNX10	93	43	239	71	114	71	150	144	203	373	732	730	199	101	196	163	337	178	151	297	339	692	811	567	671	693	748	1267	853	1031	585	721	574	191	318	181	229	173	34	218	602	244	231	146	243	22	122	591
ENSG00000086475	SEPHS1	952	368	1225	941	1099	853	1500	1334	1631	3077	6526	6688	5945	3523	5715	6984	5888	8045	3377	7304	4002	11728	11415	14665	24920	12378	18643	11787	12636	8940	8177	22553	12744	17565	28414	17042	19494	21717	15136	20058	53547	40867	18442	23044	27136	1820	2250	48788
ENSG00000086504	MRPL28	375	271	642	324	402	283	503	461	561	1192	3264	3191	476	304	408	2038	1697	2187	941	2842	1686	359	336	272	413	390	359	333	329	254	288	353	410	548	1267	1489	2896	2440	3224	3359	9227	10359	5007	957	958	130	200	9152
ENSG00000086506	HBQ1	15	0	0	5	12	0	8	15	12	10	39	24	3	2	9	8	13	7	6	15	11	2	2	1	1	2	0	2	1	0	1	2	0	6	9	24	28	53	50	44	432	452	147	6	0	1	9	151
ENSG00000086544	ITPKC	221	75	274	126	118	121	175	163	154	517	1153	1215	135	54	139	474	435	472	217	528	371	136	129	154	151	148	131	148	131	159	87	121	123	308	535	370	637	674	818	713	1234	1546	1187	788	732	67	171	1203
ENSG00000086548	CEACAM6	62	28	41	67	96	56	102	102	146	167	348	379	0	0	1	0	0	0	0	0	0	0	0	1	0	0	0	0	0	0	0	0	0	0	0	0	0	0	0	0	0	0	0	0	0	0	0	0
ENSG00000086570	FAT2	53	29	113	15	34	20	75	47	71	42	140	116	51	28	51	60	170	47	96	142	191	3	6	4	6	9	3	6	3	9	8	5	3	35	32	52	80	80	9	63	243	195	636	376	511	13	202	145
ENSG00000086589	RBM22	717	322	839	553	892	669	1093	965	1230	1142	2648	2446	346	179	341	856	1083	802	459	1106	845	771	893	692	847	776	919	829	626	854	682	821	728	418	608	913	1097	1265	684	1168	2640	1880	1325	893	1256	83	349	2396
ENSG00000086598	TMED2	3970	1654	6210	2884	4410	3035	3518	3572	4012	6437	13678	13809	3006	1623	2721	10052	8528	9815	4455	10599	6869	7174	8907	8303	11771	7976	9769	9218	8074	8525	6112	12439	7382	2244	4223	4691	3870	4788	1307	4297	19900	8630	1910	3938	5395	348	415	12427
ENSG00000086619	ERO1B	35	10	12	14	23	16	69	65	74	38	125	112	66	33	60	118	154	117	91	133	160	214	302	212	165	152	198	241	184	215	133	229	155	75	74	114	100	114	18	90	278	198	122	92	148	17	117	371
ENSG00000086666	ZFAND6	1022	380	1155	618	904	731	1002	935	1048	2099	4539	4407	1090	639	1093	3199	3582	3098	1982	3572	3352	2112	2979	1798	1700	1657	2013	2227	1613	1945	1500	2132	1625	1372	2560	2255	2575	2636	665	2910	14512	7089	1927	2707	3588	318	775	10582
ENSG00000086696	HSD17B2	16	10	35	24	35	0	10	16	26	4	11	9	1	0	8	2	5	3	8	7	7	0	8	7	1	1	3	5	5	2	2	5	4	2	5	3	2	4	0	5	15	11	45	134	135	8	110	17
ENSG00000086712	TXLNG	957	415	1062	747	1065	731	2532	2218	2780	2098	4819	4493	1525	825	1504	1538	1151	1776	639	2323	1190	1663	1859	1570	3261	3020	3364	2855	2168	2909	1375	2202	1867	1167	2298	2056	1920	2422	273	2017	7592	3987	2114	1741	1796	219	670	6864
ENSG00000086717	PPEF1	0	0	19	5	0	10	17	9	36	16	35	32	0	0	3	2	15	6	4	6	11	2	2	1	1	2	6	6	1	0	2	5	3	3	12	5	5	5	0	6	19	12	18	11	33	2	11	17
ENSG00000086730	LAT2	80	25	47	54	71	34	147	88	130	111	295	226	21	7	27	68	73	76	39	83	58	15	15	18	12	13	18	3	13	9	10	15	7	14	32	71	102	98	107	107	259	223	382	323	194	14	114	166
ENSG00000086758	HUWE1	14771	5733	16324	11045	17042	12773	34106	33307	39780	76328	166614	167424	5547	3315	6022	8245	12686	9869	5121	14438	11970	2874	3150	2322	2669	2575	3087	3062	2565	2969	2118	4056	2918	10119	17268	18274	26644	28723	2743	25376	49664	41867	51921	86795	103405	5158	12677	32980
ENSG00000086827	ZW10	513	216	493	351	553	325	577	520	703	1010	2337	2131	443	243	416	2489	2136	2558	1142	3027	1846	536	594	491	539	478	666	534	418	501	486	644	599	529	910	867	1060	1191	176	1061	1802	997	650	1302	1984	96	391	1750
ENSG00000086848	ALG9	195	104	288	99	114	75	170	84	197	384	833	802	119	64	113	176	537	200	181	273	309	120	166	131	123	123	132	141	144	142	105	157	130	44	62	122	186	152	49	169	848	644	351	332	436	19	108	596
ENSG00000086967	MYBPC2	2	0	10	2	5	2	10	24	9	17	34	23	12	5	14	7	14	15	13	36	29	342	267	188	405	354	271	304	217	200	573	686	780	69	159	124	348	250	218	400	423	568	814	230	237	18	50	672
ENSG00000086991	NOX4	74	31	208	27	37	9	8	32	17	11	15	13	138	89	175	609	387	317	118	139	139	34	34	35	67	45	61	59	41	41	36	59	29	14	31	29	47	51	15	49	221	129	78	185	273	6	134	109
ENSG00000087008	ACOX3	88	63	150	52	119	40	95	79	114	207	583	580	83	43	90	516	627	533	213	491	431	76	73	57	93	106	103	102	92	96	65	83	89	89	180	224	357	289	493	411	381	430	404	308	388	17	97	362
ENSG00000087053	MTMR2	672	264	1102	523	733	505	555	611	638	1361	2959	2905	1328	704	1253	2649	2655	2775	1264	2814	2086	1898	2427	1870	2468	2111	2411	2451	1834	2130	1781	2820	2454	916	1615	1614	1686	1912	183	1609	4224	2361	1555	3105	4091	294	1448	3379
ENSG00000087074	PPP1R15A	1352	330	2049	720	1165	721	1107	1072	1260	3052	6244	6282	541	326	489	882	916	682	343	734	591	245	281	251	217	209	284	284	293	256	178	290	188	350	712	532	621	710	796	657	751	1201	930	245	164	46	298	1266
ENSG00000087076	HSD17B14	86	16	130	18	22	31	14	20	49	40	124	117	16	14	22	71	94	75	66	168	154	41	60	43	29	29	35	64	61	28	36	38	37	40	143	300	485	430	531	544	1718	1840	1271	124	178	25	53	1416
ENSG00000087077	TRIP6	787	569	1125	524	629	565	785	706	909	1418	4071	3719	696	428	750	1691	1395	2038	765	2351	1652	1111	1208	1050	1077	1069	932	1113	900	906	875	1126	1069	905	1499	2931	4912	4820	6279	5562	10738	12903	12787	1390	1402	232	527	10561
ENSG00000087085	ACHE	63	64	49	27	65	38	108	74	113	151	463	386	50	25	57	117	77	245	34	130	34	30	19	28	42	36	26	28	22	16	34	33	42	11	44	80	132	121	178	187	363	572	946	73	48	18	81	287
ENSG00000087086	FTL	8054	5935	18974	4944	7978	4830	6342	7160	8429	8401	24613	22389	5073	2842	4661	12736	8621	11518	3968	16680	9931	21150	14852	14304	18045	16416	17130	13726	11738	11437	13048	16955	19988	3996	6907	22793	33902	37339	73949	37544	104695	112147	32802	7685	6395	969	1520	35181
ENSG00000087087	SRRT	2039	751	2425	1315	2398	1587	2761	3175	3195	3377	7694	7930	921	558	1001	2871	3876	3341	1880	4411	3257	1400	1208	938	1222	1144	1187	952	875	863	896	1095	1189	3550	7218	6453	9484	9223	6208	10225	8937	11010	25367	2436	1989	331	1002	7631
ENSG00000087088	BAX	473	268	629	397	540	424	670	543	820	2300	6066	6754	461	289	456	2191	1441	2636	695	2346	1213	578	668	621	752	705	584	640	633	369	780	991	1092	1460	3200	4110	6898	6275	5797	7403	17579	21295	11243	1808	1414	262	736	14223
ENSG00000087095	NLK	506	220	732	355	453	271	543	604	702	956	2150	2232	870	533	820	1691	1815	1809	856	2803	1797	1581	1959	1356	1506	1274	1772	1738	1241	1446	1160	2108	1491	629	915	1511	1593	1804	472	1604	8039	6597	7774	5600	5967	314	2763	5774
ENSG00000087111	PIGS	433	300	790	252	416	206	436	281	342	930	2499	2442	243	132	204	792	934	869	418	1200	802	903	1145	771	781	845	888	1046	850	960	674	965	894	360	713	1154	2073	1867	2188	2010	6073	7826	3849	2254	2091	96	236	4296
ENSG00000087116	ADAMTS2	97	79	180	63	101	124	54	69	87	220	791	707	43	34	47	67	206	45	59	110	171	22	48	28	15	15	19	19	29	21	34	26	38	106	198	246	530	535	357	529	1772	2410	2723	490	748	58	206	1545
ENSG00000087128	TMPRSS11E	9	0	13	12	25	18	62	53	64	59	94	94	56	36	52	253	81	251	68	144	73	9	20	12	16	16	30	20	16	27	12	16	10	17	27	27	24	16	1	18	59	34	26	55	84	7	22	73
ENSG00000087152	ATXN7L3	943	350	1496	629	879	993	1040	1131	1293	2374	5983	6076	597	374	696	2595	3129	2825	1495	3682	2734	1710	600	1131	1367	1114	640	1012	1393	671	1026	1521	1720	1353	3226	2692	5036	4336	5761	5288	9556	10524	12641	3253	2488	355	855	9340
ENSG00000087157	PGS1	294	215	548	274	300	277	429	393	409	676	1700	1679	437	323	461	711	1041	720	439	1032	964	282	284	301	242	248	275	297	254	264	223	317	264	471	721	1419	2249	2381	2416	2425	6680	8131	11062	2859	2592	209	814	7640
ENSG00000087191	PSMC5	600	285	649	392	843	673	648	807	771	2053	4397	4325	505	280	522	1407	1826	1450	853	1666	1258	2431	2338	2089	2604	2554	2589	2372	1796	1930	1959	2877	2609	4179	7999	4901	6598	6593	2066	7035	10189	7420	4326	4578	3721	293	877	13389
ENSG00000087206	UIMC1	515	149	668	303	520	326	668	576	793	935	1849	1930	434	257	480	1565	1820	1458	982	1951	1932	269	345	268	365	324	353	420	300	343	292	327	320	829	1452	969	1209	1187	171	1201	1407	797	744	1085	1271	114	433	1850
ENSG00000087237	CETP	0	0	10	0	0	0	1	4	8	1	2	5	0	0	1	1	0	0	0	1	1	0	0	0	0	0	0	0	0	0	1	0	0	0	0	2	2	1	0	0	7	6	6	3	2	0	3	3
ENSG00000087245	MMP2	2833	1335	4603	1154	1563	2066	915	945	1240	2719	6449	6617	395	196	406	1855	1871	1701	630	1243	918	326	271	246	379	349	350	355	273	270	228	303	337	715	1202	1149	1960	1970	2732	2002	7967	8275	3434	2673	2984	205	341	3831
ENSG00000087250	MT3	0	0	19	0	1	0	0	0	0	3	1	1	1	2	0	0	1	0	0	2	1	0	1	0	0	0	0	0	0	0	0	0	0	0	0	1	4	0	2	2	3	3	0	8	0	0	4	1
ENSG00000087253	LPCAT2	181	63	280	61	49	22	40	53	74	58	137	118	67	32	71	168	227	126	84	139	136	100	136	101	142	114	152	127	120	122	102	164	111	36	63	102	113	135	39	106	512	374	296	159	172	16	131	465
ENSG00000087258	GNAO1	34	32	47	28	61	69	51	100	79	135	265	278	87	50	98	30	188	35	68	150	188	137	153	109	135	112	97	139	114	110	109	175	150	538	796	1741	2775	2986	3145	2751	2506	3427	2519	1407	1059	198	335	1598
ENSG00000087263	OGFOD1	882	368	1173	644	1043	711	1081	1077	1313	1899	3984	4168	704	390	768	2353	1727	2408	924	2836	1672	1336	1329	1334	1508	1479	1548	1391	1133	1329	1098	1618	1436	745	1373	1605	1887	2250	537	2017	4349	2936	1064	1603	1515	160	380	3995
ENSG00000087266	SH3BP2	479	347	780	288	412	334	836	781	937	1611	3972	3880	256	163	272	361	762	356	304	601	613	213	393	263	269	269	275	402	386	383	217	349	277	527	714	1446	2550	2195	2152	2368	6894	8404	11420	4959	3898	216	1079	5870
ENSG00000087269	NOP14	1467	462	1277	884	1808	1233	1868	1746	2070	2736	5385	5630	549	295	568	1817	1872	1831	969	2031	1535	191	160	129	185	185	145	162	142	167	151	215	184	2485	3662	2068	2586	2961	1561	2563	1982	1983	2217	1010	887	122	457	1868
ENSG00000087274	ADD1	3137	1236	3888	2205	3330	2507	2562	2758	3082	3812	8593	8389	1481	875	1499	4052	5083	3792	2162	5629	4164	2039	1694	1610	2265	1882	1857	2221	1915	1719	1780	2144	2110	2210	4123	4214	6073	5911	4326	6152	11395	14342	13184	4253	3841	353	939	10633
ENSG00000087299	L2HGDH	310	76	226	229	297	209	349	410	387	1863	4078	4412	343	248	338	585	675	698	356	964	745	487	665	546	506	458	543	583	498	487	445	652	506	569	801	1111	1153	1323	423	1105	2740	2029	1063	871	1143	97	388	2609
ENSG00000087301	TXNDC16	127	85	277	55	98	50	147	150	216	237	425	388	261	151	274	695	975	645	460	1352	871	359	640	431	462	385	486	484	386	390	386	598	400	596	880	552	586	650	69	532	2078	843	347	734	1277	89	344	1698
ENSG00000087302	C14orf166	1173	445	1746	837	1352	937	1278	1164	1358	2953	6964	6078	1874	1000	1617	5576	5567	5145	2779	6639	4840	2443	3288	2313	2403	2590	2755	2477	1807	2782	1965	2899	2257	2928	4334	4907	5330	5805	1529	5884	13159	5041	2725	2661	2956	387	1228	9588
ENSG00000087303	NID2	540	152	1524	931	1586	508	145	159	212	138	296	326	104	47	93	85	139	101	96	255	236	41	36	42	40	40	53	55	24	39	53	64	64	226	495	464	865	735	236	804	2660	3878	2804	1372	1225	56	377	1474
ENSG00000087338	GMCL1	417	109	486	346	656	529	640	704	669	1029	2023	2207	497	292	437	627	943	884	521	1182	969	1157	1623	1227	1565	1268	1567	1320	1240	1143	1027	1782	1195	737	1008	807	864	986	189	835	1911	1236	576	651	826	138	252	2320
ENSG00000087365	SF3B2	4316	1578	5011	2585	4246	3716	4255	4959	5099	9240	21746	20712	1831	1091	1802	4635	5437	4937	2387	6924	4747	909	1064	827	1175	1037	1014	1173	945	789	812	1162	1156	9616	20955	7647	11045	11144	9151	11984	14819	16479	8341	2551	2110	388	647	11703
ENSG00000087448	KLHL42	408	215	625	303	466	343	440	515	593	1180	2556	2570	683	433	670	1457	2231	1532	999	1811	1749	613	801	647	639	563	761	753	584	652	462	765	551	395	589	896	1116	1129	302	1058	3697	3004	2411	2330	2772	151	658	3245
ENSG00000087460	GNAS	10052	3910	12914	5180	8338	7634	6946	7322	8771	12969	30043	30043	2583	1543	2659	6382	10595	5450	3829	10321	8850	6113	10043	3977	3752	3370	5119	4433	3385	3829	3080	4352	3603	10106	18992	20673	30799	32168	37390	34075	98181	102110	63418	27384	22869	2148	3685	76393
ENSG00000087470	DNM1L	1684	581	1989	1225	1640	1049	2343	2124	2325	3931	8331	8218	1421	902	1364	4601	5108	4604	2420	5490	4202	3040	3209	2624	3408	3125	3342	3806	2926	3363	3067	4210	3837	1128	2024	2568	2534	2961	258	2526	6642	3703	2129	3142	3991	290	1444	7061
ENSG00000087494	PTHLH	0	0	0	0	0	1	0	0	0	4	11	12	31	20	37	87	36	17	5	2	2	4	5	3	14	5	7	1	1	3	0	6	8	0	1	2	1	1	0	0	9	3	0	4	0	0	1	0
ENSG00000087495	PHACTR3	8	0	17	1	6	0	9	2	5	4	3	4	3	3	3	11	224	8	37	12	51	9	14	5	16	18	17	16	12	8	14	19	18	2	17	0	5	1	0	6	10	3	1	0	2	0	1	3
ENSG00000087502	ERGIC2	689	222	830	352	432	352	565	668	711	1145	2208	2313	549	294	482	1949	2277	1730	1138	1862	1732	628	797	663	849	681	822	677	573	562	491	818	554	378	475	525	389	497	81	467	930	453	436	661	903	42	724	734
ENSG00000087510	TFAP2C	621	287	795	504	951	825	1137	1269	1176	3196	7757	6745	465	260	472	272	210	335	80	421	171	519	907	537	392	343	473	382	316	439	463	612	458	70	129	132	229	200	150	232	350	662	419	234	104	39	97	526
ENSG00000087586	AURKA	895	313	1164	816	1115	799	1263	1195	1484	2089	4900	4806	864	491	833	2755	2047	2934	1129	3706	1775	1237	1528	1038	1100	1083	1191	1386	1119	1243	997	1306	1169	931	1482	1829	2250	2326	863	2231	5818	3902	1594	2084	2080	228	313	5746
ENSG00000087589	CASS4	7	0	3	1	0	1	2	1	4	3	3	8	2	0	1	3	7	3	1	4	3	6	2	3	7	3	9	6	6	3	0	0	3	1	1	1	0	0	1	4	9	9	5	13	9	1	3	10
ENSG00000087842	PIR	76	44	100	56	98	82	110	158	193	220	427	432	171	104	169	2329	2464	2462	1447	2793	2265	128	138	129	333	386	383	653	483	575	162	236	192	97	172	212	233	300	160	263	546	363	269	109	210	21	90	636
ENSG00000087884	AAMDC	88	48	70	35	54	61	78	74	92	144	269	331	51	29	41	298	274	253	134	351	275	59	101	61	54	56	48	69	45	36	41	62	59	104	258	338	486	388	145	541	398	296	122	80	114	9	45	556
ENSG00000087903	RFX2	85	29	146	63	78	59	92	128	156	227	610	547	57	28	45	76	295	83	99	147	207	84	103	83	83	77	62	130	140	183	110	134	119	70	134	117	208	200	240	255	781	835	640	348	312	28	116	589
ENSG00000087995	METTL2A	429	108	399	280	392	284	418	441	473	1494	3868	3587	404	224	327	1210	1456	1359	665	1545	1178	371	403	405	391	369	398	416	414	334	388	518	432	403	631	706	917	902	1333	968	2003	1271	628	956	1018	97	201	1948
ENSG00000088002	SULT2B1	12	0	0	1	0	6	18	0	0	11	34	35	3	0	2	1	3	1	1	5	4	9	11	9	9	12	12	5	7	14	9	10	9	5	21	24	57	35	65	60	251	287	63	6	11	3	5	164
ENSG00000088035	ALG6	214	81	333	185	176	136	242	235	256	530	1079	1161	348	234	300	824	890	954	473	1253	967	1278	1710	1242	1303	1228	1427	1776	1313	1577	1310	2095	1672	123	308	485	418	493	119	464	2203	911	365	723	979	55	322	1678
ENSG00000088038	CNOT3	741	340	724	486	963	656	1213	1119	1275	1306	3166	2724	210	152	302	199	354	272	150	357	308	173	132	158	148	168	132	161	189	217	143	180	153	2778	4779	2610	4053	4538	4535	4354	3683	6797	4502	1287	1016	240	395	2755
ENSG00000088053	GP6	111	63	184	100	150	66	240	198	205	252	584	488	44	48	77	29	14	44	14	18	14	1	5	2	6	5	14	9	3	8	4	7	4	11	19	27	30	28	10	34	93	114	212	285	150	8	69	52
ENSG00000088179	PTPN4	578	267	873	328	513	348	971	776	1044	1038	2202	2144	1006	589	976	1254	2137	1413	984	2324	2414	1132	2078	1146	833	730	1114	932	853	1013	739	1082	741	938	1540	1762	2119	2164	225	1869	5901	3317	4119	8158	13003	588	6465	4870
ENSG00000088205	DDX18	1370	492	1487	1011	1509	944	1715	1836	2208	5685	11367	11507	2068	1278	1999	7329	5826	7161	3074	7201	4953	4295	4772	4256	5271	4380	5425	4395	3864	4673	3523	5874	4219	3651	5864	3886	3812	4710	487	3855	6937	3562	2521	3826	6130	239	1518	8328
ENSG00000088247	KHSRP	4100	1664	3820	2905	5029	3723	5215	5325	5961	16047	41799	40479	1811	1125	2184	2960	3839	3439	1650	4931	3547	7216	5535	4429	6225	5114	5257	5448	4638	3601	3342	5094	4599	6885	10983	13281	16776	17262	24909	18059	21300	28365	18497	5048	4786	1013	1378	15570
ENSG00000088256	GNA11	662	327	826	357	563	372	460	411	466	1582	4379	4187	331	172	287	1094	1204	1069	512	1321	758	236	256	194	220	236	221	216	200	202	203	315	239	205	375	789	1388	1248	2032	1349	1449	2365	2057	271	179	72	146	1731
ENSG00000088280	ASAP3	351	252	581	165	330	146	412	396	474	729	1724	1714	364	213	330	965	1442	1158	648	1461	1074	285	289	252	242	308	281	308	279	312	271	390	318	918	1657	1887	3271	2948	3305	3198	8502	8786	16474	4568	3938	253	693	6999
ENSG00000088298	EDEM2	306	172	306	176	229	153	324	352	390	1243	3331	3082	226	140	225	582	545	661	287	909	558	150	159	146	111	124	126	115	113	108	94	140	140	244	568	649	1104	1070	1511	1165	2235	2345	2402	1150	1063	72	199	2107
ENSG00000088305	DNMT3B	2677	1213	3067	2073	3145	2214	5751	6164	7246	7845	19310	18296	13273	7748	13221	9563	6935	13727	4448	23202	9638	31314	43066	34411	37409	29752	35488	24471	20237	20790	27257	52544	42638	23955	40570	41199	68119	61663	52324	65848	137456	130114	135392	43175	40702	5548	9826	115777
ENSG00000088320	REM1	45	16	68	45	79	50	77	62	89	170	415	365	0	1	0	0	1	0	0	2	1	0	0	0	0	0	0	0	0	0	0	0	0	0	0	0	1	0	0	0	4	6	4	7	3	0	2	5
ENSG00000088325	TPX2	3036	1097	2941	2137	3460	2531	3527	3578	3883	5402	11205	10839	2335	1345	2367	3500	3897	3832	1629	5666	3091	2726	3334	2555	2577	2399	3015	3531	3000	3310	2451	3165	2944	5170	7008	7098	7366	9012	1386	7684	10149	7336	6150	5237	5902	599	1315	10842
ENSG00000088340	FER1L4	25	12	31	13	23	0	13	49	54	15	62	38	15	8	30	24	47	14	9	37	56	20	33	16	8	22	16	25	27	35	26	20	26	57	146	215	420	302	208	469	711	917	3274	388	302	31	205	817
ENSG00000088356	PDRG1	77	70	78	76	67	41	78	107	70	361	835	931	96	70	96	560	725	564	378	653	514	218	191	182	201	226	229	231	172	199	201	212	202	558	1258	719	1375	1089	1054	1564	2530	2102	1033	305	276	49	82	2512
ENSG00000088367	EPB41L1	489	223	696	359	604	568	655	904	841	1750	3910	4023	229	113	275	266	788	206	255	433	535	290	331	230	246	256	271	308	251	208	213	335	310	565	1128	1141	1673	1441	1148	1731	2371	2476	3137	1318	1193	123	369	1672
ENSG00000088386	SLC15A1	46	25	73	65	144	55	131	127	152	114	362	330	13	5	10	3	2	5	0	4	1	82	91	87	76	73	83	61	61	58	74	98	94	37	57	77	146	135	45	130	282	294	223	191	339	11	63	201
ENSG00000088387	DOCK9	1484	620	2552	1041	1610	1168	1751	1616	2012	3737	8249	8184	375	189	343	412	464	426	225	638	535	483	624	539	628	585	729	768	665	657	615	941	839	596	616	955	1275	1456	78	1189	2685	2067	2244	3128	3990	200	1052	2499
ENSG00000088448	ANKRD10	1287	496	1610	883	1147	855	1670	1584	1929	3121	7019	6501	2713	1568	2651	2808	4466	3043	2386	4264	4788	2715	4089	2709	2703	2526	3531	3373	2937	4357	2575	3076	2436	2657	3489	4272	5228	6722	2573	5041	20206	17357	17341	8414	10255	951	5247	20464
ENSG00000088451	TGDS	268	179	276	184	352	151	450	413	478	648	1262	1249	196	103	151	569	607	685	391	803	661	189	237	184	273	217	265	233	179	234	200	267	240	116	172	248	255	292	83	280	1099	632	292	261	355	21	110	1201
ENSG00000088538	DOCK3	115	154	92	93	117	132	248	302	266	477	1214	1037	459	267	509	223	628	243	313	550	741	171	224	146	242	157	213	186	119	136	147	257	194	270	407	686	1002	1125	108	921	2257	2469	6178	3187	3958	112	1450	1894
ENSG00000088543	C3orf18	63	62	63	38	35	81	62	73	146	184	423	420	56	43	65	174	358	219	162	293	400	55	65	55	55	72	58	88	55	49	83	79	80	64	195	238	548	385	366	539	1595	1479	1500	533	523	37	128	1499
ENSG00000088682	COQ9	394	211	343	276	357	256	476	446	620	919	2663	2322	275	135	219	787	864	868	449	890	631	189	144	107	165	183	208	233	168	190	170	216	194	465	818	746	1164	1284	1217	1140	5500	4138	3787	1509	1460	124	225	5037
ENSG00000088726	TMEM40	0	0	10	2	3	6	3	2	5	17	23	12	4	4	3	5	1	0	0	5	1	1	1	0	4	2	4	1	0	3	1	0	0	6	2	2	2	2	2	7	24	13	11	1	0	1	7	19
ENSG00000088727	KIF9	184	68	204	168	209	124	282	318	314	878	2208	2094	52	35	61	180	177	237	67	182	130	54	49	35	61	65	67	70	47	62	44	67	61	68	118	121	173	198	152	184	427	389	265	108	152	13	83	330
ENSG00000088756	ARHGAP28	965	312	1548	632	1176	424	114	85	121	202	410	417	592	328	569	1320	2062	1241	815	1242	1332	402	437	302	524	446	561	620	486	621	431	692	532	187	246	329	362	375	46	301	927	489	493	701	1309	83	394	742
ENSG00000088766	CRLS1	1169	578	2184	435	619	419	414	434	498	914	2166	2081	454	358	469	2298	2089	2341	1110	2205	1826	8715	6576	5850	12508	9266	8981	9140	6399	7047	12079	17204	18263	210	485	724	882	971	1410	986	6260	2984	1146	913	1081	87	278	3763
ENSG00000088782	DEFB127	0	0	0	0	0	0	0	0	7	0	0	0	0	0	0	0	0	5	1	0	0	0	0	0	0	0	0	0	0	0	0	0	0	0	0	0	0	0	0	0	0	0	0	0	0	0	0	0
ENSG00000088808	PPP1R13B	75	20	132	44	86	42	91	120	104	184	431	405	55	36	62	66	100	86	28	119	63	75	56	45	60	43	44	67	58	48	32	54	63	169	319	287	456	423	275	484	715	828	1040	465	340	42	163	466
ENSG00000088812	ATRN	1041	516	1509	602	849	612	1080	916	1187	2298	5232	5256	584	374	614	1432	2562	1607	1014	2221	2301	415	564	437	498	480	549	755	614	665	434	629	564	566	973	1226	1933	1833	303	1777	5284	3617	3782	6395	10188	389	1048	4133
ENSG00000088826	SMOX	97	90	121	59	60	82	173	162	178	390	1047	970	135	69	133	299	319	230	112	289	248	74	72	51	129	84	96	64	63	55	78	81	107	65	164	222	477	446	608	551	636	1171	642	185	112	17	55	570
ENSG00000088827	SIGLEC1	2	0	10	0	4	8	4	0	0	2	4	3	0	0	0	0	1	0	0	1	0	0	1	0	0	0	0	0	0	0	0	0	0	0	4	1	1	0	1	2	5	5	9	0	4	0	3	3
ENSG00000088832	FKBP1A	777	540	1321	659	1046	740	1115	1122	1115	2947	7135	6594	1081	553	1116	1754	1775	1742	801	2684	1712	4438	4924	3832	5001	4456	4894	4738	3975	3778	2691	4237	3301	763	1408	4465	6088	6648	11041	6719	29643	19854	5907	4844	6706	260	607	17940
ENSG00000088833	NSFL1C	766	419	974	469	712	531	753	910	979	1708	3821	3847	558	308	549	1683	1977	1871	969	2175	1434	932	908	709	839	760	778	893	723	656	712	1035	948	1063	2388	1973	3071	2884	3149	3279	3954	3506	3501	1331	1253	100	815	2836
ENSG00000088836	SLC4A11	377	266	373	261	317	239	770	706	910	643	1790	1589	66	46	64	94	42	122	23	226	74	141	123	118	98	91	88	90	86	74	119	163	186	236	545	983	2007	1746	1463	1995	2490	3826	9840	627	784	69	511	1833
ENSG00000088854	C20orf194	351	210	526	186	294	167	366	302	453	473	1011	947	159	101	175	395	910	414	424	663	786	100	143	97	74	102	111	167	154	150	122	130	137	183	274	434	585	660	134	577	1338	1211	1899	1198	1455	79	440	1384
ENSG00000088876	ZNF343	162	91	293	131	140	211	205	189	193	648	1316	1446	23	19	19	258	315	284	217	481	323	24	46	35	26	41	34	54	40	55	25	37	32	51	105	130	218	199	25	218	349	184	270	366	513	18	74	281
ENSG00000088881	EBF4	28	23	76	17	8	3	49	74	52	37	151	92	7	2	5	19	146	36	47	61	84	4	2	0	2	0	0	0	2	2	0	3	0	12	58	95	242	138	165	268	435	479	1350	97	78	15	70	392
ENSG00000088882	CPXM1	445	140	755	238	301	147	258	210	361	318	837	817	299	175	305	2104	2769	2721	1347	2876	2948	52	53	44	49	55	47	82	87	64	53	52	59	590	1533	1877	3839	3035	3714	4052	14962	14287	29541	2003	1853	137	732	8541
ENSG00000088888	MAVS	1559	642	1538	893	1212	762	1587	1391	1835	2017	4880	5231	657	448	757	1961	2363	2288	1004	3477	2242	693	957	860	996	943	890	1034	967	700	682	994	951	798	1242	2703	3886	3962	5219	3542	8433	8892	8978	8029	6312	551	1145	6960
ENSG00000088899	LZTS3	138	98	209	105	137	190	357	341	409	519	1439	1298	245	135	223	169	324	206	95	435	323	228	213	161	143	153	128	202	178	81	165	240	184	647	1382	1804	3592	3341	3752	3651	9917	13999	29687	2402	2029	328	884	11249
ENSG00000088926	F11	4	0	7	4	1	8	4	1	0	8	22	16	5	2	1	11	6	7	5	13	4	8	8	10	11	16	15	7	2	10	8	18	18	5	7	10	18	12	5	9	44	31	53	30	39	0	11	34
ENSG00000088930	XRN2	2421	1146	2862	1561	2131	1767	2648	2676	3119	5432	12211	11640	2777	1684	2574	7990	9574	7556	4690	9728	8469	3045	4075	2966	3195	3130	3651	3495	2703	3008	2425	3540	3000	3749	6043	5812	6468	7734	1149	6489	14664	7901	7696	6539	8839	518	2015	14845
ENSG00000088970	KIZ	183	86	212	73	109	70	191	194	272	333	720	625	281	155	273	467	568	556	384	1137	1009	404	501	387	369	338	367	372	262	329	295	451	323	998	1246	1126	1122	1334	155	1047	2408	2128	4481	1073	1408	142	596	3641
ENSG00000088986	DYNLL1	1003	494	1133	761	1137	812	956	851	1178	1782	5611	4892	928	519	850	3135	3110	2820	1458	3555	2548	1722	2120	1505	1456	1547	1606	1660	1399	1607	1488	1735	1589	2878	7651	4286	6159	5228	7345	7570	15918	8812	2896	1443	1630	250	330	13477
ENSG00000088992	TESC	9	12	0	17	1	9	12	12	18	16	38	38	20	9	19	48	116	77	59	283	263	47	61	47	52	67	52	72	40	41	70	94	88	57	181	160	348	223	275	362	1030	1032	566	159	157	7	57	821
ENSG00000089006	SNX5	4847	2374	6147	4093	6642	4084	7581	6940	7982	10544	23777	22840	2259	1306	2249	4333	4557	4489	2267	5126	4156	21275	16710	13837	21646	18822	19528	16716	14382	12054	15401	17471	17531	3544	5798	4926	5240	6355	1421	5310	19360	15027	12969	7127	8393	729	4336	18291
ENSG00000089009	RPL6	9373	4085	10347	6703	10719	7043	12218	11061	13928	21809	51341	50389	6312	3744	6015	17054	18076	15264	8167	23484	17531	1820	1250	1079	1520	1256	1389	1224	1121	1252	936	1200	1180	8507	12996	19195	25170	31142	2875	29537	39105	22213	36492	6087	7020	540	3907	45809
ENSG00000089012	SIRPG	0	0	0	1	0	0	0	0	0	0	0	0	0	0	0	0	0	0	0	0	0	0	0	0	0	1	0	0	0	0	0	0	0	0	0	0	0	0	0	1	4	3	0	2	11	0	2	0
ENSG00000089022	MAPKAPK5	1147	495	1538	992	1341	1053	1745	1612	1895	2069	4554	4334	651	448	692	1551	2115	1606	955	2241	1885	708	966	700	836	698	846	763	749	643	589	1041	758	1396	2496	1718	2450	2329	777	2325	7258	5965	6185	3524	3899	239	1439	7368
ENSG00000089041	P2RX7	2	0	0	6	0	8	8	2	3	5	16	9	9	3	5	4	5	6	6	7	19	4	4	4	10	9	5	9	10	13	5	2	5	4	10	17	26	18	13	21	85	51	21	25	31	3	10	57
ENSG00000089048	ESF1	503	153	523	279	379	258	1292	1103	1324	1387	2724	2521	583	320	579	1499	1507	1472	832	1795	1367	1240	1732	1990	3007	1851	1974	1538	1623	2351	1873	2899	1809	2683	5069	1652	1144	1359	216	1281	292	147	182	130	116	43	220	1020
ENSG00000089050	RBBP9	840	400	949	895	1187	1026	1377	1368	1443	3349	7964	8376	234	159	212	1110	1209	995	524	1298	976	335	437	403	445	296	405	346	340	271	311	621	389	185	250	486	655	616	272	551	1753	1035	492	1046	1815	87	194	1554
ENSG00000089053	ANAPC5	2244	1356	2980	1670	2199	1651	2869	2666	2954	4602	11673	10800	1289	848	1249	5043	5346	5019	2396	6547	4853	1822	1604	1379	1816	1620	1762	1683	1348	1454	1506	1912	1859	1887	3860	2759	4681	4606	3872	4682	15386	10401	12926	7488	8673	527	1477	13536
ENSG00000089057	SLC23A2	1377	730	1562	1479	1988	1513	2604	2718	3026	5484	14127	13097	355	233	410	741	1259	751	461	1141	1004	352	373	414	571	363	430	330	364	322	291	712	392	420	526	1098	1553	1818	499	1438	7005	6859	5221	2388	2705	225	577	4595
ENSG00000089060	SLC8B1	900	687	981	739	1018	989	1867	1752	2118	4269	11379	10748	79	45	67	215	302	267	133	375	288	103	84	65	102	114	99	127	115	102	88	125	142	113	226	274	634	478	574	647	2248	2652	2817	969	771	47	223	1707
ENSG00000089063	TMEM230	743	227	726	465	678	445	853	629	731	1294	3369	2915	564	287	490	1210	1353	1132	626	1839	1199	574	789	566	547	591	739	571	402	424	508	878	623	416	679	1808	1983	1960	1300	2065	11387	8051	3500	1419	1729	130	297	7444
ENSG00000089091	DZANK1	61	21	92	45	94	37	123	85	92	171	397	430	65	38	73	213	335	262	184	420	331	184	237	227	180	156	190	240	230	271	126	211	151	148	234	284	439	414	111	343	1011	685	814	433	526	36	172	991
ENSG00000089094	KDM2B	1537	742	1619	1179	1731	1458	2402	2608	2917	3200	7693	7125	1023	595	1126	1655	2644	1836	1123	2498	2426	1219	1287	1060	1247	1172	1235	1150	947	955	978	1468	1394	2790	4914	3954	6155	6179	3020	6461	10666	13770	14550	9150	8044	791	1822	8789
ENSG00000089101	CFAP61	10	0	7	2	6	11	4	0	9	0	2	9	4	2	3	9	31	17	8	11	15	2	0	3	2	3	4	1	0	1	3	1	3	2	2	5	4	6	0	3	17	8	14	18	28	0	4	16
ENSG00000089116	LHX5	0	0	0	0	1	0	8	3	7	4	16	23	9	3	9	69	334	36	71	423	236	25	181	21	5	10	22	20	10	23	34	18	26	80	181	53	79	82	105	104	248	909	499	139	22	18	34	592
ENSG00000089123	TASP1	187	48	252	130	182	82	208	303	232	423	875	1003	132	81	148	331	370	388	182	404	294	132	238	147	160	174	214	204	152	154	154	231	198	181	228	221	277	284	51	254	708	378	406	719	965	29	450	721
ENSG00000089127	OAS1	46	25	34	30	55	45	75	48	62	37	97	114	2	0	0	5	1	1	1	4	3	0	1	0	1	0	0	2	2	1	0	3	0	0	11	3	10	3	3	9	15	8	4	0	3	1	1	6
ENSG00000089154	GCN1	3886	2111	4840	2842	3850	2737	5112	4951	5954	12334	28750	30235	2527	1609	2787	4584	6145	5752	2725	8063	5832	1430	1596	1204	1513	1351	1278	1684	1519	1332	1491	1814	1703	3972	6281	10015	16088	17253	14553	15990	29308	34550	57440	42991	48273	2082	5316	22598
ENSG00000089157	RPLP0	9485	6769	14069	8168	10693	9936	11074	11705	14091	62127	159233	161246	12721	8474	13155	35512	42340	32641	20078	47445	43787	5831	7903	5256	5242	5928	6404	6482	4283	7485	5767	7658	7080	15319	28077	52592	101970	98686	104247	111480	524282	385521	177681	96072	111993	5470	9169	417767
ENSG00000089159	PXN	636	332	904	462	660	508	862	1047	1200	1791	4711	4207	936	552	1215	588	578	588	265	609	458	959	784	904	1151	1011	1027	915	908	732	556	1014	956	770	1443	3094	4695	4940	7087	4996	7850	11467	8604	2230	1607	233	662	4430
ENSG00000089163	SIRT4	7	7	19	17	14	0	35	20	24	44	72	90	10	7	11	41	57	59	31	88	84	15	24	13	20	15	20	17	21	27	12	20	21	6	35	78	72	98	76	112	249	157	106	90	63	7	13	241
ENSG00000089169	RPH3A	5	0	0	5	0	0	6	11	0	2	2	0	2	1	0	0	4	6	4	11	2	3	9	3	4	5	6	4	4	4	7	12	16	0	0	2	5	5	1	3	2	9	11	7	3	0	2	4
ENSG00000089177	KIF16B	581	150	774	277	472	233	904	1170	1242	1500	3237	2996	221	143	210	546	662	618	294	688	625	455	527	410	456	282	483	420	396	444	295	671	351	449	817	358	501	486	24	490	825	641	656	619	844	43	494	838
ENSG00000089195	TRMT6	442	177	477	299	518	253	528	510	660	1577	3128	3198	315	170	316	1737	1610	1686	823	1527	1097	719	908	671	733	693	820	671	492	665	454	759	618	305	668	666	747	788	141	733	1196	765	404	367	405	50	145	1598
ENSG00000089199	CHGB	19	0	19	3	2	18	12	16	5	12	16	16	33	18	20	65	222	29	72	85	90	29	47	49	47	37	48	26	33	31	44	66	60	155	215	121	200	156	38	209	191	138	61	18	23	8	21	238
ENSG00000089220	PEBP1	1956	983	2198	1518	2325	1806	2646	2937	3289	9983	24136	24567	2597	1588	2369	10111	11291	9705	5767	11289	9298	15708	13843	14315	17471	16604	13070	17106	15584	10069	20177	28322	27787	2035	4261	9566	15071	14829	13612	16629	38846	32770	12948	6434	6465	845	1035	27485
ENSG00000089225	TBX5	8	0	1	0	10	3	0	2	2	3	4	5	1	0	6	0	1	0	0	0	0	1	1	2	2	1	2	2	1	1	0	1	1	0	0	1	2	3	1	1	7	0	3	0	0	0	1	0
ENSG00000089234	BRAP	585	375	809	469	691	613	795	797	1050	1781	4080	3710	555	324	495	1291	1474	1278	674	1588	1249	347	522	347	341	340	462	453	313	337	290	466	361	655	899	628	938	1016	149	984	2291	1766	943	1729	1919	157	329	2218
ENSG00000089248	ERP29	1222	441	1593	651	1309	890	1430	1392	1533	3442	8092	7183	645	485	646	4544	4136	4601	2386	5625	4593	2838	3292	2676	3011	2948	2850	2953	2326	2804	2906	3966	3854	2361	6120	5504	7842	7621	4600	8805	9180	7641	3903	1841	1934	302	475	12737
ENSG00000089250	NOS1	5	7	7	1	3	0	5	14	1	0	3	3	26	12	29	17	33	7	22	58	42	58	88	60	64	54	63	126	86	54	83	105	104	116	297	412	797	623	386	686	1421	1358	1031	1277	1326	80	238	765
ENSG00000089280	FUS	1350	617	1651	1030	1996	1364	2286	2524	2613	6249	12842	13376	1635	1071	2230	1853	3535	2322	1632	2900	3245	8650	9815	9135	11162	10881	10483	9808	8383	8174	8305	12294	12034	8643	18533	20817	35784	33220	11488	37889	61218	52959	33414	8822	8692	1845	3563	44367
ENSG00000089289	IGBP1	492	249	476	310	534	340	717	672	782	1655	3839	3959	356	221	337	1354	1455	1216	704	1756	1528	459	624	374	349	384	417	481	353	424	371	492	436	670	1838	1036	1733	1675	437	1782	4196	2437	1414	1275	1388	89	205	4363
ENSG00000089327	FXYD5	834	385	775	567	1453	749	1269	1279	1527	1336	3968	2979	164	88	150	217	102	233	54	321	168	291	328	300	338	311	299	353	323	341	253	358	307	1128	2415	2062	3123	2855	3677	3424	9174	6982	3458	1949	1710	216	345	4382
ENSG00000089335	ZNF302	327	128	393	185	282	154	295	293	349	791	1618	1443	348	214	343	859	1523	815	744	1279	1528	234	410	277	235	249	303	308	242	289	196	317	205	323	447	529	500	548	97	568	1463	952	1172	650	820	55	441	1714
ENSG00000089351	GRAMD1A	667	406	906	339	670	434	724	884	908	1198	3671	2979	617	338	566	586	632	786	331	944	695	425	349	399	505	537	403	545	512	434	420	539	558	1631	2859	3707	6235	6146	8994	6530	20516	25572	21722	3468	3613	678	1228	13741
ENSG00000089356	FXYD3	6	11	19	7	3	0	3	3	5	16	40	30	2	3	3	4	4	6	0	5	1	2	3	0	1	1	6	2	0	1	2	0	3	0	5	12	7	7	6	20	39	29	30	15	39	0	14	37
ENSG00000089472	HEPH	2	0	1	13	6	9	7	10	6	25	54	52	571	382	615	2045	3633	2104	1689	3671	4105	851	899	829	826	731	785	1027	825	872	808	1164	1061	772	1414	1909	2874	2572	824	2847	4657	4638	4497	4267	6129	153	1127	5194
ENSG00000089486	CDIP1	338	159	446	180	235	167	257	301	344	346	903	869	239	141	237	546	617	600	269	1061	607	674	633	547	623	584	575	531	505	425	587	880	838	464	1245	2470	4634	3962	5717	5216	9714	13429	5358	2139	1777	168	474	4258
ENSG00000089505	CMTM1	14	13	14	6	4	0	14	8	5	8	13	26	0	4	3	11	21	22	14	19	21	0	0	0	1	0	0	1	1	0	0	4	0	8	15	17	54	29	1	53	154	164	159	62	65	7	38	86
ENSG00000089558	KCNH4	7	12	10	3	0	9	12	6	16	8	13	17	1	2	1	2	3	3	6	3	3	47	16	70	40	49	39	37	57	22	86	54	45	1	23	16	49	20	33	39	167	163	298	70	66	3	31	120
ENSG00000089597	GANAB	5142	2533	8498	3141	4721	3053	4946	4769	5271	11642	27207	28214	3413	2046	3638	6829	8655	7852	3598	11441	7858	3399	3298	3591	3696	3759	2665	3713	3337	3551	3025	4597	4589	4052	7858	13412	23379	21657	29008	23403	69449	60971	58753	28270	32493	1905	2846	49355
ENSG00000089639	GMIP	179	107	152	119	175	111	214	183	216	351	943	868	91	60	85	119	270	139	92	155	149	31	19	26	30	32	23	18	31	13	34	39	34	387	704	601	983	1035	1347	1019	1094	1687	2807	394	365	62	231	976
ENSG00000089682	RBM41	243	105	246	97	212	107	468	542	508	877	1911	1683	717	383	748	1123	1356	1344	685	1589	1364	238	327	200	428	361	540	419	371	457	202	193	182	509	674	474	428	441	37	389	451	279	511	730	839	39	652	626
ENSG00000089685	BIRC5	644	506	875	565	714	477	728	755	838	2703	7697	6965	1194	697	1127	4074	4457	3596	2287	5123	3730	2034	2498	2123	2426	2396	2281	3351	2673	2310	2206	3224	2716	984	1540	2641	3729	4009	8110	3948	7291	7181	3485	2252	2128	308	322	6941
ENSG00000089692	LAG3	18	1	22	6	5	7	22	8	21	10	21	15	4	8	11	4	22	9	10	20	17	8	14	5	6	5	4	5	1	3	12	6	8	12	28	67	120	129	121	144	195	345	642	32	31	5	56	139
ENSG00000089693	MLF2	1305	679	1798	775	1337	1047	1284	1192	1359	2395	6627	6021	654	434	776	1645	1598	1667	731	2346	1414	3278	3272	2700	3786	3273	2678	3337	2914	2732	2568	3298	3660	1851	3284	4916	7456	7608	12005	8160	40052	38173	11545	5156	5021	381	730	25352
ENSG00000089723	OTUB2	51	20	70	21	22	27	96	67	87	83	203	212	67	46	66	80	150	116	69	217	193	32	59	30	20	41	40	49	36	43	36	45	58	54	119	172	223	281	486	223	535	571	481	889	799	52	248	396
ENSG00000089737	DDX24	1614	606	1788	1167	2006	1480	1988	2022	2547	2834	5997	5731	1233	748	1214	6114	5764	6576	2774	7380	4884	1275	1301	1135	1375	1311	1361	1248	1026	1206	1142	1488	1315	2841	5041	4556	6227	6486	2611	6239	10507	7270	7727	6860	7561	397	1422	11898
ENSG00000089775	ZBTB25	417	171	533	259	386	241	542	502	663	763	1779	1768	351	210	380	415	678	569	338	718	701	224	299	231	258	194	273	274	243	272	199	308	212	157	186	433	532	508	114	471	2310	1889	1914	1668	1885	171	921	1738
ENSG00000089818	NECAP1	472	300	499	273	471	321	397	509	510	1259	3166	2937	321	206	307	1118	1022	1187	530	1251	918	848	986	740	823	718	783	958	806	868	627	998	758	101	144	542	667	713	340	673	2575	1598	911	1136	1239	96	167	2299
ENSG00000089820	ARHGAP4	73	38	44	21	20	41	110	133	132	77	237	203	214	130	199	205	225	291	185	362	303	34	27	42	39	43	30	50	59	36	30	39	52	267	613	701	1593	1330	1574	1657	2750	3712	7927	422	635	108	331	2960
ENSG00000089847	ANKRD24	257	170	233	148	303	168	454	368	438	288	863	746	129	68	110	27	53	65	26	150	99	26	24	14	11	18	15	14	19	9	23	21	18	400	1091	714	1316	1205	736	1351	2111	3148	3745	435	363	89	141	3182
ENSG00000089876	DHX32	318	226	659	285	439	226	449	380	608	1019	2302	2206	338	189	330	1472	2149	1011	972	1770	2471	630	747	583	780	766	793	1148	793	995	680	886	728	487	799	628	768	915	137	819	2430	1153	757	1454	1916	98	334	1968
ENSG00000089902	RCOR1	1638	782	1786	1219	1907	987	2585	2284	2687	3651	7986	7563	555	353	578	734	1268	903	524	1167	1091	1254	1798	1255	1567	1373	1515	1700	1338	1428	1163	1870	1571	557	996	1098	1636	1444	359	1355	4883	2825	1834	2284	2339	251	722	3011
ENSG00000089916	GPATCH2L	848	348	1307	515	827	425	1065	1231	1261	2134	4489	4531	1525	891	1571	3704	4499	4405	2212	4802	4154	969	1303	1302	1543	1082	1407	1849	1903	1828	1078	1854	1160	1012	1634	1937	2285	2514	272	2064	5066	4186	4688	7226	8489	521	3116	5961
ENSG00000090006	LTBP4	472	285	590	257	350	297	459	469	588	721	2048	1843	145	102	176	344	954	327	324	723	822	147	98	113	151	140	114	143	140	134	133	185	219	653	1235	2312	4820	3843	4710	4749	7390	13110	22168	827	761	262	766	7264
ENSG00000090013	BLVRB	191	138	245	98	84	67	117	157	125	653	2027	1931	121	95	139	380	298	414	149	719	378	73	103	83	90	85	84	109	85	58	63	117	122	149	348	584	1246	1021	1185	1366	8433	7528	2003	514	632	78	135	4643
ENSG00000090020	SLC9A1	743	457	954	565	971	722	1614	1637	2013	2904	7934	6598	111	53	110	142	213	160	84	205	149	448	274	320	437	494	354	368	369	304	329	506	562	401	707	1104	1948	1899	1936	1858	2798	3765	2469	993	647	87	303	820
ENSG00000090054	SPTLC1	1817	802	2797	1422	2211	1399	2220	2138	2382	3369	6905	7034	931	522	808	2608	2321	2506	1178	2982	2094	733	924	701	685	660	781	779	625	609	568	885	723	1029	1711	1277	1554	1661	500	1521	4116	2151	1810	1955	2508	147	437	3742
ENSG00000090060	PAPOLA	4339	1601	5282	2989	4963	3082	5640	5911	6261	10265	20890	20762	3988	2181	3635	5185	7691	5254	3558	7151	6362	5159	7073	4728	5346	4751	5750	5963	4919	6315	4212	5834	4845	3449	4679	6006	6048	7292	816	5599	26207	10792	6079	10984	16005	951	4002	22798
ENSG00000090061	CCNK	208	89	233	172	248	200	309	386	406	859	2079	1764	213	139	253	187	283	240	112	231	203	14	28	37	20	25	32	30	26	34	33	40	22	221	197	804	705	832	1491	697	320	329	243	313	438	84	259	424
ENSG00000090097	PCBP4	200	72	347	94	119	160	86	68	157	323	759	773	200	112	155	681	2037	498	683	1005	1257	62	62	59	46	54	42	58	69	61	51	59	61	162	420	546	1154	942	1234	1201	4571	5854	7063	698	594	67	264	4150
ENSG00000090104	RGS1	4	0	46	24	9	26	2	5	0	0	3	1	0	0	0	20	3	7	4	4	2	1	0	0	0	2	1	1	0	0	0	2	0	0	19	0	0	0	0	0	1	1	0	0	3	0	2	3
ENSG00000090238	YPEL3	89	71	167	67	130	88	143	84	122	180	444	444	33	27	70	87	137	81	47	158	140	361	336	279	316	283	256	299	240	215	251	314	343	335	838	822	1325	1151	1191	1298	2491	3489	4309	282	184	58	172	2119
ENSG00000090263	MRPS33	224	90	249	173	209	162	168	145	277	354	895	932	136	91	126	1161	1024	1167	524	1263	986	2847	2493	2397	3670	3172	2956	2593	1873	2374	2983	4126	4304	203	366	759	801	722	352	1001	1383	562	383	325	375	27	129	1351
ENSG00000090266	NDUFB2	313	180	519	346	275	279	368	296	463	1742	5387	4792	390	249	383	2191	2396	2068	1317	2238	2050	1320	1419	1096	1323	1280	1146	1418	1117	1260	1178	1572	1477	319	537	1915	2295	1937	3909	2214	14247	13471	2524	422	408	45	161	7001
ENSG00000090273	NUDC	2112	639	1881	1369	2333	1848	2532	2483	2598	3678	8453	8424	687	436	767	2619	2495	2771	1316	3240	1797	812	1051	886	939	1182	1224	1025	813	779	708	968	843	5328	10641	4863	6694	6963	4169	7183	4925	5178	2579	943	662	278	328	6151
ENSG00000090316	MAEA	633	317	792	521	650	596	735	721	796	1498	3726	3603	579	349	594	1858	2202	1994	1086	2504	2021	790	946	701	915	916	1072	798	577	942	735	1055	915	3122	4154	2343	3698	4156	4484	3960	18308	19823	12983	2546	2872	326	628	14045
ENSG00000090339	ICAM1	91	81	251	41	46	39	103	53	86	264	717	664	35	11	23	12	6	11	3	13	1	9	10	1	10	8	8	10	6	12	13	17	17	97	225	172	448	269	311	463	1313	707	491	331	557	36	47	534
ENSG00000090372	STRN4	1529	809	1682	1065	1239	918	1757	1779	1931	2972	8398	7500	1045	631	1096	2165	3134	2102	1432	3503	3064	875	911	707	701	681	563	793	792	636	619	670	684	3205	6276	3929	6989	7054	8724	7658	26146	32023	22925	2973	2745	436	1029	18985
ENSG00000090376	IRAK3	15	3	67	35	51	10	12	6	6	15	34	38	13	12	19	30	56	53	15	51	54	72	69	51	83	55	77	42	28	33	33	69	56	11	60	80	102	94	15	96	298	168	114	170	298	16	45	227
ENSG00000090382	LYZ	7	0	8	6	0	1	8	23	16	315	726	836	2	1	1	14	76	1	3	1	5	0	0	0	0	0	0	1	0	1	0	0	0	0	3	0	1	0	2	1	1	0	1	0	8	0	0	3
ENSG00000090402	SI	1	0	2	0	0	0	0	5	0	0	2	0	0	0	1	0	0	0	0	0	0	0	0	0	1	0	0	0	0	0	0	0	0	0	0	0	0	0	0	0	0	0	0	0	0	0	1	0
ENSG00000090432	MUL1	188	118	369	155	277	208	322	372	371	1047	2845	2790	179	114	165	774	869	746	348	957	670	500	439	427	877	698	624	653	635	499	501	811	810	94	295	504	874	891	1570	1083	3327	2775	1697	1142	1297	81	212	2160
ENSG00000090447	TFAP4	259	120	225	235	349	249	421	465	513	574	1431	1304	282	153	225	410	671	428	275	680	707	191	241	299	239	150	219	175	248	151	122	258	144	784	1292	961	1470	1227	1330	1490	2126	2191	2367	1189	801	169	343	1843
[truncated: 58,740 more rows]
[truncated: 53 more columns]
