# Supplementary material for: Naive Pluripotent Stem Cells Derived Directly from Isolated Cells of the Human Inner Cell Mass
Source: Stem Cell Reports. 2016 Mar 3;6(4):437–46. doi: 10.1016/j.stemcr.2016.02.005 (PMC4834040; doi:10.1016/j.stemcr.2016.02.005)
Supplement: Table S5. FPKM Values for Conventional RNA-Seq Data, Related to Figures 2 and S3 [file mmc3.xlsx]

## Sheet: Conventional FPKM corrected
Ensembl ID	Gene	Entrez ID	HNES1_R1	HNES1_R2	HNES1_R3	HNES2_R1	HNES2_R2	HNES2_R3	HNES3_R1	HNES3_R2	HNES3_R3	H9_reset_R1_ERS537884	H9_reset_R2_ERS537881	H9_reset_R3_ERS537876	H9_R1_ERS537888	H9_R2_ERS537890	H9_R3_ERS537878	H9_Sanger_ERS559331	H9_Sanger_ERS559332	H9_Sanger_ERS559333	H9_Sanger_ERS559334	H9_Sanger_ERS559335	H9_Sanger_ERS559336	H1_Thomson_R1	H1_Thomson_R2	H1_Thomson_R3	H7_Thomson_R1	H7_Thomson_R2	H7_Thomson_R3	H9_Thomson_R1	H9_Thomson_R2	H9_Thomson_R3	H14_Thomson_R1	H14_Thomson_R2	H14_Thomson_R3	H1_ENCLB184USD	H1_ENCLB205QXO	H1_ENCLB211VHB	H1_ENCLB221REA	H1_ENCLB227WEO	H1_ENCLB555AJQ	H1_ENCLB764TBI	H1_ENCLB555AMA	H1_ENCLB555AMB	H1_ENCLB555AMO	H1_ENCLB555AQW	H1_ENCLB555AQX	H1_ENCLB555AST	H1_ENCLB555ATC
ENSG00000000003	TSPAN6	7105	1.7327	3.2317	2.0649	4.3719	4.885	3.9084	3.189	2.5713	2.6275	5.0787	4.7037	6.4532	8.7736	11.5198	8.9763	28.2938	25.8522	25.783	37.6967	22.4633	28.4263	37.7388	52.4249	42.98	81.1761	107.791	54.3651	44.1835	28.6082	57.8517	51.7502	54.2342	63.6215	12.8056	15.6484	10.1955	13.967	13.705	11.0588	12.7284	22.3837	11.3145	2.725	10.5606	12.9079	5.7857	4.5332
ENSG00000000005	TNMD	64102	0.2127	0.7516	1.3693	0.8435	1.0268	1.2648	0.2108	0.1985	0.2444	1.0194	1.2726	1.2511	1.3087	2.1406	1.0806	3.9627	2.1714	4.3048	3.9315	1.5171	1.2195	1.0988	2.7202	1.651	0.6141	1.2976	0.8734	1.2675	0.9288	1.8528	0.3518	0.4539	0.2493	1.5031	1.0671	0.2581	0.5252	0.5439	0.0924	0.5329	0.5334	0.256	0.0389	0.3613	0.393	0.3013	1.0523
ENSG00000000419	DPM1	8813	44.2168	27.5707	38.4539	52.9162	79.7344	46.5681	46.1855	36.249	39.5132	67.7446	66.5988	87.5495	34.8942	47.2648	30.7227	92.9426	50.2901	85.9048	73.9253	51.053	43.311	56.9511	114.644	124.993	108.02	94.1021	136.752	80.7128	58.8354	128.975	94.3941	72.1699	71.2107	52.7744	41.3595	13.9775	11.6866	23.2282	15.974	16.5873	14.463	8.3026	2.1579	4.5996	6.6994	10.517	7.9719
ENSG00000000457	SCYL3	57147	1.3731	1.8817	1.4608	1.3049	1.9529	0.8208	1.5178	1.2732	1.6512	1.6554	1.5929	1.8105	1.6335	1.6215	1.0056	2.2778	2.3406	2.3999	2.12	2.2469	2.0149	0.9522	2.0472	1.6402	1.0972	1.1344	1.3575	1.3208	0.859	1.057	2.0747	1.4839	1.3752	0.7768	0.8587	0.6366	1.0682	1.4207	0.2957	0.7721	0.8821	0.8248	1.8103	3.1537	3.957	1.1572	5.8645
ENSG00000000460	C1orf112	55732	1.1543	2.4747	3.0729	2.7156	2.8422	1.2355	1.4523	0.6793	2.1174	2.0493	1.9492	1.6958	5.8824	4.8373	3.1986	6.4512	4.4616	4.0087	3.996	5.715	3.6072	5.5686	7.0652	11.6923	7.2221	7.0526	6.3906	6.9135	4.2298	9.2907	9.6621	9.5985	7.1377	2.4757	3.0345	3.7754	3.7681	5.3415	1.2842	3.189	5.5234	4.1942	3.4613	15.2599	24.4078	5.2044	9.6413
ENSG00000000938	FGR	2268	0	0	0	0	0	0	0.0326	0.0584	0	0.0416	0.0058	0.0112	0	0	0.0585	0.0151	0	0.0095	0	0.0377	0	0.1092	0.1287	0.097	0.1724	0.0594	0.0165	0.1738	0.1377	0.1209	0.0999	0.0401	0.0192	0.1963	0.2681	0.0778	0.1983	0.1638	0.1826	0.1624	0.3448	0.416	0.4283	0.2931	0.2635	0.0475	0.1378
ENSG00000000971	CFH	3075	0.011	0.0215	0.1118	0.0479	0.0242	0	0.0281	0	0.0498	0	0	0	0	0	0.0064	0.01	0	0.0049	0.0063	0	0.0137	0	0	0	0.0066	0	0.0073	0	0	0	0	0	0	0	0.0786	0.0114	0	0	0.0041	0	0	0.0017	0.0021	0	0	0.5215	0.1623
ENSG00000001036	FUCA2	2519	11.9764	16.0317	41.008	11.0093	10.1841	7.5788	6.9377	4.4947	7.8505	13.39	11.9332	8.3779	11.4163	14.3486	14.2012	36.136	29.3281	23.9386	23.2322	25.4726	26.6022	17.2662	23.4814	26.5757	19.2906	22.1163	18.2737	23.0735	20.3798	22.0048	22.8001	13.2202	16.6101	14.4026	28.9998	21.7639	22.8726	28.9416	24.5407	18.654	9.382	10.2917	7.6868	7.4076	8.6048	10.0289	6.132
ENSG00000001084	GCLC	2729	2.1442	4.202	4.1701	4.5707	4.1698	3.8493	3.7986	4.4648	5.2131	5.3416	2.6089	3.314	7.2402	8.3611	7.7647	7.202	7.7907	6.2388	5.2636	4.3433	4.8274	20.6098	19.9047	26.5137	13.8304	19.1424	14.1843	21.8639	19.6235	23.707	24.789	17.989	17.8246	6.5594	9.9427	5.787	4.6366	4.5994	1.6469	3.7773	2.4512	3.2897	2.721	2.7837	3.497	5.6378	4.9031
ENSG00000001167	NFYA	4800	10.331	8.6927	11.6291	6.6788	9.3025	6.2045	11.4304	11.2041	13.4586	16.3144	9.7289	10.5686	8.7904	9.8466	9.9542	9.0922	14.058	7.148	10.1109	5.6625	10.4692	14.8492	15.4885	16.5627	12.3092	12.2075	10.1316	15.3239	13.6584	16.5547	12.2377	14.1311	11.0151	7.222	14.7331	13.1119	10.3321	10.2378	3.2006	11.4604	4.3227	5.5007	11.3894	21.8654	24.8445	11.8825	10.3362
ENSG00000001460	STPG1	90529	0.6149	1.6292	0.9718	0.6812	0.5632	0.7019	0.5591	0.642	0.5771	0.7447	0.4059	0.5968	0.4401	0.871	0.8209	0.4631	0.5645	0.4083	0.3553	0.5186	0.7194	1.0002	0.9881	0.942	1.1211	0.7541	0.5034	1.2403	1.3439	0.7826	0.9434	1.2008	0.9034	0.5361	0.8158	1.6791	1.4111	1.0476	2.3758	1.2952	1.2804	2.3691	1.8174	1.8217	1.0281	1.2494	1.0294
ENSG00000001461	NIPAL3	57185	3.3415	4.0605	5.9684	0.806	1.0849	0.9955	1.001	0.8756	0.8712	0.6054	0.335	0.4182	0.9432	1.2114	1.2213	1.0073	0.7149	1.2144	0.7237	0.7821	1.1832	2.339	1.5347	1.9704	1.9252	1.6144	0.936	1.3543	2.1356	1.9458	1.6155	1.423	1.1024	0.6847	1.2421	2.3333	1.8156	1.5655	0.9259	1.3154	1.8034	1.8507	1.7893	2.2659	2.7355	1.4096	1.4626
ENSG00000001497	LAS1L	81887	10.1939	9.1275	10.5484	10.3455	9.5295	8.6655	19.2404	19.6909	18.2757	17.4018	21.6231	17.7141	6.0328	13.1463	12.5145	11.0052	9.5344	17.8009	10.2932	7.9581	8.3151	11.3619	7.3049	7.9961	7.0886	8.268	5.3214	9.3241	11.0517	10.8213	8.2957	6.8298	7.8581	25.2048	34.4751	17.8004	12.153	14.224	15.857	17.5011	10.6713	17.2008	19.0435	10.512	8.0967	5.6966	7.101
ENSG00000001561	ENPP4	22875	0.3479	0	0.2599	0.449	0.3477	0.1721	0.2818	0	0.3061	0.0752	0.1134	0.1219	1.0577	1.0815	1.704	3.0564	3.0724	3.301	3.8967	2.3585	5.2491	5.2533	5.6251	4.1727	1.7255	2.0795	2.8817	4.2802	4.99	3.1555	2.7161	2.3664	2.738	1.5742	1.8558	1.5971	0.6921	0.8181	0.1996	0.7415	1.2313	0.855	0.7311	1.0281	2.4232	1.1529	2.703
ENSG00000001617	SEMA3F	6405	1.4071	0.6266	0.9342	1.0197	0.6232	1.1322	1.1717	1.6708	1.3037	0.8672	1.0966	1.1048	3.1142	5.6154	7.4348	0.7433	0.9441	0.669	0.701	1.0675	1.2903	1.5112	0.5535	1.0845	0.9081	1.0623	0.59	0.9046	1.5171	0.8038	0.9255	0.8372	1.3294	4.6883	5.9701	10.6797	8.3445	9.9621	19.3855	14.8316	11.3766	21.1136	33.0281	9.2681	6.9714	9.1091	9.4874
ENSG00000001626	CFTR	1080	0.1037	0.3303	0.1377	0.2179	0.174	0.2504	0.0592	0.1012	0.1153	0	0.0039	0	0.3785	0.4934	0.5856	0.0404	0.0346	0.0365	0.1407	0.3577	0.3879	0.2373	0.2889	0.2227	0.0948	0.1809	0.2328	0.1678	0.2141	0.159	0.139	0.1833	0.2224	0.5193	0.9048	0.5436	0.4367	0.4066	0.0626	0.5323	0.6567	0.3365	0.4918	0.7671	1.5893	0.2593	1.7693
ENSG00000001629	ANKIB1	54467	15.18	10.9187	9.39	7.2308	9.2475	8.0077	10.3145	13.5912	7.7127	9.9417	8.2963	10.1397	8.9715	10.5193	13.6937	8.5512	8.3074	7.5431	8.6973	9.2137	9.6156	21.9489	11.8047	17.5602	13.3818	20.7604	21.6316	22.435	24.5472	21.2785	16.2598	13.5337	18.9702	9.3565	8.3622	7.2351	7.9477	6.5716	0.7582	6.7871	9.3127	4.2402	7.9896	20.1509	17.7943	6.1501	10.729
ENSG00000001630	CYP51A1	1595	1.5709	1.1102	1.5041	1.6654	1.2445	0.8313	1.2992	1.5754	0.5836	2.8228	2.9718	3.8595	3.6816	4.8658	6.5613	3.062	4.0302	2.8371	5.1115	3.7528	4.9259	1.0116	0.4604	0.4208	0.5358	0.6884	0.7622	0.8739	0.8115	0.537	0.4401	0.4367	1.1388	0.5572	0.2915	2.2224	3.4209	2.8961	0.6649	1.9851	0.737	1.1964	0.7112	0.7274	1.2696	3.205	2.4864
ENSG00000001631	KRIT1	889	13.5462	7.5402	9.0139	8.1736	9.6033	8.1399	11.4969	12.5785	7.4694	7.8678	5.194	8.7475	8.2427	8.0147	10.3439	7.4172	7.3886	5.7129	9.1077	8.2417	8.8547	3.9418	5.4309	4.2302	3.2352	5.0634	6.0719	3.8022	4.7167	6.2827	3.9166	2.2293	2.5562	7.4733	4.3695	3.9778	2.4223	3.1242	0.3492	2.9328	3.9583	2.4106	1.7301	3.5146	5.897	4.9324	8.7058
ENSG00000002016	RAD52	5893	5.6318	5.2151	3.6679	3.2316	5.9753	3.9767	7.4089	9.2331	5.465	2.5115	1.9773	3.333	1.746	2.0356	1.5685	2.8769	2.7917	2.0226	4.6031	4.0058	3.1526	1.1588	1.6648	1.4969	0.9241	1.0068	1.8855	1.079	1.2585	0.9233	1.1428	1.0829	1.7437	6.5384	6.2604	2.8474	3.0075	3.0451	1.3753	3.6543	5.6644	2.7285	6.0939	4.1683	5.365	3.9782	5.1025
ENSG00000002079	MYH16	NA	0.1185	0.043	0.1347	0.0704	0.1831	0	0.3704	0.0725	0.1513	0.0181	0.0192	0.0543	0.0928	0.0507	0.0875	0.1042	0.0548	0.0312	0.0477	0.0771	0.0339	0	0	0	0	0.0141	0	0	0	0.02	0	0	0	0	0.0766	0.0244	0.0927	0.0964	0.0069	0.0778	0.1242	0.1043	0.2771	0.5214	0.5254	0.2115	0.5092
ENSG00000002330	BAD	572	6.1469	5.6764	4.8871	2.3966	5.8512	7.3015	3.8654	5.0184	6.4941	4.8208	4.3644	5.0639	7.3642	4.4863	4.2139	11.0748	9.5988	7.5935	13.4858	14.5745	12.662	0.8153	0.6468	0.8206	0.8243	1.1317	1.0081	0.9215	1.0301	0.6125	0.8129	0.7942	1.371	4.2566	3.3633	4.4325	4.4448	6.2896	23.2093	6.7164	14.5905	8.3787	5.997	0.9663	1.6179	2.884	4.3418
ENSG00000002549	LAP3	51056	8.0077	9.4207	7.4595	7.1483	7.3106	15.5366	8.687	7.4063	7.4105	11.9697	8.0675	15.8635	20.5753	16.4729	11.0297	23.2637	15.2643	26.3897	21.2925	26.8538	12.9843	9.1802	8.7809	10.2086	8.5375	11.2886	14.53	8.5432	7.8431	8.5137	9.4328	8.8723	10.3547	26.6817	13.9043	13.6347	9.288	15.9844	5.2491	15.2405	11.8774	5.4299	4.1643	4.8564	9.0844	6.0802	4.3596
ENSG00000002586	CD99	4267	20.2916	11.3522	33.8106	6.4393	17.027	11.4831	0.41	0.5288	0.4335	0.0431	0.045	0.1156	7.146	3.8609	4.6832	5.7161	4.4874	3.6046	2.9685	6.4908	3.1074	4.6306	3.0028	3.7806	11.0745	10.7062	10.6655	6.4852	9.5421	4.2898	7.0432	6.4336	9.7034	5.7855	6.1078	8.5355	7.4893	11.3825	33.6122	12.0963	3.1414	7.4332	2.9937	0.5586	0.9141	2.5661	0.3031
ENSG00000002587	HS3ST1	9957	1.0698	1.7398	2.2211	2.113	1.6049	1.1815	1.3852	1.7153	1.7152	0.012	0.0103	0.0237	0.1139	0.048	0.0388	0.1359	0.5457	0.2689	0.6939	0.1722	0.23	0.272	0.15	0.3189	0.408	0.4948	0.3821	0.4352	0.3274	0.264	0.5121	0.381	0.4076	0.1476	0.0619	0.2047	0.0921	0.2725	0.6766	0.1454	0.2585	0.3969	0.2859	0.3134	0.2929	0.3802	0.913
ENSG00000002726	AOC1	26	0.0664	0	0.3726	0.0723	0.0791	0	0.0888	0.1676	0	0.0082	0.0065	0.0039	0.1492	0.0757	0	0.0194	0.0746	0.0293	0.0351	0.0454	0.0592	0	0.012	0.0502	0.0196	0.0219	0	0	0.0575	0	0	0.0368	0.0287	0	0.0794	0.0245	0.0771	0.077	0.3128	0.0947	0.1329	0.1851	0.2292	0.1164	0.2903	0.1754	0.339
ENSG00000002745	WNT16	51384	0.0198	0	0.0808	0.0875	0.3011	0.2965	0.141	0.1279	0.1294	0.6241	0.4267	0.4978	0.7437	0.2807	0.4241	0.0154	0.0097	0.0324	0.0384	0.036	0.056	0.0438	0.0634	0.059	0.1248	0.0533	0.0795	0.1701	0.0454	0.0422	0.041	0.1193	0.0222	0.1038	0.078	0.2741	0.1016	0.2366	0.146	0.1352	0.0804	0.1397	0.1498	0.5955	0.2979	0.4859	0.5575
ENSG00000002746	HECW1	23072	0.2217	0.2042	0.4502	0.0417	0.0944	0.2202	0.069	0	0.0083	0.0316	0.0348	0.0173	1.5668	1.7421	1.6995	0.0953	0.2356	0.1289	0.09	0.1023	0.131	0.3666	0.12	0.1843	0.5735	0.3347	0.4307	0.2365	0.2666	0.2046	0.2674	0.6078	0.3918	0.5462	0.4071	0.527	0.6176	0.7529	0.6995	0.4147	0.3785	0.509	1.2436	0.9522	1.2305	1.6203	2.5002
ENSG00000002822	MAD1L1	8379	6.6348	4.0666	6.3517	7.3187	7.5008	8.0204	11.1025	7.5037	6.4286	9.5465	9.8936	6.4752	3.8119	5.9903	3.8305	3.1437	4.3974	6.9971	6.7225	4.5725	4.8167	0.5994	0.3928	0.6714	0.7931	0.8514	0.4738	0.4488	0.5602	0.615	0.6851	0.7142	0.5438	5.8035	7.3307	3.89	4.1864	4.8412	12.4882	4.6188	3.5641	4.1979	5.6054	3.2523	3.1562	7.4997	3.1707
ENSG00000002834	LASP1	3927	49.8513	43.6234	61.5677	64.4479	42.2534	59.5111	63.2909	48.4557	31.1497	45.6465	81.1289	62.7679	18.1903	15.456	20.5776	9.5616	11.3055	20.5656	11.3916	13.6717	9.1282	13.3493	10.5605	14.8643	19.996	11.3371	11.9962	8.6838	12.1693	8.9521	12.0012	16.7978	13.9334	24.8347	24.6119	34.6812	36.7645	43.6405	170.993	27.9906	25.7823	29.2239	22.1185	27.8217	25.6148	41.2059	7.6543
ENSG00000002919	SNX11	29916	1.7973	1.4011	1.7432	2.6737	1.7737	0.769	1.5911	1.6804	0.52	5.3773	6.017	5.9748	4.3466	2.9297	3.4391	5.3627	5.5951	6.6997	3.9208	4.0307	4.4258	8.6073	5.7768	7.3722	8.5057	6.9094	5.5155	5.8993	7.0403	6.422	8.2328	9.5592	4.9916	2.4222	2.6765	7.3746	7.2153	7.4042	26.2732	6.1854	8.2982	5.2017	5.5954	7.363	7.6966	4.467	2.6685
ENSG00000002933	TMEM176A	55365	0	0	0.053	0.082	0.0738	0.0265	0.0292	0.0977	0.0464	0	0.005	0	0.0224	0.0697	0.0255	0	0.0165	0.0652	0.0304	0.0205	0.0145	0.112	0.0843	0.0251	0.0816	0.03	0.0381	0.0409	0	0.0993	0.0298	0.1429	0.0192	0.1401	0.0616	0.1369	0.1961	0.1226	0.4043	0.248	0.2498	0.1209	0.1781	0.022	0.0985	0.0652	0.1718
ENSG00000003056	M6PR	4074	9.0224	10.755	20.7181	17.8489	9.3798	10.1463	7.6842	10.8933	9.6199	27.8397	32.0458	24.2807	16.1329	13.4082	16.0777	27.19	20.38	40.6283	13.2623	21.6824	14.1793	15.5961	16.547	16.9381	20.0448	14.6028	14.4067	10.2577	16.7554	13.3991	13.7584	11.3287	15.9082	9.9418	6.8152	18.4937	19.4992	12.9809	22.6438	19.7686	16.5942	8.3254	7.347	27.141	22.9032	8.9816	7.2595
ENSG00000003096	KLHL13	90293	0.4544	0.1135	0.5819	0.3041	0.3709	1.0015	0.2888	0.1976	0.1278	1.1751	1.1839	0.75	1.2048	0.971	1.1249	2.0785	6.0445	1.9306	3.79	2.491	3.1226	5.295	6.9227	5.2888	9.2678	12.1369	9.4612	5.6531	8.9466	9.1808	4.5374	6.9427	7.4402	1.8567	1.4766	1.3475	2.287	1.9526	0.4335	1.4781	1.7886	0.7543	0.7745	3.0061	4.8573	1.5598	0.7199
ENSG00000003137	CYP26B1	56603	0.1521	0.5989	0.0562	0.3879	0.1525	1.2693	0.402	0.3396	0.6534	0.1384	0.1712	0.1502	0	0.0613	0.1997	0.0369	0.5178	0.0548	0.068	0.0421	0.1035	0.0733	0.0294	0.0245	0.0262	0	0.0386	0.0556	0.0599	0.0782	0.0353	0.0678	0.0371	0.1327	0.0259	0.1336	0.0678	0.1006	0.0881	0.0398	0.037	0.1148	0.1405	0.0689	0.0439	0.089	0.064
ENSG00000003147	ICA1	3382	1.4736	1.537	1.3063	1.1504	0.7814	0.5229	0.363	0.5721	1.0315	0.7939	0.6193	0.8395	3.2363	2.0755	4.3357	0.6075	0.318	0.6132	0.7684	1.0367	0.5184	4.2673	7.1562	5.2982	5.3611	4.6559	5.2634	2.9854	4.2547	6.9897	6.6547	5.2471	4.6356	12.548	12.3765	5.9199	7.0087	4.0067	2.9619	5.0434	4.5397	2.7383	3.9686	4.278	2.8085	2.4551	3.8569
ENSG00000003249	DBNDD1	79007	1.0709	0.1977	1.8534	0.298	1.0131	0.6305	0.6674	1.0181	0.702	0.251	0.3217	0.3585	6.4642	3.9363	5.2207	1.6859	0.925	1.1651	0.8709	2.6458	1.1873	7.3365	7.9637	6.3976	4.1382	4.1146	4.5088	3.7795	4.5219	5.6172	4.1779	4.485	5.3893	6.4626	6.1803	14.2736	25.0251	14.1961	45.3418	15.001	25.0132	32.969	25.3548	11.6346	4.8448	13.5362	5.26
ENSG00000003393	ALS2	57679	6.6433	7.464	4.3079	5.3601	6.0768	4.2811	3.3448	3.8143	7.4771	4.4061	3.7468	3.6853	6.1538	3.8372	7.9913	13.3074	9.8295	8.2589	7.4289	9.1124	9.5257	36.3297	27.4726	17.0688	30.1968	23.4473	26.7411	25.0069	29.6505	36.6902	34.2631	28.5051	34.969	5.0681	3.9595	5.2759	6.591	3.4844	0.6468	3.223	4.8126	3.9546	4.1998	13.442	11.3013	6.4746	3.9952
ENSG00000003400	CASP10	843	1.5406	2.8683	1.78	2.6973	1.5608	2.2391	1.3954	1.7312	2.632	2.5413	1.6224	1.6407	0.2835	0.2244	0.2204	0.0537	0.0295	0.0561	0.0129	0.1332	0.0577	0.4393	0.5053	0.2758	0.5877	0.5047	0.771	0.355	0.552	0.57	0.317	0.3973	0.3675	0.9983	0.9387	0.9181	0.9405	0.7427	0.5899	0.606	1.0376	0.8671	0.7607	1.6187	1.9268	1.0283	0.6489
ENSG00000003402	CFLAR	8837	6.5973	7.059	6.1655	5.6726	5.3604	6.461	9.9157	11.1836	12.7071	6.8494	8.0063	7.5999	0.5307	0.4554	0.6363	0.0401	0.0131	0.0562	0.0167	0.0421	0.0201	0.1405	0.1711	0.0932	0.3308	0.2644	0.4861	0.323	0.464	0.4679	0.3876	0.4167	0.2301	0.7152	0.7167	0.6117	0.4806	0.5956	0.2331	0.3381	0.4997	0.4771	0.4138	0.631	0.993	0.5007	0.6976
ENSG00000003436	TFPI	7035	4.8312	4.7235	4.5386	3.0403	3.0026	1.7206	1.152	1.4387	2.0344	2.2646	2.1858	1.8616	4.5449	3.6751	5.0033	7.5022	2.5143	3.4809	2.9836	3.1057	3.154	0.4266	0.6291	0.3515	0.7483	0.6755	1.1044	0.4599	0.3195	0.4883	0.513	0.3869	0.2657	0.3745	0.3649	0.404	0.3908	0.5834	0.5078	0.2629	0.3842	0.4057	0.3724	0.4403	0.4653	0.4554	0.7951
ENSG00000003509	NDUFAF7	55471	20.3595	23.7014	14.2179	21.4372	21.0069	17.9913	31.6977	31.943	41.4987	24.3792	33.2312	23.9038	24.2715	23.33	24.0959	14.8617	6.6386	13.3553	6.745	16.4315	10.144	13.319	15.617	17.272	10.8111	7.6842	16.0927	21.1952	11.8823	16.3502	18.766	13.724	7.7518	6.028	12.1807	14.1387	11.2317	10.4425	4.2351	6.9121	15.178	12.5015	12.8889	8.0131	8.2647	6.274	11.0313
ENSG00000003756	RBM5	10181	14.2492	17.4436	8.3561	11.9369	9.4087	14.0344	15.2227	12.9372	15.5412	8.3727	8.3439	6.3523	9.7721	8.8424	9.6113	9.507	14.2748	9.4487	8.6824	12.5309	16.3616	4.8587	6.4566	7.9868	5.847	4.0306	4.621	9.9724	7.4131	8.5453	6.3563	6.3041	4.6591	11.3369	14.192	8.9459	6.9264	7.0296	2.5762	7.9867	14.6292	13.8888	15.2392	10.1698	11.042	5.6492	6.6392
ENSG00000003987	MTMR7	9108	0.838	0.7092	0.6621	0.5216	0.5083	0.4254	0.8173	1.0778	0.7408	0.9583	0.6806	0.3782	3.0155	3.0316	1.939	0.7688	1.6273	1.0486	0.7174	1.0428	2.0426	2.6965	2.6774	1.8212	1.5848	0.9882	2.5267	3.0679	2.8783	2.4041	1.5314	2.0854	1.7475	1.9163	1.5095	0.8708	0.9391	0.8344	0.1355	0.6855	1.2592	1.2037	1.291	2.5427	3.4734	1.9281	5.5419
ENSG00000003989	SLC7A2	6542	3.6525	3.9391	9.7193	3.0276	2.1453	4.2426	7.9687	4.8886	6.5886	9.5659	7.4178	4.6919	3.8552	5.9279	4.4422	1.914	1.5996	1.4726	1.1089	3.4277	4.787	13.4039	12.0953	12.3602	13.4708	11.3753	14.7994	12.3526	8.6257	12.6943	11.7369	17.5192	11.4042	3.6972	3.6962	5.1688	4.0394	4.3189	1.001	3.6289	4.536	5.7088	2.9407	13.0962	10.1403	14.1348	10.1676
ENSG00000004059	ARF5	381	11.0171	16.793	19.508	18.1093	9.4007	18.0646	21.4426	16.2681	15.33	20.4588	27.1759	17.9926	28.4874	31.0337	27.5896	38.081	32.8038	38.9286	40.613	50.6008	58.381	6.8978	9.7606	9.0095	8.3667	11.3312	9.7362	17.7457	14.5871	8.2186	7.455	9.1811	8.5411	114.613	199.527	27.1136	53.6467	36.159	236.534	74.1362	213.621	269.688	70.0051	18.4163	12.9175	26.6303	13.8158
ENSG00000004139	SARM1	23098	1.4184	0.4463	0.899	0.7388	0.4788	1.0034	0.3891	0.3545	0.1691	0.0972	0.1322	0.1195	0.5673	0.5661	0.3083	0.2063	0.6571	0.1552	0.3904	0.2216	0.5141	0.0385	0.048	0.0299	0.0254	0.0634	0.0602	0.1206	0.0486	0.0394	0.034	0.1102	0.0882	0.4431	0.4622	0.3173	0.5193	0.3448	1.6008	0.5202	0.5339	0.5902	0.8768	0.6575	0.5292	1.1354	1.2248
ENSG00000004142	POLDIP2	26073	41.6441	42.0687	25.802	31.0133	27.9399	41.3648	40.2863	24.8162	32.1107	38.0974	51.8728	46.0975	31.0433	41.2129	26.2654	42.0393	23.4946	43.9819	27.3614	42.2359	38.8545	17.1266	19.7849	16.2796	32.3102	31.9165	29.0849	33.3298	22.4963	21.19	18.8717	28.2238	29.4853	24.8359	25.0364	44.3242	38.0299	26.1095	144.475	52.7651	36.7073	57.6834	45.3036	30.6792	18.3937	20.698	17.127
ENSG00000004399	PLXND1	23129	23.1432	34.859	20.0658	33.6304	30.8195	33.8177	68.7511	44.793	49.1461	51.0575	69.5691	63.7238	7.6656	9.4984	5.6871	5.1307	1.486	5.295	2.1783	2.4859	1.757	0.8731	0.6828	0.8192	0.9887	0.9396	0.9184	0.7683	1.3341	0.7164	0.4967	1.1022	1.1642	4.0998	6.1172	7.5346	9.0672	5.0025	14.8523	11.9649	4.4661	6.1981	9.5347	2.933	2.0366	6.8285	4.5359
ENSG00000004455	AK2	204	12.4932	12.413	10.2058	15.3085	14.079	15.5674	25.986	12.8736	17.5484	12.0708	21.5749	20.1495	13.7818	14.1523	9.9102	15.9576	8.8501	19.2279	13.9028	15.0525	11.5314	16.438	12.0808	10.4423	25.5699	21.1665	10.3702	13.8915	15.8181	12.5231	10.8574	15.1715	27.6625	6.9587	6.1543	11.8989	12.6897	9.0179	21.8355	19.1046	17.8345	13.1281	10.0727	7.5798	9.1254	8.8255	10.6495
ENSG00000004468	CD38	952	0.1027	0	0.0327	0.7506	0.2661	0.4383	0.1467	0.1593	0.0226	0.046	0.0831	0.0539	0.0135	0.0191	0.0147	0.0233	0.0127	0	0.0194	0.0141	0.0251	0.0674	0.0345	0.0709	0.0309	0.0858	0.0202	0.0904	0.0995	0.0409	0.0553	0.1247	0.0877	0.0902	0.0278	0.0243	0.0424	0.0285	0.0157	0.046	0.0586	0.0756	0.0521	0.0471	0.0724	0.0381	0.1379
ENSG00000004478	FKBP4	2288	33.5069	33.2552	20.5274	42.8264	39.0012	40.4383	40.953	52.8717	38.9862	35.4557	60.3433	63.1329	24.4099	32.78	38.9868	37.8566	11.4196	33.1304	29.4724	34.3451	19.7708	41.7574	38.0884	28.1959	75.6732	90.1993	68.149	43.8622	42.3936	37.5289	46.1638	52.1863	69.011	51.3284	64.329	46.1145	56.2819	52.8302	170.375	81.7589	30.264	36.1851	28.2322	45.5701	31.8666	51.2714	22.2017
ENSG00000004487	KDM1A	23028	63.4826	49.6209	30.3156	71.7821	67.474	41.824	68.7242	81.0674	65.938	38.7041	49.5793	81.5565	61.1003	57.5029	49.2813	55.9434	39.4635	65.5815	85.8521	69.6225	62.2339	233.815	166.907	215.888	313.165	357.46	176.94	196.819	192.619	244.774	241.196	256.018	404.873	75.9848	87.009	45.1904	60.4681	53.7601	52.3101	83.326	35.1936	42.1723	29.1985	72.9518	71.5955	51.4097	33.8794
ENSG00000004534	RBM6	10180	23.4271	13.1842	9.4723	11.2434	22.8055	17.7381	19.9658	19.767	18.731	7.4941	13.1877	14.6972	10.7178	8.7967	7.3126	12.3322	15.2121	14.9885	22.0108	10.1866	13.9563	20.6335	23.3897	20.9609	26.895	36.1072	24.8816	19.2814	18.9091	28.7827	26.4798	29.534	38.0203	25.24	37.9988	11.6503	17.1431	16.128	4.7601	18.9104	6.6406	4.6281	7.2316	6.1647	6.0625	5.9532	5.4134
ENSG00000004660	CAMKK1	84254	0.6685	0.7677	0.6393	0.6351	0.5366	0.6221	1.435	0.7992	1.2761	0.9795	1.2515	1.4993	0.427	0.6333	0.5366	0.3955	0.4205	0.2638	0.6673	0.4772	0.5946	1.0708	0.9561	1.0292	1.0278	1.1815	0.4892	0.6842	0.6198	1.0286	1.5207	1.4204	2.1302	1.3518	2.0006	1.3902	2.6417	2.1963	4.1198	2.2386	2.7927	3.2887	3.2493	2.8702	2.1624	1.384	1.5542
ENSG00000004700	RECQL	5965	6.2984	4.1282	10.1564	6.3506	8.6787	4.2912	3.5485	3.2285	4.0772	8.718	8.5587	12.0363	16.2349	16.5254	13.6307	33.3684	16.6499	29.9443	29.8712	16.5707	18.182	4.6827	8.7939	6.8173	5.0376	7.1884	5.5662	5.4014	3.3644	6.8908	5.5722	5.0297	4.4966	34.8871	24.9601	6.1478	8.2122	9.4963	1.0834	6.078	3.6892	1.7987	1.5387	4.6591	10.4251	6.0988	5.4894
ENSG00000004766	VPS50	55610	1.2275	1.7845	1.5293	1.7154	2.5602	0.6895	1.4514	1.3965	1.4299	1.824	1.6545	2.3618	1.42	1.8633	1.5741	3.9495	4.2506	4.2189	5.5455	2.7189	3.3532	1.2079	2.1046	1.5024	1.4059	1.2037	1.7381	1.2751	0.7725	2.303	1.6596	0.9	1.1113	3.8998	2.3626	0.5728	0.4829	1.2153	0.1821	0.6241	0.5758	0.4052	0.3345	1.6333	2.9756	1.1554	2.9224
ENSG00000004776	HSPB6	126393	2.202	2.3343	3.7055	0.7727	1.7041	0.5671	0.0682	0	0.2966	0.1225	0.1551	0.1645	0.136	0.3952	0.1423	0.0238	0.1488	0.042	0.0614	0.1057	0.0164	0.0293	0	0.0546	0.1235	0	0.048	0.0718	0.0554	0.0335	0.1316	0	0.2748	0.1805	0.0226	0.4779	1.0381	0.9203	3.3375	0.9574	0.3834	0.7831	0.417	0.0983	0.0938	0.5378	0.4688
ENSG00000004777	ARHGAP33	115703	0.7856	2.4732	1.1695	1.3334	1.4391	1.3836	1.8044	1.2587	2.4624	0.9792	1.3785	0.9376	0.8245	0.5214	0.3356	0.742	1.8929	0.5137	0.9983	0.8429	0.9389	0.7588	0.8662	1.1465	0.6683	0.8557	0.6549	1.089	0.8152	0.9891	1.4661	0.9566	0.619	1.6325	1.56	5.6784	7.0354	8.0894	9.2836	6.128	1.8505	5.0174	13.6706	0.8795	0.8381	2.1662	2.4589
ENSG00000004779	NDUFAB1	4706	36.8922	70.0304	52.8141	84.7864	63.4566	96.0014	69.8262	50.9069	79.0511	201.733	142.653	178.987	39.0114	33.4122	19.772	62.8882	69.5203	78.6138	65.8035	50.9901	56.1119	39.035	82.1	85.8372	62.999	54.324	45.9319	53.9223	56.0261	73.7409	81.6435	40.7999	52.4304	91.5903	120.742	28.9459	31.1119	47.9181	75.097	30.4014	52.8224	55.5807	28.6279	5.1363	6.9	14.3306	6.2446
ENSG00000004799	PDK4	5166	0	0	0.094	0.0345	0	0	0	0.0083	0.009	0.0088	0.0148	0.0171	0.1606	0.1727	0.0574	0.2697	0.6534	0.1693	0.2278	0.1445	0.1542	0.0344	0.0463	0.094	0	0.0312	0.0131	0	0.0472	0.0182	0.0538	0.0124	0	0.0132	0.0283	0.0206	0.0234	0.0509	0.0222	0.0255	0.0108	0.0126	0.0261	0.0343	0	0.5936	0.1064
ENSG00000004809	SLC22A16	85413	0.0423	0	0.0859	0.0528	0.0168	0.0899	0	0.0195	0	0	0.0209	0.0064	0	0	0	0	0	0	0	0	0	0	0	0	0	0.0366	0.0291	0	0	0	0	0.0106	0.0177	0	0	0	0	0	0	0	0	0	0	0	0	0	0.0148
ENSG00000004838	ZMYND10	51364	0.0211	0.0433	0.2892	0.3446	0.063	0.127	0.3898	0.4518	0.2207	0.1422	0.097	0.1685	0.1083	0.148	0.0189	0.27	0.1736	0.2356	0.1736	0.2189	0.2155	0	0	0.0273	0.0119	0	0	0.0197	0.0448	0	0	0.014	0	0.1308	0.075	0.1431	0.1543	0.073	0.2921	0.0887	0.1184	0.2584	0.6776	0.1622	0.1537	0.0721	0.3053
ENSG00000004846	ABCB5	340273	0.0821	0	0.1924	0.2128	0.3774	0.2176	0.3609	0.2406	0.3064	0.1478	0.116	0.0769	0.0075	0	0.0338	0.0161	0.0311	0.0194	0.0237	0.0059	0.0276	0	0.0081	0.0239	0	0	0.0216	0.0085	0.0367	0.009	0	0	0	0	0.0054	0.0126	0	0.0099	0	0.0146	0.005	0.0088	0.0496	0.1309	0.2075	0.0449	0.3784
ENSG00000004848	ARX	170302	3.4466	3.2697	3.0509	2.7431	4.0408	4.0957	1.8479	1.7799	1.8486	1.1676	0.7417	0.8462	0.042	0.0586	0.0333	0	0.0506	0.0106	0.0573	0.0064	0.0504	0.0287	0.0242	0.0521	0.2037	0.049	0.0157	0	0.0321	0.0201	0.0863	0.0504	0.0235	0	0.0445	0	0.0086	0.0079	0.0293	0.0308	0.0021	0.0439	0.0933	0	0.0322	0.1395	0.0593
ENSG00000004864	SLC25A13	10165	13.288	23.9726	21.3511	9.4579	14.7087	10.3302	14.1224	16.636	15.2716	28.4699	20.1383	20.4541	16.7856	26.0105	23.7897	36.3599	21.1885	39.4001	24.7138	19.6404	30.3436	52.6812	35.401	37.8686	52.9329	41.9978	26.7686	30.1252	47.098	45.3189	35.4522	34.8763	37.4913	18.4458	32.7569	32.8553	24.7059	20.6499	7.8743	18.362	15.847	13.8822	13.1645	16.2912	26.9387	17.0273	11.5986
ENSG00000004866	ST7	7982	2.8746	2.9597	5.7448	2.1723	2.4099	1.2302	0.9686	0.8384	0.7584	0.9978	1.335	0.9814	0.9969	2.1447	2.7684	0.782	1.8251	1.0235	1.55	0.5247	0.8479	9.6837	6.7725	5.7186	5.8852	7.177	3.7694	7.1865	7.5776	8.5145	7.2309	5.535	7.0318	1.5633	1.5804	3.1611	1.681	2.1645	3.0277	2.2545	3.5772	2.918	2.5262	3.9145	4.2721	1.8004	4.6533
ENSG00000004897	CDC27	996	19.5281	13.8001	18.5581	19.9113	17.6335	10.6531	17.8105	15.7408	11.0588	11.6779	13.0553	10.154	7.6102	9.0802	15.1301	17.0362	15.1215	13.3083	13.8951	9.5741	17.4927	12.7514	13.1804	9.3338	7.6018	8.8202	10.9397	13.2612	14.1531	9.2454	7.5838	7.6004	8.3532	3.8168	3.4867	8.5258	3.8568	5.082	1.1117	3.9218	4.5775	3.5492	2.6417	4.4941	8.6382	5.2217	5.8974
ENSG00000004939	SLC4A1	6521	0.1058	0.1695	0.2317	0.2327	0.1979	0.0697	0.2016	0.4379	0.3662	0.2089	0.1107	0.1873	0	0	0.0222	0	0	0	0.0197	0.0048	0.0318	0	0.0092	0.0141	0	0	0	0.0271	0	0	0	0.0377	0.0276	0	0.0172	0.0428	0.0222	0.0044	0.0066	0.0217	0.0623	0.0611	0.1156	0.0192	0.0224	0	0.028
ENSG00000004948	CALCR	799	0	0.1831	0.0242	0	0.0319	0	0.0178	0	0	0	0.0192	0.0124	1.0913	1.2707	0.8226	1.0416	0.3344	2.5645	0.7857	0.9786	0.425	2.526	1.6232	1.9337	1.0417	1.239	1.1075	1.8559	1.778	1.1337	1.297	0.9225	1.7678	0.6687	0.5289	0.5217	0.2525	0.3184	0.0527	0.2822	0.457	0.4663	0.4057	0.7985	0.5206	0.3902	0.8265
ENSG00000004961	HCCS	3052	12.8644	8.7982	6.4725	8.8099	11.2076	11.4343	16.5417	19.5813	10.9928	13.6983	11.6714	14.9756	7.124	8.1775	9.9178	8.2616	5.8852	6.7635	6.8862	6.5885	6.1293	30.7611	16.5968	24.9499	17.6502	32.495	29.4573	25.8608	22.7378	22.9073	22.3333	16.7144	25.5902	8.1867	9.63	8.0506	8.42	7.192	7.6578	8.5055	5.19	2.8828	1.9319	3.6347	3.5693	2.5495	1.4974
ENSG00000004975	DVL2	1856	16.3258	14.5408	10.0556	13.8513	17.1405	12.9856	21.4681	25.7839	19.1109	20.1679	19.2369	26.2192	7.7243	9.0636	10.9964	5.5361	9.126	6.543	10.3416	11.6028	13.3102	4.7405	3.3962	4.2381	3.0269	4.4471	3.69	3.6533	3.6528	4.856	3.4428	2.727	5.1548	9.5072	6.5806	9.884	14.9227	11.2433	20.232	9.6659	6.4111	7.9353	9.3343	4.0115	2.6217	3.2171	4.4866
ENSG00000005001	PRSS22	64063	0.0793	0	0.4308	0.2483	0.1184	0	0.581	0.3167	0.1226	0.1746	0.2723	0.3927	0.3204	0.209	0.2906	0.0669	0	0.01	0.0283	0.0228	0.0281	0.4493	0.4758	0.5325	0.3639	0.4945	0.4711	0.1686	0.2184	0.4589	0.6556	0.2897	0.3895	1.051	0.5154	0.8802	0.83	0.9366	1.3236	0.9365	1.8265	2.5159	4.6036	0.3819	0.1802	0.8139	0.9212
ENSG00000005007	UPF1	5976	16.6359	8.3719	10.3146	10.6363	17.7779	19.0252	15.7704	17.6379	13.6069	22.7653	17.5883	30.3017	13.9046	14.534	11.6269	9.5858	6.9378	6.4229	9.6736	10.8457	6.4949	4.8706	4.6021	4.9996	3.3914	4.1863	6.2138	4.9786	4.8878	3.9878	4.7184	3.356	7.1322	12.2171	13.7015	9.9848	13.0551	13.3136	29.4016	17.6375	13.4497	13.9507	21.5728	7.5784	9.0684	10.5218	8.3599
ENSG00000005020	SKAP2	8935	1.8569	1.0383	1.1386	0.5534	1.0523	0.8319	0.8152	0.6358	0.8351	1.2057	0.728	1.2606	1.333	0.5834	0.8763	3.1752	1.8492	1.8545	1.621	3.9688	2.2071	2.7892	2.2497	2.5492	1.8699	3.5455	4.672	5.1456	4.0821	3.5339	2.7386	3.2975	3.256	1.2544	0.5811	0.5607	0.4416	0.6005	0.2147	0.537	0.3798	0.1239	0.2857	0.2457	0.3264	0.8104	0.7684
ENSG00000005022	SLC25A5	292	43.353	44.4224	36.2839	40.6209	69.0131	75.6968	70.6084	74.2472	92.7526	306.548	185.351	269.453	91.0101	70.9498	62.4297	88.3529	61.1418	55.9933	88.9562	132.318	83.8423	173.083	161.047	160.816	193.303	221.757	241.537	149.918	159.273	172.477	198.218	158.121	195.866	120.575	83.4713	188.61	181.07	239.02	297.689	276.46	438.005	273.216	154.28	109.606	197.32	129.351	47.3336
ENSG00000005059	CCDC109B	55013	5.0093	6.9797	6.0442	3.1874	3.3893	5.7423	7.5143	6.9804	4.1847	7.0894	5.1805	9.9297	5.3858	4.6496	3.4822	3.7964	2.8895	4.1235	3.8078	5.1145	2.3791	7.323	6.6551	8.1207	7.2319	8.1421	10.246	4.8946	4.1728	5.7778	7.2657	6.8231	7.0357	4.0301	1.5049	2.5756	1.9737	3.9634	4.4665	3.2226	4.7145	2.2936	1.6113	1.4861	2.3321	1.6678	2.6881
ENSG00000005073	HOXA11	3207	1.8123	1.3741	2.041	1.1492	1.4279	1.3519	0	0.1457	0.4821	0.5643	0.384	0.4939	0	0	0	0.0128	0.0484	0	0	0	0	0	0	0	0	0	0	0	0	0	0	0	0	0	0.0169	0.014	0	0.0125	0.0227	0	0	0	0	0	0	0	0
ENSG00000005075	POLR2J	5439	18.3351	23.2301	14.7204	31.1108	29.4712	43.8112	19.2593	19.0654	24.1984	17.3613	24.6942	21.1933	21.6155	11.8653	13.5663	9.0692	9.3117	9.6563	10.1365	13.9487	6.0073	9.0689	6.7613	11.1756	9.7762	12.1278	9.8378	9.2705	11.3888	4.8555	13.1931	8.7059	10.5851	4.8923	5.1442	21.3586	15.4377	23.7826	39.5175	22.249	26.5337	35.6267	17.8859	2.9406	3.2443	9.8517	8.8312
ENSG00000005100	DHX33	56919	8.8771	8.6342	7.8021	9.8809	13.2593	20.5107	13.8254	13.038	12.2623	21.4283	18.4704	22.1585	21.9943	10.9789	16.3324	6.9189	9.4096	13.1111	10.1008	13.3041	7.1335	44.4453	28.146	46.7288	47.214	50.6399	42.1393	43.3126	32.934	29.6532	50.1182	47.5078	34.5632	18.8495	19.3202	18.6832	11.9905	15.9085	10.5605	18.3279	16.5344	15.3677	13.018	15.4089	33.3784	25.2379	9.2333
ENSG00000005102	MEOX1	4222	3.8801	2.5129	5.6858	3.2338	3.0971	3.6225	0.1081	0	0.0567	0.0137	0.0279	0.018	0.0427	0.0483	0.0301	0.037	0.1164	0.0261	0.0231	0.0434	0.2564	0.0527	0	0.0711	0.0602	0.0428	0.024	0.0293	0	0.0169	0	0.0575	0.0804	0	0.0134	0.0342	0.0222	0.0211	0.0502	0	0.0065	0.011	0.0301	0	0.0083	0	0.053
ENSG00000005108	THSD7A	221981	0.0663	0	0.2278	0.0639	0.1131	0.0512	0.0363	0.0766	0.0355	0.064	0.0418	0.0665	0.3432	0.4483	0.2286	0.3652	5.8151	0.2278	2.8684	0.5948	1.4194	0.2903	0.3274	0.2635	0.3376	0.2454	0.2308	0.2501	0.2204	0.1586	0.4177	0.346	0.2826	0.4415	0.3853	0.3968	0.2999	0.4725	0.0706	0.2481	0.2385	0.1984	0.6045	1.3013	2.047	1.0961	2.4396
ENSG00000005156	LIG3	3980	8.005	6.2813	7.6555	9.3838	10.8869	8.5744	12.8347	10.1229	7.6476	8.3498	8.2608	5.4665	5.1555	7.2025	5.7777	3.3773	4.7147	7.3402	6.1535	5.675	5.731	4.9716	2.367	5.6138	8.508	6.9158	4.6334	3.3631	4.2605	4.5694	5.7284	6.635	4.7663	7.5353	7.3274	7.3556	6.959	7.9329	9.1827	7.1588	7.2494	6.7209	11.9981	16.9834	22.4808	14.9682	9.3341
ENSG00000005175	RPAP3	79657	6.525	2.3083	8.2879	7.5508	6.4032	5.8439	13.0452	12.3135	6.6888	5.705	7.9929	6.1698	9.7328	8.3339	8.3361	8.4749	12.9867	17.7672	15.1815	10.3007	9.4165	7.4961	11.4553	10.9281	12.1549	7.2535	10.9965	8.1875	10.3054	9.0293	8.9635	11.2691	6.5662	18.9154	16.0671	5.8944	3.201	4.2866	1.3787	2.2529	2.1748	0.9397	0.9493	2.2968	3.3868	4.424	5.4083
ENSG00000005187	ACSM3	6296	0.0492	0.1586	0.0607	0.1013	0.0719	0.1589	0.1211	0.0439	0.0084	0.0514	0.0734	0.056	0.1265	0.1501	0.1182	0.0666	0.0936	0.0884	0.0727	0.0899	0.1005	0.5387	0.7837	0.4919	0.2589	0.2527	0.3479	0.4114	0.3379	0.5235	0.6082	0.6699	0.3468	0.6381	0.9361	0.587	0.6461	0.5847	0.1714	0.5521	0.6207	0.3892	0.6471	0.79	0.6676	0.4576	1.0871
ENSG00000005189	AC004381.6	81691	1.1219	0.4183	2.0453	1.6643	1.3725	0.8955	1.2852	1.2391	1.6492	1.0553	1.3453	0.7585	1.611	1.296	1.595	1.8881	1.984	3.32	1.1935	1.9548	1.328	1.08	1.0121	1.1246	1.0126	0.684	0.9981	1.1871	1.5861	1.5749	2.7242	2.1354	1.3158	1.8448	1.601	1.4959	1.3712	1.4579	1.18	1.7614	0.9756	0.5698	3.0548	1.731	1.8028	1.4881	3.6676
ENSG00000005194	CIAPIN1	57019	11.6395	9.6329	16.7294	23.0545	11.8401	18.3185	13.9396	16.9654	13.2681	20.108	27.712	20.0304	11.0054	11.0149	12.639	29.0206	25.6811	39.1741	17.9189	23.3592	18.15	18.3873	16.4816	17.9062	24.5253	16.825	16.1515	10.7538	15.918	16.5859	17.567	16.1093	21.9698	10.9105	9.4665	22.7109	22.1662	15.2554	47.6195	24.3885	24.5861	13.7872	10.4542	20.6764	18.906	9.0876	4.2816
ENSG00000005206	SPPL2B	56928	2.2858	1.8905	2.5564	2.2238	1.5256	1.7467	1.768	2.1902	1.7388	1.5689	2.5267	1.2261	2.1785	1.8452	2.6979	2.9574	5.9945	4.6794	4.4231	3.9746	3.8539	1.3991	0.9699	1.1455	0.8913	1.0108	0.752	0.5458	1.4824	0.8332	0.7422	0.9326	1.5034	2.9928	1.6777	5.5135	12.6351	9.3771	17.3547	8.3437	6.051	9.1358	46.3963	1.91	1.1884	3.7885	3.191
ENSG00000005238	FAM214B	80256	3.658	3.3233	3.8762	3.8162	1.8722	3.8965	1.4294	2.8195	2.2722	5.5226	7.3069	4.5911	1.0903	0.5916	1.3125	1.4361	1.771	1.1948	1.6184	1.2034	0.8813	1.8631	1.2641	0.8534	1.5074	1.5109	0.8657	0.621	1.0216	1.0856	1.1605	1.0437	1.3081	0.436	0.49	1.4078	2.0808	1.8715	4.0529	1.2282	2.6343	3.8301	4.9546	1.712	0.6676	0.7315	0.9767
ENSG00000005243	COPZ2	51226	12.2126	17.0576	17.1925	4.9395	3.2898	1.8068	0.3836	0	0.4646	0.9385	0.9418	1.4789	0.0421	0.2991	0.1086	0.2169	0.6001	0.1336	0.443	0.1408	0.1489	0.1263	0.088	0.1755	0.1417	0.2127	0.2404	0.1318	0.2521	0.2287	0.2329	0.0885	0.0324	0.0356	0.1377	0.0399	0.1564	0.0403	0	0.0334	0.1154	0.052	0.1738	0.147	0.1025	0	0.1388
ENSG00000005249	PRKAR2B	5577	0.6601	0.4387	0.2786	1.1682	1.4342	0.306	0.5091	0.9756	0.7933	0.7808	1.0418	1.2429	11.8807	7.4956	8.9481	5.9611	6.9992	3.2926	5.9684	6.8064	4.9955	21.9804	31.9237	27.9357	20.691	16.9253	20.5652	15.695	17.4391	23.4705	17.7437	20.7603	19.0575	11.4412	6.4627	9.2977	7.2251	6.801	3.1496	4.0291	5.9568	3.6573	2.1637	5.7328	2.4915	9.4941	2.7111
ENSG00000005302	MSL3	10943	4.5925	5.3057	2.1123	3.4896	4.786	2.9812	2.7697	3.4252	6.4212	3.4161	2.9802	2.7483	2.2351	1.4032	2.6467	7.0612	5.4727	3.9739	3.5545	4.0947	4.6689	2.4606	2.7759	1.4994	3.0082	2.5786	3.4041	1.7448	1.7554	2.749	1.9337	1.7922	1.7583	2.4158	2.4029	2.0639	1.9796	1.1492	1.1786	1.0739	2.4819	2.2403	4.1424	1.9332	1.1981	1.2534	1.0516
ENSG00000005339	CREBBP	1387	8.7317	14.0735	10.4648	9.7313	10.555	11.9768	8.0296	16.0143	19.3696	12.5956	10.0712	8.359	4.4214	5.2241	7.3473	2.7482	2.7862	2.192	2.2251	2.3679	2.4522	6.9061	8.9461	6.8035	6.5418	6.0829	7.7519	5.8224	6.7139	10.4017	4.3884	6.3497	4.8802	12.8017	12.4464	9.3219	11.9159	7.9373	5.5763	5.9273	4.522	6.7932	6.6538	5.9795	8.6255	12.6376	4.0317
ENSG00000005379	BZRAP1	9256	0.1424	0.1983	0.4215	0.0735	0.0461	0.041	0.0705	0.0663	0.0186	0.0231	0.0261	0.0188	0.3666	0.4462	0.4101	0.6662	1.7805	0.3674	1.3046	1.0263	1.8444	0.0587	0.1433	0.0487	0.0591	0.0578	0.058	0.0661	0.0822	0.0827	0.0359	0.0668	0.0415	1.4266	1.3584	1.3433	1.7614	1.834	2.2927	1.1966	1.7472	2.652	7.709	0.7894	0.7483	0.9339	1.0439
ENSG00000005381	MPO	4353	0.0429	0	0	0	0	0	0	0	0	0	0.0071	0.0032	0.0483	0	0.0259	0	0.0051	0.0179	0	0	0	0.0258	0	0.0212	0	0.0314	0	0.0201	0	0.02	0.0598	0.0317	0	0	0.0697	0.0216	0.0391	0.0082	0.1038	0.0164	0.0437	0.1435	0.2161	0.0233	0.005	0.063	0.0543
ENSG00000005421	PON1	5444	0.2884	0	0.0512	0.1702	0.1018	0	0	0	0.0767	0.0225	0.0271	0.0384	0.2131	0.1696	0.3159	0.0834	0.0782	0.0784	0.0146	0.1487	0.1617	0.0299	0.0414	0.0342	0.0457	0.1232	0.087	0.435	0.1702	0.3286	0.1118	0	0.0153	0	0.0192	0.0237	0.0243	0.0443	0	0	0.0201	0.0292	0.0706	0.2097	0.2106	0	0.8639
ENSG00000005436	GCFC2	6936	3.8657	4.2324	3.0271	4.1109	3.2379	4.1665	5.0121	5.698	6.7339	3.5848	3.3052	2.5402	7.8696	7.3081	6.5643	5.6883	8.5328	5.732	4.6926	6.8531	8.8641	3.3694	5.5154	7.5141	7.2755	3.6009	5.1107	7.8791	5.7567	5.565	5.5091	7.1984	3.9691	6.1007	7.7908	2.3143	1.5571	1.4252	0.9971	1.6728	1.7445	1.3401	0.9749	1.1061	1.474	2.3198	3.5301
ENSG00000005448	WDR54	84058	2.1765	5.2222	0.9967	1.3496	1.2778	3.8525	2.7034	2.574	2.5149	2.5301	2.3552	1.5811	8.1073	7.7574	5.4969	7.31	11.9087	6.5621	5.6988	6.4612	15.231	9.6221	8.957	6.4221	7.2093	5.7365	8.9211	17.3854	14.8126	8.4874	8.1701	7.3162	9.8752	6.041	10.2146	7.3814	15.5468	11.9516	37.2337	16.4389	28.8524	41.9896	26.1554	18.7806	15.8642	14.9226	8.5246
ENSG00000005469	CROT	54677	0.0908	0.0274	0.3259	0.2098	0.2571	0.2685	0.0572	0.1706	0.0707	0.3135	0.1953	0.1299	0.5903	0.8755	0.954	1.7207	1.6395	1.5951	1.1831	2.1517	2.8969	2.3498	1.9043	1.4981	1.5002	1.4639	2.4444	2.7917	1.3805	1.7267	1.868	2.0296	1.8067	1.0045	1.3326	1.0079	0.8588	0.8039	0.1689	0.7336	0.9475	0.7256	0.3224	0.7862	0.6756	0.8676	1.505
ENSG00000005471	ABCB4	5244	0.007	0	0.1585	0	0.0112	0.1032	0.021	0.0832	0.0335	0.0178	0.0115	0.0113	0.053	0.1571	0.1929	0.1537	0.2034	0.0962	0.2451	0.1118	0.1284	0.1343	0.1875	0.1203	0.1373	0.1278	0.2192	0.5477	0.2056	0.1336	0.2133	0.2202	0.1695	0.3019	0.3583	0.0794	0.1286	0.1045	0.039	0.1455	0.1659	0.1438	0.1856	0.3357	0.2223	0.1146	0.6061
ENSG00000005483	KMT2E	55904	10.1832	7.566	9.1904	7.4055	6.2917	8.4458	17.2718	14.7427	11.3202	4.2333	4.411	4.4988	9.5602	11.6276	6.8756	3.2662	6.2967	4.0407	5.524	4.3238	9.1246	8.2675	9.947	7.7236	6.5383	5.7166	6.8448	16.7576	8.3252	14.3647	6.3335	9.6007	8.3469	12.4943	18.4712	6.3412	6.2151	4.134	1.1761	6.9442	3.4484	3.2232	6.1702	4.9279	4.5945	7.6569	13.4619
ENSG00000005486	RHBDD2	57414	7.2232	7.2454	4.7077	5.1055	5.1034	5.5756	7.863	4.5663	4.7854	4.3178	8.5817	6.2596	2.9141	3.27	1.8565	3.5294	6.1827	3.1336	3.9624	4.1263	7.2127	9.6762	9.23	8.0221	17.5765	17.0007	14.2176	15.0371	11.3674	10.8607	9.0109	14.9966	17.8928	5.525	4.104	9.2675	11.3118	6.8951	39.0357	16.7761	20.4379	34.83	19.9997	8.2811	3.9956	7.7184	8.8699
ENSG00000005513	SOX8	30812	0.6181	0.6764	0.8787	0.4381	0.5096	0.3985	0.8371	0.9982	0.34	0.3346	0.3953	0.3602	2.0129	2.4147	1.2886	0.6574	0.6831	0.8595	0.9047	0.5455	0.774	0.7738	0.7707	0.5427	1.4607	1.7695	1.6075	0.9548	1.6689	1.3833	0.8316	1.7391	1.5537	1.0284	1.4228	1.5922	1.3585	0.8566	3.2726	1.8345	1.1201	2.1114	2.3932	0.4056	0.1194	1.0259	1.622
ENSG00000005700	IBTK	25998	11.0154	9.3399	10.4291	11.9551	10.9908	10.7019	14.8232	7.3587	10.2566	6.7179	9.53	9.3782	15.5489	17.4764	10.3703	12.5866	7.4667	14.6132	12.5617	13.1932	9.4378	11.2591	11.3349	7.9892	16.0351	15.109	10.8395	13.511	15.9171	12.0362	7.2264	8.8158	13.1412	5.8176	3.8551	3.2956	2.5861	2.13	0.7268	3.2576	2.4817	1.1728	1.0428	6.3377	7.6305	6.1305	10.9911
ENSG00000005801	ZNF195	7748	5.9661	8.0984	6.4963	14.6143	14.4749	12.1891	24.2727	17.5207	16.5883	13.7584	18.8043	17.0298	21.9899	16.8515	22.5717	11.7165	7.4543	14.8204	11.7668	9.3388	10.2664	14.3108	12.3722	6.3291	7.2439	12.7984	13.6784	8.5134	7.5514	10.0791	4.4216	8.9459	10.5871	10.3228	6.574	8.4056	6.5686	7.9062	2.0127	9.2594	5.323	5.0701	6.373	13.9271	14.838	13.6744	33.7708
ENSG00000005810	MYCBP2	23077	8.5687	7.8733	6.4408	10.8491	8.9152	10.937	8.5116	10.33	9.0737	5.845	9.1882	9.1528	5.7395	7.2048	9.4753	5.8619	4.8837	5.308	8.4796	5.9709	6.6723	4.0264	4.8215	3.1759	5.7753	6.5833	6.7974	4.6662	4.1899	5.939	5.2493	5.5578	6.5897	4.6555	3.7614	3.9533	3.5626	4.1699	0.5479	3.9713	2.5305	2.0964	3.07	8.8044	11.6829	8.6142	19.8492
ENSG00000005812	FBXL3	26224	5.6245	2.9249	3.9522	4.7475	5.7357	3.3083	2.6935	4.0216	3.1009	2.2632	2.4322	3.9402	6.3398	5.4929	5.4469	4.8147	3.3072	5.1982	6.6457	5.0034	4.1059	5.2789	6.8009	7.4427	5.9011	6.0227	4.9584	5.0202	3.976	7.3575	5.178	7.5871	7.1639	1.6996	1.08	1.3207	1.0587	1.3022	0.3284	1.3365	0.8123	0.872	0.5295	2.4387	2.7761	2.8095	4.1605
ENSG00000005844	ITGAL	3683	0.216	0	0.0097	0.1082	0.2363	0.4595	0.3011	0.1651	0.2894	0.1827	0.2815	0.3461	0.0159	0.0197	0.0108	0.0097	0.0165	0.0056	0.0463	0.012	0.0262	0.0102	0.0103	0	0.0117	0.0325	0	0.0192	0.0202	0.0357	0	0	0.0151	0	0.144	0	0.0406	0.0043	0.0267	0.0203	0.0028	0.016	0.0433	0.0643	0.0238	0	0.0625
ENSG00000005882	PDK2	5164	0.4204	0.0248	0.5324	0.6397	0.4609	1.0931	0.3525	0.2353	0.0891	0.2164	0.1985	0.3038	0.2833	0.4527	0.5154	0.992	0.6782	1.0978	0.9756	1.4939	0.863	0.3713	0.3383	0.4237	0.4135	0.4142	0.241	0.3128	0.1865	0.5142	0.6015	0.299	0.6131	0.5615	0.7795	1.4133	3.4987	2.9606	8.3263	2.4388	8.5487	9.2329	3.2508	5.2599	3.8647	2.3768	2.6608
ENSG00000005884	ITGA3	3675	0.7568	0.5487	1.6976	0.762	0.4029	0.2477	0.2597	0.2119	0.3728	0.1164	0.2046	0.2229	6.6555	6.5182	5.9069	7.1171	1.6301	4.2642	1.7561	1.9899	1.0225	0.3328	0.4006	0.4488	0.6472	0.7673	0.4956	0.3123	0.3462	0.4703	0.3178	0.4609	0.348	5.943	5.8758	2.1129	5.4916	4.5277	8.3361	4.7705	5.2852	6.3532	4.499	3.2625	4.9756	5.4931	2.6462
ENSG00000005889	ZFX	7543	5.9644	8.1355	6.653	6.5145	8.7501	6.3974	7.9982	6.2628	8.5624	6.9745	7.5132	9.6725	8.3456	10.8562	8.5147	12.5913	15.0271	11.0275	15.0698	7.798	9.9929	2.6325	4.7606	3.8142	5.22	4.7709	7.1269	5.214	4.5854	10.4401	3.5632	2.4123	2.3703	3.3136	2.8122	1.0047	0.9817	1.9036	0.2395	1.1638	1.155	0.934	0.5734	6.0947	9.3985	5.88	3.2191
ENSG00000005893	LAMP2	3920	7.63	12.285	14.8625	9.792	11.4086	5.3895	9.0595	6.3191	9.4055	23.3362	21.3903	29.1895	6.3016	5.9359	5.0211	15.1489	11.3577	11.6693	7.6348	11.3869	7.1355	12.5988	22.7581	21.0259	16.9674	18.6275	25.5116	19.5631	12.7961	14.5976	24.4476	20.9473	15.3672	2.0476	2.5964	3.224	5.4109	6.4132	3.2826	4.1414	5.183	3.8829	2.5879	5.4285	10.8462	5.4972	3.5271
ENSG00000005961	ITGA2B	3674	0.5495	1.7418	1.0868	1.4596	1.1047	1.0897	1.2531	1.1603	1.3268	0.5507	0.5621	0.5294	0.6723	0.3765	0.2782	0.2072	0.6127	0.0992	0.5599	0.5799	0.8897	0.8277	0.8467	2.0042	1.9503	2.3039	1.4552	1.8991	0.8339	1.0504	3.4841	2.4128	2.2525	1.5578	2.0196	1.6621	3.0877	3.4279	2.6932	2.8273	2.2836	4.4747	12.6802	1.4147	1.6137	1.8514	2.3406
ENSG00000005981	ASB4	51666	0	0.3416	0.0364	0	0.0563	0.1856	0	0	0	0	0	0.0028	0	0	0	0.0057	0.0445	0	0.0348	0.0237	0.0183	0	0	0	0	0	0	0	0	0	0	0	0	0	0	0.0065	0	0	0	0	0.0017	0	0	0	0	0	0
ENSG00000006007	GDE1	51573	8.2693	16.4864	16.9789	10.217	10.3563	12.6255	9.8132	5.8766	8.2841	17.8507	14.669	13.345	8.3299	9.6305	5.9927	21.9122	19.089	20.0828	11.7038	11.365	10.9489	17.0501	16.0792	20.2632	11.5377	14.9642	12.1236	15.1881	13.1036	14.6886	17.0287	12.5929	13.2214	13.9586	15.9868	11.5869	11.9472	16.8567	13.2945	11.673	8.3867	14.3224	6.9622	7.2174	10.2746	7.3399	5.3207
ENSG00000006015	C19orf60	55049	2.5611	4.3406	5.3957	3.8885	3.7924	5.5253	3.9614	2.6042	4.4871	8.3614	9.4496	7.0689	4.0134	5.7739	6.6536	13.3946	16.5012	11.4152	14.8713	9.6747	13.7749	1.971	2.2752	3.2079	1.7102	2.485	1.604	3.1144	2.8768	2.0264	3.5033	1.4723	2.1574	2.4273	4.3495	6.9133	12.1356	11.189	16.9491	10.3457	7.1499	22.9121	35.1617	1.6438	0.9358	6.9408	4.0554
ENSG00000006016	CRLF1	9244	0.2377	1.2071	0.7684	0.7074	0.7739	0.6184	0.7767	0.8278	1.1335	1.3359	0.5664	0.942	0.8629	0.8356	1.0034	1.5954	1.153	1.4941	1.0289	0.6509	0.7668	1.8001	1.0416	1.8125	1.1248	1.479	0.9669	0.6801	1.072	0.8325	2.3198	1.3553	1.7053	0.8337	0.5643	1.4731	2.0407	1.834	4.6763	1.7752	1.6696	6.0088	3.99	0.9668	0.6061	3.3535	1.4869
ENSG00000006025	OSBPL7	114881	0.4099	1.5073	0.8859	0.1559	0.3642	0.1066	0.176	0.1355	0.4052	0.1236	0.124	0.0866	0.624	0.6296	0.9283	0.8504	1.0614	0.6743	0.8578	0.644	1.2918	0.4924	0.4876	0.5055	0.3253	0.369	0.2134	0.5255	0.6202	0.6621	0.5344	0.5397	0.5687	0.8907	1.7133	2.086	2.0113	2.4219	3.9082	2.2323	1.5703	2.9602	24.3059	1.7371	1.5108	1.3275	2.0183
ENSG00000006042	TMEM98	26022	5.7806	8.6652	14.3786	4.0314	3.6329	2.7089	0.417	0.7318	0.791	1.1167	0.6678	1.0378	5.16	7.1785	7.4173	14.4376	22.853	9.8379	14.9973	7.8646	18.6779	21.7487	17.7668	16.0928	21.2521	16.1121	11.3995	16.2655	16.503	9.1788	16.5015	19.7034	16.7615	4.3567	7.3526	13.0036	12.9192	9.9143	32.8832	13.0845	15.6245	33.4377	24.3979	22.1342	17.2576	7.6974	5.7475
ENSG00000006047	YBX2	51087	1.3361	1.1369	2.3696	1.2005	0.9593	0.6018	3.982	5.1509	3.6438	1.5181	1.284	1.1306	1.3247	1.9953	1.7624	0.2626	0.3573	0.5287	0.6055	0.4663	1.0787	2.2357	1.8231	1.4965	1.3249	1.5126	0.6383	1.5092	3.1568	1.4921	1.6449	1.2741	1.3959	3.4234	8.7721	9.9259	12.5316	6.8503	15.8945	9.5938	5.0908	9.1161	37.2783	2.4346	2.3892	2.8704	4.6803
ENSG00000006059	KRT33A	3883	0	0	0	0.0739	0	0	0.1128	0	0.1827	0	0	0	0	0	0	0	0	0	0	0	0	0	0	0	0	0	0	0	0	0	0	0	0	0	0	0	0	0	0	0	0	0	0	0	0	0	0
ENSG00000006062	MAP3K14	9020	1.219	1.6037	0.4958	1.0077	1.1276	0.6382	1.4933	0.9628	0.7577	0.6373	0.9885	0.7728	1.2739	1.7739	3.2837	0.5214	0.6126	0.5518	0.6194	0.3435	0.6205	0.2197	0.0661	0.1247	0.0795	0.1546	0.1305	0.0374	0.1956	0.0799	0.1532	0.1153	0.1813	1.6829	1.7403	2.9723	2.5838	2.4764	5.3028	2.6103	2.0385	3.1557	5.0057	1.2909	1.7813	1.2415	2.4152
ENSG00000006071	ABCC8	6833	0.0943	0	0	0	0.0386	0.1449	0.0068	0.1531	0.1269	0.0129	0.0169	0.0225	0.0765	0.1717	0.1557	0.0374	0.2901	0.0444	0.2534	0.1618	0.3079	0.0897	0.0717	0.0441	0.0974	0.0709	0.0548	0.2534	0.1773	0.2393	0.1098	0.103	0.1721	0.2864	0.3766	0.4477	0.4025	0.4536	0.2484	0.5923	0.9301	1.4163	6.7301	1.0309	1.2242	0.2842	2.1935
ENSG00000006116	CACNG3	10368	0.0858	0	0	0	0.0209	0	0	0	0	0.0091	0	0	0	0	0	0	0.008	0	0	0	0	0	0	0.0246	0.0187	0.025	0.0414	0	0.0347	0.0169	0.0274	0.014	0.0558	0.053	0	0.0742	0.0661	0.0455	0.115	0.0923	0.0773	0.0551	0.0357	0.034	0.0368	0.0511	0.2404
ENSG00000006118	TMEM132A	54972	5.5346	7.0388	4.6104	4.4962	4.1961	4.2793	5.8221	6.3892	4.321	5.993	7.427	8.5093	6.9257	8.5926	10.5313	9.5319	11.9502	9.0203	12.8089	11.2057	13.9963	1.4215	0.4342	0.7575	0.6482	1.5641	0.8394	1.0287	1.4037	0.7279	0.9812	0.7608	1.2245	6.2906	6.606	12.4831	20.3061	15.096	21.4422	20.4387	15.2873	14.6556	70.6544	5.8182	4.166	5.5515	9.3252
ENSG00000006125	AP2B1	163	60.947	34.0093	36.5731	43.3548	53.6444	50.5859	55.5565	69.5683	48.5505	47.0007	37.283	49.2924	32.0941	36.0563	47.6541	11.1395	13.7945	12.1999	15.132	20.4884	17.0223	36.2413	22.9442	28.5091	21.3178	36.8918	29.5772	33.6142	28.7693	30.4699	25.9423	19.5839	37.7989	45.7537	29.7076	33.6345	43.9899	37.3294	6.4852	24.7956	55.4043	30.6221	23.0584	71.9811	99.1616	29.7652	30.0409
ENSG00000006128	TAC1	6863	0.1504	1.8059	0.2853	0	0.262	0.2504	0.2798	0.4894	0.1743	0.3153	0.1721	0.3223	2.177	2.8186	3.0009	0.2539	1.5463	0.1265	2.5806	0.187	0.3197	1.7043	2.0052	2.0989	1.3561	3.3661	2.6802	0.9324	0.7493	1.7889	0.7417	1.0988	0.8979	1.8209	2.7189	0.7972	0.547	0.6513	0.2709	0.7944	0.784	0.9728	0.9594	0.3863	0.0793	0.1286	0.7279
ENSG00000006194	ZNF263	10127	8.7618	4.5818	4.3681	4.1113	6.8014	8.8638	11.9577	13.161	9.877	14.4288	10.1679	17.1602	6.7754	7.525	5.7906	6.1639	4.5149	2.8927	5.9943	5.1988	3.8308	2.1913	2.4891	2.1326	1.3817	1.9637	3.0164	1.7997	1.6254	1.5768	2.045	1.5102	2.8012	5.274	4.0446	3.8749	3.5205	4.0378	7.0277	5.0959	1.8845	2.1347	3.1736	2.046	2.8368	3.1794	3.6999
ENSG00000006210	CX3CL1	6376	0.0629	0	0	0	0	0.0365	0	0	0.0428	0.0144	0.0044	0.0137	0.3936	0.1794	0.5169	0.2004	0.4109	0.0331	0.2095	0.1635	0.3488	0.145	0.1366	0.1867	0.0934	0.2551	0.1763	0.1353	0.1674	0.0529	0.2822	0.1831	0.226	0.3171	0.1787	0.5587	0.6955	0.6308	1.6876	0.8604	1.4977	1.0584	0.9889	0.5772	0.8031	0.5981	0.6752
ENSG00000006282	SPATA20	64847	0.8107	1.1891	1.0578	0.3646	0.7178	0.3561	0.2265	0.153	0.2042	0.1684	0.1594	0.1762	2.438	2.127	1.7783	1.6581	2.5584	1.3231	3.8125	4.1299	5.151	0.8088	0.5323	0.7879	1.0156	1.2283	1.3414	1.075	1.1263	0.7963	1.4049	1.0472	1.0384	4.0494	2.9874	3.1255	4.3506	4.352	9.4078	5.8502	6.4723	4.3129	22.1379	1.5844	2.2728	2.6151	4.0034
ENSG00000006283	CACNA1G	8913	0.3321	0.3091	0.2863	0.3118	0.1583	1.7305	0.1393	0.2935	0.2751	1.0651	0.5473	1.4759	0.4704	0.4625	0.3452	0.1713	0.4919	0.2047	0.6928	1.3403	0.8955	0.1543	0.1231	0.2274	0.0969	0.085	0.1274	0.1451	0.1992	0.1035	0.1467	0.2021	0.2408	1.3493	0.5468	1.3429	1.2654	1.9091	4.4414	2.0582	1.6031	2.3464	4.2327	1.2212	1.6681	2.0241	1.9957
ENSG00000006327	TNFRSF12A	51330	15.3844	26.8294	19.5771	6.5583	10.5167	20.9431	9.3506	9.3669	7.005	11.6552	18.3379	16.1697	93.6841	56.2954	64.5091	34.4951	14.8615	31.6928	15.8592	24.0147	8.7038	5.1332	2.7386	6.8068	6.3846	7.0399	4.7004	2.4958	4.7743	2.5706	9.6147	7.6095	12.0014	6.2651	6.432	15.1506	15.7611	21.4273	58.2268	26.8234	32.6254	58.122	34.2189	3.4669	4.939	35.1122	11.9258
ENSG00000006377	DLX6	1750	0.1796	0.3196	0.2898	0.4494	0	0.3108	0.1089	0.2497	0.4394	0.7274	0.659	0.6052	0.1011	0	0.1838	0	0.0234	0.0177	0	0.0199	0.0121	0.1073	0.1841	0.1119	0.023	0.026	0.1096	0.0355	0.0443	0.0481	0.2122	0.1315	0.046	0	0.0732	0	0	0	0.0165	0.0053	0	0	0.004	0	0.009	0.09	0
ENSG00000006432	MAP3K9	4293	1.7736	2.3274	1.3849	2.6247	2.2725	4.6347	3.6337	4.4594	3.6013	4.6455	4.1003	4.8463	6.3005	3.3037	5.0748	1.3556	2.1498	2.6122	2.2018	3.5517	2.1237	4.8985	3.689	5.8771	4.732	5.3478	4.4521	7.0874	5.6997	4.3979	5.7092	5.7358	3.9946	2.2738	3.4669	4.2633	2.762	3.5705	5.6877	4.2294	5.2387	4.7532	4.5953	6.7217	12.5432	11.613	5.4117
ENSG00000006451	RALA	5898	4.7999	2.6184	4.7749	4.128	6.0796	12.9636	3.7294	5.168	3.6103	10.1578	7.898	8.0519	26.3735	15.8795	18.5803	8.9013	12.2902	12.3344	11.2117	9.7566	11.6241	62.7648	49.1666	88.7936	87.7282	59.8481	73.6616	91.8096	70.5921	47.2236	52.1488	90.2158	62.8338	22.4582	17.458	17.4167	9.1112	17.4436	11.9477	18.3921	11.2375	5.9089	2.269	9.0139	10.3552	21.359	5.1698
ENSG00000006453	BAIAP2L1	55971	7.9905	5.1938	10.1056	8.6627	12.2581	10.0232	12.2425	13.6286	9.3318	12.8998	11.1387	10.9567	5.7002	8.1692	6.8504	1.7623	2.2813	3.8002	1.7532	3.4689	3.0197	6.7932	4.1737	5.1203	7.4829	5.7012	5.4586	5.471	5.8728	4.4417	8.2166	10.0895	7.7806	15.8714	12.9901	11.2085	11.5097	13.4771	20.4947	9.3532	9.9394	12.6354	18.1267	9.4499	9.9077	13.9401	6.6997
ENSG00000006459	KDM7A	80853	5.957	4.5691	6.4385	7.5944	8.2028	7.9951	9.2883	7.3116	5.2367	7.6875	6.1154	4.2957	6.9622	8.5935	7.2878	1.4153	2.842	3.4119	3.659	1.9846	2.4806	3.0589	1.84	3.8353	3.8544	3.3725	3.0913	3.6976	4.1418	5.0975	3.2545	4.3975	2.2079	2.6215	1.5367	2.043	1.2368	1.6819	0.3936	1.1419	1.3586	0.8273	1.1788	2.319	3.8938	3.8103	2.5033
ENSG00000006468	ETV1	2115	0.1519	0.3104	0.2132	0.2237	0.2599	0.1196	0.061	0.0483	0.1105	0.1002	0.1463	0.121	9.5208	9.3272	9.2407	4.4359	6.4604	9.4335	7.7772	4.3891	3.5771	13.858	15.5951	18.2439	22.8604	12.6637	19.8878	18.4919	24.1408	18.619	15.1169	23.5068	12.3983	6.1351	3.8621	6.829	4.2126	5.7352	2.4455	2.6751	4.9618	3.202	7.3377	8.6165	9.7672	6.9111	9.2715
ENSG00000006530	AGK	55750	3.4598	1.8277	4.1969	6.1527	4.2192	2.819	4.5345	4.6976	3.2361	6.1633	7.3102	6.5327	5.0786	4.321	5.259	4.5075	4.2625	5.6969	2.681	3.6201	3.1822	7.2906	5.9474	6.959	8.3973	6.1019	6.5605	6.057	7.2049	8.1096	6.4239	8.154	3.9771	3.5259	3.027	4.3119	4.1989	3.7812	2.8163	3.6108	5.583	3.1781	6.6918	6.0329	6.6046	2.9046	7.6222
ENSG00000006534	ALDH3B1	221	1.3931	2.1598	2.3266	0.5167	0.3357	0.3892	0.1918	0.171	0.5526	0.1238	0.1877	0.1277	0.2589	0.4755	0.2543	0.1354	0.3947	0.2739	0.3267	0.2262	0.3686	0.1059	0.0974	0.079	0.1286	0.0157	0.06	0.0644	0.157	0.1043	0.141	0.1001	0.0908	0.2207	0.0694	0.2637	0.3168	0.3138	0.2602	0.3732	0.2839	0.2609	1.0525	0.3891	0.1246	0.7871	0.9357
ENSG00000006555	TTC22	55001	0.1448	0.5876	0.2374	0.6235	0.4521	0.1247	0.8061	1.2061	0.864	0.7037	0.9901	0.5478	0.0784	0.0961	0.0423	0.0106	0.0095	0	0.0064	0.008	0.0072	0.1216	0.1304	0.0943	0.1583	0.0583	0.0659	0.0317	0.0155	0.027	0.1119	0.1204	0.1711	0.0772	0.1139	0.2172	0.2589	0.1432	0.3645	0.2948	0.2632	0.3043	0.3312	0.2469	0.1939	0.3735	0.1329
ENSG00000006576	PHTF2	57157	9.4917	6.1443	12.8971	7.4991	6.2828	4.0331	3.0559	4.0839	3.4528	5.1521	5.1945	2.7173	3.4058	2.2942	4.0187	4.8008	4.1762	5.6007	3.1343	3.6507	2.4964	8.9129	9.0337	8.9434	5.4902	7.0273	6.3494	4.8958	8.5138	8.6559	4.4704	6.2515	6.6091	2.9913	1.4952	1.5958	1.8071	1.6476	0.3978	1.079	2.0977	0.8186	1.3746	3.3053	3.636	2.3683	3.3568
ENSG00000006606	CCL26	10344	3.9298	1.1603	4.3087	4.724	2.3022	1.1097	0.6829	0	0.0859	0.2587	0.1812	0.1989	10.3584	8.1277	12.6243	3.0891	0.7439	2.9817	2.0298	2.7561	0.5936	5.9846	4.7988	3.3077	2.9789	4.9171	3.5637	2.0859	2.127	6.9404	4.3897	3.3724	3.5184	4.1465	3.382	7.59	9.8785	6.6443	16.3312	5.9712	5.3086	5.1466	4.9201	1.55	1.2922	3.162	0.9094
ENSG00000006607	FARP2	9855	3.6369	3.7206	3.2139	4.5186	2.535	2.7777	1.9707	3.0604	2.88	2.2002	1.7774	2.3284	2.8889	1.9144	3.619	2.683	1.7727	2.1281	2.4227	2.1781	1.202	2.957	5.128	4.5991	5.2031	4.1616	4.8997	2.647	5.0372	5.8087	4.5913	4.0953	3.3709	1.6694	2.3225	1.927	2.4542	1.5057	1.2313	1.3966	2.5191	2.0951	2.8564	5.2258	3.7358	2.5623	2.1398
ENSG00000006611	USH1C	10083	0.1329	0	0.1285	0	0.0171	0	0.0815	0.2411	0.0254	0.0096	0.023	0.0101	0.1125	0.0693	0.0783	0.009	0.0544	0.0252	0.0801	0.0333	0.0498	0.1111	0.1076	0.0806	0.0515	0.0905	0.0642	0.2172	0.1603	0.0612	0.0965	0.0913	0.0884	0.2012	0.664	0.4798	0.7573	0.3803	0.4497	0.4808	0.467	0.7139	3.6598	1.4465	0.6284	0.5195	1.4123
ENSG00000006625	GGCT	79017	14.1257	5.9054	9.0389	11.8993	12.9084	10.0952	5.6906	8.4536	13.1457	15.9447	12.7876	12.5681	21.149	13.4263	24.456	44.3291	30.4408	23.0466	25.5029	26.4606	30.2474	245.593	301.379	165.253	196.751	189.989	208.877	177.499	194.028	293.555	255.422	249.143	221.303	23.767	22.8305	28.625	31.2757	15.7482	21.382	17.7319	21.7398	20.1292	21.3883	4.4585	3.352	9.0317	4.2776
ENSG00000006634	DBF4	10926	10.4888	13.9351	10.6718	13.562	11.9923	11.6081	10.2793	19.5491	20.7466	15.3215	10.8115	9.2051	13.798	15.8737	15.7118	24.8327	11.4738	16.6724	12.773	19.1144	12.7776	7.9024	13.8023	10.0577	8.4112	6.8722	9.586	8.3876	9.543	13.5894	5.7687	9.5136	5.2581	15.5343	12.6065	7.4901	6.2733	4.4688	1.297	3.2803	2.9439	2.3624	2.7929	1.3219	2.5416	4.5301	5.352
ENSG00000006638	TBXA2R	6915	0.6077	0.1466	0.3427	0.3982	0.1249	0.7002	0.1322	0.1225	0.8554	0.2727	0.3754	0.3303	0.0634	0	0.0327	0.1022	0.0528	0.0442	0.0337	0.1192	0.0507	0.3579	0.3986	0.178	0.2884	0.1761	0.3538	0.3492	0.3342	0.299	0.1753	0.1879	0.1125	0.0921	0.0324	0.1447	0.2276	0.208	0.5025	0.2081	0.3262	0.5115	0.085	0.0664	0.044	0.3231	0.094
ENSG00000006652	IFRD1	3475	7.6174	8.8092	7.5268	7.2919	6.9167	7.9738	7.896	8.3381	11.0734	12.095	11.484	10.488	12.8529	11.0078	12.4266	18.5808	8.879	13.6393	9.6393	11.8196	12.072	12.9193	12.4209	10.0373	14.6585	10.8386	19.3411	10.449	10.0188	12.2311	13.8662	12.8294	7.6126	9.7854	7.0527	4.0459	3.3915	5.8403	1.1241	2.2666	3.5495	4.9533	5.4038	3.131	3.1516	4.215	5.5989
ENSG00000006659	LGALS14	56891	0	0	0	0	0	0	0	0	0	0	0.0356	0	0.0932	0	0.0921	0	0	0	0	0	0	0.8637	0.3806	0.8067	0.3598	0.0924	0.3046	0.8563	0.3909	0.5307	0.7827	0.6814	0.2816	0.0507	0.151	0.2493	0.3615	0.3098	0.1253	0.2739	0.2748	0.0921	0.0843	0.0367	0.0632	0	0.0581
ENSG00000006695	COX10	1352	7.8988	7.7321	5.249	7.8282	6.1001	5.5662	11.5867	12.0522	14.0515	10.3963	10.3028	7.3783	7.4729	6.7725	6.5169	3.7911	4.0486	4.0021	2.4913	5.2423	4.381	14.1431	13.4572	19.2662	17.8746	11.6703	13.01	21.0597	19.083	16.1375	15.612	14.791	11.9704	7.5613	8.4308	7.4585	5.0171	5.3498	11.0256	6.046	10.2588	14.7755	4.5247	10.2319	7.7352	10.7113	9.4314
ENSG00000006704	GTF2IRD1	9569	3.496	3.9136	3.3979	2.4065	2.0699	3.6148	3.4486	4.196	3.5879	3.9233	3.4402	2.376	2.6106	2.782	2.6465	1.8506	3.5466	1.8513	1.563	2.1698	3.5362	3.2926	2.6921	2.1092	2.5583	1.7602	3.2137	4.0876	2.8793	2.9843	2.5476	2.345	3.1621	5.3545	6.4494	4.8495	7.0867	6.3246	17.4166	7.033	8.2999	15.2623	12.2955	6.6217	4.4755	8.7823	5.5835
ENSG00000006712	PAF1	54623	23.3678	11.4662	22.6915	15.8052	15.7623	31.1524	18.088	10.8235	13.3409	10.2368	9.0754	5.56	6.8248	9.5987	7.3439	10.3728	10.2845	8.9533	7.6751	12.6615	13.8494	8.6997	4.5385	5.1885	5.4557	7.7933	7.4412	8.466	5.198	5.7316	4.9598	6.0031	5.676	20.4149	37.6534	13.3639	14.5016	13.0964	12.2344	15.2764	14.4393	23.1834	7.7458	8.2275	5.1038	9.9303	9.9358
ENSG00000006715	VPS41	27072	6.1811	6.4052	8.7247	5.9921	3.3119	5.9784	7.7848	6.3963	5.8687	5.4612	5.1463	3.6104	8.2193	10.5864	8.5096	11.5644	10.7016	10.896	13.3382	13.1926	16.3975	15.3523	18.9981	20.0168	16.3831	14.8421	18.394	20.1933	15.0947	17.9512	13.5218	16.8324	13.9024	8.7197	9.1989	4.6617	4.4797	4.1857	1.3999	4.95	5.2907	4.2566	4.333	7.6769	5.9923	6.0567	9.4013
ENSG00000006740	ARHGAP44	9912	1.9176	1.6809	2.0801	1.6508	1.3992	2.175	2.9202	2.5439	1.7954	0.8112	0.9049	1.1267	1.4617	1.5583	1.1447	0.7633	0.8377	1.0469	0.8433	1.3206	1.5197	1.8927	1.7282	1.6516	2.1936	2.2154	2.5134	2.5373	1.4825	1.6859	1.3813	2.7067	2.9002	2.5574	2.7417	2.8052	2.8944	2.3192	7.3519	3.2877	2.4162	2.9911	4.3733	2.4567	1.4707	2.632	3.2992
ENSG00000006744	ELAC2	60528	18.9491	14.1046	12.2678	14.5021	18.7349	22.8329	28.0602	15.022	17.2866	16.5062	22.1078	19.3723	17.9372	21.6314	13.9273	15.181	8.3267	17.0504	9.996	16.655	14.4082	9.2482	8.7002	8.7199	19.3385	18.3267	15.3971	15.598	10.1	9.0394	11.4983	17.4891	20.7482	14.1411	10.2687	21.2532	18.421	13.3206	48.1112	24.0041	15.8705	24.2847	73.0956	26.5982	16.147	14.7892	19.6022
ENSG00000006747	SCIN	85477	0.2674	0	0.389	0.1299	0.2213	0	0.1088	0.0544	0.1124	0.022	0.0278	0.0231	0.0313	0.0329	0.005	0.0028	0.0049	0.0169	0	0.0077	0.0036	0.1106	0.1732	0.1009	0.0857	0.0422	0.0978	0.058	0.0653	0.0728	0.0545	0.1487	0.13	0.3024	0.348	0.1897	0.1497	0.1018	0.0191	0.2341	0.0737	0.0721	0.0826	0.139	0.1366	0.0733	0.2757
ENSG00000006756	ARSD	414	0.6146	1.0427	0.9299	0.1623	0.2121	0.2195	0.5887	0.2233	0.3287	0.2213	0.5161	0.4757	1.1439	1.5134	0.7784	1.3199	1.6262	1.3276	2.1904	1.4729	1.7878	0.617	0.6994	0.233	1.0309	0.9846	0.5672	0.9814	1.2022	0.9422	0.3544	0.3652	0.7789	0.4027	0.5852	0.4752	0.7732	0.3375	1.1558	1.2301	0.9286	1.1016	1.0319	0.9025	0.8478	0.946	0.8035
ENSG00000006757	PNPLA4	8228	1.527	2.9173	0.8801	3.062	2.8579	2.7593	4.6504	2.6229	3.5826	1.5632	3.1962	2.622	0.2152	0.3043	0.2348	3.821	2.1849	5.1136	4.2247	3.0574	3.3099	5.13	4.3667	2.4167	5.8705	10.6312	7.5378	5.8552	4.0837	4.8536	4.219	6.5621	8.535	2.0542	2.3032	2.5951	3.3967	2.7824	9.971	4.8609	3.193	4.1259	1.9501	2.926	3.1894	2.5798	5.3956
ENSG00000006788	MYH13	8735	1.1215	0.1342	0.8287	1.2088	1.015	1.1651	0.875	0.9474	0.9043	0.696	1.2207	1.1976	0	0	0.0319	0	0	0.0039	0.0462	0	0.0135	0	0	0	0	0	0	0	0	0	0	0.0105	0	0	0	0	0	0.0069	0	0.0052	0	0.0018	0.0019	0.014	0	0	0.0266
ENSG00000006831	ADIPOR2	79602	6.9583	6.5611	4.4717	10.6079	8.3093	7.4572	7.0768	9.6654	8.3147	7.1739	7.5032	13.9733	8.4743	7.2483	8.3422	9.8178	6.6715	11.5173	14.5311	10.891	8.8669	10.8876	10.6796	11.4996	13.7737	16.8633	8.7222	11.4099	10.2751	11.6016	10.4336	12.0694	17.1779	8.7709	9.9376	7.4069	9.8173	9.2146	5.539	12.5671	5.1763	6.1287	2.6753	10.6176	10.2439	7.9306	4.7948
ENSG00000006837	CDKL3	51265	0.7802	0.4055	0	0.8146	0.8534	0.8051	0.2999	0.5068	0.5159	0.262	0.4726	0.5136	0.6409	0.2501	0.3672	0.5459	0.6821	0.5933	0.7595	0.4009	0.7114	0.3032	0.2827	0.2609	0.4704	0.5846	0.1254	0.3454	0.2351	0.1259	0.5342	0.406	0.4153	0.0969	0.2253	0.2667	0.2198	0.3331	0.3771	0.1723	0.2318	0.3645	0.3105	0.2809	0.158	0.3468	0.397
ENSG00000007001	UPP2	151531	0	0	0.0759	0.2044	0.0329	0.1689	0.2427	0.0523	0.1156	0.0528	0.0646	0.0979	0.0219	0.0442	0.049	0.049	0.0645	0.0843	0.0532	0.0476	0.0969	0	0	0	0	0	0	0	0.0192	0	0.0676	0.0241	0	0	0	0	0.0295	0.0264	0.0182	0	0.0196	0.0112	0.0361	0.2473	0.1613	0	0.3961
ENSG00000007038	PRSS21	10942	0	0	0.0534	0	0.0467	0	0.115	0.4062	0.5145	0.0424	0.0954	0.0386	0.0793	0	0.0708	0	0	0	0	0.0088	0	0.2811	0.499	0.1864	0.3351	0.1593	0.0325	0.0324	0.0585	0	0.144	0.1351	0.136	0.0439	0.2382	0.0667	0.3854	0.1149	0.3216	0.2984	0.3658	0.572	1.5368	0.1859	0.0402	1.603	0.7128
ENSG00000007047	MARK4	57787	2.0584	1.7409	2.8348	1.5992	3.5866	3.3576	1.4206	1.4044	1.857	1.6077	1.97	2.3023	1.1492	1.4022	1.4969	1.4323	1.527	1.6218	1.7225	1.4821	1.5803	1.1921	1.5764	1.4936	1.7744	1.5476	1.4984	1.5326	1.2429	1.4693	1.6148	1.0001	1.5757	12.5511	8.5934	4.867	7.0895	12.1972	24.8287	9.5379	2.8893	5.2264	2.6356	3.1096	2.5535	7.2607	2.1856
ENSG00000007062	PROM1	8842	20.5474	26.6147	18.0447	32.9036	41.9441	21.7295	52.7926	39.0319	65.4486	46.0515	47.122	53.8851	14.4413	14.354	10.9746	4.8182	10.7706	3.5689	6.4931	6.5431	6.444	14.5531	27.2964	26.5638	20.3603	23.7329	29.8305	26.3304	14.72	20.0942	41.2703	35.3782	34.9331	17.6211	16.554	7.2423	11.6553	15.9799	2.3918	7.9952	9.7223	7.2765	8.2098	21.1094	41.7602	8.0978	13.8847
ENSG00000007080	CCDC124	115098	22.4941	20.1211	22.4477	28.2647	47.6192	31.3733	18.3241	19.3725	23.1779	23.38	29.358	24.8594	12.5774	10.8578	7.0781	12.5227	10.1144	6.8582	8.6829	11.7624	8.5639	3.8859	4.4205	8.1427	5.7172	7.6182	5.8323	6.6074	4.8431	6.3226	9.8073	6.7757	5.4138	30.1335	43.5377	36.1078	43.7077	45.0638	60.3948	42.2366	25.072	44.3465	19.7513	2.2724	3.1322	9.825	4.4775
ENSG00000007129	CEACAM21	90273	0	0	0	0	0	0	0	0	0	0	0.0052	0.0132	0	0	0	0.0932	0.0348	0.0674	0	0.0333	0.043	0	0.0379	0	0	0.1051	0.0292	0	0	0	0	0	0	0.0316	0.1806	0.0611	0.027	0.0511	0.1153	0.0804	0.0122	0.0245	0.0351	0.0482	0.0141	0	0
ENSG00000007168	PAFAH1B1	5048	9.7594	16.168	15.0005	11.0265	14.1734	20.0244	9.5671	7.6637	8.838	19.1734	13.5963	13.4077	13.4717	13.1064	9.322	28.6017	40.2683	28.3091	24.9187	18.3033	23.0362	24.489	30.4251	33.5408	18.6296	22.4583	20.7905	27.5806	22.3489	27.4837	31.6155	23.6701	22.4275	18.9802	20.4547	12.3441	13.6344	18.2665	4.3055	11.1872	8.1413	9.0982	5.2888	14.4445	20.7046	10.6172	5.0873
ENSG00000007171	NOS2	4843	0.0494	0.4278	0.7712	0.0494	0.1412	0.1052	0.2023	0.1827	0.2867	0.1754	0.1758	0.1877	0.4027	0.216	0.5898	0.6648	2.4644	0.1815	0.7706	0.2135	0.5531	0.1822	0.2623	0.2669	0.1706	0.3771	0.327	0.1761	0.2286	0.2561	0.2285	0.1485	0.2487	0.5455	0.6875	0.4725	0.8357	0.8281	1.129	0.7489	0.4747	1.2155	0.9382	0.7902	0.5596	0.4149	0.7319
ENSG00000007174	DNAH9	1770	0.005	0.1022	0	0.0592	0.0409	0.1399	0.069	0.114	0.0452	0.012	0.0115	0.0188	0.0426	0.0349	0.1159	0.1165	0.1898	0.1023	0.1135	0.0615	0.1109	0.0379	0.008	0.0193	0.0338	0.0388	0.0291	0.0186	0.0212	0.0317	0.0498	0.0264	0.0614	0.0432	0.0737	0.0486	0.0539	0.049	0.0759	0.0406	0.0306	0.0643	0.1386	0.1198	0.2393	0.1192	0.2814
ENSG00000007202	KIAA0100	9703	25.3778	31.3176	30.485	22.271	25.8702	23.8971	37.2486	31.8587	38.6834	40.5798	26.1157	28.1589	14.6532	18.8647	18.0997	21.0117	26.6899	13.4797	17.0336	12.0378	19.7197	5.3891	3.4863	7.0028	5.5006	5.5788	2.9988	5.0828	5.6364	5.1826	4.9794	7.4775	5.8897	15.7552	28.8753	21.3356	16.0006	21.4673	25.3868	18.1097	14.1627	20.6183	57.8563	81.8934	86.373	30.2084	29.0372
ENSG00000007216	SLC13A2	9058	0	0	0	0	0.0204	0	0.0192	0.0535	0	0	0.0028	0.0246	0	0	0.0297	0	0	0	0	0	0	0	0	0	0	0	0	0	0	0	0	0	0	0	0	0	0	0	0	0	0	0	0	0	0.0057	0	0.0353
ENSG00000007237	GAS7	8522	18.2519	28.4337	21.9208	17.0094	24.117	19.8852	24.406	22.2207	23.9301	48.0694	34.3606	34.5151	1.6898	2.8696	2.6592	0.8179	0.6754	0.733	0.5537	0.7298	0.7416	1.6	1.0574	1.4963	1.9336	1.2562	0.7728	1.0078	2.0389	1.1598	1.7412	1.6497	1.8555	1.1256	2.313	3.1667	3.5174	2.1257	2.4372	2.3344	2.4792	3.237	2.7271	2.6846	2.4644	2.912	1.6082
ENSG00000007255	TRAPPC6A	79090	2.5861	4.2774	0.7659	1.6309	1.2284	1.3493	2.1776	2.4233	3.0865	2.1262	3.1985	2.8694	5.6688	11.1729	9.8972	10.43	13.7502	19.8221	13.5435	11.6688	13.8418	7.0189	8.043	4.79	3.4203	4.8173	3.0922	12.4399	13.5712	7.8907	4.6029	4.9052	4.9402	2.571	4.638	27.5054	21.7153	22.3785	63.8361	32.5014	41.344	61.1849	41.6284	3.5685	4.2481	8.3179	5.2666
ENSG00000007264	MATK	4145	2.0779	2.2272	1.6231	2.2844	2.156	2.2387	1.7937	1.2211	1.4736	1.3158	2.0414	1.6024	1.1145	1.5765	2.4383	0.2009	0.0962	0.1026	0.0634	0.2107	0.2084	1.1904	0.6916	0.8809	0.8005	0.8234	0.7043	0.6868	0.9802	0.4518	0.7479	0.7146	1.1349	3.317	4.8635	4.6795	4.5547	4.2479	9.8229	5.542	4.565	8.9099	11.8694	1.2416	1.7432	2.6734	2.3353
ENSG00000007306	CEACAM7	1087	0.2413	0.5497	0	0.3251	0.2468	0	1.0848	1.6274	1.0759	0.3511	0.2687	0.2684	0	0	0	0	0.0181	0	0.0393	0.0096	0.0254	0	0.055	0	0	0	0	0	0	0	0.0312	0.0188	0.055	0	0	0	0	0	0	0	0	0	0	0	0	0	0
ENSG00000007312	CD79B	974	0.3396	0	0.0235	0	0.0929	0	0.1385	0.1658	0.2517	0.0673	0.1493	0.1693	0.2039	0.5238	0.1599	0.471	0.319	0.774	0.7202	0.6667	0.6035	0.1534	0.1127	0.1824	0.1386	0.2963	0.123	0.2061	0.4641	0.1001	0.122	0.1042	0.3311	0.2756	0.9083	0.6171	0.7742	0.4724	0.8879	1.1653	1.0777	1.334	0.9275	0.8452	0.5924	0.2275	0.1428
ENSG00000007314	SCN4A	6329	0.0347	0	0.0514	0.1035	0.0697	0.0249	0.1716	0.1878	0.0896	0.0417	0.0125	0.0211	0.3117	0.3705	0.7055	0.2517	0.2359	0.4574	0.3913	0.6266	0.5958	1.1393	0.3986	0.6961	0.5715	1.0921	1.0342	0.8125	1.3034	0.6674	0.8651	0.5909	1.4532	0.8727	1.3492	1.5346	3.5529	2.3303	2.7771	3.6297	3.3914	3.7867	6.6128	9.6125	4.7602	2.5001	3.5522
ENSG00000007341	ST7L	54879	2.6338	2.3838	2.2605	1.2819	1.7847	2.1667	2.7489	2.4266	2.4002	1.6548	1.2148	1.6072	1.7625	1.8048	2.352	1.0612	1.93	1.2709	2.6178	1.8637	2.3855	2.0455	1.214	1.3449	0.7573	1.1934	1.3127	1.3795	0.9782	1.8207	0.7838	0.5752	1.1969	1.6584	0.823	0.9535	0.8718	0.7301	0.5736	0.649	1.1136	0.9213	0.7728	1.3893	1.6222	0.8232	3.2851
ENSG00000007350	TKTL1	8277	1.3483	1.1583	0.8855	0.603	1.1424	2.2023	3.0398	4.6949	2.0542	5.9608	4.7193	8.7634	0	0.0911	0.1267	0.0438	0.442	0.0196	0.0185	0.0446	0.3032	0	0.0207	0	0.0251	0.0746	0.022	0.0138	0.0408	0.05	0.0226	0	0.015	0	0	0.0086	0.0115	0	0	0.0155	0.0258	0.02	0.0184	0	0.0666	0	0.0565
ENSG00000007372	PAX6	5080	0.2702	0.0204	0.1118	0.0249	0.1299	0.1096	0.1169	0.0518	0.0536	0.089	0.0615	0.0686	0.2261	0.1993	0.1376	0.2904	1.315	0.1106	0.951	0.3213	0.7287	0.2157	0.3129	0.2147	0.0854	0.1134	0.2042	0.1979	0.1557	0.1508	0.1373	0.0981	0.1897	0.0883	0.0734	0.0756	0.0317	0.048	0.0267	0.0502	0.0749	0.0501	0.1637	0.1337	0.1122	0.1025	0.3057
ENSG00000007376	RPUSD1	113000	17.2517	18.1846	8.7525	9.1221	17.2621	18.8344	17.0523	16.0612	16.8102	16.2343	16.5143	28.3479	5.9526	4.1094	3.8946	11.7937	5.4801	6.0138	5.2921	11.644	5.9624	2.7671	1.3375	2.2048	1.3823	3.1449	3.3931	2.0749	2.5059	1.7841	2.2941	1.7808	2.9008	6.3031	3.6856	8.0818	10.0562	12.3861	34.229	13.4928	33.5962	29.7282	20.7686	3.0691	4.8915	10.0157	10.309
ENSG00000007384	RHBDF1	64285	5.7621	9.6857	6.1368	3.0862	5.7284	6.9126	6.2351	6.5856	10.2813	5.9	4.2782	5.2208	4.4352	3.5518	3.0903	2.6408	1.7727	2.6682	2.4325	3.0452	2.4247	10.187	6.4447	8.6169	12.3627	11.9546	12.614	7.708	9.6222	8.502	11.0388	8.1272	13.2792	8.5326	5.352	6.8722	7.6177	9.7677	17.7124	9.903	17.519	13.0562	67.4217	3.8991	5.0961	7.4068	8.3225
ENSG00000007392	LUC7L	55692	12.8119	14.7196	13.7858	7.8116	9.9306	15.0902	16.927	17.0918	13.8559	7.9509	5.4235	10.668	12.2684	11.7734	8.3509	11.6845	15.4985	13.567	21.7929	17.0557	14.2491	9.6695	8.758	10.8903	11.3179	12.6346	14.6359	9.9062	9.3122	8.1164	9.6013	8.5328	11.897	28.8892	14.6087	10.6908	7.3007	12.8161	12.6432	12.75	11.0132	8.3247	16.2477	4.1693	5.6737	8.0806	14.778
ENSG00000007402	CACNA2D2	9254	14.3865	19.3958	10.5561	10.6139	18.9531	17.9397	36.9173	24.545	25.557	20.1059	25.6832	25.5842	2.0136	1.6799	2.0129	0.37	1.298	0.5603	1.1028	2.1225	1.556	1.008	1.9064	1.3954	0.5435	0.7554	1.3001	1.0371	1.8407	0.7687	1.2805	1.0959	0.9947	11.1604	11.8004	6.6277	8.6887	9.3701	15.2537	13.3478	10.5395	15.1584	16.521	4.7088	8.8438	7.6867	2.8338
ENSG00000007516	BAIAP3	8938	0.5645	1.5743	0.5654	0.7229	0.5143	0.6759	0.9546	0.8407	1.0834	0.5885	0.691	0.7229	0.6808	0.5317	0.4383	0.2916	0.9566	0.3325	1.2126	0.7032	0.6113	0.1566	0.0517	0.204	0.1549	0.1753	0.1384	0.0997	0.1119	0.036	0.2211	0.1898	0.3481	0.8498	1.5286	1.2238	1.2994	2.102	3.902	1.6856	1.2659	3.7054	9.7452	0.4615	0.6773	1.9699	2.8339
ENSG00000007520	TSR3	115939	14.3021	14.1387	17.5471	13.6329	16.9834	28.9775	10.3388	11.8591	7.4894	26.4732	29.095	35.635	20.4684	13.5874	16.3564	28.8854	36.2649	41.5819	40.5296	41.6202	25.0525	11.186	4.7289	12.4225	13.3258	12.1263	8.955	10.3802	9.3774	4.9272	9.7912	12.2921	9.1789	24.9504	36.337	19.2527	14.9462	20.172	71.5152	29.2817	25.2283	35.6139	21.6669	2.2778	4.4847	24.2766	9.6317
ENSG00000007541	PIGQ	9091	2.2139	2.7941	2.0565	2.0778	1.4734	1.9705	1.643	2.9656	1.5522	2.1873	3.0361	2.9066	3.3961	2.2467	1.9425	2.0485	4.1713	3.3932	3.6841	3.2698	4.4521	0.7167	0.3071	0.8267	1.0905	0.7342	0.4625	0.6116	0.7442	0.4471	0.5347	1.1442	0.9711	1.6456	1.4758	4.0115	4.2191	7.7844	20.2032	7.836	10.5929	15.1349	36.0866	3.6047	4.4595	7.7513	6.7705
ENSG00000007545	CRAMP1L	57585	3.1076	2.8753	3.4343	3.7265	3.5121	4.5581	3.5178	3.7155	2.7642	4.1091	3.5584	3.791	1.8012	2.1388	2.2937	0.9587	2.8789	1.7476	1.6778	1.3479	2.4863	2.0497	1.2959	1.5146	2.461	2.0865	1.9077	1.4757	2.0837	1.2195	2.6516	2.8607	2.7616	2.079	2.3597	2.7428	3.6936	3.8215	5.7109	2.6699	2.2384	2.7909	5.7504	2.1097	2.039	4.2921	1.9988
ENSG00000007866	TEAD3	7005	5.2133	3.159	11.602	4.6228	5.4723	2.8882	3.2191	3.0156	2.2504	3.1765	3.5979	2.2704	7.358	9.5531	7.1753	3.1619	3.8406	5.7261	3.9703	4.1792	3.4342	3.4055	2.0946	4.5307	4.403	3.4905	2.5152	2.2028	2.8019	2.5169	2.7101	3.573	2.0906	6.427	6.03	13.4807	13.2901	14.879	49.0712	15.5939	12.6122	17.6993	21.3138	6.8789	5.7912	10.0803	4.9241
ENSG00000007908	SELE	6401	0.0692	0	0	0.0782	0	0	0.032	0	0	0	0	0	0	0	0	0	0.0068	0	0	0	0	0	0	0	0	0	0.0139	0	0	0	0	0	0	0	0	0	0	0	0	0	0	0	0.0077	0.0108	0	0	0
ENSG00000007923	DNAJC11	55735	30.1968	15.5893	18.1303	47.4712	39.8382	40.8803	41.9395	43.5466	31.2673	28.7365	31.5388	29.7069	8.4723	8.2674	8.8498	14.4255	11.5737	18.9691	7.8537	11.5531	8.151	5.8989	4.623	6.8988	10.6072	6.2625	6.003	4.11	6.4756	4.9726	7.1135	9.4071	5.1808	17.0474	13.107	18.5702	17.9618	19.723	27.635	14.2196	8.0985	8.7755	22.6791	12.3653	13.2142	6.25	8.3501
ENSG00000007933	FMO3	2328	0.5112	0	0.8158	0.2883	0.1729	0.1064	0.044	0.0164	0.0622	0	0.0101	0	0.0225	0	0	0.0179	0.0166	0.0131	0.0152	0	0.0364	0.0225	0.0169	0.0252	0	0	0.0191	0.0274	0.0273	0.0249	0.0899	0.0239	0	0	0	0	0.0076	0	0	0.0083	0.0362	0.0112	0.1278	0.5307	0.3689	0.1964	1.704
ENSG00000007944	MYLIP	29116	6.7124	9.6294	8.4168	7.1572	4.1237	3.2988	9.2922	10.6847	9.2261	12.2901	15.7335	11.7532	3.9659	3.5698	3.7119	1.7183	2.0716	2.0708	1.4523	2.4539	1.4793	12.8973	15.9454	12.9321	12.5441	10.2916	11.01	9.1966	12.7115	13.0258	13.3685	11.3711	12.8085	8.3712	7.1407	10.5889	10.741	7.2278	5.9277	11.0225	10.6518	7.5287	9.6135	22.8425	14.4237	13.2727	15.6391
ENSG00000007952	NOX1	27035	0	0	0	0	0.1536	0	0.0399	0.0992	0.0588	0.2251	0.2712	0.108	0.064	0.08	0.1195	0.1702	0.2227	0.1783	0.2298	0.0966	0.149	0	0.1072	0	0	0	0.0252	0.0342	0.0746	0	0	0.1124	0	0	0.0201	0.0401	0.0249	0.0193	0.0181	0.0327	0.0353	0.0174	0.0069	0	0.0694	0	0.0205
ENSG00000007968	E2F2	1870	3.6352	4.1282	2.1368	5.0931	2.1287	4.8993	3.4699	6.0391	5.5929	5.5288	6.6898	4.5452	0.9083	0.8074	1.2662	2.0863	3.8069	1.6101	3.1013	1.8816	1.7994	1.3634	0.8503	0.6982	0.6263	1.1551	0.6266	0.62	0.8366	0.9159	0.8762	0.9246	0.7738	1.2924	1.0463	2.0217	3.6159	2.5897	4.9867	1.8782	1.0756	1.6415	1.3482	1.9051	1.0665	1.8818	1.1079
ENSG00000008018	PSMB1	5689	28.681	34.285	30.663	44.7671	23.5749	31.3062	17.3507	29.0183	23.8632	55.2897	49.0267	64.9832	60.6919	47.4506	74.7089	179.667	83.8331	131.766	159.538	109.853	65.4403	183.552	282.151	243.448	261.513	248.362	213.145	146.752	262.662	289.093	317.26	233.274	228.571	65.8334	71.7596	74.1776	87.9337	57.3379	45.3911	62.688	127.482	82.6967	46.363	66.3172	41.3427	37.8613	10.7313
ENSG00000008056	SYN1	6853	0.2538	0.0984	0.4642	0.2373	0.3651	0.4706	0.3487	0.5297	1.2033	0.4115	0.6052	0.7462	0.5403	0.2912	0.4984	0.5117	0.3078	0.3075	0.2753	0.291	0.1931	5.236	5.2052	4.1287	2.8137	3.2394	2.7672	4.1076	3.9745	4.0529	2.887	3.1387	3.396	5.652	4.5664	5.5955	8.5856	5.1393	17.2244	5.1313	0.976	2.175	1.7009	2.2661	1.3358	5.3411	1.0443
ENSG00000008083	JARID2	3720	19.0918	16.2778	9.751	15.2993	21.9844	15.4634	14.4969	18.3702	27.8875	22.4725	21.1127	19.6445	54.8216	35.2142	66.9801	25.2363	19.5138	17.2604	13.6525	23.0757	18.9582	90.5076	89.7706	59.5626	83.8216	67.9677	84.0361	52.4835	64.3012	81.1704	77.3075	78.1767	75.4213	74.788	70.1438	65.7086	93.1656	40.3887	20.1154	49.0546	48.6063	60.0819	76.6488	107.996	78.3966	77.3141	41.5555
ENSG00000008086	CDKL5	6792	1.8426	1.466	2.3292	2.159	1.9935	2.007	1.8412	3.5553	3.7878	1.9184	1.423	1.2943	3.664	3.47	4.7164	1.6452	0.7573	1.3779	0.97	2.2333	1.3238	2.9769	5.9404	2.7459	2.0656	1.9653	2.822	2.1596	2.8562	4.3508	2.1098	2.42	1.5968	1.9782	1.6219	2.1517	2.3185	1.5278	0.1749	0.97	3.1232	2.0953	2.4496	6.5476	9.8783	4.3672	3.0164
ENSG00000008118	CAMK1G	57172	0.0604	0	0	0.1385	0	0	0.092	0	0.1313	0.0534	0.0138	0.0265	0.0331	0.1893	0.0682	0.1422	0.3217	0.1039	0.2284	0.2871	0.5076	0.0934	0.16	0.1445	0.0502	0.2859	0.3693	0.3644	0.6627	0.507	0.1525	0.2179	0.137	0.5445	0.2366	0.2747	0.3139	0.5643	0.9474	0.2113	0.8404	0.8759	0.6968	0.6159	0.8626	0.3372	0.4485
ENSG00000008128	CDK11A	728642	3.0257	2.7985	1.9246	3.0102	2.5153	2.9419	4.9242	4.9847	5.5402	1.5757	1.6779	1.4141	1.2684	1.4474	1.5899	0.894	0.4905	0.6853	0.513	0.862	0.8176	0.0966	0.0553	0.1433	0.1004	0.0353	0.0697	0.0603	0.0741	0.1052	0.3364	0.1428	0.1003	3.0006	2.5815	2.024	2.5302	3.3715	2.3067	1.6024	0.673	2.5042	6.0886	0.6645	0.4615	1.1349	0.7908
ENSG00000008130	NADK	65220	14.2517	28.4456	10.1778	13.6363	9.0278	15.477	18.2232	21.8524	25.5371	9.6283	13.9899	10.9758	6.3746	5.9214	6.1571	8.282	5.3278	5.331	4.4064	7.7202	6.2674	6.4337	4.5075	5.8343	4.7281	3.3638	4.839	6.7598	3.8726	4.806	6.5957	4.508	3.7797	8.2956	9.9632	13.1255	13.8344	14.5185	37.0353	9.6026	24.4348	41.6083	45.108	7.5267	5.7416	9.8857	7.0393
ENSG00000008196	TFAP2B	7021	0.1447	0	0	0.1122	0.0163	0.1386	0.0902	0.2259	0.2504	0.0607	0.0397	0.0358	0	0	0	0.078	1.494	0.0099	0.8972	0.0294	0.4624	0.0286	0.0387	0.0158	0.0957	0.0821	0.0936	0.0277	0.013	0	0.0247	0.0453	0.0216	0.166	0.0572	0.0266	0.0503	0.0197	0.0436	0.0275	0	0.0382	0.013	0.0363	0.0029	0	0.0273
ENSG00000008197	TFAP2D	83741	0	0	0	0	0.082	0	0.1059	0	0	0.02	0	0.0049	0.0541	0	0	0	0	0	0	0	0	0.0418	0	0	0	0	0	0	0	0	0	0.0297	0	0	0	0.0138	0	0.0112	0	0	0	0	0	0	0	0	0
ENSG00000008226	DLEC1	9940	0.2984	0.3931	0.1497	0.1025	0.0822	0.306	0.3671	0.266	0.2231	0.1827	0.2079	0.1164	0.0766	0.3267	0.2543	0.4614	0.3373	0.7853	0.492	0.8518	1.0685	0.0453	0.0069	0.0161	0.023	0.0184	0.0091	0.0104	0.0073	0	0.0363	0.0534	0.0233	0.1687	0.1396	0.1375	0.1599	0.1224	0.2373	0.1656	0.2333	0.4391	1.1125	1.1712	0.3981	0.4835	2.7299
ENSG00000008256	CYTH3	9265	4.9956	6.3868	6.0476	6.5114	4.1078	5.2867	11.4584	8.4086	7.0191	11.5819	12.1006	8.5579	3.6571	4.0529	4.0351	1.8283	2.5706	1.5979	2.5988	2.2654	3.3692	1.7226	1.7536	1.8752	2.341	2.096	2.1081	3.5807	2.3622	1.921	2.0638	2.1156	1.8074	4.6874	4.9481	2.1619	3.1359	2.468	5.1482	3.7583	4.2326	6.6252	5.68	2.4495	1.4981	3.4019	1.9321
ENSG00000008277	ADAM22	53616	0.2318	0.2603	0.2135	0.1706	0.1445	0.1379	0.3064	0.3112	0.2296	0.2346	0.2774	0.2945	2.643	2.8727	1.9116	1.4388	2.0278	1.8452	2.1303	2.2656	3.8206	3.278	3.3893	3.1196	3.1871	2.6991	3.5311	3.9782	2.1359	3.3683	2.5521	4.5504	3.8562	3.8286	3.6693	1.7379	1.548	1.3211	0.3427	1.6253	1.9987	1.5738	3.3797	4.2187	3.9122	3.6515	8.8505
ENSG00000008282	SYPL1	6856	8.6245	8.9476	7.512	9.3568	11.2095	12.5202	14.5726	8.0981	9.3182	9.6974	9.2126	8.9376	16.7768	19.3011	15.2128	13.9453	10.6934	14.4859	11.1231	12.8328	16.0791	60.4587	94.8975	59.2825	101.606	90.9116	93.0581	107.823	64.2377	80.0351	53.2764	89.658	76.7499	7.0417	7.5491	15.7634	11.1311	7.784	21.1298	13.5554	14.3505	9.3124	3.3531	9.3554	8.0143	7.0051	6.8309
ENSG00000008283	CYB561	1534	0.8615	1.2295	0.8835	1.0949	0.7547	2.1789	1.0461	0.6156	0.7082	1.5285	2.2395	2.3192	3.0288	3.4485	1.7133	1.9854	1.6464	2.9379	2.65	3.316	3.9632	4.5392	4.013	3.3961	6.303	5.0826	4.6302	3.5389	5.5792	3.9342	2.8685	5.6193	5.9193	2.1987	3.6231	5.592	5.0949	3.066	10.5845	7.0021	5.1231	6.2509	4.62	2.916	2.2074	5.662	3.0769
ENSG00000008294	SPAG9	9043	12.0838	8.9252	12.7663	10.1906	9.1022	9.3594	13.0629	6.8012	9.414	8.6103	12.9492	12.3372	15.9672	18.9832	12.4488	16.1932	18.3944	17.5481	22.4851	17.0158	20.4204	6.9975	5.8812	4.5309	8.1467	9.1464	5.7802	6.7593	8.6441	8.4956	4.5286	5.4578	8.6035	13.4103	10.4392	5.1426	4.4892	3.6273	1.0983	6.3605	3.3821	1.987	2.629	6.1666	9.2664	7.2715	9.3752
ENSG00000008300	CELSR3	1951	2.303	4.7493	1.8541	4.0888	4.4761	4.5569	6.4739	4.1064	4.6067	2.2858	4.4703	3.9426	3.597	3.1324	4.3386	1.532	2.0538	2.2994	3.0432	2.2097	2.6304	1.5789	1.2494	0.6976	0.837	1.6684	1.0998	1.3719	1.1604	1.1583	0.7926	1.4479	1.958	5.1779	3.5952	4.1469	6.7079	6.8117	16.2623	9.0722	4.0745	8.0169	20.3352	12.3029	10.1252	13.9459	14.0584
ENSG00000008311	AASS	10157	15.3023	7.1765	8.6163	25.6862	23.4224	19.725	27.3636	33.1596	29.4546	15.6601	28.1237	27.5154	84.4114	100.93	132.781	23.113	16.394	18.5274	38.8943	36.1994	34.3927	172.45	265.2	168.56	197.819	210.488	227.514	126.8	116.058	200.209	262.46	318.257	276.767	230.362	197.734	113.776	129.179	110.211	22.3856	141.025	82.6776	88.7993	194.068	206.636	276.034	162.931	500.541
ENSG00000008323	PLEKHG6	55200	1.0604	1.5995	0.7843	0.5166	0.8981	0.6374	1.1599	1.3441	1.186	0.5431	0.8424	1.3983	2.8636	2.5469	1.9611	0.9772	0.4026	1.8011	1.395	2.4088	1.1064	0.6021	0.4067	0.4583	0.8688	0.7286	0.3233	0.5315	0.6706	0.6764	0.6679	0.7221	1.0742	3.8457	3.6094	4.9481	7.1158	6.2991	21.9235	10.1247	4.732	10.2819	5.6947	6.7876	5.4498	6.9393	6.1749
ENSG00000008324	SS18L2	51188	6.2583	4.3404	2.4363	6.1011	10.1652	4.4931	5.7263	4.0649	5.0765	4.7044	9.1858	11.8179	22.7462	17.437	13.6989	22.5073	16.8087	26.9912	25.5021	15.893	15.1539	128.732	128.16	148.185	220.115	186.171	133.022	110.94	107.586	153.202	114.039	198.805	197.931	9.9805	11.0856	20.9051	25.5592	23.9046	30.8373	37.0491	20.1491	12.8819	5.1243	8.32	6.1099	8.3533	5.7746
ENSG00000008382	MPND	84954	1.4417	1.5895	1.0173	1.9471	2.0865	3.8988	2.3168	2.921	1.7398	2.833	3.1712	3.9483	1.7998	1.6573	1.6615	5.6784	4.8263	6.5857	8.0593	5.6107	5.7781	2.9798	3.308	3.1075	2.9864	5.0867	1.5654	3.3464	2.1901	2.7951	3.5107	2.747	4.3416	4.9958	8.182	5.2147	12.6204	10.7879	28.1489	11.1011	12.958	14.1268	7.8851	5.7478	4.971	5.0146	4.9165
ENSG00000008394	MGST1	4257	1.9865	1.8433	1.4534	2.4947	2.8393	1.4632	4.1969	3.4721	4.4884	1.1927	1.4817	1.7368	7.1322	6.8771	5.9021	4.0721	2.8657	4.4332	5.0527	3.3854	4.0649	46.621	74.0565	69.5315	73.1203	85.0507	56.599	52.9189	34.2764	77.7946	62.6814	62.4764	50.2701	28.3797	23.6488	10.9145	18.2522	18.8445	21.9453	13.8507	33.6455	15.8224	5.0955	6.1101	12.5542	7.5305	6.7135
ENSG00000008405	CRY1	1407	3.945	2.385	4.2148	3.6207	4.7435	2.5007	2.9375	1.941	3.1299	3.0773	3.6193	4.1493	5.1219	7.8435	5.5331	9.5071	6.4093	8.8136	8.3504	6.1353	6.2684	6.1263	10.6497	8.6058	10.8065	7.7353	10.5049	8.4985	6.0679	9.6955	8.995	6.6599	7.6998	7.027	5.3558	2.1278	2.4933	4.3482	1.817	3.2433	3.2032	3.593	1.5057	3.1933	4.6573	4.6655	3.1903
ENSG00000008438	PGLYRP1	8993	0.6288	3.7219	1.3428	0.308	2.235	0	1.4673	1.1121	1.0642	0.7326	0.9163	0.8654	0.3253	0	0.3403	0.1706	0.7907	0.5522	0.514	0.4212	0.1962	0	0	0	0	0	0	0	0	0	0.1574	0	0	0.259	0.054	0.9715	2.0023	2.9036	1.4967	1.416	1.1966	1.6615	9.2868	1.7122	2.2428	1.2863	4.0846
ENSG00000008441	NFIX	4784	5.8002	7.448	8.8506	4.7396	6.8114	16.7379	2.3666	2.6229	4.6948	4.5556	5.0415	4.4763	0.032	0.1451	0.0525	0.0587	0.2159	0.0238	0.119	0.0048	0.0453	0.0221	0.0076	0.066	0.0223	0.0453	0.0094	0.0193	0.0077	0	0.0777	0.047	0.0517	0	0.0306	0.0481	0.0514	0.0354	0.0477	0.0459	0.0092	0.0358	0.0529	0.0151	0.0135	0.0355	0.1393
ENSG00000008513	ST3GAL1	6482	3.0758	6.1879	6.9916	4.3794	3.4835	3.7488	1.8793	1.3662	2.0001	2.1007	1.4044	1.9402	0.8331	0.8015	0.4886	0.656	0.9865	0.5077	0.5572	0.5623	0.3544	0.3966	0.5463	0.9777	1.3234	0.9776	0.8084	0.7193	0.8314	0.8658	1.2592	0.5798	0.8486	0.4261	0.7062	0.6568	0.7678	1.0581	1.4066	0.8116	0.5553	0.7946	0.7417	1.0229	1.4777	0.737	0.7334
ENSG00000008516	MMP25	64386	0.1087	0.3401	0.3679	0.1135	0.223	0.563	0.5127	0.2262	0.3735	0.1644	0.1592	0.1784	1.7409	1.6706	1.723	0.5809	0.5635	0.6244	0.4991	0.4698	0.3445	2.8972	2.4005	3.6274	2.1861	2.2904	1.9521	2.7963	2.9979	2.6967	3.7393	2.6196	3.2832	3.4354	4.2905	7.6437	13.1202	13.9332	20.1312	12.0463	3.0117	9.7358	9.3838	1.8216	1.5787	5.9054	2.4177
ENSG00000008517	IL32	9235	8.8281	10.1954	19.4664	10.9969	12.6014	10.7292	8.6012	6.2307	10.151	3.5312	3.2587	2.1282	0.7425	1.0441	0.8999	0.2133	0.0326	0.1181	0.0164	0.0881	0.06	0.1509	0.128	0.1737	0.1614	0.2231	0.0887	0.0208	0.0687	0	0.2601	0.0515	0	0.3388	1.9621	0.3547	0.4404	0.3523	0.9606	0.4043	0.3286	0.5948	0.6551	0.1951	0.1599	0.8099	0.7188
ENSG00000008710	PKD1	5310	2.7941	8.1718	6.7102	5.2725	3.0488	2.7009	5.9841	6.5616	8.1987	4.5864	3.7604	4.1109	2.8301	3.6421	3.2109	1.8711	3.5499	1.6226	2.3199	1.8098	2.6658	0.3664	0.4683	0.5077	0.2632	0.4067	0.2375	0.5623	0.6159	0.3728	0.495	0.387	0.349	1.5981	2.5487	3.8693	6.4785	4.7532	10.3173	5.1509	2.5831	7.791	32.8728	1.7363	2.3243	6.694	6.3148
ENSG00000008735	MAPK8IP2	23542	2.2357	2.862	2.9136	2.5773	2.0501	2.8197	3.9414	3.7547	4.2282	3.6522	2.8936	2.9315	0.5536	0.9188	0.5169	0.6125	4.1861	0.2783	1.8087	0.7419	1.7413	0.8597	0.5936	1.2573	0.9662	0.8469	0.4413	0.6518	0.5324	0.3403	0.6921	1.0917	0.9953	0.416	0.4089	1.1616	0.6846	1.0202	3.7464	0.8566	0.4167	0.5694	1.4581	0.1867	0.2604	0.4928	0.2919
ENSG00000008838	MED24	9862	8.5959	12.6601	12.4172	8.4645	10.242	11.4448	10.5274	9.9964	11.2223	14.7775	8.6943	12.0734	4.1829	7.5505	7.4508	8.4921	9.7862	6.4014	5.804	6.1078	8.8782	7.3006	6.1993	5.4137	7.9229	6.6859	3.4594	7.9998	8.3737	4.1015	6.492	7.1421	7.4599	6.8788	8.3227	18.0905	17.2854	16.4818	32.8494	16.219	12.5981	33.8489	60.0529	22.5557	18.8042	15.1587	10.6563
ENSG00000008853	RHOBTB2	23221	1.5661	2.8532	3.1544	0.7679	1.0711	1.1227	0.8207	1.0695	0.977	1.3753	0.9199	1.0418	0.8925	1.7313	1.4018	2.0674	2.7209	2.1904	1.7077	1.0321	1.9507	0.5185	0.0731	0.2885	0.4204	0.5091	0.1704	0.3124	0.4803	0.3374	0.4266	0.3561	0.3434	0.5804	1.3144	2.6282	2.6358	2.2607	5.3921	2.2199	2.7418	4.2001	4.0791	4.9291	4.019	2.77	3.1454
ENSG00000008869	HEATR5B	54497	8.4321	8.458	10.5806	6.5826	6.5561	4.0249	9.2668	7.909	9.2102	6.7406	8.6831	6.6818	3.2562	5.2862	5.3511	4.28	4.9	7.7174	5.4642	3.694	4.2334	5.9489	4.5568	4.1538	4.1089	3.9025	2.9263	6.0562	7.2186	6.3255	3.5665	3.6772	4.6218	2.7991	2.7387	4.5356	2.2583	3.2283	0.3788	3.1569	3.5012	3.5207	5.0053	9.4109	13.3034	4.3406	5.6271
ENSG00000008952	SEC62	7095	15.64	6.6331	12.357	10.6923	10.2166	7.7815	9.1302	9.3485	4.6388	6.7918	7.464	6.2454	5.962	7.0463	12.5576	13.8329	13.0818	11.3122	13.1793	6.7648	13.8233	31.2105	31.7895	21.921	22.8792	17.1147	26.2167	20.9067	29.8254	16.1298	16.4582	19.5343	17.4586	11.2207	15.87	10.9642	4.5379	5.0871	1.3692	5.2136	3.7091	2.2742	1.5759	2.3822	3.2773	2.88	5.6016
ENSG00000008988	RPS20	6224	309.423	273.822	213.069	415.452	251.884	200.891	190.885	312.662	294.892	225.584	312.755	269.16	121.794	232.824	237.56	343.824	216.944	210.88	246.201	230.384	294.809	87.9989	60.9267	66.4992	54.1945	79.6225	62.4561	58.6962	70.4706	67.6605	71.7212	59.2666	76.9641	135.887	153.134	384.259	151.664	249.437	449.99	299.272	195.226	192.633	152.673	33.9666	32.3251	103.673	50.7822
ENSG00000009307	CSDE1	7812	130.041	71.7993	87.9392	78.309	93.5759	74.8551	101.643	121.008	106.372	100.969	82.0926	98.0539	125.684	134.573	148.528	106.319	135.149	102.262	145.928	113.268	147.087	300.139	200.984	125.645	100.921	115.903	148.061	150.332	190.49	118.294	141.691	98.4087	141.192	192.122	192.805	157.396	84.917	96.6464	13.9414	107.851	63.826	43.6219	30.6005	116.776	105.451	55.7446	89.6125
ENSG00000009335	UBE3C	9690	19.1547	20.4641	11.8726	14.2756	14.5379	17.1074	19.6595	19.9069	13.8129	12.7005	11.6073	14.9255	12.1371	15.027	18.4151	11.3481	8.9994	8.9971	10.0137	9.3261	10.5226	25.3073	10.902	16.6338	13.6927	21.5407	20.3521	18.9381	24.6118	16.455	14.9875	13.2847	21.0673	9.3593	10.8917	7.2907	10.2393	7.5072	3.0253	9.4667	13.5218	8.0349	6.7678	20.0859	15.4938	7.7639	9.4859
ENSG00000009413	REV3L	5980	8.5821	3.0759	6.6403	5.0493	6.0971	3.2856	10.6442	12.9548	8.7232	5.7901	4.6235	4.8927	2.3263	2.5404	3.5213	1.0742	2.3126	1.3954	2.1032	2.0192	2.168	1.7945	1.3114	1.4737	1.4259	1.4343	1.9578	1.6374	1.5374	2.1496	1.7514	1.3651	1.5834	1.8607	0.7749	0.7692	0.8478	0.6465	0.0711	0.4442	0.9676	0.5012	0.8767	2.8742	4.1431	1.636	8.3418
ENSG00000009694	TENM1	10178	0.0294	0	0.0911	0.0197	0.0822	0.0513	0.041	0.1107	0.0596	0.0831	0.0623	0.1148	0.3039	0.3998	0.3676	0.1115	0.1291	0.1408	0.1259	0.1369	0.1794	0.2052	0.2114	0.1276	0.2482	0.3238	0.492	0.1911	0.306	0.4247	0.2172	0.0734	0.1145	0.6196	0.2698	0.3088	0.2272	0.3207	0.0187	0.2019	0.4737	0.4713	1.5346	0.8807	1.2444	0.5273	2.547
ENSG00000009709	PAX7	5081	0.2355	0	0	0.0117	0	0	0.0342	0.1212	0.0471	0.0095	0.0031	0.0052	0.0143	0.0246	0.0124	0.0915	1.5376	0.0273	0.4518	0.1308	0.6215	0.023	0.048	0.0479	0.04	0.0366	0.0422	0.0421	0.0118	0.0208	0.0257	0.0236	0.0269	0	0.0164	0.0096	0.0064	0.0386	0.078	0.0126	0.006	0.0159	0.0218	0.0209	0.0136	0	0.0855
ENSG00000009724	MASP2	10747	0.8627	1.6371	0.6979	0.7011	1.1713	1.1574	1.1534	1.3128	1.3254	0.4656	0.3732	0.5984	0.6462	0.2273	0.5783	0.3695	0.6193	0.2003	0.3254	0.4678	0.6858	0.119	0.0769	0.0876	0.0809	0.1478	0.203	0.1333	0.1346	0.0745	0.1135	0.2005	0.2058	0.5802	0.4878	0.8155	0.8058	0.9298	0.6093	0.9113	1.8723	1.2093	2.4325	1.8885	2.09	0.7366	3.5317
ENSG00000009765	IYD	389434	0	0	0.0466	0	0.0241	0	0	0	0	0	0.0008	0	0	0	0	0.0029	0	0.002	0.0065	0.0034	0.0072	0	0	0	0	0	0	0	0	0	0	0	0	0	0.0038	0	0	0	0	0	0	0	0	0.0015	0	0	0.0071
ENSG00000009780	FAM76A	199870	4.1724	5.9511	4.9078	2.0366	3.364	8.4277	4.4334	4.2819	4.8067	5.573	3.5348	6.4646	5.6029	4.6668	3.6448	4.6642	3.6241	6.0424	5.2673	7.0705	3.5148	10.5414	12.3314	13.9783	8.5083	12.5957	16.4636	12.5247	14.4781	17.8605	12.5806	11.521	10.1598	3.9018	2.5534	2.3644	1.4445	2.5702	1.1143	2.6242	2.3584	1.4064	1.229	1.3808	2.5981	3.6537	1.6464
ENSG00000009790	TRAF3IP3	80342	0.1743	0.2291	0	0.0815	0	0	0.1062	0.0795	0.0057	0.0365	0.0416	0.0314	0.0714	0.0559	0.0302	0.0153	0.0396	0.0419	0.0159	0.0586	0.0438	0.0187	0.0135	0.0105	0.0167	0.0425	0.0362	0.0233	0.0393	0.0423	0.0407	0.0443	0.011	0.0128	0.0858	0.0083	0.0138	0.0223	0.0068	0.0307	0.0243	0.0258	0.055	0.1054	0.1165	0	0.2018
ENSG00000009830	POMT2	29954	1.4734	1.75	1.6172	1.7551	2.0413	2.6646	1.4538	2.3748	1.8217	2.0771	1.7954	2.2809	2.311	1.515	1.7734	1.9129	3.007	2.2064	2.5848	3.3109	1.5954	1.3758	0.7795	1.224	1.1175	1.4895	1.3792	1.0225	1.1374	0.7182	1.1804	1.101	1.0531	1.9537	2.2509	3.6402	2.6754	5.0307	11.4691	2.8133	5.0609	8.5857	14.7504	2.9504	3.3789	3.8774	4.2193
ENSG00000009844	VTA1	51534	8.297	7.7651	8.467	9.3212	12.3676	12.8261	9.7681	9.8444	8.1715	9.1014	6.9152	8.727	12.1129	5.2627	7.172	5.7818	7.3466	7.8317	6.9928	9.2706	5.2228	20.7233	18.6546	28.3153	20.5179	22.4511	20.3842	24.9287	17.8578	14.1039	23.2027	23.8321	13.8076	10.4944	12.697	6.2289	3.102	3.8327	2.1326	5.0453	7.2966	3.5564	2.1946	3.5758	10.6636	8.4491	6.9409
ENSG00000009950	MLXIPL	51085	0.0401	0	0.4269	0.079	0.1882	0.7745	0.2952	0.6927	0.2788	0.0615	0.1319	0.1247	0.1199	0.1901	0.2197	0.0416	0.0851	0.1245	0.1301	0.1757	0.1973	0.4742	0.3779	0.5397	0.4904	0.2167	0.3501	0.6585	0.6309	0.2189	0.4161	0.501	0.4518	2.3898	2.7995	3.2582	3.6239	5.2231	9.6307	7.015	2.7308	4.5491	22.3171	1.1871	0.8492	2.6328	2.3153
ENSG00000009954	BAZ1B	9031	50.5751	23.2355	47.4956	63.0243	72.8778	86.3218	61.8802	64.61	47.1684	39.4268	32.2183	32.0464	22.0589	30.0623	21.5739	17.4462	35.2314	32.6297	22.2977	25.033	32.2454	8.4961	5.1118	6.8796	12.5667	9.2126	7.4084	7.1126	8.2697	5.7444	11.0909	12.3927	11.7997	57.4884	53.8274	23.5243	23.1959	27.0455	6.9073	17.0405	11.1719	7.6966	13.0885	15.7521	17.944	29.5345	11.8319
ENSG00000010017	RANBP9	10048	24.8095	14.4064	28.2364	26.8529	29.6747	23.6562	34.8705	26.9635	18.9232	28.1799	25.8193	16.0661	10.6951	13.1927	10.9148	7.1256	10.4316	14.7986	12.3297	11.034	10.8602	43.0281	26.9087	47.3465	61.5858	51.9954	42.9522	38.4344	38.0331	56.0959	50.9534	58.768	34.9585	11.2388	11.6465	10.7768	8.2886	11.2893	9.6776	8.7542	7.7453	4.145	3.2448	6.5942	10.7855	15.0294	5.3342
ENSG00000010030	ETV7	51513	0.1337	0	0.1047	0.0503	0	0.2019	0.1543	0.1466	0.0542	0.0297	0.1156	0.0467	0.0665	0	0.1637	0.0357	0.0132	0.0578	0	0.0385	0.0107	0	0.0536	0.0375	0.2709	0.1725	0.2689	0.0478	0.1403	0.0288	0.1606	0.1757	0.1969	0.4285	0.8064	0.4843	0.8221	0.7729	2.7066	0.4843	1.1394	1.0289	1.3598	0.3876	0.5592	1.532	0.4865
ENSG00000010072	SPRTN	83932	2.9335	1.6959	2.3228	4.1147	3.6655	2.542	2.8787	3.1264	2.3395	3.3512	3.2691	3.02	2.8342	2.385	2.8301	4.4911	4.0409	4.837	2.6681	3.0842	2.8265	4.0067	3.7674	3.9238	4.834	2.8921	4.1025	2.6691	4.068	3.6341	3.6895	5.0186	2.1376	1.7137	1.1629	1.4874	1.1331	1.3891	0.5109	1.0968	1.5255	1.022	1.0751	1.6351	1.635	1.9698	2.7155
ENSG00000010165	METTL13	51603	8.1115	3.6211	6.2751	13.0827	8.1147	7.8942	7.9708	7.3409	8.4001	16.3017	19.871	12.1946	8.5164	9.689	10.4961	11.7089	9.2748	19.7422	9.2156	11.1471	7.2302	16.3143	13.0097	16.7653	21.7463	10.6215	15.3153	8.4994	14.2334	16.1399	14.5883	17.1297	13.2189	15.5012	10.8545	25.5631	22.9532	24.9995	24.6587	26.0808	15.9707	13.5579	17.8673	29.7261	21.2162	15.8191	10.4031
ENSG00000010219	DYRK4	8798	0.7992	0.8407	0.8558	0.841	0.4261	0.8965	0.7589	1.1647	0.8641	1.0892	1.4234	0.823	0.5048	0.2971	0.7255	0.911	1.391	1.1808	0.6742	1.0034	0.8036	0.5741	0.6815	0.6883	0.6385	0.4805	0.5752	0.3607	0.3733	0.4744	0.4939	0.3975	0.6364	0.5399	0.3481	0.6214	0.6748	0.3741	0.7757	0.7919	0.7034	0.373	0.8385	0.9558	0.4613	0.4809	0.5096
ENSG00000010244	ZNF207	7756	14.706	14.4215	15.8738	20.6439	14.6387	14.7987	14.3875	16.3504	14.9578	15.9868	18.6019	9.0964	15.5573	11.6323	19.6538	14.8786	16.1721	16.8457	12.6242	13.0853	11.1122	21.4556	23.0409	23.5315	19.4205	22.401	19.3628	13.0608	21.2	23.5596	14.1469	19.541	21.7238	8.5378	4.8792	10.7334	17.7749	14.9227	9.767	11.3276	21.9316	11.6363	22.7039	36.8393	31.8582	13.2347	12.4739
ENSG00000010256	UQCRC1	7384	41.1112	42.4867	30.899	66.7343	31.495	52.7796	27.9568	48.3569	48.9579	71.2129	95.7616	67.6106	39.1716	31.2533	47.9981	40.8374	40.3491	34.9491	47.6169	35.6502	24.8173	23.1329	19.2094	12.6287	16.0445	25.8027	16.1482	9.9135	11.7871	20.3507	19.8382	18.3066	19.5934	53.9909	44.6074	65.1042	105.152	92.3699	199.378	70.0326	121.468	155.088	142.878	124.635	67.0936	57.4646	22.0055
ENSG00000010270	STARD3NL	83930	3.014	5.1485	4.8888	3.6556	2.9202	3.2578	1.1942	1.6598	1.7406	2.0368	1.8852	2.4539	8.5003	5.8791	9.2459	23.4394	12.5142	17.188	19.8497	14.1896	9.0379	9.7887	19.376	14.2738	12.619	13.6894	14.3997	10.0839	16.9765	20.2773	15.4178	12.1313	10.2084	6.8074	6.3895	5.7006	6.109	3.3846	8.0275	3.6525	6.3564	3.3409	2.8775	5.6816	3.3643	3.4912	3.7948
ENSG00000010278	CD9	928	45.0042	37.7517	35.3044	40.9683	50.0232	34.5636	26.6662	42.6532	41.8731	38.687	48.7993	71.2089	26.5385	16.1711	20.244	24.51	9.2663	27.9331	12.2312	15.9212	6.237	116.648	113.761	121.082	118.549	104.541	99.2506	112.037	101.842	152.387	89.3922	113.237	109.235	17.3215	16.4358	36.0698	50.0265	30.0629	81.5857	31.8822	58.3513	33.7932	22.9972	35.7813	21.8041	27.3809	6.6908
ENSG00000010282	HHATL	57467	0.0283	0	0	0.1001	0.058	0	0.0382	0.0325	0.119	0.0108	0.0173	0.0328	0.0806	0.03	0	0.0166	0.0112	0	0	0.024	0.0213	0.0294	0	0	0.0224	0.0679	0	0	0.0297	0	0.0282	0	0	0.0505	0.0947	0.025	0.1376	0.109	0.0812	0.0536	0.0959	0.0935	0.4118	0.2286	0.0263	0	0.0313
ENSG00000010292	NCAPD2	9918	10.0889	12.6203	11.1517	12.1622	11.3585	13.4172	7.923	14.4534	18.2213	14.6841	10.7689	10.1789	22.6271	26.0433	30.0881	20.9173	12.2204	15.5519	11.8685	22.3906	14.1953	15.2825	16.9334	12.8502	11.3484	11.4256	12.8569	15.7453	20.0546	20.2348	10.0263	13.532	11.3197	63.7232	61.4663	39.7576	50.2314	35.5082	32.9086	25.3609	33.681	39.6929	41.2746	50.5548	64.6498	43.0168	12.5681
ENSG00000010295	IFFO1	25900	3.6038	2.8323	3.3846	1.888	1.6427	2.3985	2.3537	2.5771	3.2818	1.6012	2.0201	1.7663	1.8383	1.777	2.2112	5.3027	2.7935	4.5486	2.9012	4.4645	3.296	2.5937	2.1728	1.2424	1.8451	1.1763	1.9625	2.5375	2.7269	2.4674	1.8195	1.9613	1.8718	3.5415	3.338	2.8537	3.3115	4.4095	5.3163	2.5147	5.0984	6.9815	9.3138	2.562	2.4023	2.0381	2.9916
ENSG00000010310	GIPR	2696	0.2876	0.8579	0.355	0.0401	0.2661	0.1585	0.1622	0.2268	0.1869	0.2607	0.3939	0.3311	0	0.0829	0.077	0.0789	0.0307	0.04	0.0345	0.166	0.0804	0.1535	0.183	0.0474	0.0712	0.0701	0.0346	0.0599	0.0735	0.1491	0.0668	0.0709	0.1095	0.2179	0.5291	0.2578	0.3886	0.3439	0.4347	0.1984	0.1535	0.5308	1.1356	0.4209	0.2272	0.1408	0.2994
ENSG00000010318	PHF7	51533	2.6375	3.5781	1.6593	2.6999	2.0482	1.7271	2.8803	3.2516	3.7854	2.6994	4.2357	2.7212	1.7718	1.6182	2.0955	2.2111	0.9593	1.8688	0.741	2.1101	1.4549	1.1498	1.0841	1.2847	1.009	0.849	1.2102	2.3791	1.6877	1.4055	1.9206	1.3391	0.915	2.6559	5.2372	2.3306	2.1669	1.9666	3.658	1.1563	2.6083	4.4603	4.8148	1.4347	1.166	1.8444	1.8478
ENSG00000010319	SEMA3G	56920	0.0444	0	0.0996	0.0393	0.07	0.2673	0.0969	0.2334	0	0.0229	0.0308	0.0259	0.4391	0.4529	0.481	0.351	0.7739	0.3888	0.3868	1.2105	1.3547	0.1755	0.3085	0.2126	0.2219	0.1282	0.1044	0.2887	0.2225	0.2564	0.227	0.2669	0.239	0.4074	0.7373	0.6371	0.6219	0.5396	0.6774	0.6998	0.49	1.0024	0.8082	0.5546	0.5265	0.8602	1.5288
ENSG00000010322	NISCH	11188	11.7809	18.6388	10.1365	10.2742	6.3825	12.7144	12.6955	11.7266	11.7608	9.4218	8.383	5.8101	8.3711	9.2208	5.7786	7.225	11.8102	8.0636	5.6707	7.9008	14.6852	5.2294	5.4243	4.8832	4.9093	3.4129	6.3241	8.1665	6.9948	4.9391	5.1253	5.5745	7.3785	8.1522	10.0872	9.2738	15.9306	13.597	29.0126	14.9469	27.2067	52.1557	57.5359	14.4298	13.8435	15.8663	12.4868
ENSG00000010327	STAB1	23166	0.0142	0	0.0059	0.0628	0.0302	0.1492	0.2218	0.0713	0.1757	0.0983	0.1201	0.047	0.0784	0.0343	0.0801	0.0366	0.0454	0.0658	0.0199	0.1043	0.1322	0.0356	0.0162	0.0127	0.006	0.029	0	0.0328	0.0115	0.0133	0.0214	0.006	0.0244	0.0369	0.088	0.0585	0.1172	0.104	0.2569	0.1073	0.1838	0.4098	0.4616	0.2942	0.1956	0.2992	0.7344
ENSG00000010361	FUZ	80199	1.2737	2.0645	3.2627	1.4316	1.2267	2.4121	2.7999	1.8606	2.0228	2.8594	3.8311	2.5276	3.2636	5.5191	4.1646	5.1514	4.0952	5.162	5.7392	7.2159	8.9714	2.4082	1.4484	2.1634	2.2422	2.5269	2.2018	2.6591	2.7606	1.1395	2.4872	2.6525	3.6718	4.654	9.645	4.993	9.2491	6.6518	37.4156	10.337	10.8468	19.2474	11.8502	3.2461	2.3998	7.2801	4.0982
ENSG00000010379	SLC6A13	6540	0.1951	0	0.127	0.1114	0	0.3965	0.0601	0.0895	0.1024	0.0668	0.0373	0.0686	0.0219	0.0437	0.0305	0.0451	0.0215	0.0326	0	0.0388	0.0198	0	0.014	0.0157	0	0	0	0.0633	0	0	0.0149	0.034	0.0386	0	0.0409	0.0219	0.0167	0	0.0137	0.0061	0.0125	0.0234	0.2222	0.043	0.0316	0	0.1539
ENSG00000010404	IDS	3423	2.1325	0.458	2.0254	0.9681	1.5452	0.5084	0.5013	0.3793	0.4847	0.6387	0.6695	0.6399	9.6083	10.6644	7.8116	3.1405	2.9537	3.1389	2.7417	3.2195	3.4649	4.1249	5.9082	3.5601	8.6957	6.8294	8.9569	13.3528	9.48	6.9628	4.0462	6.8441	5.6904	2.8687	2.7248	2.3786	2.3037	1.4562	3.0983	2.4564	5.5362	4.752	7.7553	2.6101	2.3527	1.0433	6.8091
ENSG00000010438	PRSS3	5646	0	0	0	0	0.0754	0.0663	0.2534	0	0	0	0.0081	0	0	0.1148	0.0347	0.0398	0.0458	0.0472	0.0389	0.0359	0.0503	0.0429	0	0	0	0.1964	0.0455	0.0369	0	0	0.0692	0.0866	0.3028	0	0	0.0241	0.0275	0.0351	0.0446	0.0743	0.0292	0.0067	0.0615	0.2792	0.0681	0	0.2082
ENSG00000010539	ZNF200	7752	0.8644	0.9407	0.8088	1.2177	0.8126	0.7496	1.5786	1.024	1.4451	1.1117	1.7277	1.9009	1.5095	1.9349	1.4284	1.5524	1.0799	1.8384	1.8744	1.5963	1.7933	5.2437	3.3256	2.9522	6.0991	5.1839	3.4146	3.4898	3.4574	3.391	2.5027	3.4061	5.9165	1.1134	0.9233	1.1485	0.8754	0.7921	0.8531	1.4427	0.8706	0.6197	0.4499	0.7741	0.7894	0.9579	1.2884
ENSG00000010610	CD4	920	0.0819	0	0.3508	0.0267	0.0865	0	0.1645	0	0.1351	0.0049	0.0104	0.0161	0.1616	0.1142	0.0441	0.0975	0.1932	0.1454	0.2607	0.1345	0.3568	0.7663	0.8777	0.2971	0.1504	0.642	0.2119	0.5411	0.4614	0.5053	0.4846	0.7771	0.8748	1.176	1.0475	1.4629	2.1846	2.0358	5.0263	3.1814	2.1881	3.1531	2.5414	2.9258	1.7208	1.7661	2.1193
ENSG00000010626	LRRC23	10233	0.9368	1.488	1.1155	1.0371	1.0551	0.8808	0.5569	1.1915	0.94	0.4314	0.702	0.9297	0.2308	0.2606	0.4967	0.5703	0.3192	0.4166	0.9128	0.5921	0.6278	0.1739	0.2481	0.1627	0.2967	0.4162	0.2488	0.176	0.0863	0.1821	0.2613	0.2402	0.3102	0.9076	1.4192	0.7052	0.6908	0.5133	1.335	1.1935	0.7839	0.8169	0.6542	0.6966	0.6841	0.4267	0.8012
ENSG00000010671	BTK	695	1.1489	1.1617	0.4173	1.2827	2.2241	1.5262	3.4285	4.925	3.2365	3.018	3.5816	6.3938	0.0926	0.1157	0.0794	0.0486	0.05	0.0678	0.0346	0.1152	0.0964	0.028	0.0252	0.0178	0.0506	0	0.0116	0.1338	0.0743	0.1225	0.1555	0.1574	0.1522	0.1462	0.2945	0.0181	0.0325	0.0197	0.0116	0.0284	0.0188	0.015	0.0093	0.2059	0.0254	0.1864	0.1307
ENSG00000010704	HFE	3077	0.1739	0.3883	0.2378	0.1097	0.1268	0	0.1212	0.0377	0.0434	0.0134	0.0138	0.0067	0.1817	0.0898	0.0742	0.0888	0.1225	0.0703	0.1584	0.1131	0.1543	0.1633	0.3749	0.1405	0.3601	0.1667	0.1576	0.3174	0.1957	0.1899	0.2878	0.2878	0.2925	0.3654	0.514	0.2832	0.4531	0.4171	0.325	0.5163	0.4252	0.3137	0.3916	0.6602	0.5572	0.2335	0.3462
ENSG00000010803	SCMH1	22955	2.2319	3.9974	2.9278	2.9632	5.2002	2.6104	1.5888	2.0072	1.7131	1.4036	1.6265	1.868	2.1241	2.3202	2.8016	2.6408	4.0242	1.6013	4.7921	2.4111	3.6292	2.2454	2.2863	2.7963	3.2447	3.8753	1.5592	2.7697	2.0821	2.3509	2.8308	2.8359	4.4232	5.04	4.7307	3.7461	6.8995	6.801	10.6249	5.5558	9.877	6.9577	7.8977	8.6967	9.7089	3.7134	6.0848
ENSG00000010810	FYN	2534	4.2734	3.9006	4.958	4.7187	6.4319	2.251	2.6257	2.6664	3.1481	4.0689	5.3755	6.2641	5.6965	5.5447	5.174	5.4805	10.2087	5.0596	11.8011	5.1751	10.3444	13.5919	16.9335	21.8167	29.0713	32.4452	18.966	20.6257	17.2208	30.6029	21.2091	19.867	19.3944	18.7062	16.8076	6.0083	10.3402	10.1777	5.9597	8.0919	6.4532	6.0624	3.788	5.5957	7.175	5.9563	6.6767
ENSG00000010818	HIVEP2	3097	1.0909	2.4387	1.4505	0.7842	0.7202	1.2081	0.3935	0.2932	0.249	0.6499	0.5924	0.6985	1.8746	2.5926	2.2529	0.7539	1.0017	0.6742	1.0792	0.3987	0.5722	1.0996	1.2368	1.6215	2.256	1.562	2.3317	1.7969	1.4256	2.209	1.6368	1.3928	1.498	3.5331	2.5962	1.0979	1.3179	2.5235	0.1409	1.5829	1.2598	1.1219	2.2544	3.5586	6.1699	3.3224	3.4945
ENSG00000010932	FMO1	2326	10.9199	12.0687	14.2927	4.8022	4.5464	1.7234	0.4073	0.2593	0.3545	0.0488	0.0829	0.0577	0.0434	0	0	0.125	0.1185	0.1204	0.2055	0.1684	0.1412	0.5179	1.7363	1.0709	0.3544	0.5369	1.0559	0.6524	0.2647	0.8496	0.9125	0.7595	0.5443	0.0173	0.0648	0.04	0.072	0.0281	0.0665	0.0422	0.0447	0.0362	0.1204	0.2282	0.2839	0.0514	0.3842
ENSG00000011007	TCEB3	6924	10.1113	11.2175	11.4544	16.5318	20.9191	17.182	15.1229	12.7074	19.291	12.9992	12.113	10.0151	12.0488	9.4728	6.958	10.7602	8.0069	6.2703	6.381	10.2743	5.6394	7.2998	8.941	15.0438	14.5401	13.2267	12.5272	9.2572	6.7334	12.3633	16.6434	14.536	10.884	15.3272	16.8935	11.8367	11.616	15.1176	6.6263	9.682	7.8343	8.1258	6.7768	10.3376	11.8881	9.739	6.0468
ENSG00000011009	LYPLA2	11313	12.4304	24.2782	18.273	22.389	17.1829	26.7442	16.7953	12.1542	22.5743	35.8333	28.0504	34.977	27.8717	20.2566	12.2322	16.6348	17.491	22.5617	14.4076	19.7577	14.6651	33.6236	35.8636	50.6258	48.083	32.1532	22.4673	25.2936	36.0629	28.6419	45.1013	22.2422	31.5756	17.53	21.7709	43.0545	65.3863	90.9628	183.458	61.9512	84.9403	116.169	80.1958	26.2821	38.0966	22.3848	10.6253
ENSG00000011021	CLCN6	1185	3.6404	6.2708	8.3481	5.1192	5.8435	6.591	6.9877	5.2312	6.6874	4.4677	3.6995	2.9449	2.698	2.7556	2.3784	1.9966	3.7184	2.7271	1.9588	2.144	2.2734	2.5732	3.2171	4.3603	2.3215	2.9072	2.8254	3.5262	3.453	3.4213	4.5701	2.9301	2.8019	2.8585	2.9574	6.128	7.8292	10.412	4.0742	6.5323	6.0775	13.9488	25.1597	6.418	8.3163	4.994	5.3788
ENSG00000011028	MRC2	9902	18.168	26.9551	46.665	15.0865	12.3245	14.788	4.8775	3.5209	8.1376	13.9809	12.6921	10.6337	3.3609	3.8508	3.7143	11.3531	16.0549	6.7382	9.0897	6.7185	10.1388	0.6657	0.7085	1.186	0.4909	0.6469	0.5474	0.4678	0.621	0.4917	1.1299	0.434	0.6157	3.064	5.3161	5.05	7.3448	8.5649	13.1173	5.9637	2.415	7.7992	30.5278	3.4619	2.6033	7.1561	5.0941
ENSG00000011052	NME2	654364	0.204	0	0.8175	0.2024	0.4578	0	0.1349	0.3523	0.1901	1.3783	0.7588	1.2738	0.1749	0.4781	0.366	1.0827	1.8595	0.5892	1.1217	0.3704	0.5222	0.0576	0	0.0882	0.0771	0.059	0.0399	0	0	0.0723	0	0.0452	0.056	0.5914	2.018	0.5489	0.7152	0.5802	2.1707	0.627	1.112	3.2016	1.3663	0.215	0.4189	0.466	0.2348
ENSG00000011083	SLC6A7	6534	0.0157	0	0.3276	0.0897	0.0295	0.0399	0.0146	0.038	0	0.039	0.0253	0.0177	0.0633	0.1625	0	0.017	0.0082	0.0102	0.0499	0	0.0083	0	0	0	0	0.0167	0	0	0.0193	0	0.0186	0	0.0152	0	0.0114	0.0532	0.0254	0.0519	0.0534	0.0307	0.0451	0.0206	0.2787	0.0301	0.0962	0	0.0654
ENSG00000011105	TSPAN9	10867	6.0771	9.9859	11.24	3.5265	3.4817	3.2689	2.282	1.8018	3.1857	4.0844	2.4042	3.8981	3.1721	5.219	5.4937	7.2322	7.4268	5.2442	5.0704	3.8014	6.0871	2.2419	1.4352	1.5605	2.666	2.1353	1.255	2.3299	3.1318	1.3482	1.4777	2.1438	1.806	1.4755	2.7941	6.147	6.8781	5.6005	13.8157	6.1287	3.34	10.9643	12.0858	5.5255	3.9788	2.8442	2.31
ENSG00000011114	BTBD7	55727	5.4726	7.581	6.1049	3.7526	5.3363	5.3501	6.6901	6.57	6.2562	7.7529	4.6414	4.8332	3.9242	6.1496	5.817	5.0052	4.6916	5.6742	4.6876	3.331	6.2629	14.2672	9.4707	11.1772	13.3937	10.5975	7.1694	9.5433	14.4646	14.302	11.766	10.2226	11.4699	3.0917	4.8771	4.9225	3.4545	2.9074	0.6355	2.1985	3.7282	3.3693	3.1176	5.8307	7.6043	6.3782	4.9701
ENSG00000011132	APBA3	9546	2.5496	5.0593	3.0611	1.763	2.0143	2.0793	2.8079	2.274	2.1579	2.3544	4.5152	3.093	1.3387	2.2696	1.8211	1.2558	1.5858	2.9951	2.2455	1.5725	1.9703	0.6965	0.4121	0.3272	0.2601	0.4045	0.1527	0.3365	0.5747	0.2851	0.4437	0.2535	0.4503	2.2241	1.9178	4.6031	2.97	3.9761	10.9466	4.2717	6.5534	11.0774	14.2319	1.3154	1.5583	3.4383	2.9026
ENSG00000011143	MKS1	54903	2.5608	3.2536	1.5415	2.8318	2.1258	1.1939	3.3571	2.0725	2.075	2.8651	3.1114	2.8466	1.7535	1.7845	3.2214	6.1386	5.2256	5.4459	5.6809	3.8132	7.5384	2.4176	1.4425	2.0754	1.6542	1.8428	1.5156	2.0921	2.5521	1.3621	2.3782	1.8969	2.3792	2.7963	4.3563	4.8423	4.2748	3.7156	5.9571	5.3418	3.229	4.2887	10.5529	2.2715	2.8649	1.5694	3.9401
ENSG00000011198	ABHD5	51099	5.0121	4.1314	4.9285	7.9506	3.3598	4.4323	2.7179	6.0908	4.747	4.3245	3.5538	4.0061	3.6434	6.4469	7.7999	11.1224	5.3219	8.5307	6.3831	9.97	6.7275	8.3666	4.9761	6.4114	5.905	7.2729	6.6739	5.3023	7.0621	5.5808	5.5282	5.0162	5.8152	3.9675	4.6134	5.1401	2.3481	3.7378	1.1722	3.6705	3.7602	1.8893	1.8233	3.3619	6.197	1.9877	5.5733
ENSG00000011201	ANOS1	3730	4.8777	5.4183	4.0094	1.1152	1.1833	0.0792	0.5856	0.8463	0.7159	0.365	0.3467	0.351	44.1738	49.8858	59.2871	7.4143	5.2957	11.7024	7.1328	8.807	6.9156	16.2244	11.2281	13.8956	28.9925	27.9255	32.0302	29.982	41.8414	20.3704	11.5242	10.5418	12.8921	14.5737	13.0777	15.7802	9.8906	10.2187	3.4611	9.9114	16.4161	10.4784	10.8199	26.3097	31.7244	11.7659	18.7666
ENSG00000011243	AKAP8L	26993	16.0841	11.2077	8.9698	10.214	10.8663	12.0858	17.26	18.9919	11.5585	9.5471	9.4252	11.322	11.637	12.8975	16.4904	10.5665	11.3434	9.784	11.32	11.695	14.1747	2.7533	1.0811	1.6794	1.046	2.0054	2.1253	2.0395	3.0344	2.0277	2.1062	1.2269	1.8196	37.5309	41.91	12.8024	21.8212	16.5213	12.6476	23.171	12.0897	13.3801	84.0553	10.984	7.5039	5.201	10.3316
ENSG00000011258	MBTD1	54799	7.0222	4.9462	4.7371	6.0815	7.0101	6.7496	6.9642	10.3149	7.1267	6.6267	4.9753	6.2875	15.1552	15.3312	20.6862	5.865	10.7208	6.856	12.6921	13.0342	14.3138	19.5029	17.3776	16.8256	11.1104	16.7588	15.8534	17.5365	15.5077	20.8114	12.6535	10.3498	14.2692	16.1349	8.6016	10.1767	8.9966	8.4604	1.0264	5.0742	12.17	5.6561	3.5555	9.4102	11.9121	6.0785	12.7522
ENSG00000011260	UTP18	51096	17.8429	9.0722	11.0319	11.9471	16.7791	9.2796	16.0922	17.6276	10.0946	20.5094	14.2421	24.2118	29.508	33.492	34.2082	34.3281	26.0883	25.4985	39.3681	31.3957	30.678	45.3836	62.6095	47.8128	31.5887	63.296	63.7895	37.6524	40.6908	65.8535	43.6514	27.3136	34.1048	48.7623	41.4721	21.5273	15.4457	18.7082	6.6571	23.0561	11.1268	7.2373	4.4971	4.5963	5.2654	9.7288	9.0156
ENSG00000011275	RNF216	54476	15.8515	6.6083	8.8897	7.273	9.8144	9.5376	11.8831	14.0724	10.0116	12.654	9.3459	14.2857	7.0651	6.9204	6.0896	6.5777	6.1475	3.3991	7.5944	7.1316	4.8295	3.5478	3.9208	3.2531	2.5962	3.0339	4.7303	3.0629	3.5969	2.5131	3.6642	2.2992	4.5158	6.7831	7.5498	4.5391	5.213	5.2128	7.1106	6.839	7.1901	4.8244	6.2857	7.702	9.8827	8.2397	8.4094
ENSG00000011295	TTC19	54902	12.5937	6.999	8.4533	7.1438	12.449	8.5767	11.6184	9.7496	13.1252	11.5595	7.3361	14.0236	15.6558	10.634	12.0286	15.1188	12.3011	8.2275	11.4333	14.8195	13.1011	30.8104	30.3367	27.2803	16.7892	34.1134	47.6789	41.8173	28.7648	30.1391	26.5653	26.8668	30.2194	31.3852	16.5903	8.7731	7.7602	9.8263	4.5328	10.0844	5.3588	3.1471	3.263	3.8824	4.5579	5.2859	8.4974
ENSG00000011304	PTBP1	5725	42.238	54.9352	32.239	34.7175	64.2251	68.0911	38.4959	45.7291	64.4966	64.9016	46.8877	57.6364	64.9517	50.2205	51.571	23.9873	22.934	17.1382	28.2156	49.9883	34.3671	279.281	150.804	272.825	515.026	366.226	376.759	172.991	287.372	165.387	197.455	217.91	331.987	71.6097	46.0389	76.7345	69.8798	88.4962	269.041	95.35	105.186	75.9994	102.089	21.8127	32.1509	61.5472	31.5434
ENSG00000011332	DPF1	8193	1.451	1.0297	1.4426	1.4156	1.4688	5.1138	3.5083	3.8167	3.1856	3.172	2.4326	4.0908	0.5124	0.5038	0.492	1.2728	1.9295	1.856	1.9252	2.6972	1.1425	1.0554	1.335	1.4331	0.6928	0.8077	1.0704	0.4848	0.403	0.0916	0.742	0.7942	1.1363	3.7273	1.9716	1.8131	1.7442	2.5342	6.5556	3.1253	2.8722	3.2193	3.6569	0.5935	0.6789	1.8316	1.0128
ENSG00000011347	SYT7	9066	1.329	1.1077	2.0984	0.8271	1.8399	3.3817	2.7519	1.9197	1.913	0.9652	1.0236	1.1075	0.7996	0.3823	0.3934	0.1691	0.511	0.1537	0.456	0.8277	0.888	1.3259	1.2533	1.3584	0.8712	1.7981	1.4748	1.3444	2.057	1.3851	1.9427	1.74	1.4988	4.189	4.0525	3.6575	4.8002	5.3601	10.3502	7.1208	4.5187	9.2502	8.7101	1.5457	2.8738	4.1052	1.3057
ENSG00000011376	LARS2	23395	15.3021	15.375	12.5609	19.1201	21.3564	29.1218	15.3175	18.9586	16.8346	17.0011	14.0016	17.4537	19.3099	14.0819	12.6352	10.1221	9.428	12.9169	12.1744	19.6667	7.0435	6.8083	3.8433	7.3506	8.7956	8.8084	8.5898	5.7151	6.0204	3.8649	7.5407	7.2953	8.5663	8.9768	12.2317	10.6467	8.5855	17.117	15.8756	10.157	12.304	16.4358	29.0994	16.5699	23.2671	17.96	18.9939
ENSG00000011405	PIK3C2A	5286	17.4938	15.2205	20.2142	15.8697	19.434	20.5454	26.8671	23.5741	22.4771	17.5457	14.103	16.4977	46.2858	22.1665	30.3354	12.8877	18.6466	22.7585	19.6317	26.8516	15.8227	28.2342	26.259	40.2116	40.3415	36.5472	36.5105	41.6339	32.2498	24.1875	34.4026	35.4423	21.6813	21.8689	17.3542	11.8006	4.7573	7.1753	1.7921	6.4657	10.9618	6.4133	4.555	12.0968	33.8956	28.2685	30.9199
ENSG00000011422	PLAUR	5329	2.9205	3.8428	2.791	0.5978	0.9321	0.7127	0.422	0.2005	0.1377	0.3736	0.3461	0.3715	3.6793	2.4942	2.6651	2.365	3.0694	2.0254	2.9092	2.0084	3.7955	1.6169	0.7795	2.2244	3.4343	1.7428	2.2838	2.3476	2.0114	1.0901	1.6781	3.3696	2.2938	4.1916	4.2635	2.7592	2.2699	4.1166	7.8566	4.6368	3.7818	4.5144	4.3191	1.9805	1.6118	1.8488	0.8481
ENSG00000011426	ANLN	54443	30.0004	18.0555	34.2165	33.3666	38.227	40.2517	26.984	27.674	20.5725	26.1658	20.724	21.2525	25.3455	29.3944	25.2316	18.4455	19.8793	32.7174	12.6646	24.0842	20.7218	19.3229	14.4572	16.6001	25.2197	18.2382	21.7172	18.4973	20.7267	14.6546	18.3263	25.708	19.9937	32.7399	24.324	11.1904	9.8865	11.3876	2.3519	6.9337	3.3351	2.3883	11.1544	7.6006	12.3216	14.2801	13.8134
ENSG00000011451	WIZ	58525	3.7465	3.5302	5.0274	4.2677	4.0216	4.1805	3.9228	3.5678	2.4589	5.4154	6.7101	3.7966	2.1179	2.74	2.7143	1.3004	1.8353	2.5512	2.0437	2.5375	1.7258	2.0784	1.2602	2.2823	3.3554	3.1615	2.1818	1.9679	2.47	2.1464	2.2557	3.2215	2.2039	3.5399	2.9701	6.8546	6.7757	8.6999	27.7126	7.2539	4.394	6.8883	9.19	1.3625	1.2671	9.3503	1.8563
ENSG00000011454	RABGAP1	2844	4.1233	3.0688	6.4404	5.9347	3.8072	4.6461	6.694	5.2688	3.3206	2.9812	4.3779	3.5692	5.061	4.4967	4.845	2.7295	8.3204	6.1033	8.1093	4.2496	6.0541	5.4091	6.985	8.2465	7.4797	4.5922	6.1031	5.6514	7.9519	6.5338	7.9278	9.55	6.0434	15.6093	14.0484	5.4364	4.5724	5.1697	1.1134	3.1967	5.2696	3.2525	7.0818	13.2178	15.1146	8.5527	13.8716
ENSG00000011465	DCN	1634	88.4078	58.3893	103.151	33.8225	22.9184	9.4904	0.6801	0.7876	0.6248	0.0426	0.0274	0.0512	0	0	0	0.0027	0.0319	0.0135	0.0034	0	0	0.0126	0	0	0.0225	0.022	0.005	0	0.0062	0	0	0	0	0	0	0	0	0.0022	0	0.0017	0.0007	0	0.0027	0	0	0	0
ENSG00000011478	QPCTL	54814	2.4276	2.873	5.742	3.0362	1.6425	1.4992	1.5914	2.5294	2.5845	2.6823	4.2177	2.5473	2.6359	2.5793	2.9237	3.4614	2.495	5.5491	2.0493	3.5351	2.1016	0.0976	0.2692	0.2915	0.3952	0.2175	0.1382	0.1583	0.1973	0.3606	0.3465	0.1729	0.2789	6.0155	3.7078	13.7372	15.0896	14.1853	42.8512	17.3543	20.88	20.9206	36.9381	11.2388	5.6121	8.8955	6.422
ENSG00000011485	PPP5C	5536	11.5541	11.9502	11.1343	19.2915	12.5926	18.7604	12.7732	13.7909	13.6874	16.7306	24.2791	16.2992	10.1119	8.7905	10.6928	6.7397	8.0189	9.1813	4.8762	7.8284	4.97	5.3329	3.6899	5.462	7.0325	5.1122	4.9002	3.3325	5.1686	4.8104	4.8529	4.2502	6.6407	31.1028	24.6348	15.8787	18.775	11.2222	30.8367	19.3722	21.2635	18.8869	25.4507	17.5792	12.6164	12.7512	6.8564
ENSG00000011523	CEP68	23177	1.7395	1.839	3.0758	1.9208	1.5543	0.7555	1.7309	2.1892	1.6333	1.7556	2.0745	0.9635	3.4712	2.6641	4.4615	3.7293	6.8942	5.0771	4.564	4.0146	3.973	6.9413	6.5417	6.239	6.1741	7.3106	5.3151	3.6303	6.2491	6.283	5.7097	5.8266	7.5891	5.7166	3.5756	3.9118	7.6749	5.3038	5.6112	5.0735	6.5025	6.0629	9.4954	12.3803	11.6232	5.9619	6.9479
ENSG00000011566	MAP4K3	8491	15.5255	11.9496	14.1224	24.0275	11.6614	15.1411	15.6268	27.6479	25.653	24.1061	24.373	16.1994	15.8441	11.7719	18.0743	12.8741	10.9795	9.0465	12.8676	8.7946	6.7599	12.2629	14.6283	10.2304	11.8292	12.3622	13.5895	7.2229	10.5938	16.1689	8.3045	11.577	7.0524	9.8916	4.8466	6.8125	5.4336	5.9897	1.0339	3.0198	4.5107	2.8739	2.644	6.1375	5.5197	6.5495	8.6155
ENSG00000011590	ZBTB32	27033	0.1478	0.9046	0.244	1.1172	0.304	0.1776	0.2243	0.5051	0.4967	0.3197	0.2589	0.3274	1.4638	0.8329	1.7053	0.6234	0.4229	0.7479	0.7401	0.4191	0.3648	0.0633	0.0294	0.0587	0.1183	0.0474	0.0688	0.0587	0.0674	0.1146	0.1167	0.0394	0.0866	0.1904	0.3067	0.2663	0.6501	0.2421	0.621	0.3425	0.4078	0.4978	1.3353	2.6198	0.8699	0.8997	2.635
ENSG00000011600	TYROBP	7305	0.1796	1.2182	0	0.4198	0.8304	0	0.0441	0	0	0	0.0829	0.1457	0	0	0.0705	0	0	0	0	0	0	0.1001	0	0	0	0	0	0	0	0	0.0746	0	0	0	0.0417	0	0.0372	0	0	0.0218	0.0647	0.0487	0.0531	0.1636	0	0	0
ENSG00000011638	TMEM159	57146	3.8663	6.5023	1.7053	1.7347	2.8173	1.4917	2.0424	1.7838	3.4174	5.7753	4.7344	5.6762	3.1264	1.7986	3.652	4.1223	4.7258	2.5664	3.392	4.1503	5.0814	3.0247	3.6709	2.4495	2.8331	2.737	2.2674	2.3662	2.8826	3.819	4.2409	4.4847	3.5116	8.9885	7.3255	10.3129	11.7	5.6358	24.5866	6.1277	11.0604	9.6933	5.3864	12.1912	8.9497	6.639	3.2896
ENSG00000011677	GABRA3	2556	0.2233	1.2203	0.0375	0.1606	0.3733	0.1569	0.1524	0.3137	0.1241	0.5609	0.3359	0.3798	0.2202	0.1694	0.4659	0.1837	0.3647	0.0653	0.4202	0.2731	0.4965	0.4776	0.7491	0.5175	0.4855	0.4948	0.5322	0.2339	0.347	0.5656	0.3447	0.4154	0.3577	2.7956	2.2604	2.3028	3.2404	1.7318	1.6652	1.4516	3.5	2.7953	3.2162	6.2398	7.6673	1.8634	2.5945
ENSG00000012048	BRCA1	672	12.2765	12.5567	10.4239	11.9502	11.025	10.1149	19.9681	19.85	22.984	10.5139	10.5678	10.3617	8.5523	7.0218	8.1745	14.8296	9.2176	9.716	7.6557	11.5745	8.732	5.7446	7.0253	2.63	5.2627	3.6816	5.7441	6.1192	5.472	6.6759	5.0346	4.6375	3.8963	11.6649	8.8484	6.0209	4.0774	5.5859	0.7972	2.5536	3.8419	3.1326	2.7476	6.8912	11.8735	5.4597	3.3961
ENSG00000012061	ERCC1	2067	4.1792	5.1697	3.5396	2.8955	2.971	3.2301	1.1116	1.0476	2.2494	1.7249	1.9648	1.7465	5.0107	4.7873	5.5252	6.9004	4.2953	4.016	3.9587	6.1937	7.2902	3.3726	2.7052	2.0275	1.7777	1.7663	2.2173	2.7203	2.5445	1.6592	2.8549	1.9268	1.4969	2.8537	3.4012	3.4766	5.4339	6.0186	15.7462	3.8429	7.4016	16.7223	9.9315	3.3059	2.9769	4.2259	1.849
ENSG00000012124	CD22	933	0	0.066	0	0	0.0094	0.2177	0.0368	0	0	0.031	0.0249	0.0208	0	0.078	0	0	0.012	0.0052	0	0	0.0053	0.0138	0.0095	0	0.042	0.0081	0.0133	0.0125	0	0.0116	0.0171	0.0643	0.007	0	0.529	0.0218	0.0224	0.017	0.0146	0.0288	0.0278	0.0833	0.062	0.0321	0.0443	0.0358	0.0204
ENSG00000012171	SEMA3B	7869	3.4442	3.2496	2.7259	0.4442	0.5388	0.2322	0.3847	0.6717	0.4067	0.2938	0.37	0.2462	0.5722	0.577	0.7714	0.4269	1.1683	0.665	0.601	1.3656	1.8732	0.0712	0.0206	0.0504	0.0454	0.0318	0.0544	0.1033	0.0276	0.0371	0.0657	0.0869	0.0385	0.7815	1.6166	1.1567	1.3412	0.8921	1.2622	1.4633	1.1513	3.1118	6.0327	0.4079	0.2897	2.7694	1.2797
ENSG00000012174	MBTPS2	51360	2.0738	1.5826	1.3585	1.408	1.0973	1.6547	1.4386	0.8476	1.3669	1.6669	1.0973	0.8345	1.7878	1.9146	1.3442	1.2527	1.7793	1.3234	0.9033	0.7208	1.584	6.2522	5.7857	5.323	6.5177	4.1903	8.4287	10.3984	8.7745	7.341	5.3088	5.8938	6.2707	1.3913	1.3103	0.9235	0.883	0.8353	0.3283	0.85	1.5635	1.7688	0.7492	2.4492	2.4267	2.2948	2.0321
ENSG00000012211	PRICKLE3	4007	1.5106	0.8552	1.9541	0.4163	0.458	0.7228	1.4485	1.1966	1.4481	2.8969	2.9316	1.7108	0.9201	2.1609	1.8855	0.3745	0.1718	0.3132	0.0878	0.6447	0.611	1.093	0.8762	0.5049	0.8195	1.081	0.8812	1.768	1.295	1.0149	0.8049	0.597	1.1144	1.6882	2.0227	2.9678	3.39	3.0513	11.288	3.863	4.0347	8.7612	2.7961	1.4035	1.0578	4.5983	1.9255
ENSG00000012223	LTF	4057	0	0	0	0	0	0.255	0	0	0.0236	0.0063	0.0058	0.002	0	0.0462	0.0486	0.0147	0	0.0071	0	0	0	0.1533	0.0827	0.1633	0.173	0.1932	0.1758	0.0859	0	0.0337	0.1368	0.072	0.2362	0.1286	0.3767	0.0808	0.1715	0.1024	0.7013	0.1732	0.1262	0.223	0.2658	0.1145	0.0876	0.472	0.0944
ENSG00000012232	EXTL3	2137	2.6351	3.0911	2.2686	3.305	1.8995	4.5626	5.0899	3.7614	3.1566	3.2043	3.843	4.6254	16.4956	20.3373	12.0637	8.1736	7.6054	8.4322	7.2246	9.8516	11.9588	5.1529	3.1635	3.7659	5.4968	4.6126	5.13	6.2311	3.6386	3.6612	3.5779	5.979	7.451	10.9399	12.9399	9.3874	12.4417	8.8296	41.0753	13.1648	16.301	16.0152	17.8509	23.4277	15.8782	17.7602	8.0023
ENSG00000012504	NR1H4	9971	0	0.9993	0	0.0812	0.2238	0	0.0928	0	0.0143	0	0.004	0	0	0	0	0.0187	0	0	0	0	0	0.0152	0	0	0	0	0	0	0.0212	0	0	0.0207	0	0	0	0	0	0	0	0	0	0	0	0	0	0	0
ENSG00000012660	ELOVL5	60481	23.5565	24.2312	27.2725	31.4868	27.5912	27.5633	33.9888	24.2746	20.2756	23.9479	24.7879	23.4578	51.9991	61.0458	31.2271	23.2283	16.8286	28.1167	24.6437	35.392	35.8322	81.1517	111.373	70.9055	117.567	109.585	107.457	112.407	141.459	99.2469	58.1143	115.261	104.501	21.9346	27.844	50.935	32.5947	22.4189	16.0422	44.4127	50.6756	30.9	22.2066	75.4417	53.0045	74.5266	36.8876
ENSG00000012779	ALOX5	240	0.8518	0.445	1.4182	0.612	0.8167	0.6795	1.1317	0.8871	0.9087	0.7747	1.6554	1.3156	0.3726	0.6742	0.2096	0.0535	0.0775	0.0419	0.0983	0.0746	0.0835	0.2227	0.1726	0.0991	0.0893	0.0238	0.0141	0.0667	0.2546	0.1337	0.1848	0.1598	0.1742	0.7006	1.1878	0.5173	1.1248	0.4161	0.9888	1.2979	1.7057	2.0474	3.5715	1.1053	0.9897	0.5706	1.9314
ENSG00000012817	KDM5D	8284	4.0951	4.9007	4.413	7.9234	6.8386	6.2106	0	0.0364	0.0055	0.0262	0.0452	0.0499	0.0098	0	0	0	0.0165	0	0.007	0	0.0091	5.3619	3.8133	2.4822	0.0056	0.0104	0.022	0.0066	0.0072	0.1038	2.8221	5.3895	6.5567	6.3678	5.2988	3.8599	4.7564	5.1156	2.4286	6.2865	3.8775	5.343	11.5937	10.5131	9.0838	5.9321	14.4606
ENSG00000012822	CALCOCO1	57658	1.2361	0.9097	1.0636	1.3691	0.7916	1.2596	1.0576	1.2185	1.196	0.385	0.6943	0.7463	0.6194	0.8349	1.1138	3.7625	1.8573	2.9323	4.2708	3.9387	3.5696	0.9849	1.0743	0.5585	1.0923	1.1547	0.9582	0.9395	1.0515	0.9455	0.9466	1.1241	1.2884	2.6292	3.7125	2.0978	2.608	2.2412	3.612	3.7352	3.7314	3.6787	7.3803	2.1568	1.983	1.2888	1.9724
ENSG00000012963	UBR7	55148	5.4027	9.0014	3.1102	6.6195	7.0958	4.0534	5.4593	5.7775	5.0376	5.0561	5.67	10.7454	9.5401	8.6324	8.7513	15.8374	7.8835	18.0959	17.2666	19.9316	10.2444	10.0685	10.9122	12.3972	13.4425	15.9374	9.9505	11.6455	10.3477	13.1522	11.1466	13.7129	16.2119	12.979	13.7962	8.3055	8.9898	9.8887	5.5373	11.4118	8.4589	9.5261	4.3667	9.0319	8.4364	8.3873	3.9535
ENSG00000012983	MAP4K5	11183	7.8681	5.2958	4.2214	4.1054	9.2208	4.6027	6.4226	4.711	5.5497	2.5372	4.0332	5.2014	8.2543	6.2553	5.9117	5.7352	7.1641	5.4891	9.2193	3.7856	6.1272	11.4239	17.1788	12.7215	14.9868	17.9624	14.2607	12.6737	10.0333	15.7609	11.7444	15.201	15.5961	5.2028	5.8004	2.9303	3.3898	3.9549	0.7489	3.5344	1.9744	1.6401	1.5162	2.824	3.458	2.922	6.4313
ENSG00000013016	EHD3	30845	1.9115	3.4832	1.9161	1.8254	2.8504	1.9386	0.5596	0.601	0.7268	0.9761	1.1923	1.4991	2.498	2.4228	2.5624	2.3221	2.2565	2.9722	4.0539	2.9302	2.6589	4.4037	3.8621	3.7325	4.9538	6.3439	2.8284	3.8209	3.0999	6.2356	5.0644	4.8872	6.2044	3.2038	3.23	3.8029	6.3926	5.6431	11.0614	5.2428	7.812	7.0688	3.2943	11.0909	8.7934	4.8681	3.9922
ENSG00000013275	PSMC4	5704	31.3406	40.7806	33.3593	60.0715	76.1839	54.7283	40.1681	35.8584	44.1833	70.996	94.5817	119.111	27.9187	29.3207	24.6059	56.7131	38.3065	58.6508	54.9749	31.1112	32.1535	21.864	23.2186	24.4983	30.3393	35.5762	22.8683	19.9833	15.6133	23.4411	28.1982	24.1605	24.8815	95.0822	70.0628	31.1149	53.8359	57.3633	89.6944	48.9506	41.8309	40.9205	22.6898	13.6689	15.7713	22.2523	8.8106
ENSG00000013288	MAN2B2	23324	3.7404	3.0093	3.0603	1.9225	2.265	1.3589	1.5872	1.0582	1.7319	2.71	3.4964	4.459	0.395	0.4416	0.2923	0.8652	0.8972	0.7841	1.0537	0.744	0.7708	0.0692	0.135	0.1168	0.1554	0.1668	0.2134	0.1307	0.1805	0.2957	0.3342	0.1241	0.1905	1.0602	1.1975	0.5204	1.1723	1.6	1.5256	1.3465	1.3988	2.4758	2.4578	1.7238	2.0287	1.9906	1.8276
ENSG00000013293	SLC7A14	57709	0.0271	0	0	0.0106	0.0905	0	0.0056	0.0553	0.0366	0.0034	0.0165	0.009	0.112	0.1562	0.0761	0.7984	0.1796	1.7142	0.2376	0.2349	0.0567	0.1109	0.1009	0.1259	0.1068	0.1301	0.2055	0.1064	0.041	0.0607	0.1951	0.1453	0.1358	0.0713	0.1115	0.0944	0.1847	0.2031	0.3892	0.1244	0.1263	0.1695	0.246	0.7511	0.5378	0.1417	0.1875
ENSG00000013297	CLDN11	5010	0.4323	1.428	0.9904	1.4635	1.7314	1.614	0.1661	0.0224	0.1158	0.0275	0.034	0.0275	0.5685	0.4547	0.2926	0.3133	0.1128	0.4604	0.1332	0.1561	0.0615	2.0388	2.1945	5.7573	2.4009	2.973	2.4913	3.8488	2.9726	4.164	5.4994	5.6185	3.8111	0.1692	0.1661	0.7257	0.9218	1.247	1.3638	0.925	0.9991	2.1648	0.8599	1.3923	1.5225	2.2594	0.6015
ENSG00000013306	SLC25A39	51629	26.008	48.1873	24.6788	40.8403	29.2178	44.2207	47.3593	32.1653	58.5865	54.4926	48.7373	52.66	25.6082	18.4933	12.5003	12.1475	12.0273	18.2069	10.4737	18.0649	11.9413	24.8412	35.9445	45.4794	43.5603	33.4141	23.3157	30.8894	38.7453	33.1043	45.1527	21.3976	32.2708	23.277	30.8787	36.5272	60.0548	69.2274	132.389	56.6849	64.9162	112.178	113.531	18.1216	20.2101	15.1577	15.7122
ENSG00000013364	MVP	9961	6.0414	14.1979	15.7488	2.86	4.2907	5.2364	1.0241	0.7418	1.0303	5.5867	5.3386	4.6268	0.4962	0.4236	0.3295	1.7001	1.2801	1.18	0.7293	0.6793	0.5899	0.1011	0.1249	0.1037	0.0437	0.0459	0.0579	0.0905	0.0926	0.1074	0.2572	0.0547	0.1213	0.3782	1.1114	0.712	1.4814	1.2678	1.3564	1.3558	0.6952	2.0654	4.6414	1.8043	1.3762	0.9828	1.096
ENSG00000013374	NUB1	51667	2.5491	4.3955	5.2701	5.2059	4.9418	4.6424	5.1218	2.7995	6.0433	6.9673	6.033	4.2003	5.6596	7.0015	7.5814	8.9396	11.7599	5.3776	7.6533	7.6654	10.2747	7.2884	8.7297	10.7722	8.174	8.0691	7.7499	7.8823	6.841	9.3208	11.1737	5.6013	7.6395	23.6516	44.4876	8.1624	7.0144	8.9166	3.5522	6.0024	4.8492	7.9436	5.9457	4.202	3.0301	6.244	2.6856
ENSG00000013375	PGM3	5238	8.1293	15.9162	25.5191	13.6464	8.6753	5.6325	5.1436	5.7219	6.4089	10.4328	5.5193	6.7017	9.7147	11.912	9.4955	16.7464	16.794	13.1669	12.2264	10.3329	12.4101	8.2448	11.7484	14.0352	5.8406	9.3871	7.6602	10.719	9.5687	12.661	12.7866	8.4947	8.0689	6.0388	8.9521	7.1119	5.9033	5.4509	1.3093	4.8097	2.5442	2.8128	4.1042	7.2782	11.2064	6.7413	10.3846
ENSG00000013392	RWDD2A	112611	1.3283	0.9108	0.9514	0.6735	0.6912	0.6316	0.4977	0.342	0.4484	0.7995	0.4947	0.5909	1.2252	1.4863	1.4206	2.3386	2.8907	1.4179	2.0321	1.5477	2.832	2.3128	2.8665	2.9577	1.6787	2.0023	1.7523	3.1448	2.4494	3.2406	1.7671	2.5907	1.9964	0.4539	1.4097	1.7788	1.2829	1.614	0.5012	1.4102	0.9105	0.9505	1.4453	2.0485	2.0211	1.3316	1.7024
ENSG00000013441	CLK1	1195	11.7421	13.0713	18.9609	11.2146	8.7375	7.7954	13.0409	11.1028	14.2179	11.3828	5.1204	7.0815	8.8347	15.0886	13.7356	20.2462	25.6455	13.3431	20.5017	7.6842	20.9538	7.721	8.59	6.8699	6.654	4.7745	4.2398	4.8759	4.6211	4.8398	4.0189	6.1127	4.7619	6.5649	9.6665	5.0787	2.599	2.6924	0.8718	2.6118	2.4902	2.7004	3.3913	1.9976	1.7497	1.5135	5.2382
ENSG00000013503	POLR3B	55703	8.6552	8.7117	10.6233	4.6227	8.4557	5.7662	9.0427	9.706	9.5092	9.0169	5.5816	5.8468	4.0421	6.1385	5.5658	6.9185	5.0694	8.6248	5.017	3.9484	6.7663	10.922	6.8331	8.6447	14.4582	10.2411	6.8456	5.5735	9.4642	7.7383	7.9371	7.8993	8.3446	3.2817	6.2105	4.2871	3.8537	2.6562	0.4271	2.9346	3.0897	2.8904	2.435	4.206	5.9197	4.4766	5.7973
ENSG00000013523	ANGEL1	23357	3.6769	6.5738	5.2699	3.7512	3.6789	2.5285	7.0253	6.1375	6.2032	4.0968	5.4612	4.1819	2.6628	4.3253	4.6713	2.057	3.5956	3.6211	3.3001	2.2299	3.2583	4.7027	3.7577	3.3185	3.4827	3.7665	2.4805	5.4529	6.1283	5.6954	3.4222	3.1834	3.9113	3.1052	3.2863	7.1799	4.9491	5.9049	15.2842	6.2118	9.6766	13.702	21.7419	12.9169	13.3846	5.9877	11.2262
ENSG00000013561	RNF14	9604	5.5449	8.7604	6.4382	6.873	5.0982	4.8412	7.8414	8.3144	4.3072	9.0735	10.1834	8.8435	2.9695	3.7339	6.0739	12.7091	8.1019	9.5426	9.9544	4.4836	9.1564	6.0382	5.1685	4.2427	4.408	4.7439	5.6953	5.9658	6.8659	4.2561	3.4319	4.0601	3.9823	6.2102	7.9029	3.3213	1.7092	1.6129	0.8577	1.943	1.3517	1.3832	1.7872	1.5719	2.2678	1.3874	3.0131
ENSG00000013563	DNASE1L1	1774	4.8747	4.8545	4.7227	1.3404	0.8391	0.55	0.8081	1.0438	0.5339	0.95	1.0646	1.0881	0.5898	1.4895	1.5615	1.8188	0.9696	1.3051	1.1846	1.4697	1.467	0.3924	0.3293	0.2897	0.3634	0.5043	0.2698	0.4852	1.0319	0.5977	0.5408	0.3985	0.459	1.1832	2.4615	2.4564	2.0061	2.5775	4.7989	3.7009	8.0709	9.0225	7.8303	2.0706	2.0808	1.2722	2.3104
ENSG00000013573	DDX11	1663	6.8324	5.2158	4.3078	5.4349	5.0466	3.3714	12.3739	15.0021	12.2561	5.1379	4.6951	5.3682	7.0706	7.7131	10.1782	6.3083	8.4513	7.9768	10.7186	8.3532	10.6238	2.1083	1.0143	1.2777	1.2329	1.3801	0.9699	1.894	2.7796	1.0136	1.2319	1.0459	1.9431	10.3484	10.4494	17.77	14.193	13.721	15.9179	17.7409	12.5871	16.9937	56.2072	14.8715	9.9542	5.1423	17.9512
ENSG00000013583	HEBP1	50865	1.7454	1.6754	0.2599	0.744	1.2239	0.6862	1.3709	1.1602	0.4534	1.2001	0.8214	1.0306	1.8013	1.4645	2.3667	0.8073	0.8115	0.544	0.6195	0.737	1.0539	15.4992	8.3563	9.5559	8.2738	15.9912	14.6863	17.5888	19.9358	13.7358	12.5597	8.1119	12.4604	13.3559	19.3156	6.8312	10.1471	8.3751	11.0497	11.3239	5.3353	3.2875	2.9173	4.7712	4.3807	4.2184	1.9356
ENSG00000013588	GPRC5A	9052	8.17	8.0115	5.4823	4.0195	4.4662	4.479	3.9586	5.5866	4.0909	3.0736	2.6137	3.0593	0.1111	0.1445	0.1489	0.014	0.0091	0.0279	0	0.0341	0.0085	0.7763	0.3611	0.5539	0.3188	0.418	0.3592	0.5251	0.4526	0.54	0.2511	0.2577	0.4784	0.01	0.0646	0.1155	0.1495	0.1371	0.1744	0.1101	0.3764	0.2795	0.1221	0.4585	0.4138	0.4571	0.3305
ENSG00000013619	MAMLD1	10046	0	0	0	0.1563	0.0237	0.0159	0	0	0.0123	0.0999	0.0497	0.0607	0.1283	0.0837	0.2523	0.2038	0.6189	0.1684	0.159	0.1185	0.1576	0.084	0.0508	0.1004	0.0921	0.1219	0.1078	0.1604	0.1125	0.046	0.0415	0.0428	0.0551	0.2027	0.0071	0.0684	0.0495	0.0338	0.0505	0.0665	0.1378	0.1101	0.1464	0.1102	0.0942	0.0408	0.1961
ENSG00000013725	CD6	923	0.0936	0	0.2521	0	0.014	0	0.0846	0.0999	0	0.0151	0.0227	0.022	0.0303	0.026	0.0263	0.0346	0.0206	0.0072	0.0114	0.005	0.0039	0	0	0	0	0	0	0.0112	0	0	0	0	0	0.0337	0.0173	0.0051	0.0273	0.0186	0.0661	0.0267	0.0299	0.0169	0.0785	0.0316	0.0145	0	0.0679
ENSG00000013810	TACC3	10460	17.0698	13.0438	9.3892	9.8389	15.9917	23.6824	17.9542	16.1284	18.9001	12.8626	8.3108	16.9719	12.8501	8.255	12.1349	8.8653	6.6083	5.4688	5.5357	9.7483	5.6364	14.926	9.937	11.1201	8.9796	14.6325	15.9787	16.2389	12.821	9.3432	13.6973	11.2278	15.082	46.0617	27.8177	23.3186	22.6993	29.027	50.4164	30.1737	20.0932	21.9685	27.1167	5.3375	4.1401	11.6146	7.9102
ENSG00000014123	UFL1	23376	10.0372	9.1654	10.9277	4.9675	9.8529	3.7157	5.2752	7.0012	7.8819	7.5563	4.0483	5.4128	13.6644	10.2853	8.3465	10.4087	9.6876	7.1591	12.2057	15.6384	13.1583	6.6264	8.1014	8.5974	8.9176	8.8133	11.6397	8.1771	10.6432	11.9269	10.1358	8.9541	7.8932	13.8014	8.6008	3.1075	2.3087	2.4856	0.4597	2.636	2.0159	0.7142	1.7852	1.1601	2.6077	4.7027	4.8367
ENSG00000014138	POLA2	23649	6.3519	5.8881	4.1389	4.7683	5.175	6.7168	9.3594	8.2069	8.8559	4.8541	3.4282	6.3115	6.7492	6.3041	4.6433	5.4198	4.6788	6.2524	5.6321	8.0792	3.9251	6.2303	5.3017	6.4663	6.6735	7.2891	8.6907	6.6312	6.3668	4.9366	5.1935	5.7277	7.7836	9.5784	5.2304	5.9506	5.8484	8.9677	19.3842	9.6492	18.6709	10.7427	12.1944	12.5988	24.3426	10.3865	12.1608
ENSG00000014164	ZC3H3	23144	3.3963	2.8549	2.421	2.504	3.4653	8.1315	4.431	3.2131	4.0897	3.9295	5.4534	5.285	2.1659	1.4523	2.3436	0.9602	1.6009	1.3925	1.1576	2.0605	1.2501	0.6987	0.4894	0.8538	1.112	1.0593	0.9513	0.5575	1.0193	0.5561	1.4653	1.4341	1.7993	3.7928	1.551	5.3169	6.292	9.4013	22.0097	9.6708	6.7238	12.7337	8.1815	2.1013	3.3424	13.5517	4.3064
ENSG00000014216	CAPN1	823	8.7933	10.3132	9.8574	7.4964	7.4509	9.35	4.6917	4.9404	5.4173	4.7625	4.8514	6.2341	8.0941	5.659	6.0215	4.64	4.9476	6.7274	6.5808	13.8699	5.2227	10.634	5.7166	12.0677	9.6619	10.5219	8.7368	6.8228	7.9197	4.3627	9.7442	9.3453	10.8586	23.6173	33.3565	19.3348	18.1576	31.0025	101.062	22.1053	31.3956	55.9536	39.0713	11.9867	14.2296	23.4692	9.7464
ENSG00000014257	ACPP	55	0.9388	0.4523	1.5553	0.3295	0.2346	0.2349	0.3916	0.5697	0.6945	1.5696	1.4061	1.5903	0.2177	0.1841	0.0966	0.1238	0.0983	0.1424	0.1762	0.3064	0.1147	0.1596	0.1862	0.366	0.3218	0.3994	0.2899	0.2265	0.0874	0.1069	0.1752	0.1847	0.0785	0.3399	0.4343	0.4551	0.2565	0.3861	0.2102	0.4954	0.4091	0.2128	0.3592	0.4052	1.1913	0.3998	0.5274
ENSG00000014641	MDH1	4190	9.6334	10.2241	11.2921	13.0046	12.3513	18.6275	7.5138	9.1552	8.2009	23.1381	21.4333	24.9337	27.2622	20.2334	17.8369	34.8513	39.4992	48.1722	43.8093	46.183	48.2598	97.6167	69.2224	123.122	147.501	92.792	95.4584	135.736	85.0914	81.0157	96.6641	163.399	130.907	47.9109	49.9497	37.0976	25.3314	51.6652	34.7464	53.4269	47.1494	24.4691	21.7709	35.3002	53.4157	23.309	13.3855
ENSG00000014824	SLC30A9	10463	9.0081	4.7937	10.4239	9.604	10.4662	10.9324	5.6134	5.6058	3.8752	9.8347	7.4999	8.353	18.0728	22.1912	14.9875	17.4865	26.3539	29.4778	18.5321	24.4041	28.3684	29.1633	20.619	21.4617	34.4488	26.2481	25.6701	25.4638	23.9254	21.2637	31.7195	40.9576	32.1745	22.7403	18.5742	6.9151	6.8316	8.0649	2.4107	5.2207	9.5779	5.8247	3.9643	8.037	13.9447	15.0605	8.5149
ENSG00000014914	MTMR11	10903	1.0232	2.3055	1.1863	0.9105	1.2716	1.1745	1.2591	0.9128	0.7618	0.555	0.4125	0.2647	0.5175	0.737	0.7906	0.4657	0.4605	0.9221	0.7865	0.6518	0.7557	0.8821	0.5508	1.0573	1.2913	1.0767	1.004	1.2698	1.4336	1.2357	1.0154	1.2978	0.5066	0.5385	0.5287	0.6968	0.8325	0.8007	1.0877	1.0419	1.0933	1.0208	5.3986	1.7176	1.5331	1.423	1.0209
ENSG00000014919	COX15	1355	5.7001	3.1351	6.2455	7.9821	4.9774	5.0036	7.6309	5.709	3.4452	7.2087	11.0156	9.6427	11.3846	10.3579	10.9995	10.4201	15.749	24.1144	17.403	15.1757	12.3981	14.9318	18.7514	21.2025	27.2265	14.6818	20.0039	15.8757	19.3557	18.0942	24.4407	31.0516	18.1649	9.0425	8.441	9.2611	8.481	9.8145	15.0181	5.9814	7.9712	5.2039	7.2954	10.0254	9.9684	9.0237	4.8799
ENSG00000015133	CCDC88C	440193	1.4046	1.0486	1.0054	2.9016	2.3927	2.578	2.5628	2.5257	1.758	2.3451	2.7556	2.3729	3.8208	3.6936	4.209	1.6457	2.9764	2.3059	1.793	2.0658	2.1933	5.6674	4.9059	6.5871	8.6547	4.2942	5.0937	3.7707	5.7232	4.8921	4.495	7.1427	3.0638	11.9608	8.3321	8.2326	7.9397	9.0479	8.8007	6.5798	2.336	3.4978	9.3794	5.0298	4.5812	8.174	5.979
ENSG00000015153	YAF2	10138	0.4958	0.2089	0.6176	0.5527	0.6078	0.2889	0.1923	0.5069	0.3974	0.5046	0.5575	0.3503	0.892	0.8273	1.1453	1.5018	2.6092	1.8546	2.0653	1.1217	1.5377	0.1366	0.1731	0.1369	0.1747	0.0481	0.1711	0.0875	0.1483	0.1196	0.1245	0.107	0.0617	0.1092	0.0735	0.0879	0.0726	0.0689	0.0586	0.0929	0.0529	0.0237	0.0523	0.0424	0.0963	0.0418	0.4342
ENSG00000015171	ZMYND11	10771	9.4909	7.3568	12.2586	8.7767	5.8945	7.6047	3.1688	4.9334	3.8398	3.8616	4.3301	2.9008	10.1681	9.3356	10.9588	9.8814	15.2327	12.6823	8.473	8.6919	8.135	33.4301	32.1541	42.176	51.7325	34.351	38.2306	26.9123	48.3477	50.1619	39.5661	33.531	39.3042	9.518	6.8974	6.0521	5.2647	3.2031	1.0671	5.3135	3.3605	1.2026	3.0037	3.8375	3.8123	3.4564	5.9631
ENSG00000015285	WAS	7454	0.4543	0.444	0.5214	1.2486	0.5167	1.4887	1.6095	2.6604	1.9369	0.4501	0.5231	0.2295	0.1359	0.085	0.2115	0.0822	0.1314	0.1894	0.1109	0.2155	0.0465	0.1153	0.0285	0	0.0817	0.0383	0.0536	0.0545	0.0793	0.149	0	0.0239	0.0363	0.2552	0.448	0.1278	0.463	0.2664	0.2889	0.3649	0.1836	0.2523	0.7498	0.1535	0.1369	0.183	0.3265
ENSG00000015413	DPEP1	1800	0.7856	0.7981	0.6586	0.3046	0.1747	0.1789	0.1762	0.2165	0.1774	0.1601	0.1535	0.07	0.1484	0.0749	0.1098	0.1891	0.1066	0.1449	0.1745	0.1199	0.1458	0.1342	0.2422	0.0674	0.072	0.2336	0.2593	0.2472	0.3731	0.2864	0.1294	0.145	0.1588	0.2674	0.3603	0.3887	1.1435	0.6617	1.0007	0.7081	1.0755	1.5466	2.658	0.4419	0.2586	0.3262	0.2932
ENSG00000015475	BID	637	0.7369	1.9914	1.1193	0.9808	0.7431	0.3097	0.539	0.9772	0.7479	0.4673	0.4505	0.5341	3.3673	2.7399	4.8375	4.9223	4.1703	3.3521	6.1172	3.4106	2.6074	2.3275	3.2589	2.7407	2.0789	2.524	2.745	1.665	2.8125	4.8802	3.9513	2.5177	2.8736	4.9819	7.3666	5.4505	7.1967	3.9846	12.3003	5.2559	10.2422	8.1044	4.9844	3.3868	2.8548	3.6181	1.503
ENSG00000015479	MATR3	9782	3.1824	3.607	3.7619	3.6949	4.6421	2.9187	2.4684	4.1999	3.9521	2.1531	2.3076	3.2544	3.9696	2.7422	3.4289	2.6012	2.9188	1.8234	2.4436	1.8026	1.6841	0.9258	1.1874	1.0499	0.7616	0.6246	0.9148	0.7465	0.9276	0.9093	0.5974	0.7843	0.6785	0.5673	0.4342	1.1993	1.1214	0.6356	0.1951	0.744	0.6352	0.5835	1.4169	3.4164	1.5993	3.0103	4.9798
ENSG00000015520	NPC1L1	29881	0.1245	0.2285	0	0	0.0798	0.0727	0.028	0.0896	0.0786	0.0119	0.0238	0.0113	0.0148	0.0331	0.0189	0.0091	0.0247	0.0113	0	0.0132	0.0644	0.0162	0.0316	0.0354	0.037	0.0249	0	0	0.0327	0.04	0.0155	0.0108	0.0113	0	0.0223	0.0069	0.0757	0.0347	0.1163	0.0656	0.143	0.1544	0.2167	0.0686	0.1229	0.1772	0.0345
ENSG00000015532	XYLT2	64132	7.4918	13.6105	8.9476	6.7695	5.8306	5.1359	4.6585	9.7758	11.5206	7.9587	7.0663	6.3025	6.453	6.5176	6.5796	5.0837	3.3498	4.5507	4.0877	6.2966	4.9504	2.6993	3.0295	2.7213	2.0162	2.6309	2.5615	3.5181	4.3795	6.388	3.2356	4.159	3.4588	6.2218	7.8816	7.6201	13.7944	7.7484	16.3983	7.9075	14.025	17.5627	18.8055	9.2061	11.123	14.5644	5.3239
ENSG00000015568	RGPD5	84220	0	0	0.045	0.0262	0.0041	0.0526	0.026	0.029	0.0149	0.005	0.0087	0.0033	0.0375	0.0179	0.0129	0	0.0035	0.0022	0.0066	0	0.002	0	0	0	0	0	0	0	0	0	0	0	0	0	0	0.0389	0.0016	0.0041	0	0	0	0.001	0.0016	0.0015	0.0087	0	0
ENSG00000015592	STMN4	81551	0	0	0	0	0	0	0.0167	0.0408	0	0.0087	0.0038	0.0069	0.2327	0.0794	0.1107	0.1985	1.6978	0.0192	1.4395	0.0184	0.6833	0	0	0	0.0205	0.0336	0	0.0215	0.0264	0	0	0	0.0429	0	0.0597	0.0309	0.014	0	0	0.0044	0	0	0	0.0125	0.0161	0	0
ENSG00000015676	NUDCD3	23386	5.1841	8.5366	4.8465	4.8418	3.638	6.0466	4.5449	5.6998	6.6531	3.3726	5.012	3.9794	5.7091	5.7787	5.6225	9.8007	6.0635	7.8362	4.8825	9.2951	6.9782	6.2828	4.0487	6.3312	5.4322	4.144	5.9073	5.9083	3.968	4.7349	6.5557	5.2734	3.7901	4.2334	7.9788	6.6872	7.3995	6.5298	19.0029	4.9353	10.0118	14.0916	12.0878	10.4794	9.6942	5.5319	6.2157
ENSG00000016082	ISL1	3670	0.4373	1.8681	0.2969	0.5129	0.487	1.5633	1.973	1.1667	3.4085	1.3356	1.4275	1.1973	0.1735	0.105	0.2573	0.0666	0.0551	0.0528	0.1552	0.1675	0	0.1017	0.1444	0.3024	0.1588	0.0637	0.0544	0	0	0.0991	0.2105	0.174	0.1693	0.059	0.1831	0.0426	0.046	0.084	0.0775	0.0168	0.0185	0.076	0.0238	0.0422	0.0915	0	0.0582
ENSG00000016391	CHDH	55349	0.6878	1.0667	0.2989	1.3778	0.3467	1.2329	1.0473	0.9226	0.7545	1.1862	1.0718	0.7628	2.5101	1.9065	1.4392	1.103	1.4894	1.2968	0.8138	1.134	1.5898	1.199	1.2459	0.8878	1.1711	0.7492	1.4977	1.5401	1.537	0.9484	1.2085	1.1884	1.5067	3.161	3.6442	2.9496	4.2423	3.7186	3.4597	3.8456	3.5968	5.1888	4.8158	3.2879	3.5395	3.7408	3.299
ENSG00000016402	IL20RA	53832	0	0	0	0	0.0097	0	0.0451	0.01	0.0106	0.0079	0.0026	0	0.2296	0.3456	0.2331	0.041	0.029	0.0641	0.0222	0.0568	0.0718	0.8578	0.5917	0.5114	0.6479	0.7137	0.6915	0.9918	0.4244	0.7002	0.5116	0.9137	0.8346	0.6278	0.6891	0.3995	0.5735	0.385	0.9829	0.6545	0.69	0.699	0.2384	0.2314	0.2112	0.1826	0.553
ENSG00000016490	CLCA1	1179	0	0	0	0.0287	0	0	0	0.1681	0	0	0	0	0	0	0	0	0	0.009	0	0.0167	0	0	0	0	0	0	0	0	0.022	0	0	0	0	0	0	0	0	0	0	0	0	0.0049	0.0082	0	0.0045	0	0.02
ENSG00000016602	CLCA4	22802	0	0	0	0	0	0	0	0	0	0	0	0	0	0	0.0188	0	0	0	0	0	0	0	0	0	0	0	0	0.026	0	0	0	0.0209	0	0	0	0	0.0068	0	0	0	0	0.0032	0.0206	0.0059	0.0194	0	0.021
ENSG00000016864	GLT8D1	55830	12.993	7.6065	8.2167	6.2931	8.501	8.0138	6.6239	4.0141	5.4476	5.9742	6.9166	5.897	8.5001	10.2909	7.6018	14.1596	10.5046	14.6157	13.5104	14.7894	20.5169	12.1169	15.7251	11.2881	20.9531	18.4789	20.7965	25.8517	15.0526	16.2778	13.1441	19.6124	17.2531	6.6043	6.935	7.8013	6.6346	4.78	4.2563	7.5572	4.7988	4.5257	6.9087	6.1828	4.4617	3.6434	14.3958
ENSG00000017260	ATP2C1	27032	7.8037	9.63	9.506	8.3181	10.5942	13.8305	10.8006	8.3828	6.5877	10.6413	11.0402	10.798	16.0347	18.7904	9.6339	11.6757	8.89	15.7304	13.7633	12.8731	16.5363	18.0519	20.9093	13.3296	19.8236	18.2279	22.2501	18.6645	22.6486	22.001	10.656	20.7251	19.1511	15.716	20.204	13.1187	8.2121	6.1932	1.7258	10.8251	6.6196	3.5975	2.9373	11.604	9.0813	13.3876	15.1131
ENSG00000017427	IGF1	3479	1.2179	0.3934	1.1168	1.1034	1.106	1.6625	1.7195	1.0334	1.0668	0.2144	0.3542	0.3053	0	0	0.0387	0.0123	0.0048	0.0097	0.0151	0.0138	0	0	0	0	0	0	0	0	0	0.0088	0	0	0	0	0.0098	0.0036	0	0	0	0	0.0088	0.0053	0.029	0.1584	0.0893	0.0329	0.4657
ENSG00000017483	SLC38A5	92745	0.0701	0.8454	0	0.0305	0.1976	0.2695	0.5427	0.1432	0.1799	0.2803	0.5046	0.4194	5.697	5.0217	4.7299	3.8401	1.1376	6.3265	2.8775	2.2753	1.6438	9.348	3.9939	3.9254	6.1156	9.9932	7.7921	4.448	4.7073	3.6712	3.5897	6.974	11.0374	5.1067	3.2559	10.3125	11.3467	14.847	48.3829	18.272	23.9327	30.8381	26.9698	20.7265	17.0185	16.0663	6.3599
ENSG00000017797	RALBP1	10928	17.2893	14.9458	16.3687	20.6261	21.3112	21.0241	14.8131	21.2835	17.3175	9.2126	15.8208	14.9553	10.4902	13.8811	16.9798	18.7726	8.311	14.223	19.6703	19.9248	14.546	24.9885	18.6716	12.616	31.8287	32.7198	27.8379	20.7237	20.5241	20.6391	24.45	25.7269	33.301	26.2883	34.5766	14.3271	16.1266	14.2633	8.7095	21.4163	15.0748	15.9279	11.5868	11.6255	8.1519	13.1913	11.5744
ENSG00000018189	RUFY3	22902	7.3479	3.7995	4.93	6.2873	6.3246	3.6051	6.2439	8.6987	5.1822	4.0785	4.7148	7.6998	5.5951	5.1155	4.474	6.7061	9.0286	6.8091	21.1486	6.4076	8.2686	1.4224	1.789	2.7618	2.9715	3.3374	1.6145	2.4871	2.8066	3.6102	2.2916	3.1547	3.4393	11.5673	12.861	2.212	2.3212	2.2437	0.9628	3.2487	1.0976	1.3605	1.4113	2.8146	3.3117	3.17	6.0218
ENSG00000018236	CNTN1	1272	0.0768	0	0	0.0519	0	0	0.0382	0.0998	0.0789	0.0025	0.0063	0.0077	2.8489	2.1094	1.9012	0.5337	0.5816	0.6972	0.7597	1.2358	0.475	4.4002	6.7174	5.7388	6.4446	6.0757	4.8518	3.5977	3.4626	3.9459	5.3949	8.4672	8.1203	2.7216	3.212	2.2313	3.6545	3.2584	0.577	3.7969	2.6931	1.5501	1.1145	6.2793	9.3907	3.9271	4.5896
ENSG00000018280	SLC11A1	6556	0.143	0	0.0554	0.1672	0.112	0.1151	0.1018	0.2081	0.0732	0.1835	0.2643	0.2503	0.0224	0.0452	0.0334	0.0376	0.0192	0.0164	0.0272	0.027	0.033	0.0147	0.0074	0.0173	0	0.0119	0	0	0	0.0105	0.0115	0.0246	0	0.0617	0.0094	0.0056	0.0335	0.021	0.0867	0.0231	0.0601	0.0343	0.0526	0.0482	0.0495	0.0846	0.162
ENSG00000018408	WWTR1	25937	2.9369	3.0365	4.4736	3.8742	5.5458	3.9751	2.8307	2.7793	3.5416	2.6717	2.7904	3.7766	4.8047	4.9946	4.5743	2.1466	2.3704	1.7912	2.9269	0.7598	1.7451	3.3974	5.78	4.9571	5.9836	6.7417	6.1085	4.3433	4.2727	5.1144	3.6132	4.8333	2.7666	5.0339	2.8312	1.2634	1.629	1.7092	1.3711	1.2131	2.7561	2.4524	1.4882	1.4738	2.7889	2.191	3.4997
ENSG00000018510	AGPS	8540	6.8486	6.0424	6.4785	7.968	9.5174	7.4218	6.1494	4.832	5.5082	8.1661	8.7084	11.1598	10.8105	15.1593	10.2433	26.5327	17.2836	23.1945	21.4086	15.078	13.3331	13.9926	26.3157	22.1665	24.4726	19.3921	29.3135	19.0218	13.4091	26.6611	25.3343	18.426	19.8798	13.6731	9.1665	4.0623	3.6794	7.1797	1.9321	4.569	3.3806	2.1586	1.0424	5.2576	8.6665	8.1753	5.5398
ENSG00000018607	ZNF806	NA	0	0.8392	0	0	0	0	0.0662	0	0	0	0.0089	0.0106	0.088	0.0767	0	0.2077	0.2246	0.0408	0.1192	0.1368	0.0637	0	0.0425	0	0.06	0	0.0466	0	0	0.0325	0	0	0.0381	0	0	0.0348	0.0488	0.038	0	0.0489	0.0726	0.0245	0.059	0.0681	0.091	0	0.3251
ENSG00000018610	CXorf56	63932	3.7183	4.9059	7.5884	6.9837	10.3986	6.9973	8.8425	6.0053	10.0158	23.569	23.102	23.1801	16.5758	14.1239	8.2102	22.436	15.5801	14.3628	14.8286	16.9958	11.3854	1.4929	2.1192	3.9898	3.2153	2.5478	2.0259	2.3146	1.5864	1.8775	2.7518	3.6138	3.029	10.3575	10.9154	8.2748	8.3069	9.8707	10.2497	6.6689	3.2798	5.1146	2.9871	4.1289	6.7359	4.6762	1.8147
ENSG00000018625	ATP1A2	477	0.0316	0.5274	0.1686	0.197	0.0103	0.0969	0.1347	0.0837	0.2023	0.2579	0.1835	0.222	2.3895	1.8863	1.3223	3.6952	19.2025	5.5509	14.511	8.0148	20.3511	1.1822	3.0878	3.0134	3.614	3.748	2.8056	3.6141	4.0395	3.7601	3.6008	2.2264	2.7551	19.2132	23.0128	13.7542	20.6916	22.8965	14.7188	16.4714	13.3548	20.5847	43.4186	29.9591	42.5683	10.7649	13.2614
ENSG00000018699	TTC27	55622	5.6622	8.3722	9.264	7.1565	9.6758	11.2095	9.9981	7.1397	6.8253	13.4647	10.0872	9.8536	9.6587	10.9843	6.5331	16.9125	14.1141	17.7332	9.7784	9.2349	7.7872	12.941	14.848	18.4966	8.479	13.5293	12.0678	13.3769	9.6867	16.7688	18.728	11.6224	11.4837	8.3959	12.3217	8.3637	8.7681	11.7994	1.2919	7.1111	4.3331	5.2636	4.2073	13.6076	19.535	6.0359	10.4338
ENSG00000018869	ZNF582	147948	1.2574	1.0333	1.8226	2.1869	1.526	1.3634	1.6142	1.0479	2.746	3.4597	2.7076	2.1909	0.6903	0.5001	0.6592	0.7606	1.4059	0.3393	1.0078	0.4999	1.1492	1.8175	1.9005	2.2955	2.0297	1.7307	1.2569	1.1175	1.0743	1.1543	2.9546	1.4441	2.0876	0.6027	0.842	1.11	1.0073	1.2209	0.433	0.8921	0.9861	1.5152	1.393	2.1138	1.9452	1.1206	2.9435
ENSG00000019102	VSIG2	23584	0	0.6057	0.1518	0.4385	0.0882	0.237	0.4287	0.2617	0.659	0.455	0.3217	0.4273	0.2526	0.3108	0.1586	0.1043	0.3069	0.1702	0.1869	0.1021	0.1508	0.0998	0	0.1528	0.0334	0.0511	0.0345	0.1103	0	0.376	0.0843	0.0783	0.1457	0.0366	0	0.0501	0.2066	0.1257	0.3272	0.1397	0.0707	0.1883	0.1933	0.0699	0.0269	0	0.3663
ENSG00000019144	PHLDB1	23187	2.7856	3.2296	3.6548	1.2625	1.4802	1.2297	1.964	1.4993	2.1534	1.626	1.1288	1.1639	1.3823	1.8129	1.8688	1.6055	3.4132	0.9061	1.8873	1.2084	2.4088	0.5879	0.5078	0.6016	0.3251	0.3688	0.2767	0.4842	0.3714	0.4083	0.4061	0.4965	0.4947	3.1752	7.051	4.1436	3.3889	3.9986	12.4506	4.2116	2.7221	5.1529	19.1212	4.5372	3.3341	4.6667	4.6948
ENSG00000019169	MARCO	8685	0	0.7666	0.0346	0.1829	0	0	0.0297	0.1107	0.3058	0.0404	0.0044	0.0763	0	0	0	0	0	0	0	0	0	0	0	0	0	0	0	0	0	0	0	0	0	0	0	0	0	0	0	0	0	0	0	0	0	0	0
ENSG00000019186	CYP24A1	1591	5.8294	4.3261	8.7805	0.1237	0.338	0.1105	0.0919	0.0532	0	0.0107	0.0031	0	0.0308	0.1265	0.0228	0	0.0186	0.0099	0	0.0125	0.0458	0.0678	0.0484	0.0765	0.1688	0.0897	0.1254	0.0884	0.0513	0.0771	0.0831	0.0918	0.1171	0	0	0.0117	0.0075	0.0055	0.0102	0.0166	0.0049	0.0265	0.0246	0.0127	0.0191	0	0
ENSG00000019485	PRDM11	56981	0.608	1.0943	1.1779	0.6747	0.5411	0.2972	0.5044	0.467	0.4759	0.4306	0.5547	0.4239	0.6041	1.1688	1.4502	0.3741	0.6851	0.633	0.5808	0.2776	0.4909	0.5688	0.515	0.494	0.4876	0.3976	0.301	0.4131	0.6312	0.5877	0.4844	0.4289	0.4341	0.6407	0.817	1.3825	0.8647	1.041	1.1799	1.1617	1.1512	1.5604	2.3883	1.8477	1.7125	1.4403	1.6072
ENSG00000019505	SYT13	57586	0.0271	0.1193	0.1783	0.2038	0.334	0.2582	0.6579	0.3729	0.255	0.1343	0.2534	0.19	0.8602	1.3417	1.7414	0.5114	0.8812	0.3186	1.1525	0.6952	1.1998	3.9514	5.0661	2.4616	2.2194	2.617	3.444	3.6971	4.1637	2.8567	4.688	3.4745	4.5559	1.9351	1.8102	3.5726	2.679	2.6634	2.2022	2.5924	2.2721	3.5518	2.9415	2.4374	3.8329	3.0615	2.1258
ENSG00000019549	SNAI2	6591	16.2442	13.8903	23.0644	11.0514	10.1713	2.1523	0.2844	0.6997	0.0707	0.0764	0.0604	0.089	0.1136	0.2186	0.2055	3.2363	0.7671	1.0311	0.7983	0.637	0.9292	0.3995	0.4469	0.557	1.3417	1.8253	1.6818	0.5645	1.2929	0.9581	0.5799	0.5464	0.639	0.2933	0.2397	0.4168	0.1394	0.2756	0.2613	0.1634	0.2406	0.2276	0.1785	0.1335	0.3723	0.4605	0.4862
ENSG00000019582	CD74	972	2.2739	2.8365	2.1493	0.9714	0.6474	0.4335	1.5378	2.2747	1.8913	0.6242	0.5815	0.7111	2.8507	2.2485	4.1424	0.1164	0.247	0.1597	0.1694	0.2213	0.5188	8.9853	5.2803	5.553	4.42	5.8559	4.7201	6.8213	8.7254	3.4835	5.4708	4.1125	7.652	14.7658	30.1991	17.7382	17.8376	16.0335	30.8546	24.2072	16.1921	18.2878	9.2443	8.0598	5.0371	5.8952	6.5514
ENSG00000019991	HGF	3082	100.504	83.6332	77.8543	53.5725	57.9313	20.8332	0.7349	0.742	0.2631	0.0838	0.0926	0.1172	0.034	0.0343	0.0262	0.0144	0.0561	0.0366	0.0389	0.0211	0.0593	0.0821	0.0535	0.0872	0.0113	0.0409	0.0528	0.1314	0.1708	0.1031	0.0286	0.0395	0.0289	0.0261	0.0156	0.0314	0.0165	0.0177	0	0.0193	0.0393	0.0153	0.0361	0.3012	0.1874	0.0163	0.4196
ENSG00000019995	ZRANB1	54764	6.317	3.698	4.114	3.5728	4.6346	5.2998	5.1776	5.9971	4.3808	6.0823	4.1194	5.1892	6.9477	7.6332	8.8444	4.3637	6.5728	4.2351	7.1767	6.2195	7.1053	43.747	16.0589	31.6843	30.6641	43.338	28.6969	29.4489	30.1324	37.9962	41.9676	20.7816	48.2969	6.93	3.7325	2.6964	3.3977	2.9494	0.2997	1.9938	3.4676	1.9803	1.3226	7.7196	9.1883	3.3176	9.8722
ENSG00000020129	NCDN	23154	7.4873	4.5212	4.4617	4.2526	4.5133	7.3855	5.0369	6.9189	3.6225	6.9732	6.3047	10.5656	8.1063	8.9964	9.6415	5.4527	4.6248	4.9885	5.7527	8.3335	6.2614	3.5483	2.664	2.8892	1.9712	3.5082	3.1037	1.7389	2.5289	2.5248	2.1442	1.7913	2.5913	7.6342	5.2371	9.5086	11.0637	11.4531	18.8114	14.5603	17.81	24.1488	14.959	4.924	6.2879	8.94	7.5606
ENSG00000020181	ADGRA2	25960	18.604	12.0363	16.2849	7.8373	12.2092	6.0306	1.6525	1.2644	1.5021	1.4564	1.2282	2.0982	0.3454	0.3075	0.4211	0.3976	0.2749	0.265	0.1924	0.6058	0.1775	0.0205	0.0322	0.0428	0.0238	0.0327	0.0251	0.0188	0.021	0.0279	0.023	0.0474	0.0963	0.3411	0.4461	0.7015	0.8649	1.0164	2.6645	1.0917	1.3078	1.3393	2.2744	1.3993	1.2045	2.0234	3.3239
ENSG00000020219	CCT8L1P	NA	0.1685	0	0	0.0445	0	0.5225	0.2006	0.1718	0.0765	0.0685	0.0469	0.1274	0	0	0.0474	0	0	0.0237	0.0258	0.0195	0.0183	0	0	0	0	0	0.0573	0	0	0	0	0	0	0.17	0	0.0185	0.0251	0.0305	0.1049	0.0311	0.016	0.0264	0.0333	0.1512	0.1361	0	0.2413
ENSG00000020256	ZFP64	55734	4.3287	5.7945	3.8341	3.0402	5.737	6.2976	3.9337	4.9251	6.9915	3.3149	2.5482	2.9724	3.4403	2.6364	2.5998	1.5236	1.7976	1.2348	2.6681	3.2407	2.493	3.9603	3.8495	3.7322	4.0041	4.8284	5.2842	3.8314	4.107	4.6441	4.1409	3.5208	4.9084	6.2202	5.3393	3.8342	3.9129	4.8759	8.3232	5.2486	10.6361	6.2487	5.0645	5.753	9.22	9.113	7.8702
ENSG00000020426	MNAT1	4331	6.5572	5.4349	5.3243	3.9317	3.6482	5.2641	4.8658	5.056	4.4568	3.8507	2.2743	4.8411	13.5138	11.7079	8.4361	13.1869	10.1935	15.3896	14.2157	13.4934	7.9131	5.1135	5.0021	6.8333	5.8282	6.1891	9.5272	5.1339	4.9665	5.4608	5.4366	5.0188	4.8787	9.3843	6.7112	3.3983	2.2751	3.8066	1.5938	3.9546	5.1326	2.2532	1.4718	2.8823	5.1277	2.8768	7.0329
ENSG00000020577	SAMD4A	23034	2.3572	2.8758	3.5689	1.1411	2.9503	3.2151	0.5163	0.6536	0.6178	0.914	1.0675	1.1871	7.0674	3.9091	5.4399	1.596	1.321	1.2201	1.1458	1.206	0.7154	1.3447	0.866	1.443	1.9496	1.8268	2.9241	0.6762	1.0687	0.7628	1.4859	1.5275	1.7177	2.2361	1.2626	1.471	0.9053	1.9309	0.8618	1.3165	0.543	1.1177	1.6292	1.1071	2.0655	1.5695	2.3834
ENSG00000020633	RUNX3	864	0.0548	0	0.2	0.0685	0.017	0.7999	0.0104	0.1142	0	0.0792	0.0264	0.033	0.2827	0.0289	0.0701	0.0503	0	0.0607	0.0136	0.0607	0	0.0982	0.0902	0.1919	0.1929	0.2581	0.1881	0.2032	0.1858	0.1345	0.416	0.2293	0.3854	0.1332	0.3127	0.1985	0.2017	0.3323	0.9824	0.2585	0.1791	0.3125	0.2489	0.0379	0.0275	0.4118	0.1662
ENSG00000020922	MRE11A	4361	4.7728	3.1901	4.8537	4.5515	5.7961	7.7587	4.8668	5.6756	4.3667	5.2864	4.0525	5.1065	11.1286	5.9494	7.7639	7.133	11.6015	11.1339	12.3265	13.8991	10.3842	9.9216	9.3588	13.8205	9.9134	10.2047	9.5346	13.2597	9.9728	8.0883	13.8499	11.6206	7.1553	8.4288	8.3542	5.2483	2.4967	3.4452	0.8843	4.1117	3.0538	2.2757	2.4663	2.1708	4.8772	7.413	8.1125
ENSG00000021300	PLEKHB1	58473	1.045	1.9946	1.528	0.6172	0.5359	0.644	0.3983	0.6762	0.4198	0.3151	0.3219	0.3126	0.7257	0.5037	0.4948	0.401	1.3738	0.6147	1.092	1.9955	2.0294	1.8369	1.6768	1.8146	1.502	1.3043	1.3669	1.8318	1.1715	0.7433	1.6922	1.8614	1.6462	2.1543	3.6017	2.4243	1.9899	2.8156	9.8414	3.951	5.6392	7.4547	5.9566	1.7313	1.7081	2.9553	1.0863
ENSG00000021355	SERPINB1	1992	6.2808	7.2352	5.9345	4.7413	5.3779	9.7598	4.7051	4.4666	4.0163	8.3371	7.4589	7.3727	3.0055	4.15	3.2298	2.9734	5.01	5.8807	3.98	4.3712	7.0833	6.922	5.3403	5.5047	5.8457	5.275	4.3056	7.7295	7.4556	4.7838	7.8798	7.9046	7.673	6.2163	5.9889	4.1258	5.2407	5.0584	6.4395	4.2088	4.1929	3.1467	3.3516	2.6893	3.7551	6.6681	3.2082
ENSG00000021461	CYP3A43	64816	0	0	0	0	0.1748	0	0.0555	0	0.053	0.028	0.0353	0.0238	0.03	0	0.0598	0	0.0153	0.0482	0	0.009	0.01	0	0.0295	0	0	0	0	0.0417	0	0	0	0	0	0	0	0.0267	0.0083	0	0.0256	0	0.0621	0.041	0.0456	0.0925	0.1763	0.1239	0.0646
ENSG00000021488	SLC7A9	11136	0.0978	0	0	0.092	0.0409	0	0	0.2681	0.124	0	0.0198	0.0267	0	0	0	0.0082	0.0482	0.1056	0.1343	0.044	0.0489	0	0	0.0343	0	0.0225	0.0492	0.0656	0.0641	0.0263	0	0	0	0.0261	0	0.013	0.035	0.0404	0.0765	0.038	0.043	0.0263	0.1298	0.0383	0.0372	0	0
ENSG00000021574	SPAST	6683	8.0133	4.3697	5.9231	10.3874	7.146	8.0162	8.3201	9.387	5.3642	10.4234	10.4711	10.1706	13.1943	11.6641	12.5447	17.389	20.9861	22.6661	14.4088	14.0126	13.3317	16.9757	17.9546	22.5791	32.4156	17.8858	19.101	16.5637	17.8208	14.6677	16.6102	28.1302	13.5655	8.3643	4.6315	5.2468	3.4516	4.2334	1.5177	2.2375	2.5772	1.3454	3.3732	2.9838	4.957	7.4246	7.5265
ENSG00000021645	NRXN3	9369	0.1996	0.0655	0.2989	0.2627	0.1463	0.1757	0.1638	0.1937	0.2231	0.1079	0.1278	0.087	0.1384	0.1594	0.2333	0.173	0.4555	0.2895	0.368	0.2723	0.3345	0.3537	0.4319	0.4248	0.4234	0.1268	0.3484	0.1933	0.2736	0.2272	0.4368	0.4524	0.1846	0.49	0.2538	0.4543	0.3192	0.3191	0.1641	0.3404	0.4625	0.3862	1.8718	2.2812	1.162	0.7903	6.0666
ENSG00000021762	OSBPL5	114879	0.8978	1.4496	1.5248	1.0474	0.6327	0.9229	0.6397	0.9345	0.8229	0.9797	1.1478	0.8168	0.6572	0.6549	0.8568	1.7044	2.248	2.816	1.5507	2.8603	2.0872	0.2466	0.2691	0.306	0.2952	0.2932	0.2227	0.3279	0.403	0.4701	0.1815	0.2178	0.3122	1.1992	0.9867	1.441	2.2027	1.3865	3.3504	2.237	0.9714	1.0601	2.6046	0.9597	0.6842	1.6357	1.1355
ENSG00000021776	AQR	9716	10.3415	9.4168	11.2171	19.4643	12.5825	12.9095	11.9833	13.7041	13.1343	13.4113	15.2504	7.5824	10.9315	8.2813	13.3483	11.4662	10.0542	14.8846	8.0363	10.7144	6.6375	15.2356	16.4136	15.5334	11.9503	16.2456	13.4527	9.2816	18.1796	17.6387	10.4282	13.7551	15.7392	10.5772	6.5464	4.8126	7.4511	6.0638	1.0171	4.4068	5.9168	2.3899	4.6242	20.1969	22.0282	10.354	8.9494
ENSG00000021826	CPS1	1373	0.3918	0	0.1726	1.5435	0.7323	1.3784	0.1847	0.3049	0.3602	0.71	0.7295	0.5097	0.8403	0.52	0.9972	2.297	2.9334	1.9981	3.5806	2.4669	2.9982	4.0807	4.6684	2.8538	3.2345	3.9187	3.0206	2.0731	2.4731	4.0066	3.4506	3.4739	3.0919	2.0385	1.322	1.6222	2.0652	1.7028	0.1861	1.1268	1.2382	1.2665	2.6027	6.1627	3.714	5.0444	4.0469
ENSG00000021852	C8B	732	0	0	0.09	0	0.0475	0	0.0813	0	0	0	0	0	0.0857	0	0	0	0.0074	0	0	0	0	0	0	0	0	0	0	0	0	0	0	0	0	0	0	0	0	0	0	0	0.0075	0	0	0	0	0	0.0188
ENSG00000022267	FHL1	2273	3.6939	4.9484	4.958	1.6982	2.9444	3.3368	0.3066	0.4683	0.3323	0.6762	0.7856	1.151	6.3469	3.6547	4.5122	4.1663	8.2539	1.6354	4.5839	4.1573	5.0557	72.6351	79.1607	76.5008	142.401	88.3188	94.6103	44.5593	45.1862	53.7844	53.5167	95.5194	71.2732	7.1117	7.2294	6.9662	11.097	6.3619	11.1398	6.7306	11.3886	9.051	8.5981	13.3039	7.2996	5.9091	2.9803
ENSG00000022277	RTFDC1	51507	12.3517	10.8041	7.2325	9.6866	11.1582	7.9595	4.3195	5.9509	10.3341	9.2282	7.9947	8.6187	6.4209	4.4654	7.7293	31.2735	23.0423	19.0824	16.5358	14.4253	16.0714	15.0459	14.8893	9.2377	11.3868	11.1283	11.6523	9.6393	12.2606	16.1326	11.8243	11.4617	11.2886	14.4259	15.5981	9.259	11.0288	6.1573	11.4332	6.5669	9.387	8.5771	6.1188	5.6049	3.4527	2.9774	1.6591
ENSG00000022355	GABRA1	2554	0.0095	0.207	0	0	0.0548	0	0	0.0532	0	0.0069	0	0.0021	0.196	0.1552	0.1185	0.0165	0.0186	0.0111	0.0089	0.0048	0.01	3.3416	3.1444	2.5333	0.2988	0.3204	0.3681	0.4575	0.4362	0.6757	0.274	0.5706	0.433	2.8866	1.9952	2.5036	1.9052	1.6736	0.3864	0.8476	1.9098	0.6577	0.8826	1.5578	4.8027	1.3409	1.372
ENSG00000022556	NLRP2	55655	154.768	205.745	136.676	109.85	109.638	131.823	103.184	123.633	138.902	149.748	179.055	181.484	19.303	18.3768	20.6977	21.8367	8.8003	15.6854	9.5121	17.1805	12.0178	0.6202	0.4884	0.3588	1.4888	1.2465	1.5652	39.3317	36.7275	51.8467	65.8129	62.4334	51.6126	0.353	0.4299	0.2038	0.3272	0.3128	0.3227	0.1966	0.243	0.2878	0.3151	0.2709	0.3851	0.143	0.0951
ENSG00000022567	SLC45A4	57210	2.1622	3.2139	1.3348	1.5446	1.9385	2.4909	2.5426	3.6427	4.1398	4.4025	4.6894	4.2468	1.5932	2.037	2.0013	2.4628	1.2382	2.0731	1.3771	2.3398	1.8061	1.6042	1.6416	1.322	1.6764	1.2534	1.7788	1.7045	1.7898	1.4112	1.6044	1.5667	1.0627	3.817	3.1735	2.3969	4.1079	4.7399	6.8301	2.6724	2.9593	6.2629	5.0589	4.6315	3.0575	5.733	1.6786
ENSG00000022840	RNF10	9921	19.5979	19.4505	14.6555	16.0946	14.6434	22.2426	18.9553	19.8094	24.8113	11.2353	13.5466	11.1949	18.5311	16.7395	19.0874	19.4065	11.4104	14.0239	9.2286	20.3135	15.0053	22.9315	21.2074	23.0381	19.5839	13.7582	23.7027	23.3823	15.0556	17.2068	24.3787	18.2357	12.4547	19.7464	32.593	26.7335	27.078	25.821	53.4844	18.0173	18.1304	20.1907	14.7715	22.6908	16.5192	18.3699	8.8089
ENSG00000022976	ZNF839	55778	2.3074	3.8881	1.5435	3.0671	1.928	1.7208	3.7836	4.1714	5.1932	2.3741	2.2999	1.7302	2.0039	2.1109	1.8573	1.7107	2.3144	1.9714	1.1269	2.1757	2.1998	0.5245	0.6381	0.9009	0.9242	0.6319	0.8327	1.5223	1.0544	0.8557	1.0311	0.8273	0.5793	2.6017	4.0286	1.5597	1.463	0.989	1.4462	1.5012	1.5241	2.6846	2.3573	1.6729	1.3561	2.2226	1.9506
ENSG00000023041	ZDHHC6	64429	7.4415	6.7313	6.4583	6.7865	5.7283	5.9117	7.6397	7.3839	5.4395	6.089	4.2	3.0522	7.713	6.8402	5.1532	15.4111	16.4505	14.8662	10.2535	9.9581	17.1558	17.8905	17.4035	12.6412	16.263	10.9184	22.5686	20.819	17.2262	14.6777	12.7228	14.7155	14.7805	7.2864	9.3031	5.1598	4.5991	4.7739	4.3078	4.2849	6.3128	4.6731	3.8037	5.806	4.725	3.1233	7.9539
ENSG00000023171	GRAMD1B	57476	0.1445	0.2291	0.1546	0.1062	0.0475	0.2815	0.1194	0.0792	0.1125	0.4512	0.3197	0.2199	1.2863	2.0605	1.6941	0.9996	1.0413	0.9518	0.7535	2.8466	2.3521	1.5679	1.1499	0.7623	0.8161	0.8459	1.0756	1.4228	0.9087	1.0978	0.9605	1.0764	0.941	1.9603	1.5066	1.621	1.5262	1.578	1.5844	1.3042	1.8694	2.6853	2.9701	4.2539	2.5149	3.4971	3.1683
ENSG00000023191	RNH1	6050	4.7839	10.0234	8.2891	5.2327	3.8289	4.4681	8.6516	6.3607	6.6233	8.2426	11.1201	7.454	5.8821	7.7678	6.2443	5.3844	4.1811	5.3236	4.7788	5.569	5.4706	2.826	3.0639	2.2766	4.2258	3.0698	3.4119	3.9831	2.7261	2.8709	3.1723	2.8849	2.9741	5.0354	6.8338	3.8926	7.1517	4.9518	25.1689	8.8288	9.3129	18.6699	16.6719	2.9327	2.612	7.9219	5.3171
ENSG00000023228	NDUFS1	4719	9.2946	8.4176	7.4401	9.451	5.9339	13.2515	13.0336	12.5621	8.6968	11.9203	11.3383	14.4195	11.7697	14.3886	8.253	18.3832	13.9382	20.9465	16.2002	19.2653	21.7583	6.5772	7.1085	8.4259	9.7206	8.7373	10.4426	12.3054	6.504	9.2436	6.3058	11.668	10.51	16.0744	15.5138	7.7031	6.9191	5.7157	3.356	7.1006	6.8953	4.1772	5.4252	11.1694	9.5067	11.1739	10.7525
ENSG00000023287	RB1CC1	9821	12.0401	6.8279	5.575	8.6873	8.0501	6.6321	30.6572	18.7845	18.1671	17.2834	17.1383	14.997	25.4843	30.7811	20.6542	22.1807	16.1772	24.4568	19.677	24.7607	29.0526	6.515	13.9322	9.122	14.3485	13.3629	14.3875	19.0427	12.1943	14.784	8.0692	11.3581	9.0348	30.1184	20.622	11.2624	5.6814	4.8142	1.7679	6.7037	2.1699	2.3068	7.1266	10.2492	10.1363	7.7347	34.4141
ENSG00000023318	ERP44	23071	10.5601	11.2579	15.0878	13.067	11.9808	17.8538	14.088	10.8067	10.4836	7.8493	8.0908	7.5544	7.0892	7.2049	4.2191	7.1554	4.3385	8.4059	5.7023	7.939	7.7479	12.57	13.8357	9.9579	14.6028	12.9419	13.4284	12.571	14.1246	12.3985	6.786	14.2023	12.4735	8.8811	12.0434	8.6895	6.1452	3.9831	2.9422	7.5851	3.9284	2.4938	2.0823	1.6271	1.4589	5.9714	6.6018
ENSG00000023330	ALAS1	211	13.5804	18.3245	11.7188	15.6285	13.4691	19.8591	16.4823	7.8619	13.203	9.5977	17.8849	14.8946	17.9692	20.8236	13.0704	8.8518	6.2186	13.4732	8.9876	11.7444	9.3203	13.6841	9.6479	6.8953	12.2189	13.2272	8.089	11.2739	14.7156	10.2788	6.5426	7.9009	12.9185	24.3021	22.8674	18.3531	21.4349	13.9865	61.0817	32.5584	41.1957	32.2892	17.3088	18.7668	23.2507	19.5109	9.1356
ENSG00000023445	BIRC3	330	1.1857	1.0344	1.1985	0.6193	0.7384	0.3517	0.1337	0.0994	0.1852	0.0299	0.0042	0.0196	0.0862	0.0696	0.0806	0.0297	0.0115	0.0156	0.0353	0.0179	0.0229	0.0983	0.0236	0.0517	0.0423	0.1565	0.0738	0.0247	0.0454	0.0373	0.0721	0.0758	0.0533	0.0118	0.1216	0.0222	0.0119	0.0195	0.0072	0.0084	0.0119	0.0059	0.0255	0.0337	0.022	0	0.0686
ENSG00000023516	AKAP11	11215	5.6079	3.6219	4.3044	6.8526	6.3831	5.3778	6.2177	8.1073	6.0175	3.8843	5.8066	6.0299	6.7511	8.3311	11.4788	6.6717	5.2429	6.2209	9.2442	6.6602	7.5085	5.7691	7.7029	4.1229	7.3981	8.1365	9.7517	6.7177	5.7053	7.3313	6.5873	6.3253	7.488	5.2029	4.4124	3.665	3.1381	3.0352	0.6085	3.2635	2.9421	1.9476	1.6877	13.2092	18.3861	10.9561	18.9761
ENSG00000023572	GLRX2	51022	4.0464	4.616	4.619	2.7295	2.3186	0	0.3981	0.6297	0.5776	0.5746	0.7471	1.3375	4.3042	4.1762	3.2995	14.8249	4.6648	19.4503	11.4672	10.2859	6.2168	3.3075	4.668	5.8235	5.461	8.1702	4.8112	4.0041	3.8746	6.9011	3.5896	4.8871	3.8291	2.162	1.922	2.2727	1.4859	2.4415	8.9922	3.2803	1.2639	1.4086	0.3855	0.3022	0.3041	0.8753	1.7094
ENSG00000023608	SNAPC1	6617	2.9107	2.3335	1.6896	1.5236	2.5404	2.587	2.5029	1.609	1.0763	1.285	2.4656	2.7755	7.9585	5.4222	5.1515	7.4329	5.848	8.9598	10.6307	4.1744	6.5296	3.3647	5.6069	4.9683	5.1004	6.0558	5.6524	5.2378	5.0682	7.3044	3.1665	5.5344	3.8237	6.9707	9.5332	2.5374	2.8604	3.6786	1.7362	3.1858	2.8812	3.1831	1.4825	2.2924	1.1657	5.2893	2.4805
ENSG00000023697	DERA	51071	8.6209	10.4972	7.0701	14.1554	17.3216	17.0731	11.5677	11.5565	12.3289	13.6401	14.4787	18.3658	3.8672	5.0975	3.8713	13.9174	13.7496	10.9042	24.7742	12.5724	16.8733	9.9514	15.4016	11.0099	13.0425	17.9973	8.2925	19.8236	12.523	21.3842	20.1997	17.9376	22.278	6.587	7.4257	4.2693	6.9471	5.0748	3.6478	5.5304	4.7433	2.0619	0.9599	4.0401	4.4202	3.2903	5.4986
ENSG00000023734	STRAP	11171	40.9329	38.9188	49.1197	57.7384	78.4682	51.6461	43.0074	48.9269	47.7258	56.4161	55.2808	75.5636	62.1527	60.3117	52.8458	110.708	80.351	104.777	124.463	59.1212	80.0162	171.907	318.492	288.694	332.575	373.027	252.437	242.159	166.351	273.267	253.534	268.951	221.098	263.898	179.89	54.7696	83.7859	89.6553	86.7536	68.8597	69.0166	54.7386	16.7418	37.4449	78.5161	107.722	22.5116
ENSG00000023839	ABCC2	1244	0.4348	0.9438	0.4955	1.5863	1.4855	1.5461	3.1782	2.9807	4.2516	9.9385	10.5321	14.053	0.1479	0.174	0.0777	0.1189	0.1788	0.1555	0.1003	0.0904	0.1039	0.0988	0.1687	0.1112	0.0986	0.1021	0.106	0.108	0.0582	0.1165	0.0823	0.1033	0.1088	0.2639	0.1076	0.1292	0.0893	0.2555	0.2289	0.1518	0.2823	0.1937	0.3138	0.3853	0.4569	3.079	0.8668
ENSG00000023892	DEF6	50619	1.2675	1.9304	2.3933	1.0456	2.1945	1.2059	0.8071	1.0487	1.3548	3.8828	4.16	5.0894	1.5646	2.1927	1.0349	0.8847	0.85	0.7385	1.2049	0.8698	0.6326	0.5745	0.5922	0.9242	0.3344	0.8162	0.8447	1.3122	0.6932	0.658	1.2024	0.4539	0.4782	2.0032	2.857	1.0024	2.7531	2.9944	4.9399	2.3184	1.7496	2.6836	4.7727	2.1845	1.9352	1.3101	1.2462
ENSG00000023902	PLEKHO1	51177	1.3264	3.9899	2.3515	2.0814	2.2768	2.0876	0.5837	0.5488	0.6963	0.6327	0.5824	0.5332	6.4681	5.4909	3.5123	8.1539	11.8925	3.6207	7.7945	5.8929	6.779	1.3643	1.3881	2.1381	2.2809	1.9263	1.6014	1.6243	1.1949	1.6534	2.946	2.8404	2.1427	2.927	4.6946	4.4214	5.3696	6.3552	10.1732	4.9674	2.8843	4.06	3.1582	2.1936	2.5869	2.7906	1.9969
ENSG00000023909	GCLM	2730	2.0495	2.7414	3.1759	4.2235	3.469	2.9286	3.3085	1.9309	3.2917	4.9483	2.8642	3.7149	11.069	7.2575	5.0123	7.671	5.6681	11.2526	5.1965	5.6064	3.7882	4.0773	9.4443	13.7367	17.6345	8.6849	11.7492	8.2096	10.5061	11.016	10.6951	9.1745	6.5383	1.6241	1.4729	1.4122	1.5201	2.087	1.6468	1.228	0.9592	0.8754	0.9099	1.3939	1.6275	1.5522	2.1635
ENSG00000024048	UBR2	23304	6.0847	10.2004	10.7688	6.6138	8.9643	9.6957	9.9789	6.2852	8.272	9.531	6.3909	6.0032	6.8122	6.4439	4.2498	10.4499	10.4544	12.0087	7.2267	7.5174	7.6258	7.4636	8.4269	9.6061	6.0673	7.3078	7.3158	8.2633	6.3529	10.7967	10.8841	7.4944	7.5165	5.6121	5.6313	3.8097	3.6976	5.8343	0.5374	3.1152	2.9551	3.7318	4.561	9.7178	14.5944	6.4988	6.927
ENSG00000024422	EHD2	30846	6.7687	9.8483	16.4366	7.4699	6.4153	5.351	0.4451	0.3112	1.1082	1.4497	1.0687	0.8593	2.5009	2.2336	2.9661	0.727	0.747	0.4893	0.2824	0.5766	0.5806	1.8871	2.5129	3.6932	3.1034	3.0835	2.0886	2.4027	2.4151	1.9085	4.8637	1.8761	3.8831	2.745	4.815	5.4938	8.6163	9.1541	17.0443	6.7851	2.2486	10.1565	3.187	2.0076	2.0195	7.5818	1.7933
ENSG00000024526	DEPDC1	55635	4.6889	9.2259	10.6663	9.1684	8.7892	6.2936	8.0635	10.3669	9.8504	10.3885	5.5168	6.5101	15.9168	17.7138	14.1949	20.6852	17.4771	17.8445	13.1494	16.6493	13.9442	11.466	16.6447	19.5124	8.9002	11.4889	10.5473	21.5132	20.4727	21.1402	20.5677	12.9452	11.6149	3.4183	4.8865	5.3136	3.0384	2.721	1.3886	2.3156	2.035	2.2761	2.3854	4.0523	6.1965	10.1875	15.2213
ENSG00000024862	CCDC28A	25901	2.6126	6.0344	4.409	2.9806	3.5201	2.1502	1.8333	3.8788	3.8798	3.3482	2.5725	2.7474	4.1508	3.9766	3.9446	8.1094	6.4182	4.8214	5.9564	5.7496	7.7854	8.9962	13.155	14.476	9.5879	9.0711	6.4469	13.5945	10.0296	8.8837	9.1596	11.9119	9.5214	1.8483	4.9032	6.3318	3.7309	4.1914	3.113	4.6812	2.7841	1.816	0.8247	2.0913	0.6245	1.9298	1.105
ENSG00000025039	RRAGD	58528	0.2549	0.4399	0.9501	0.3561	0.3107	0.2986	0.2315	0.2381	0.6039	1.7048	0.7746	1.0118	3.7046	5.8464	5.5287	4.4223	7.1111	3.0171	4.8668	3.4957	5.6718	10.9661	13.5793	10.504	15.1989	14.6698	10.4041	16.1683	14.0765	15.702	16.8267	19.9215	16.1973	2.7247	2.3971	5.6096	3.2606	3.0583	2.774	2.8718	2.1262	2.3017	1.4169	5.7965	5.4198	5.0238	2.4902
ENSG00000025156	HSF2	3298	6.0739	4.534	4.9122	2.7791	5.6886	5.4137	6.9678	5.7301	6.7641	8.271	5.0291	5.025	6.0902	10.1065	9.5718	19.1282	20.1609	18.2903	19.9344	9.4101	26.3492	12.9251	11.0391	11.3547	11.1052	9.2328	6.9299	10.3734	18.2233	14.7063	11.5813	9.2306	10.7235	5.3744	8.9218	7.3294	6.4409	4.281	1.1294	4.6674	8.6826	4.7738	5.2739	4.7528	7.8228	4.9825	10.8836
ENSG00000025293	PHF20	51230	8.1138	4.9877	9.8702	5.8757	7.1085	5.5117	9.9009	7.7887	8.8394	6.2752	7.6708	6.0108	6.4924	11.0298	11.2366	5.112	6.6774	8.1462	6.7409	5.1232	6.3602	14.9589	13.4712	8.9533	6.8871	7.9408	5.9005	12.3756	11.9638	12.1156	8.0344	6.8444	7.7751	10.1264	9.7289	12.7625	6.8461	8.5904	2.545	9.646	5.6983	6.1	9.226	10.6325	11.3136	8.9479	8.7537
ENSG00000025423	HSD17B6	8630	1.9422	0.5697	1.7239	3.3525	3.2461	4.1684	3.9423	4.2604	2.9366	5.5017	6.5201	5.3703	0.5357	0.9892	1.1946	1.8313	0.9204	1.5335	1.2717	1.0973	1.8041	2.4526	2.2145	2.1836	1.203	1.4394	1.7728	1.6369	2.5194	1.8272	2.6186	1.2568	1.835	1.3973	2.1709	2.3353	1.2572	1.053	0.8348	1.443	1.3551	1.0082	1.0538	0.6267	0.8917	0.7613	0.5566
ENSG00000025434	NR1H3	10062	1.5862	0.7166	1.6433	1.6826	1.0097	1.1648	1.0327	2.043	1.6253	0.7758	0.8661	0.9186	0.9947	2.0906	2.3539	1.6851	1.1796	1.2675	1.2516	1.9298	2.1236	2.5698	0.9857	1.2865	1.4833	1.8908	1.2153	1.6894	2.0731	1.4469	1.843	1.1774	1.8336	1.5801	2.2326	3.9366	2.1859	2.7903	5.2544	4.3398	7.0045	8.3504	9.4657	3.4772	3.395	2.125	2.4803
ENSG00000025708	TYMP	1890	9.5966	5.0399	9.0055	2.2957	2.1736	1.6673	2.3651	2.0597	2.3258	0.652	0.8045	0.83	0.3039	0.4183	0.4633	0.2451	0.565	0.6157	0.5546	0.448	0.799	0.127	0	0	0.0517	0.046	0	0	0	0.0155	0.1262	0.0777	0.0514	0.0245	0.2078	0.1369	0.3048	0.1677	0.2015	0.3746	0.5175	0.7894	2.2054	1.52	0.5944	0.471	3.6131
ENSG00000025770	NCAPH2	29781	18.6554	21.4494	12.0276	10.4569	11.4362	15.2132	14.7449	19.1434	10.6605	14.1662	14.9713	18.7652	10.2203	14.6034	17.1298	17.7132	15.3791	14.474	18.6086	15.2789	16.9009	3.2057	1.3281	2.2346	1.6189	2.8512	2.8486	2.4665	2.9902	1.2956	2.2853	1.4314	3.1435	15.4098	16.9513	13.875	21.0641	17.4122	34.2352	24.6133	23.4886	18.8967	41.1278	12.5182	9.3341	10.6176	7.4038
ENSG00000025772	TOMM34	10953	15.868	8.1705	8.5641	9.3585	11.3675	8.3897	9.7861	13.4875	9.9938	8.5706	7.2742	8.3751	12.5779	13.3111	19.1129	7.2619	8.5933	6.5663	10.4952	12.1392	10.1335	23.0104	12.7343	14.3214	12.8021	23.033	18.7176	25.1943	21.5914	20.8221	16.0867	8.8011	17.5411	25.3602	17.3229	15.7191	25.7123	17.2982	22.5481	16.3599	28.1444	19.9325	15.5241	8.6871	9.6126	3.7418	5.1974
ENSG00000025796	SEC63	11231	23.4314	10.2602	15.2831	14.1176	20.4033	19.449	25.2653	34.7958	16.164	23.4688	14.3292	23.0929	11.4208	10.9226	14.8389	4.7634	5.9227	4.0163	6.9427	5.0217	5.917	21.2008	26.329	19.1821	15.7599	27.9443	30.8671	17.1967	19.7874	27.1179	22.8583	13.7793	15.9143	38.2609	31.2776	11.7549	7.1476	8.1671	1.1879	9.349	7.1409	3.9535	1.7688	2.5838	3.6658	4.6101	5.7217
ENSG00000025800	KPNA6	23633	21.0023	12.8564	14.6699	12.8684	24.0101	24.7977	20.4909	23.223	16.8701	14.1082	9.5261	17.9354	16.542	17.9334	16.4954	21.7277	13.8572	12.4313	17.0054	22.7585	11.5828	27.9994	32.5376	30.1049	18.7532	22.5898	36.5871	25.1893	24.8913	19.4441	26.8531	19.4514	37.9906	22.2838	19.1908	15.6429	12.2937	14.0988	21.7744	16.992	21.325	11.3199	7.0201	24.6852	38.5586	19.7665	8.3673
ENSG00000026025	VIM	7431	265.95	186.15	228.488	81.0238	134.095	89.6036	6.6422	6.3849	10.2005	17.4607	9.9773	23.0783	153.264	99.1967	123.998	265.127	162.758	92.8882	84.2328	191.29	118.146	35.8429	29.0592	26.5122	18.9267	20.7396	34.738	14.5382	9.5523	13.8917	22.0581	24.326	27.7906	61.8994	31.1848	48.3143	38.7677	68.4152	176.122	52.7954	40.3918	24.7649	23.7753	29.2837	40.3816	26.8029	11.7021
ENSG00000026036	RTEL1-TNFRSF6B	NA	0.3635	0.9265	0.3859	0.3604	0.5329	0.475	0.7862	0.8861	1.4651	0.5764	0.3851	0.5168	0.446	0.2756	0.2892	0.2986	0.3635	0.3005	0.5064	0.5351	0.3969	0	0	0	0	0	0	0	0	0	0	0.0062	0	0.421	0.2545	0.6892	0.6875	1.0789	1.4873	1.0142	0.8208	0.6403	8.3831	0.2227	0.4331	0.5316	2.0973
ENSG00000026103	FAS	355	2.8502	4.1641	4.8261	0.8207	1.0636	0.1424	0.1833	0.0946	0.05	0.0852	0.08	0.0924	3.2072	2.1074	1.5906	1.1277	0.5062	0.9429	0.5966	1.0919	0.6672	0.9286	1.1927	1.1513	1.1739	0.8723	1.935	0.8469	0.4842	0.8857	1.5934	1.6417	1.3099	3.5257	1.2674	2.203	1.3658	2.1753	1.0684	2.1106	3.4396	1.1403	0.7654	1.2342	4.0616	2.0333	2.4135
ENSG00000026297	RNASET2	8635	2.5332	4.015	2.0305	1.7509	3.394	4.0993	4.5609	3.0417	2.7938	3.929	4.8325	5.1042	1.9263	1.2052	1.5935	0.6896	0.807	0.7145	0.7911	1.3945	0.8951	0.5685	0.4983	0.4916	0.475	0.6141	0.6966	0.5206	0.6468	0.543	1.1142	0.8616	1.0896	1.0487	1.4529	1.3843	1.2718	1.7332	3.5471	1.9547	1.5284	3.0073	2.0437	0.5382	1.0058	1.3966	0.8496
ENSG00000026508	CD44	960	2.0884	1.364	3.0436	2.743	4.1087	3.0113	0.3267	0.7307	0.4749	1.1566	0.9647	1.0111	7.2923	4.432	4.4356	2.8257	0.8862	2.5414	1.1024	1.4769	0.3362	1.0011	0.6449	1.3619	2.9183	2.384	3.6662	0.6885	0.6457	0.5607	1.5904	1.4759	1.3395	1.1052	2.0541	0.6556	0.4551	0.9254	1.2801	0.6013	0.8388	0.7411	0.5748	0.6035	1.1352	1.0804	1.2584
ENSG00000026559	KCNG1	3755	1.0159	0.4186	1.6228	0.9994	0.7097	1.1904	1.0933	1.4681	1.0387	2.4036	2.6711	3.1125	2.581	1.4555	2.2645	1.9602	1.7958	5.5391	2.3597	2.9503	1.4202	0.7111	0.3547	0.6174	1.158	1.4016	0.953	1.3977	1.3753	0.5861	1.1578	0.8677	0.7667	1.4229	2.6141	1.962	1.428	2.1688	10.8149	2.8297	4.2335	7.461	4.3163	1.3862	1.8686	4.8717	1.9215
ENSG00000026652	AGPAT4	56895	5.5039	5.7765	8.4935	5.0891	5.8485	4.4573	2.6455	3.6203	2.4099	2.9499	2.8025	2.7618	4.4776	3.5943	3.9524	7.2807	16.7185	10.5878	15.7864	9.1897	20.1581	3.9056	2.5185	4.4125	3.7604	3.0474	3.401	5.4959	3.971	2.5769	2.9015	4.0465	3.9028	5.8279	6.1115	4.2073	3.1196	5.7914	5.3037	6.0979	5.271	4.9347	10.0496	8.9189	11.7628	5.2044	8.5009
ENSG00000026751	SLAMF7	57823	0	0	0	0	0	0.2603	0	0.0124	0	0.0076	0	0.0125	0.0162	0	0	0	0	0	0	0	0	0	0	0	0	0	0	0	0	0	0	0	0	0	0.2687	0	0.0051	0	0	0	0	0.0063	0	0	0	0	0.0119
ENSG00000026950	BTN3A1	11119	0.1789	0	0.4575	0.1587	0.0831	0.1535	0.0264	0	0.0063	0.0399	0.0336	0.0264	0.2998	0.122	0.2987	0.1908	0.8022	0.2976	0.9403	0.3211	1.3362	0.9862	0.4839	1.2354	0.8059	0.9584	0.831	0.8328	0.7954	0.7049	1.068	0.9595	0.6788	1.3611	1.5674	1.5338	1.6592	1.5669	0.7664	1.7447	1.6392	1.1265	2.7432	1.0955	2.41	1.06	0.8527
ENSG00000027001	MIPEP	4285	6.4852	5.4828	7.5476	8.4883	5.2751	7.1475	8.3231	5.3644	3.7041	4.9054	9.084	7.4192	3.3155	2.7823	3.9019	5.6031	6.3627	13.2859	6.5114	7.7551	5.0295	10.4963	12.6161	13.3372	14.5868	9.9103	10.5481	11.6649	13.2703	11.5932	12.7859	16.3784	11.4292	5.9312	5.3225	6.3718	5.1755	6.1779	15.0876	4.0451	5.5112	3.0133	5.8674	5.2697	5.1365	3.8818	5.5251
ENSG00000027075	PRKCH	5583	0.4516	0.0201	0.4084	0.3748	0.0798	0.2605	0.2689	0.1752	0.127	0.3938	0.4606	0.333	0.406	0.3198	0.3148	0.1537	0.0798	0.1766	0.0497	0.0772	0.0833	1.5087	1.5335	1.7472	1.8176	1.3461	1.3679	2.0062	2.0547	2.2682	1.7499	2.0356	0.9629	0.6925	0.5461	0.7887	0.9015	0.8243	0.5024	0.8667	0.8521	0.5772	0.8049	1.2963	1.7197	0.6603	1.7105
ENSG00000027644	INSRR	3645	0.1487	0.0178	0	0.1957	0	0.0722	0.0299	0.1221	0.095	0.0201	0.0584	0.0145	0	0	0.0348	0	0.0394	0.0267	0.0725	0.0326	0.0494	0	0.0115	0	0	0	0	0	0	0.0169	0	0	0	0	0.036	0.0623	0.0463	0.0575	0.0534	0.0507	0.0439	0.0183	0.3331	0.2452	0.0611	0.0445	0.1611
ENSG00000027697	IFNGR1	3459	10.4282	8.246	25.5836	13.0582	7.4536	5.5437	5.2054	6.9491	5.6567	11.0142	11.4869	7.935	12.6813	12.6337	13.4021	18.144	17.9214	27.1316	12.069	19.1573	12.6583	27.4584	32.235	34.622	39.5116	21.8372	26.2357	16.2831	25.3464	27.5899	27.4012	28.6176	26.2581	14.4233	11.2569	8.9116	6.4187	5.1102	2.3787	7.5376	4.4587	1.9102	2.7783	4.1255	4.4141	4.6621	3.2558
ENSG00000027847	B4GALT7	11285	3.7616	6.8662	6.9065	4.4248	2.8516	3.7332	3.6433	4.6843	3.9756	5.6557	8.9322	4.319	2.7749	2.4443	3.3932	4.6768	4.5279	5.939	3.313	3.694	2.6761	1.6718	1.3898	1.4415	1.2503	1.7405	0.8939	0.6845	1.3408	1.1518	0.9789	1.0843	1.544	2.0558	1.6598	1.6781	4.4177	2.9358	6.8976	3.3083	6.5874	5.3412	7.7017	4.6377	2.2795	2.7854	3.3555
ENSG00000027869	SH2D2A	9047	0.4694	1.3588	0.2467	0.7192	0.3996	0.2729	0.5933	1.2972	0.628	0.2181	0.2473	0.1829	0.4529	0.3671	0.4784	0.1472	0.0581	0.0607	0.2173	0.1307	0.0715	0.4022	0.7037	0.5871	0.5233	0.4364	0.4366	0.3486	0.5261	0.3901	0.705	0.519	0.5439	0.5032	0.2583	1.2705	2.0179	1.1701	2.3037	1.535	1.2527	2.3726	1.5589	0.5617	0.3319	0.9775	0.8732
ENSG00000028116	VRK2	7444	12.2308	6.5699	11.8178	12.146	9.6737	6.1111	7.9426	13.347	10.6202	12.3957	9.3017	12.2188	8.244	5.891	9.9672	7.61	3.9773	5.5866	7.4781	7.4002	3.9738	10.1465	18.8359	13.4502	11.2648	10.3795	13.0061	7.0936	13.1107	18.0374	15.0806	10.8771	10.5296	7.4581	8.4741	4.5409	3.9131	2.6809	0.6838	2.6743	2.1575	1.2977	2.0028	4.0672	3.8929	2.9055	5.4638
ENSG00000028137	TNFRSF1B	7133	0.8867	0.6287	1.004	0.3033	0.4666	0.1003	0.3078	0.6083	0.2811	0.119	0.2362	0.2017	0.1883	0.1353	0.2038	0.165	0.2836	0.1228	0.1303	0.186	0.3141	0.3859	0.2101	0.3413	0.2515	0.3534	0.3345	0.4419	0.5103	0.2391	0.1796	0.4903	0.411	0.7456	0.925	0.8363	1.3896	0.6324	1.8422	0.8682	1.1721	1.3665	0.9548	1.2059	0.3571	0.615	0.3322
ENSG00000028203	VEZT	55591	8.7083	7.9891	8.1152	5.6399	7.9044	4.7824	4.1973	5.1944	7.1528	4.7799	4.0005	3.4949	10.1078	6.2551	11.9047	15.2927	15.5707	8.9283	9.2856	10.4779	12.0149	14.0783	19.3772	10.4849	12.6352	9.9005	14.737	14.7791	16.6251	22.8271	11.6988	13.0354	9.891	8.652	6.7546	4.9314	5.3858	2.7412	0.6866	2.8305	7.3169	4.1493	3.6127	12.4126	10.674	5.7648	7.7081
ENSG00000028277	POU2F2	5452	0.0993	0.3619	0.1236	0.0973	0.142	0.2323	0.2492	0.2462	0.3841	0.0895	0.0622	0.0708	0.4925	0.5267	0.9509	0.1323	0.2611	0.0957	0.1429	0.1107	0.0431	1.5091	1.5974	0.8825	0.7745	0.7132	0.8381	0.8952	1.0575	1.0308	0.7035	0.6847	0.6157	0.881	1.0807	1.691	2.4116	1.3863	2.4058	1.2518	1.3476	1.6349	4.5771	0.322	0.4958	0.4012	0.4714
ENSG00000028310	BRD9	65980	6.4931	8.8524	6.0459	5.6736	4.9749	5.3998	7.0657	8.3119	10.5712	5.5428	6.6684	6.36	4.4873	4.1282	5.0176	7.857	5.3878	5.3742	4.5	5.0301	4.7007	2.2453	2.0311	1.3622	1.9778	1.4387	2.3657	1.8809	2.1941	1.9409	1.6455	1.8337	1.2636	8.121	8.4627	5.7017	5.5826	7.1147	4.6161	4.2812	2.0026	3.9413	6.4913	3.3578	3.6378	2.7106	3.985
ENSG00000028528	SNX1	6642	3.3343	2.354	2.6935	1.4275	2.2769	2.3788	1.1105	1.277	1.6597	1.1889	0.9691	1.0085	3.1442	3.0907	3.961	4.1968	2.6959	2.7645	2.42	3.3674	3.8308	3.2791	3.4038	2.6105	3.2888	1.884	3.173	2.6381	3.3375	2.4191	3.2447	2.9066	1.3838	8.0384	8.6158	4.417	5.5305	7.3923	4.1543	3.2584	4.3138	6.9841	7.0127	4.4357	4.6715	3.8868	2.2926
ENSG00000028839	TBPL1	9519	2.5789	3.5071	1.217	2.1041	1.4534	3.0287	1.5858	3.0327	1.8397	1.8215	2.3394	1.8368	6.1082	4.9249	5.5631	11.3871	6.9342	7.1079	5.4785	9.411	8.0186	11.1466	9.7205	12.0921	9.8877	7.0312	12.7036	10.1157	5.2014	8.963	10.2029	8.7316	5.6855	3.7809	5.2371	5.3123	3.1696	3.9344	3.2475	2.2167	4.0037	2.9208	3.4136	1.913	2.4176	3.8901	3.7225
ENSG00000029153	ARNTL2	56938	1.8683	1.8846	1.1386	1.4957	1.3711	2.232	1.4002	1.455	1.3228	2.2214	2.2093	1.8892	9.8828	10.5507	8.9472	4.3052	3.8238	3.5748	2.2206	4.6675	4.4331	3.7959	5.27	10.4298	8.5409	4.4341	4.2244	7.4337	6.3188	3.6805	4.8979	8.5062	5.266	5.1399	4.0396	3.3411	2.1904	2.0285	0.8571	2.1126	2.2062	1.6718	1.5603	3.1896	3.8285	4.2846	6.182
ENSG00000029363	BCLAF1	9774	35.5647	28.0485	24.0299	25.3471	19.3096	28.4169	31.87	34.4378	27.5047	38.8284	27.1298	18.3398	50.9927	49.1592	29.1538	42.8903	52.0722	38.4079	25.5435	30.2938	49.7739	69.3056	64.6435	55.8784	58.0987	35.8635	86.0276	81.1917	69.8212	64.8006	44.0659	51.2065	49.9571	23.9277	18.8656	11.9669	7.7209	9.643	2.428	6.7241	8.5523	6.2102	3.7877	12.445	14.6698	12.4864	20.5814
ENSG00000029364	SLC39A9	55334	13.2371	13.7413	17.7637	9.4494	6.995	11.2215	9.1666	6.1163	7.5946	10.2687	8.4006	5.3439	7.7176	13.3878	9.3664	12.1102	9.0586	11.4951	5.8619	13.7959	13.6495	18.4844	14.4953	13.2401	12.8648	13.9237	14.9658	18.7603	12.0783	14.7832	11.2639	14.3215	11.0007	4.665	4.9427	5.1441	4.9096	4.7731	2.6683	4.3102	10.246	10.8195	2.5429	19.1674	17.9704	13.3174	7.5683
ENSG00000029534	ANK1	286	1.1163	1.3586	1.7015	1.6621	0.8027	0.9454	4.1012	3.3788	3.19	1.0431	1.2149	0.7517	1.0202	1.3079	1.1759	0.173	0.2045	0.1446	0.1169	0.2354	0.1114	0.3015	0.3794	0.3918	0.3607	0.2976	0.3871	1.0051	0.5911	0.6755	0.444	0.4529	0.4148	2.4199	4.3384	1.1013	2.1349	1.3226	1.9252	2.4629	0.8377	1.7491	2.2134	1.2822	0.9476	1.9887	2.0535
ENSG00000029559	IBSP	3381	0	0	0	0	0	0.544	0	0	0.1874	0	0.0079	0	0	0	0.1257	0	0	0.0895	0	0.0355	0	0	0.0384	0	0	0	0	0.0579	0	0.0473	0	0	0.0529	0	0	0	0.0153	0.0228	0	0.0167	0.0275	0	0.0805	0.3149	0.2859	0.1859	1.3141
ENSG00000029639	TFB1M	51106	6.5364	1.3123	4.4696	4.9317	4.7846	4.4811	7.3674	4.7877	4.975	3.0546	3.9281	3.3481	6.8663	8.681	6.1684	4.9719	2.5539	4.9229	3.7477	5.422	5.4683	4.3164	6.5257	2.668	5.0949	6.0671	8.9416	5.6976	2.9781	4.9925	3.0148	4.696	4.5207	12.0043	11.1131	8.8098	6.8385	4.9109	6.9441	8.6798	5.9964	4.6239	5.7807	8.7744	6.1697	5.9502	19.8132
ENSG00000029725	RABEP1	9135	12.9706	10.7249	13.8251	15.5916	14.1587	18.1376	22.3355	15.791	12.9298	9.8939	11.3023	9.7274	13.7576	17.0594	8.727	16.7604	13.8834	20.6004	20.6855	18.7525	23.2707	63.6678	51.1444	37.0137	62.9968	62.0029	61.3789	43.0158	48.1039	47.7035	49.9852	73.9328	86.7655	22.2404	26.786	11.7869	7.4871	5.27	1.6869	9.2869	4.9601	2.958	4.4607	10.0239	7.7364	10.3556	20.8465
ENSG00000029993	HMGB3	3149	46.7558	36.7119	27.4183	61.0699	59.2112	87.5068	109.123	54.3759	74.5518	81.998	119.516	119.394	59.9889	69.9731	44.5565	62.7826	44.672	70.2923	65.6195	64.0485	45.568	111.349	90.8029	60.4069	90.7737	92.9246	57.7287	87.4879	101.158	81.7778	45.4329	60.6798	103.967	89.6094	79.4944	61.8652	47.6754	33.3312	34.9369	72.2126	42.5283	20.7827	6.5668	24.64	25.5316	39.8325	21.7304
ENSG00000030066	NUP160	23279	7.4837	13.0408	7.8077	15.9572	18.4303	16.8311	23.1432	15.6853	16.4739	12.9878	19.0094	18.0157	20.4141	18.3303	23.1982	16.0049	10.9976	23.6343	20.0627	12.3706	14.9967	35.1322	27.7504	17.7263	20.8715	35.2916	29.7673	23.6018	21.9532	24.5474	16.1132	31.6534	36.9805	32.3297	19.7931	18.1166	15.4139	21.2119	3.3968	21.123	13.0645	11.2026	9.724	53.5102	61.6619	26.6087	21.2583
ENSG00000030110	BAK1	578	11.7842	19.1962	7.8549	26.9862	18.8694	24.523	17.5557	22.9968	16.0888	28.8737	58.6651	56.2887	6.9823	8.6359	11.7037	14.4496	5.0363	11.8631	13.9959	13.0574	10.6982	4.5321	3.5572	2.5387	5.027	6.8956	5.8386	3.3204	3.4254	2.9546	3.8079	4.7026	6.1251	1.7042	2.6831	10.9573	19.1558	13.5724	51.8949	25.9455	20.7985	27.6034	12.8105	16.2597	11.9952	18.381	8.0867
ENSG00000030304	MUSK	4593	0.1768	0.0978	0.212	0	0	0	0	0	0	0.0134	0.0169	0.017	0.0405	0.0316	0	0.0076	0.0039	0.0093	0.0568	0.0148	0.0593	0.0153	0	0.0389	0	0	0	0	0	0	0	0	0	0	0.0095	0.0132	0.0118	0.0054	0	0.0078	0.0095	0	0.0076	0.1001	0.1111	0	0.3063
ENSG00000030419	IKZF2	22807	0.7525	0.2701	0.2846	0.2734	0.2793	0.243	0.1873	0.1004	0.2497	0.1698	0.3438	0.4239	0.4802	0.177	0.2752	0.4605	1.3913	0.7884	1.8356	0.6071	1.583	1.4224	2.417	1.3387	0.9089	1.357	1.1065	1.1264	1.0837	1.6668	1.0273	1.2276	1.2685	0.2138	0.2284	0.2332	0.296	0.2563	0.1413	0.2206	0.2675	0.2393	0.2952	1.9175	1.6792	1.1261	2.9367
ENSG00000030582	GRN	2896	23.4873	33.0768	18.8058	21.8465	24.0009	19.8088	21.7045	19.615	22.2941	24.5005	35.1025	40.0871	8.5969	9.9019	10.0974	8.3918	4.6817	9.8106	8.2482	11.5524	6.7538	9.1942	7.02	7.267	8.8479	9.9829	3.9093	7.6774	6.3132	7.238	9.4208	8.6932	13.1075	14.7445	14.2751	22.4956	50.4044	43.8696	129.957	42.5589	115.851	125.546	53.4316	20.2025	27.9505	20.8911	10.9341
ENSG00000031003	FAM13B	51306	6.1858	4.3251	8.5814	7.7466	11.44	6.9714	8.5665	7.409	9.2899	6.3988	6.3899	8.2341	5.9833	5.3738	5.1109	6.5446	8.2922	7.5594	11.1909	3.8014	7.3521	1.5104	3.5491	3.0292	2.9891	3.222	2.6007	2.0233	1.6051	2.1642	2.1216	2.4886	2.2596	4.3544	3.5618	1.6897	2.2743	2.7428	0.3443	1.7445	3.7331	2.0471	1.1376	2.4463	5.0573	3.7051	7.6799
ENSG00000031081	ARHGAP31	57514	4.0489	4.5524	3.545	4.0837	6.0424	4.4395	2.4288	2.3285	3.1116	2.8729	3.5778	4.395	0.3131	0.3177	0.4577	0.7195	0.4494	0.4255	0.4246	0.2301	0.2258	0.4891	0.7201	0.6922	0.8433	0.9641	0.9327	0.5282	0.4305	0.7444	0.8961	0.4509	0.7007	1.4388	0.5215	0.62	0.6408	1.5138	1.4676	0.6864	0.5712	0.6702	0.6067	2.3224	3.1616	2.5482	1.4511
ENSG00000031691	CENPQ	55166	3.4617	3.3503	4.8814	5.8224	6.3908	1.4489	2.8786	2.9519	4.2739	4.5455	3.4262	3.8786	11.4436	14.8437	8.5531	17.7394	13.616	14.1413	11.2267	17.866	11.947	8.7562	21.7836	23.0722	17.9834	20.2124	27.7683	9.8496	7.126	10.5289	26.5521	24.6269	16.2687	15.8209	16.7375	3.4308	3.5938	5.5064	5.1127	3.1293	4.5209	2.3909	0.8804	1.9667	3.7117	1.1757	5.1242
ENSG00000031698	SARS	6301	29.7539	55.1307	37.9929	54.253	54.2272	43.44	42.0915	31.6547	47.3532	50.8821	55.4802	45.349	31.7363	27.0341	14.7541	54.0089	44.0351	28.5823	35.5911	48.8587	34.8645	17.5056	22.7428	35.0743	28.4063	29.9128	27.0662	25.972	16.7539	31.4061	46.3017	35.8801	27.8419	59.1577	87.2332	34.4461	40.1152	43.6218	30.0718	33.6402	19.7514	30.0914	25.5617	20.6325	23.8159	14.3858	9.9778
ENSG00000031823	RANBP3	8498	4.9244	9.4621	6.8162	7.5582	6.7665	9.9714	7.3778	5.8625	9.209	5.1781	4.0205	4.3828	6.9866	5.8331	3.5808	2.8309	5.3566	3.4874	3.1873	3.9204	3.5285	2.6944	3.0424	4.7966	5.4363	4.363	2.9822	3.5114	4.2849	3.4853	5.2529	3.3614	4.9571	4.8959	7.0471	9.7121	12.0843	14.9279	19.4861	10.6064	11.2018	17.2419	12.1383	5.2933	6.3004	5.938	4.3234
ENSG00000032219	ARID4A	5926	2.1636	2.1094	4.4042	1.7947	2.2835	2.9727	3.9055	2.9603	3.3333	2.9097	1.8437	1.4864	3.2979	2.8699	2.4203	2.6624	4.4135	3.8512	3.0609	2.0463	3.4577	5.4873	5.5299	6.6062	3.5187	4.0816	4.6562	5.2623	5.016	6.0116	8.4596	4.4325	4.1706	8.2158	9.165	2.561	1.7332	2.5957	0.1901	1.3775	0.6228	0.6933	1.2896	1.3822	1.944	1.1815	3.2079
ENSG00000032389	TSSC1	7260	1.5946	2.1656	4.5893	4.1631	3.3025	3.346	3.4334	2.2663	3.7204	6.2521	5.8815	4.6636	2.9002	3.5478	3.618	7.204	8.4211	4.7194	6.6593	4.4555	6.7829	2.3243	2.2997	2.9527	2.6128	2.2681	2.1183	2.9056	2.4037	2.6357	3.7376	1.6897	2.8176	1.8467	3.5238	4.1525	5.4436	5.8845	14.1845	4.7776	7.0666	11.9038	6.7678	5.572	4.1517	3.9503	3.9941
ENSG00000032444	PNPLA6	10908	4.8391	11.0156	8.1044	8.7407	5.5925	6.1807	6.9141	7.33	8.9456	9.5768	6.7975	7.9868	5.5269	6.6024	5.6766	5.5392	5.5554	5.6269	4.136	6.0039	5.909	1.834	1.327	2.0935	1.1725	1.8254	1.0726	1.8574	2.14	1.9459	3.4219	2.4383	3.3517	7.8833	11.8064	16.2214	21.0281	19.8878	75.3115	18.7389	8.281	33.2432	41.7269	8.9424	9.2876	24.0187	9.7063
ENSG00000032742	IFT88	8100	1.2998	1.4881	1.7598	1.354	1.6515	0.8598	1.882	1.2025	1.9609	1.6934	1.0526	1.0036	1.1146	1.4243	1.7023	3.2131	5.2778	1.6528	3.5647	1.8162	4.287	2.2042	2.7563	2.845	1.8979	1.9002	1.4833	2.4662	1.987	2.2729	1.7375	2.7362	2.0422	1.321	2.2785	0.9879	0.5088	0.6679	0.1535	0.6434	0.3061	0.2557	0.5538	0.8259	0.968	0.7818	1.8229
ENSG00000033011	ALG1	56052	2.9031	3.2614	4.479	2.3889	2.2928	1.7404	1.7319	1.855	1.9151	3.5944	1.8309	2.9978	3.5342	4.8342	4.6831	6.4078	5.2132	5.8173	4.2797	3.7717	4.8915	2.3713	1.3603	1.8	2.2154	1.7726	0.9931	1.9273	2.1132	0.992	1.4177	1.7411	1.7702	3.4894	3.6435	5.907	6.0484	6.2982	21.8403	5.7408	6.1084	12.7892	13.5778	12.2907	9.418	4.9981	5.4413
ENSG00000033030	ZCCHC8	55596	4.7618	5.2313	6.2366	4.5457	7.0108	3.9199	9.6694	9.2945	8.8967	8.2143	5.3088	5.2608	3.2853	5.839	4.9655	3.4221	2.9556	4.3289	3.1512	2.4454	4.0809	2.8142	2.32	3.1629	4.2257	2.8983	2.2616	2.6543	3.8101	2.6936	1.9004	2.1515	2.1924	4.5703	7.7357	4.8048	3.6769	2.8621	0.8562	2.7019	2.5713	2.6662	3.9045	1.5662	1.8824	2.497	1.7659
ENSG00000033050	ABCF2	10061	18.4258	19.3489	21.6085	18.4942	17.8094	18.5303	22.7078	20.8401	20.5062	21.3293	28.1458	22.3384	8.0757	17.6526	15.1505	17.4726	15.9305	27.1456	17.4406	11.3228	11.5148	14.2095	8.7499	9.5024	10.6937	12.2994	7.5735	11.6108	14.258	10.0984	8.6537	8.2652	9.6074	30.3793	29.5207	20.1042	13.0268	16.2677	28.3383	17.7672	13.0806	15.6164	19.4543	16.2209	18.4527	10.5579	7.0389
ENSG00000033100	CHPF2	54480	14.7436	16.3539	15.363	9.9042	5.7386	4.7265	6.7366	6.8371	3.6474	8.405	12.9969	10.292	4.1247	5.0646	9.0882	8.1795	7.5543	6.8645	5.8341	4.6578	7.5074	2.3955	1.2517	1.1798	1.1756	1.2742	0.9578	1.1619	1.98	0.876	1.5505	1.3705	2.3434	3.2357	3.8664	7.1758	5.9625	5.5325	15.1914	6.4684	8.769	14.6045	39.7838	5.215	5.8421	5.9236	13.6393
ENSG00000033122	LRRC7	57554	0.0545	0.0535	0.0937	0.1511	0.0759	0.088	0.0854	0.0872	0.0771	0.0893	0.0635	0.0624	0.1344	0.2496	0.3441	0.1152	0.1015	0.0728	0.103	0.1027	0.2412	0.1659	0.1425	0.1582	0.1516	0.1312	0.2324	0.2003	0.179	0.1492	0.1581	0.0919	0.1294	0.0731	0.0093	0.1546	0.064	0.0763	0.0215	0.0959	0.1267	0.1408	0.196	0.1553	0.1766	0.0598	0.3786
ENSG00000033170	FUT8	2530	7.3402	5.6129	6.7338	5.6453	5.5575	2.7061	7.6414	7.773	8.2355	6.2336	5.3271	6.257	6.8368	7.0385	7.5103	4.4619	7.6801	4.2999	7.9146	7.2678	10.6946	3.8097	3.0252	2.2425	2.5051	2.8864	2.7395	3.7108	4.2586	2.2383	3.2309	2.1873	3.4951	7.176	7.3835	4.6596	2.5695	2.811	0.8005	3.4729	2.6006	1.8909	1.09	4.9816	5.1157	1.954	6.3708
ENSG00000033178	UBA6	55236	8.8503	7.9606	7.7715	5.5476	5.5331	4.5901	7.1052	8.056	4.7995	7.2896	5.7169	7.469	11.8787	14.9655	17.0914	16.2848	11.6474	13.6959	13.1931	12.3209	13.9356	13.9906	7.7711	10.8368	6.5479	9.1122	10.5754	12.7315	16.3735	14.9809	9.1529	7.2081	10.6858	6.9797	4.745	3.6631	3.0013	2.8083	0.4029	2.5809	3.1832	1.1959	1.2595	7.3803	7.954	4.4962	6.241
ENSG00000033327	GAB2	9846	17.053	13.0255	12.3277	13.1307	17.0811	14.424	14.5297	20.6381	12.8029	6.0628	5.975	6.6272	1.7537	2.0268	2.5813	0.9717	2.4249	0.8431	2.1107	1.719	2.6239	5.2907	3.0211	3.0495	1.9418	3.1264	2.719	2.7149	1.888	2.733	3.3462	1.7927	4.238	2.3964	2.0808	2.9205	4.2813	3.2975	3.1528	2.5422	4.0407	4.1051	4.6926	6.1914	4.9487	2.5639	5.1495
ENSG00000033627	ATP6V0A1	535	12.2588	12.1009	6.5977	6.6767	8.2126	8.6411	12.419	16.1561	7.5853	4.5507	3.4572	5.5799	3.2458	3.5673	4.623	1.8961	2.6041	1.7223	2.7982	2.8059	3.0002	5.4697	4.3681	4.6684	3.6517	6.4808	4.3551	3.3699	4.6218	5.6994	5.2331	3.8406	5.1215	3.7912	3.2374	4.8746	4.9735	5.2753	7.5698	7.044	9.6508	11.0132	10.5182	6.2208	7.3603	5.0767	4.4849
ENSG00000033800	PIAS1	8554	14.5439	6.4104	9.2678	7.3959	13.9324	9.6534	16.2086	17.4691	12.4323	5.8813	4.6499	6.8788	3.5285	3.3243	3.3108	2.0074	2.6042	1.2116	2.7099	2.658	2.1522	6.2543	10.1107	5.5678	3.472	4.6065	8.114	7.3666	6.6507	6.937	5.9647	3.4307	6.906	3.7622	3.4309	3.2625	2.6675	3.0689	1.234	3.1466	8.3047	3.2175	2.9232	9.5673	14.6742	5.1829	7.3477
ENSG00000033867	SLC4A7	9497	19.6559	10.7708	12.037	9.3758	14.9468	10.5173	14.745	12.9833	15.9401	13.1085	8.1674	14.6159	52.5046	32.9992	38.2707	18.0938	12.4228	9.1507	9.4895	12.7508	12.0057	10.5011	11.8265	15.5472	15.5642	26.2156	31.6051	34.3345	26.9965	25.1669	20.6628	22.5058	20.6841	15.1121	7.948	5.8712	3.9579	5.0013	1.2783	4.2152	8.1022	3.0917	3.0432	10.2818	18.5284	17.514	22.2712
ENSG00000034053	APBA2	321	2.0287	2.8486	0.8991	1.8171	2.9705	3.1642	2.5112	2.9541	3.0429	0.9961	0.7313	0.8638	4.0411	3.1194	3.1319	3.7956	8.4891	2.7041	9.2777	6.7969	10.0163	0.7399	0.6893	0.6551	0.7994	1.1256	1.1874	0.9388	1.1419	0.7615	1.4419	0.9796	1.3182	4.9442	4.5001	2.5748	3.6184	3.7813	7.2105	4.995	8.0804	4.347	7.3313	2.1464	4.023	4.5418	2.7792
ENSG00000034152	MAP2K3	5606	1.6194	3.8729	1.998	0.9634	1.3032	3.7474	3.3629	2.1677	2.4837	4.7798	3.0887	6.6147	3.9934	3.8351	3.6852	2.6081	1.442	3.5806	2.1271	2.3666	1.1089	3.0177	2.1246	3.1428	3.5993	4.6007	4.5776	2.8007	3.3434	1.9926	3.0361	3.453	3.9546	7.7788	5.8499	5.5603	5.5906	8.1304	25.7313	9.3153	7.9306	8.2424	4.818	2.0572	2.5583	4.1695	2.5701
ENSG00000034239	EFCAB1	79645	0.0443	0	0.1573	0	0.0426	0.1465	0.0129	0.029	0.0383	0	0.0023	0	0	0	0	0.0663	0.101	0.0254	0.0744	0.0903	0.0487	0.0125	0.009	0	0.0447	0.0142	0	0.0156	0	0.0094	0	0	0	0.017	0.0269	0.0111	0.0061	0.0198	0	0	0.0093	0.027	0.0332	0.0074	0.0126	0	0.0245
ENSG00000034510	TMSB10	9168	1229.74	1399.85	1277.63	980.511	1030.79	1653.99	461.315	617.715	510.057	587.996	710.09	765.047	981.125	651.45	643.14	1614.1	1314.67	1494.85	1506.39	1780.95	818.906	452.07	309.434	523.291	458.661	502.764	583.254	361.23	393.528	326.708	535.779	410.066	471.776	1277.77	2501.65	614.751	329.58	583.862	1799.54	465.103	229.108	376.239	264.425	22.3975	19.8866	108.279	33.4727
ENSG00000034533	ASTE1	28990	1.8897	1.6602	2.9104	2.3111	3.0248	4.2698	1.7511	1.4791	1.6479	2.3136	1.8141	2.0369	3.7287	2.0839	3.049	1.0463	1.9425	1.8077	1.7641	2.1884	1.2462	6.7259	3.8726	6.2688	7.6328	6.6952	5.3201	6.4444	5.3693	3.9229	5.4189	4.4379	3.4413	1.9604	1.8449	1.4514	1.1006	1.4923	0.845	1.6703	2.8312	1.8107	1.8778	2.6241	5.2249	2.4459	6.809
ENSG00000034677	RNF19A	25897	3.6645	2.9118	4.3221	3.2719	3.7335	4.5437	1.7759	3.4562	2.3396	4.4598	3.4302	3.8293	9.9465	6.5727	7.4378	5.894	8.6971	10.248	8.222	5.5269	7.6348	2.2057	1.593	2.9437	2.9343	1.9836	2.851	3.7346	2.5231	2.2884	2.0645	2.65	2.6011	3.4465	2.6969	1.656	0.8437	2.0174	0.4384	1.7544	1.2747	0.7943	0.6638	2.5939	4.123	2.8816	2.1831
ENSG00000034693	PEX3	8504	3.7058	2.0909	6.1906	6.6543	6.8212	7.6758	4.818	3.9579	2.8487	9.0751	7.4021	7.473	8.7215	10.0365	7.6244	8.7272	9.197	16.5495	6.5176	10.2337	9.0069	6.6528	3.8037	5.3214	8.3017	7.552	7.5669	5.8427	4.7636	4.6586	7.3303	9.3802	8.182	5.9271	5.8279	3.5871	3.5821	4.19	1.5909	2.648	3.774	2.3565	1.5744	2.1069	4.3506	5.9903	3.4024
ENSG00000034713	GABARAPL2	11345	3.2058	3.0658	4.5082	3.1545	3.0635	3.9285	3.69	3.9358	2.5821	7.9848	7.2499	5.0352	5.5338	7.1932	5.7734	5.9931	7.9638	11.8044	10.5413	8.0705	7.4066	27.937	20.7729	35.8873	41.0326	35.6575	28.044	27.6802	28.5115	31.8385	26.0243	34.2482	17.9045	8.7647	6.1613	10.1737	7.4207	9.1479	19.5726	8.2494	10.6931	6.0882	3.1686	2.6727	2.9618	8.2899	1.8538
ENSG00000034971	MYOC	4653	0.1515	0	0	0.4563	0	0	0.035	0	0	0	0.0164	0.0397	0	0.116	0	0	0	0	0	0	0	0	0	0	0	0	0	0	0	0	0	0	0	0	0	0	0	0	0	0	0	0	0	0.0119	0	0	0.0276
ENSG00000035115	SH3YL1	26751	1.1437	0.8098	1.041	1.1356	0.9947	0.8222	1.287	1.4132	0.884	1.0532	1.0571	0.9724	1.6764	1.3878	1.9731	0.8707	1.55	1.3354	1.0742	0.7811	1.2745	4.1735	3.6298	4.7464	4.7081	3.4327	3.6149	4.7584	5.2649	5.394	4.6618	6.4534	3.1051	2.6325	1.5013	2.1923	1.726	1.8358	1.1831	1.3737	1.5136	1.0689	3.4469	1.7299	1.7842	1.3626	3.9952
ENSG00000035141	FAM136A	84908	15.5293	8.6878	17.1957	20.7538	21.4847	20.4749	17.3971	20.4281	21.916	36.6215	41.4017	24.5487	25.4432	22.4997	27.8143	37.9457	26.6359	58.1259	29.0844	31.5948	22.2566	23.7173	24.6658	29.3902	39.7616	19.133	27.4268	18.3916	28.6829	23.1506	23.6396	32.3611	20.3125	28.3837	19.8736	32.4474	25.9821	31.6328	23.6992	29.7901	18.8766	11.8996	14.0356	9.7019	6.8566	10.5068	5.3734
ENSG00000035403	VCL	7414	21.5913	21.7366	30.0025	41.6689	24.599	29.0766	21.031	26.6639	22.3848	38.4641	46.3095	32.5679	115.281	101.064	126.696	34.3471	21.1327	51.0879	12.2891	33.7382	15.1529	158.088	97.7502	114.79	175.613	102.178	96.8851	59.5789	105.817	98.0222	134.269	108.959	144.821	67.2899	47.5721	59.4225	69.2546	42.4124	17.2108	65.5183	50.9714	26.7863	51.5496	83.461	83.633	47.5537	32.2097
ENSG00000035499	DEPDC1B	55789	3.0884	3.5068	4.4926	3.9799	4.0317	4.43	3.0339	4.4327	3.6222	4.6287	5.829	3.1532	17.1531	13.2418	20.7192	15.7266	15.9486	17.5681	12.9774	14.4874	8.9257	34.2906	36.6431	37.7408	27.6869	33.1502	26.818	19.6761	36.2511	35.8555	20.1874	29.1494	35.4331	8.5162	4.7044	10.6953	10.6598	11.9589	3.5066	7.0925	10.1028	5.1993	11.1566	16.322	17.4944	11.1608	12.4188
ENSG00000035664	DAPK2	23604	0.051	0	0	0	0.0421	0.0288	0.0451	0.0762	0.0312	0.0456	0.0752	0.06	0.1134	0.0753	0.2134	0.1059	0.358	0.0874	0.4412	0.1843	0.3079	0.1147	0.0758	0.0767	0.0966	0.0537	0.0332	0.0468	0.0662	0.1368	0.0585	0.1	0.073	0.1369	0.0477	0.1303	0.2024	0.1701	0.2012	0.1394	0.1286	0.1568	0.396	0.1883	0.1098	0.164	0.228
ENSG00000035681	NSMAF	8439	36.1229	30.9183	26.9257	47.0238	33.3204	31.7196	36.8214	61.7184	53.5198	45.4652	38.1475	45.992	6.3997	4.1015	7.7272	7.6533	4.3703	5.6122	7.6482	5.6033	3.7458	8.0985	13.5597	10.5412	10.6649	9.8357	10.5372	6.782	12.2607	18.5587	13.7058	10.9472	9.0677	5.3678	5.9051	4.3017	4.8927	3.1062	0.7857	3.0946	3.3127	2.1759	4.4006	3.9139	3.4098	2.9033	4.6774
ENSG00000035687	ADSS	159	13.5959	11.238	14.7677	12.4881	14.3127	14.2644	6.8905	14.7566	13.0135	9.9303	10.9819	14.5854	28.2884	18.3988	20.765	49.1123	27.208	36.9227	28.6819	31.1382	17.693	120.405	159.614	133.18	75.8341	78.3412	92.5616	91.0696	89.5255	133.584	56.242	77.7381	64.5705	50.033	36.1499	26.1587	21.9198	20.5628	8.1339	14.5723	15.3354	10.941	7.4048	8.8089	4.7152	18.2587	9.3849
ENSG00000035720	STAP1	26228	0.1482	1.2433	0.599	0.0583	0	0.0576	0.0889	0.0853	0.3327	0.0753	0.1057	0.1147	0.2815	0	0.1801	0	0	0.0179	0.0286	0.014	0.0186	0.0514	0.1004	0	0.0391	0.0395	0	0	0.0518	0.0635	0.0493	0.0343	0.0359	0	0.0946	0	0	0.01	0	0	0.007	0	0.0212	0.0363	0.0115	0	0.082
ENSG00000035862	TIMP2	7077	14.4814	27.4187	26.8388	10.18	10.1203	26.7311	2.4229	5.5266	7.7204	12.7215	8.6488	9.328	3.1411	3.2539	4.0628	2.0751	2.8197	0.9782	2.1027	1.73	1.9109	85.8044	88.287	58.3432	68.527	52.3408	61.9229	47.7363	55.2458	65.6425	43.256	64.8592	50.4084	11.9502	11.3613	11.908	15.4012	9.9894	29.0955	8.245	8.3707	9.2205	4.6083	4.2261	4.3098	5.3898	1.4177
ENSG00000035928	RFC1	5981	19.6003	14.7873	16.9754	11.5136	12.6283	11.5145	15.2361	17.416	20.1188	9.1338	9.4587	8.7092	19.1819	15.8668	19.5188	20.8332	14.0606	12.988	11.5161	16.5001	13.7004	33.616	43.1996	18.7646	29.0618	21.3361	36.3086	34.1051	34.2053	44.8705	28.8121	30.69	23.6018	36.4114	31.8548	17.114	10.7128	15.3189	2.4548	7.5342	7.752	5.0888	4.3922	11.3375	15.9013	12.2673	13.3365
ENSG00000036054	TBC1D23	55773	59.4381	60.2335	35.053	61.6545	55.1443	70.242	58.028	67.3127	88.0847	58.1475	49.4185	45.9687	14.5211	13.8753	16.9669	30.5037	9.7782	23.2606	12.8373	22.5349	17.0314	8.2093	11.0545	7.316	7.1502	4.6787	10.0924	7.612	7.6803	7.0378	9.6898	7.7418	5.2922	7.2731	5.5806	2.3973	2.0879	2.9487	0.5489	1.4968	1.9944	1.9487	0.5666	3.0579	3.6147	3.097	1.7873
ENSG00000036257	CUL3	8452	11.2049	11.0349	7.7521	8.9979	8.0547	12.8707	8.8127	10.0669	12.8922	6.585	7.5941	5.8985	13.7873	11.5506	12.6061	12.6574	8.0696	8.1151	5.9322	9.284	8.0591	12.4517	13.384	15.5269	12.3846	8.511	17.9418	14.7171	8.3899	11.7147	14.0668	13.6702	7.7949	15.2416	23.9903	7.4156	4.8169	5.244	1.3949	3.3313	3.1651	2.193	1.454	3.5511	4.2547	5.2455	6.4561
ENSG00000036448	MYOM2	9172	0.042	0	0.005	0.014	0.1136	0.1207	0.0393	0.1035	0.1246	0.0163	0.02	0.0099	0	0.0214	0	0.2717	0.4096	0.3621	0.19	0.2906	0.3573	0.0913	0.1263	0.1783	0.2315	0.1234	0.1778	0.0603	0.0789	0.0607	0.0859	0.0947	0.044	0.0843	0.0913	0.0406	0.1002	0.0771	0.0063	0.0582	0.0998	0.133	0.0727	0.0862	0.0498	0.0359	0.0158
ENSG00000036473	OTC	5009	0.5611	0	0	0	0	0	0.2067	0	0	0	0	0	0	0	0	0.0409	0	0.0971	0	0	0.0496	0	0	0	0	0	0	0	0	0	0	0	0	0	0	0	0	0	0	0	0	0	0	0	0	0	0
ENSG00000036530	CYP46A1	10858	0.1209	0	0	0.0406	0.0391	0.1559	0.0989	0.0505	0.0269	0.0477	0.0453	0.0257	0.1025	0.1554	0.1723	0.1245	0.2714	0.1394	0.2062	0.4691	0.5398	0.0303	0.0611	0.0359	0.0546	0.0164	0.1057	0.0743	0.0065	0.0603	0.0404	0.0272	0.0346	0.4178	0.3361	0.2054	0.1598	0.2033	0.1692	0.131	0.1365	0.3932	0.6171	0.3173	0.1272	0.1232	0.446
ENSG00000036549	ZZZ3	26009	8.7013	9.2654	11.8573	9.5473	6.8853	7.032	16.1294	12.2279	11.6899	10.1552	9.4985	6.3944	14.7097	17.5083	15.0597	10.9345	10.2043	10.5863	12.4621	11.2822	16.119	8.2676	11.3777	10.3962	15.5831	10.0899	14.7027	17.447	12.1681	11.846	11.8955	13.8576	12.8041	15.3711	15.292	3.415	3.1463	3.0011	1.3355	3.7271	4.3095	3.052	2.8017	7.5541	6.5268	9.5684	18.226
ENSG00000036565	SLC18A1	6570	0	0	0.0115	0	0.011	0	0.0652	0.0582	0	0	0.0062	0	0	0	0.0331	0	0.0117	0	0	0	0.0108	0.4931	0.1823	0.1193	0.0723	0.1084	0.0953	0.0458	0.0693	0.1683	0.0323	0.1292	0.1465	0	0	0	0	0	0	0	0.0027	0.0057	0	0	0	0	0.0371
ENSG00000036672	USP2	9099	1.3136	0.5861	0.8791	0.3097	0.5118	0.1983	0.7964	0.8817	0.349	0.3695	0.4601	0.3323	0.6632	0.6864	0.6026	0.2141	0.2848	0.1173	0.2213	0.5006	0.5282	0.7668	1.365	0.6766	1.0117	1.2955	0.9313	1.7375	1.3588	1.2623	1.0708	1.1546	1.3968	1.2762	0.8623	1.9058	1.5274	1.1745	4.4563	2.1327	0.701	1.3618	1.5738	1.5089	0.5163	1.3302	1.6434
ENSG00000036828	CASR	846	0.0195	0	0	0	0.1162	0	0.0625	0	0.0838	0	0.0075	0.0024	0	0.0354	0.0107	0	0.0035	0	0	0	0	0.0662	0.1356	0.0109	0.0461	0.0454	0.0421	0.0341	0.0878	0.0522	0.096	0.2135	0.2334	0.061	0.1029	0.0966	0.0975	0.0785	0.1031	0.1432	0.11	0.1779	0.0877	0.131	0.0747	0.1053	0.1604
ENSG00000037042	TUBG2	27175	3.2551	2.3949	2.0946	3.406	2.5487	2.7829	6.6288	3.076	5.1132	1.0986	2.2965	1.7195	2.1847	2.5122	1.5511	1.1877	1.085	1.5637	2.0721	2.2393	2.5529	1.4983	1.0136	0.5527	0.8113	0.8003	0.7571	1.278	1.2332	1.002	0.5163	0.5458	1.0714	3.771	4.5951	5.777	7.5104	4.3388	9.9996	11.5749	9.6422	13.2549	24.0916	3.4584	2.79	4.1266	7.1175
ENSG00000037241	RPL26L1	51121	8.5851	13.8473	12.2051	19.4719	17.3057	29.5303	25.6236	12.8405	15.1996	10.7117	20.7188	16.847	14.1576	8.996	10.4112	19.7674	10.3969	21.7158	16.5951	12.2992	12.9148	8.4164	6.556	4.6375	5.8303	9.5211	6.7326	5.0596	6.4463	5.908	3.9091	6.9762	7.4918	26.1119	30.1806	13.8616	16.0892	16.304	22.3852	27.8991	13.8648	10.6533	6.0607	8.3924	7.1069	6.5049	6.9414
ENSG00000037280	FLT4	2324	0.5028	0.4492	0.248	1.0046	0.8465	1.4687	1.1912	1.6191	0.9897	0.6205	1.1177	1.1253	0.3765	0.5545	0.7654	0.5356	0.6121	0.4593	1.2349	0.6445	1.0958	0.33	0.2568	0.1909	0.2978	0.5744	0.2098	0.2901	0.2828	0.2985	0.2805	0.4218	0.4495	1.2025	1.8129	1.2652	2.761	1.6331	4.845	3.3653	2.4725	3.5007	6.9105	1.5046	1.871	3.2388	3.1932
ENSG00000037474	NSUN2	54888	22.9713	12.9445	9.9625	25.6025	26.6711	21.5441	23.4057	27.8895	21.8595	17.5979	19.4791	35.3696	26.0328	24.1512	21.3477	26.2778	10.6434	33.9937	28.1188	26.1645	15.0875	19.2983	19.8759	24.0508	33.1338	33.2775	20.6238	18.1266	16.3922	22.2414	17.3393	30.1082	26.3965	38.9477	39.1109	18.28	19.4961	19.1596	6.7676	24.8237	8.4418	12.1342	9.7602	15.3223	14.7684	17.036	17.4038
ENSG00000037637	FBXO42	54455	2.7555	3.2653	2.4242	1.793	3.575	2.751	2.003	1.8373	2.2109	1.2309	2.1098	2.7301	4.5679	3.2202	2.921	2.611	3.0977	3.1738	3.5596	2.2301	2.9019	3.2421	3.9886	3.2685	4.313	5.3943	3.7474	3.5878	2.8949	4.2161	3.2083	4.2323	5.4239	1.6376	2.0698	1.9461	3.5972	3.2136	6.3905	4.0569	4.6843	5.3918	2.7629	10.4236	10.8033	6.0483	4.387
ENSG00000037749	MFAP3	4238	2.6877	5.0972	2.2754	4.2636	5.0083	4.2979	1.9006	1.7873	2.0484	4.8975	4.6447	5.99	4.7388	5.451	4.9428	9.939	7.6381	9.7333	11.9299	8.0834	7.8486	3.4773	4.4436	4.0175	3.7836	5.1253	2.7757	3.299	2.3945	4.1735	3.8779	3.8955	4.3935	2.9599	2.4625	2.3362	2.8801	3.1692	0.673	2.106	3.3375	2.1024	0.9387	13.1875	19.2643	4.901	4.7056
ENSG00000037757	MRI1	84245	3.1537	5.5244	5.6956	4.8465	4.3318	3.1953	1.9641	1.7107	3.2859	3.2921	4.7386	5.9713	2.7547	3.9889	2.6982	4.4689	2.8424	5.7694	3.8864	3.233	3.3409	0.9118	1.0269	1.9626	1.478	1.0881	0.9617	0.8488	0.649	1.3339	0.8741	1.1535	0.7161	3.4011	1.4349	2.9869	6.3871	6.245	15.2561	4.5928	12.1726	13.777	12.7162	2.775	5.7135	7.5092	2.9581
ENSG00000037897	METTL1	4234	5.0344	5.7282	6.0873	8.0522	10.7065	10.4162	7.535	6.7944	6.6637	5.9105	5.6052	8.277	2.3301	3.102	2.2157	6.4555	4.5054	6.2557	5.9323	4.4513	3.1108	4.784	5.3568	3.866	5.804	4.5573	7.5294	3.829	2.8458	5.5033	5.0082	3.2112	4.6035	3.9955	2.7403	3.8098	5.1552	8.6361	14.4497	7.441	8.3589	8.5557	6.1298	10.7484	11.1566	6.9832	8.5446
ENSG00000037965	HOXC8	3224	3.0559	1.3398	4.1712	2.2306	4.6604	2.5108	0.1553	0.3061	0.1014	1.1728	1.2224	1.8391	0.0827	0	0.1297	0	0.4068	0	0.056	0.0161	0.0598	0	0	0	0	0.0379	0	0.0327	0	0	0	0	0	0	0	0.0109	0	0.1071	0	0	0	0	0	0	0	0	0
ENSG00000038002	AGA	175	2.0782	4.7317	5.9259	1.8082	2.7222	1.9787	2.5343	0.9934	2.8007	2.0248	1.6975	1.4615	3.0164	2.6366	1.8353	6.266	8.1838	3.3486	6.0493	6.3117	6.9792	3.7646	4.8947	7.8128	6.3337	5.8761	6.1284	5.4443	3.7158	5.8685	7.9622	7.054	4.5525	5.6346	6.1496	2.8449	3.461	3.8843	0.8004	3.2077	2.256	2.2512	1.8742	1.082	2.1972	2.6726	2.0128
ENSG00000038210	PI4K2B	55300	2.9831	6.765	6.2045	6.9762	3.26	3.7941	2.349	1.9021	4.0319	10.4618	5.9864	8.5006	4.3653	3.6915	2.2807	5.5917	6.3326	7.5866	5.3746	5.6384	5.4663	5.948	14.3967	17.1935	12.4725	8.3983	8.5083	8.8516	9.2819	11.173	11.9953	8.8137	8.5401	0.9456	1.2152	1.8399	1.4144	2.1743	1.1519	1.1281	1.4054	1.5341	1.2414	0.7225	0.8228	1.5377	1.5042
ENSG00000038219	BOD1L1	259282	11.1927	10.6519	14.8679	9.8632	13.4566	11.3479	20.6152	13.7917	15.2946	14.4405	10.4455	8.5112	9.4604	8.8481	6.5926	7.2256	7.6119	8.4143	4.3948	4.9552	4.63	3.7392	4.2484	6.2444	3.5138	3.6063	3.7752	4.3691	4.1864	6.9585	6.4878	3.923	3.5148	21.6973	27.8052	7.1876	6.3196	8.428	0.561	5.5842	1.4974	2.0137	7.8965	9.1767	12.2346	6.2298	15.3188
ENSG00000038274	MAT2B	27430	5.4095	6.1758	10.1824	10.1722	9.1829	9.119	9.4009	6.0053	10.063	14.2811	12.1128	9.6998	9.1661	9.5026	9.6916	13.0772	21.0957	7.7742	13.8411	8.0577	12.4888	41.3547	58.9068	74.4443	44.9147	46.5465	44.4657	48.0139	42.4599	53.5195	51.7925	33.8298	35.4608	5.7267	10.0097	12.7904	10.3152	13.467	3.4749	8.5867	6.6838	6.4536	4.8463	11.0963	13.2323	10.8156	7.7887
ENSG00000038295	TLL1	7092	2.1094	3.1364	5.7901	3.6732	2.0142	1.985	0.0445	0.0166	0.3058	0.1733	0.0939	0.1373	0.0673	0.0394	0.0503	0.0546	0.3896	0.0243	0.0356	0.0389	0.0533	0.1901	0.2816	0.3636	0.1653	0.321	0.1841	0.1574	0.2628	0.2744	0.2889	0.2309	0.1479	0.1533	0.0866	0.1525	0.0787	0.0838	0.0389	0.0857	0.0471	0.0509	0.1012	0.1862	0.1613	0.2691	0.4649
ENSG00000038358	EDC4	23644	9.5335	13.9688	10.7525	7.9785	8.1534	9.8315	12.8436	8.7297	12.801	14.81	10.6225	11.0876	6.1813	8.1823	7.2858	6.9532	7.7411	4.7008	5.0097	5.2761	6.3512	0.4534	0.0966	0.6996	0.3779	0.3929	0.0974	0.3179	0.4677	0.5151	0.4896	0.8794	0.6595	7.2271	15.2599	10.1958	9.2498	12.0203	34.6641	10.7803	6.8826	13.4871	62.8492	16.5407	12.1678	10.8018	9.1997
ENSG00000038382	TRIO	7204	7.7119	8.8253	13.8005	7.1857	6.9747	5.6348	7.7335	6.8593	8.4536	8.2655	4.1251	5.7048	10.6921	19.1494	18.802	9.1554	11.792	5.8981	7.2003	3.5828	6.9336	2.1346	2.1843	2.2094	2.8793	2.007	1.6391	2.3003	2.314	1.7244	2.2516	3.0526	2.0851	5.8854	6.9419	7.8684	7.0032	6.232	1.218	5.7605	3.8158	8.5246	26.0102	25.7288	20.9225	10.5248	19.4479
ENSG00000038427	VCAN	1462	73.2099	65.128	152.566	53.5313	81.8929	24.0559	8.9696	8.7691	9.081	9.4823	5.8539	6.3519	68.375	102.196	99.8324	40.3114	37.4876	49.1128	33.9558	29.1646	49.1298	45.2493	25.8954	34.7886	53.8128	37.1212	30.9952	21.3567	33.3378	29.5701	33.5642	29.073	32.715	51.634	69.6356	53.5727	37.9558	35.2552	3.5774	24.3343	28.2637	28.2099	66.81	61.128	115.9	55.1347	100.944
ENSG00000038532	CLEC16A	23274	6.7484	7.9565	7.8516	6.1727	6.1121	4.7409	9.9173	7.5532	8.5022	5.5517	7.3266	5.4989	1.1386	1.9953	2.5616	0.9021	1.0981	1.458	0.934	0.6918	0.8109	1.0333	0.996	0.7644	0.9333	0.9468	0.5343	0.981	1.0222	1.0307	0.8924	0.8892	0.9356	2.089	2.5093	2.7209	1.7418	2.2891	2.6754	2.4786	1.8243	3.4772	5.0863	3.7826	3.3814	2.6827	3.0667
ENSG00000038945	MSR1	4481	0	0	0.3219	0	0	0	0.2144	0.074	0.0208	0.0559	0.043	0.0214	0.0065	0	0.0278	0.0222	0.0191	0.0109	0.0202	0.002	0	0.0137	0.0198	0	0.0074	0	0	0.0093	0	0	0.0104	0	0.0097	0	0.0058	0	0.0058	0	0	0	0.0034	0.0016	0.0077	0.0153	0.0201	0	0.0571
ENSG00000039068	CDH1	999	82.2186	55.5044	61.1134	100.596	74.4225	51.1568	75.9532	123.597	101.606	53.4522	50.5135	52.4098	22.762	43.6028	52.5253	1.0316	0.2057	0.8504	0.2865	3.8522	1.0135	47.3587	38.2589	35.756	26.1829	32.1215	29.3413	38.0735	46.8794	28.0988	31.1872	27.043	31.3374	51.9527	71.1238	78.2115	41.7829	54.6489	17.508	70.0276	80.678	78.6137	86.0278	68.0432	96.4885	53.0215	31.314
ENSG00000039123	SKIV2L2	23517	23.8787	11.9292	17.4255	16.7798	20.0959	12.4941	25.6919	33.2546	25.5927	13.3538	10.6511	11.9965	22.9412	26.8543	28.5765	23.1097	22.9445	24.792	29.8135	24.7063	28.8569	35.3111	29.3879	25.1367	21.5085	27.4312	27.8445	28.8795	31.5046	18.5475	25.478	20.1501	31.1099	31.2784	36.2793	21.6182	10.0478	11.8404	1.7872	13.7156	6.2978	4.2598	3.0585	13.451	13.8594	8.8962	16.6005
ENSG00000039139	DNAH5	1767	0.0984	0	0	0.0207	0.0077	0.0249	0.0041	0.0544	0.0324	0.0052	0.0014	0.0035	0.4039	0.5749	0.664	0.2365	0.1877	0.2141	0.1749	0.1896	0.2062	0.0887	0.0525	0.0424	0.0517	0.0884	0.0807	0.0615	0.1384	0.06	0.0979	0.0879	0.0935	0.2208	0.1914	0.0603	0.1103	0.0777	0.0116	0.106	0.0896	0.0297	0.0907	0.2376	0.4105	0.0881	0.3929
ENSG00000039319	ZFYVE16	9765	6.9131	2.9696	5.7001	3.5981	4.3404	2.3161	5.23	6.9065	4.8841	4.1763	3.0147	3.7901	4.8394	5.7343	7.2163	5.2611	9.0072	5.4005	11.656	6.8755	10.8574	5.1726	4.9402	4.6026	2.9544	4.4834	5.2643	5.8641	4.609	6.7845	3.2213	2.7978	3.4857	4.1152	1.6773	1.879	1.6	1.4769	0.2492	0.8662	1.4762	0.9718	1.1072	1.9203	2.9615	1.7477	5.95
ENSG00000039523	FAM65A	79567	4.3881	2.8375	3.7696	1.5852	2.6468	1.1665	1.3348	2.2096	0.9675	1.2871	1.118	1.701	1.5057	1.73	2.7665	0.5699	1.0237	0.394	1.066	0.4278	0.8473	0.3613	0.4276	0.3	0.3125	0.4992	0.4178	0.3438	0.3209	0.3663	0.5141	0.3353	0.4388	2.1817	1.7842	1.9665	2.462	2.0532	3.7517	3.1918	1.4158	2.0969	2.5642	1.2002	1.1674	1.6602	2.2773
ENSG00000039537	C6	729	0.2156	0	0.0528	0	0.0528	0	0	0	0.0105	0.0126	0.002	0.0138	0	0	0	0	0.0052	0	0	0	0	0	0	0	0	0	0	0	0	0	0	0	0	0	0	0.0064	0	0	0	0	0	0	0	0	0	0	0
ENSG00000039560	RAI14	26064	24.4905	12.2488	21.8734	9.0727	17.2186	9.3589	6.2911	5.0371	7.9961	3.8401	2.3564	4.6435	28.1049	17.2605	22.0753	16.606	11.2045	7.5884	7.7714	15.3949	10.144	64.9106	47.8336	57.7649	35.6894	58.7446	78.3116	49.4879	39.3267	34.1932	43.1393	54.8418	55.2151	98.9025	52.2119	25.2386	19.2003	27.7521	3.6036	22.4787	20.8527	12.0591	21.988	20.7466	26.8987	14.926	28.4117
ENSG00000039600	SOX30	11063	0.1833	0.1524	0.139	0.1547	0.6718	0.308	0.2679	0.1176	0.3325	0.0585	0.0439	0.0722	0	0	0	0.0171	0.0352	0.0175	0	0.0101	0.0108	0.0602	0.0606	0.1275	0.0406	0.0968	0.0522	0.0439	0	0.0565	0.08	0.0156	0.045	0.0574	0.0338	0.0724	0.0989	0.0919	0.1437	0.1122	0.2644	0.1338	0.1233	0.1268	0.0493	0	0.1692
ENSG00000039650	PNKP	11284	6.8253	15.8759	5.6578	5.8473	7.2303	15.5886	12.8414	13.5103	10.9622	8.921	7.6007	13.3573	10.2125	8.5821	6.2459	5.5012	5.4754	8.006	6.8721	9.6413	4.9492	2.2867	1.727	2.342	1.6369	2.8895	2.5058	2.3584	2.5694	1.4514	2.743	1.8664	2.6134	13.5291	7.4767	9.4228	9.5671	15.7149	39.751	16.1953	14.5582	15.3841	29.2774	3.0248	4.1505	9.7007	8.6075
ENSG00000039987	BEST2	54831	0.1702	0	0	0	0	0	0.0283	0.1059	0.0841	0.0963	0.0406	0.0287	0.2928	0.0819	0.2065	0.0336	0.0105	0.0335	0	0.066	0.0534	0.6021	0.5718	0.71	0.3185	0.4979	0.5295	0.2734	0.5462	0.2889	0.9933	0.7518	0.7065	1.4211	1.3743	1.1825	1.5649	1.7305	4.9347	2.3542	3.3865	6.7521	3.7363	1.3596	3.016	2.8663	0.5911
ENSG00000040199	PHLPP2	23035	4.379	3.8431	4.4659	4.6893	5.1526	6.7791	3.5053	4.6871	3.9846	3.2418	2.1948	2.8309	4.847	3.1807	3.4375	1.562	3.0879	1.8212	2.9827	2.7732	1.8628	2.7494	2.2327	3.1963	3.4921	3.6946	4.4043	3.4088	3.5956	2.8943	3.5648	3.2945	3.4315	2.3851	2.5673	1.8756	1.3964	2.7692	0.4468	1.5386	2.7373	2.8115	2.6652	5.2794	7.9961	6.4111	4.4733
ENSG00000040275	SPDL1	54908	6.9246	7.0403	7.0553	5.6681	8.9017	9.6018	5.8071	6.8058	4.1839	4.5857	4.2123	4.4088	16.3362	6.0003	10.3942	11.5744	14.2739	16.5695	17.0846	19.2756	12.0369	25.1531	19.7935	30.537	31.1128	26.5224	28.4437	28.4514	22.1599	16.9588	27.4758	33.7091	17.0288	29.0943	43.9402	7.3868	3.6022	4.6211	1.8187	5.8497	4.3681	2.3017	2.0235	1.9841	4.1019	6.6678	6.513
ENSG00000040341	STAU2	27067	10.2407	9.8144	8.7343	10.2681	12.4318	16.3779	7.363	10.022	7.3696	8.1843	7.6474	7.5298	10.4984	6.8894	7.1521	4.9139	8.7893	6.5797	8.3328	6.9297	9.1647	10.5067	9.6155	15.6712	14.2244	8.7355	11.8025	14.9052	11.8652	9.0672	8.2084	16.9072	10.79	7.2593	5.0232	4.3777	2.0563	4.2211	2.2065	3.8159	3.1577	1.7693	1.3961	3.9143	6.146	5.9173	6.2108
ENSG00000040487	PQLC2	54896	2.9185	2.516	3.1515	3.641	4.1094	5.1007	2.6361	3.2296	2.1108	5.4525	6.2405	6.1877	3.4038	3.4595	3.1391	4.315	6.5129	7.4728	4.068	4.787	6.2659	1.6645	0.7796	1.072	2.1105	1.9684	1.3723	1.3143	1.4676	0.5231	1.4291	1.8461	1.7086	2.9613	3.4623	4.3204	7.1193	7.0718	20.0277	5.0267	10.6402	12.6598	8.9366	4.2988	5.4316	7.5571	4.512
ENSG00000040531	CTNS	1497	5.6468	8.684	8.2145	9.7123	7.7312	9.6601	12.9852	9.2753	7.8427	10.8137	12.3481	7.6997	2.7735	3.9332	3.4366	2.6755	2.2754	5.108	3.3229	4.4732	3.0552	3.5127	1.5342	3.6412	4.7191	4.117	3.6295	1.9746	1.9795	2.6623	2.9153	3.6471	2.3467	2.4382	2.6121	5.5145	5.3911	6.9625	24.7643	5.467	5.7746	5.9883	12.4705	4.5036	5.4584	6.729	3.7118
ENSG00000040608	RTN4R	65078	0.3042	0.0577	0.5209	0.3221	0.5096	0.3158	0.2414	0.417	0.135	0.3872	0.9505	0.56	2.5077	2.2202	2.2817	0.4256	1.6301	1.1502	1.4416	1.2949	1.2697	2.0029	1.4685	1.5477	2.2835	1.7	1.0706	2.2105	2.2942	1.9033	1.6558	1.7237	2.2004	1.909	2.2516	5.0028	7.2995	7.8894	27.3774	5.5591	14.6849	13.7157	8.1436	3.3215	4.1929	12.7737	2.1617
ENSG00000040633	PHF23	79142	14.1802	10.4784	11.0522	22.9691	17.6791	17.1116	14.8661	18.9801	10.0243	17.5433	22.6501	20.6746	8.776	8.5623	9.3273	16.6417	19.1501	24.6451	16.2474	18.4224	19.1059	17.3259	14.8274	17.8164	23.6016	17.4236	14.4793	11.1915	13.669	11.0103	16.2064	20.9181	12.4039	21.7206	17.1228	22.1812	22.8985	23.3887	80.1319	20.1083	15.7207	10.792	11.8702	15.3744	13.0947	11.8172	6.5667
ENSG00000040731	CDH10	1008	0.0345	0	0	0.1169	0.0234	0	0.0139	0.2631	0.0883	0.2522	0.2345	0.1503	0.213	0.1324	0.1938	0.4228	1.437	0.3348	1.154	0.9491	1.5615	0.0213	0.032	0	0.0776	0	0.0543	0.0259	0.0258	0.0236	0.0284	0.0453	0.0548	0.0951	0.0753	0.0759	0.0645	0.0437	0	0.0393	0.0514	0.0234	0.0387	0.0139	0.1149	0	0.102
ENSG00000040933	INPP4A	3631	2.8549	3.4964	3.318	4.6317	2.8616	3.9583	3.8446	5.2611	5.1139	4.3889	5.2154	3.5275	4.2727	3.9551	4.9413	3.9011	4.8342	5.8437	3.0654	5.0851	3.5135	2.9245	4.1082	3.4508	3.0741	2.2171	2.8501	1.9405	3.2517	3.1073	2.6344	2.3389	3.1816	6.0953	3.3412	5.9315	6.4624	4.5212	3.065	5.9984	5.6956	4.2417	9.0631	15.2137	14.0397	8.2149	8.9233
ENSG00000041353	RAB27B	5874	0.3396	0.16	0.205	0.019	0.0697	0.0773	0	0	0	0.0315	0.0267	0.0152	0.0327	0.0272	0.0678	0.0526	0.1095	0.0607	0.0853	0.069	0.1014	0.3818	0.4288	0.3345	0.1309	0.221	0.1031	0.1454	0.2159	0.1551	0.2073	0.2524	0.3257	0.0999	0.0547	0.0068	0.0212	0.0033	0.0185	0.0111	0.0276	0.0148	0.0118	0.0615	0.0944	0.0879	0.1674
ENSG00000041357	PSMA4	5685	10.1921	6.4401	10.9024	17.6984	8.2338	12.4306	6.804	13.4014	11.4051	15.0366	15.0565	10.9864	19.6984	13.6946	21.2568	53.5294	42.8572	41.7203	53.3462	35.7077	24.8099	34.8313	39.1838	19.9926	22.4708	31.5221	26.5853	16.4929	17.0261	37.2887	23.3518	21.9756	19.1822	24.964	18.8229	26.7292	20.6039	22.6784	5.9166	13.7451	18.2258	10.5587	4.5412	7.4918	5.4141	5.4565	3.8925
ENSG00000041515	MYO16	23026	0.0445	0	0	0.0611	0.0492	0.0748	0.0241	0.1199	0.1245	0.0037	0.0054	0.0054	0.0254	0	0	0.0392	0.2763	0.0201	0.1484	0.0309	0.1536	0.019	0.0265	0.0088	0.0214	0.0285	0	0	0.0101	0	0	0.0119	0.013	0.0215	0.0185	0.012	0.0105	0.002	0	0.0067	0.0044	0.0058	0.0314	0.0033	0.0309	0.0246	0.0781
ENSG00000041802	LSG1	55341	19.2364	15.7259	11.5578	18.214	22.5105	18.6119	12.4022	23.116	24.4962	18.2244	21.612	28.1631	14.0989	9.8385	11.8035	28.1583	15.7873	22.0902	14.8549	18.4747	9.7219	16.8716	17.1154	16.007	13.708	12.7744	15.2546	13.2509	14.5595	17.4425	9.2354	11.707	11.8877	42.37	32.7797	13.8104	16.1181	11.7194	4.9589	9.2784	8.3046	6.5119	7.4236	17.4835	10.1499	11.7778	6.6216
ENSG00000041880	PARP3	10039	0.7537	2.6939	0.3928	0.2636	0.4865	0.4887	0.1382	0.0964	0.094	0.1916	0.1963	0.2147	0.3978	0.2372	0.7467	0.3601	0.5549	0.2333	0.3724	0.3555	0.5037	0.0581	0.1135	0.1695	0.0221	0.0894	0.0495	0.2027	0.1757	0.2153	0.3621	0.097	0.1625	0.5484	0.668	0.3332	0.8263	0.323	1.0427	0.3941	0.8842	1.0845	2.6907	0.3078	0.2075	0.874	0.4481
ENSG00000041982	TNC	3371	16.2238	25.2324	17.2779	3.1253	3.0112	5.2771	0.1873	0.546	0.486	1.3031	0.8008	0.7515	7.9596	7.4613	8.5733	45.5267	14.7207	47.2269	11.3169	33.5954	10.5399	0.6755	0.5795	0.5514	1.0904	0.7176	1.3171	0.4326	0.5596	0.8561	0.6187	0.976	0.6333	1.7889	1.7088	1.3415	1.6189	1.3368	1.3317	0.8018	1.1485	1.321	2.433	1.5148	2.0715	1.251	0.6934
ENSG00000041988	THAP3	90326	1.4886	0.8545	1.4102	1.6159	0.8425	1.0749	1.5113	2.1672	1.9673	1.2275	1.8662	1.7312	1.8269	1.9595	2.3993	4.0887	3.0621	3.035	2.9679	2.5472	3.2385	0.5933	0.5679	0.3256	0.4122	0.4026	0.728	0.6816	0.894	0.8971	0.481	0.5155	0.5143	2.8414	2.277	2.0307	1.9121	2.0968	5.4588	1.3886	1.8524	2.793	2.0121	1.3257	0.9709	1.5514	1.05
ENSG00000042062	FAM65C	140876	0.9317	0.0644	0.6796	0.2845	0.1698	0.3925	0.1734	0.6593	0.2333	0.4109	0.3375	0.3026	0.5245	0.5226	0.7281	0.3264	0.1904	0.2208	0.1565	0.3523	0.3745	0.3931	0.303	0.2617	0.3142	0.1289	0.2044	0.1533	0.3042	0.3056	0.2983	0.1956	0.0785	1.8608	1.7579	0.9738	1.8071	2.0617	1.4086	1.0274	1.1704	3.0815	10.2849	1.5253	1.2594	1.1098	1.8242
ENSG00000042088	TDP1	55775	5.2948	5.4151	5.2887	4.3651	3.8154	6.359	5.7156	6.3506	8.095	3.9454	5.926	4.4195	8.7549	9.1792	8.4927	16.1826	7.4804	10.9535	6.1548	12.9807	9.1946	10.1628	7.1029	9.7541	8.0221	5.8658	10.7946	9.1256	5.7766	7.7243	9.9178	7.5744	5.04	4.2729	7.3772	6.5454	6.0142	5.3913	7.529	3.9103	8.2672	7.9414	5.8546	9.6475	9.4151	5.73	6.6492
ENSG00000042286	AIFM2	84883	0.4764	1.3203	0.4652	0.8251	0.8591	0.9722	1.2289	1.1388	1.6846	2.4166	2.2232	1.9594	1.6361	1.7677	1.4803	2.5723	2.0057	3.0946	1.7131	2.2333	1.7719	0.6624	0.5905	0.9808	1.108	0.5807	0.9167	1.1932	0.8065	0.57	0.6646	0.6836	0.7429	1.0766	1.8959	1.2913	1.3817	1.1553	2.0267	1.7991	1.9273	2.2216	1.2464	0.9086	0.6816	0.8888	0.5336
ENSG00000042304	C2orf83	56918	0.1549	0	0.2084	0.1423	0.3648	0	0	0	0	0.0889	0.0473	0.0173	0.0481	0	0	0	0	0	0	0	0	0	0	0	0	0	0	0.044	0	0	0	0	0	0	0	0	0	0	0	0	0	0	0.0066	0	0	0	0
ENSG00000042317	SPATA7	55812	1.086	0.3379	0.772	0.6634	0.6718	0.8841	1.0565	0.8034	0.951	0.8544	0.6967	0.3801	0.6973	1.4801	0.9134	0.8892	1.6005	0.9087	1.0256	1.9194	3.3768	0.6178	0.7979	0.6063	0.7246	0.6364	0.8966	1.5802	0.832	1.0255	0.6162	0.5919	0.5085	1.9445	1.965	0.6852	0.5252	0.5271	0.2159	0.6287	0.6149	0.5539	0.5145	0.8728	0.7289	0.7543	3.1272
ENSG00000042429	MED17	9440	3.1147	1.8758	3.8986	4.143	2.6677	3.4533	6.0388	4.6433	3.9564	3.3971	3.1245	2.2188	4.8278	5.7175	4.4275	3.6855	4.2519	3.7192	5.077	3.9623	5.7843	3.7698	4.2923	4.662	6.7742	5.4277	7.3874	6.7566	4.6582	5.6895	4.3495	6.2419	5.108	3.2584	2.779	1.3651	1.4463	1.4242	0.9704	1.6898	1.7588	2.0519	1.4455	2.133	1.4317	1.8872	5.3879
ENSG00000042445	RETSAT	54884	3.1347	4.7915	5.4818	2.4794	2.4049	2.6401	4.5397	4.6062	2.3758	3.1351	3.4433	4.3252	3.5264	3.9815	2.2159	4.8845	3.1822	5.7066	3.7298	4.2514	6.5598	5.7054	4.7317	4.6927	5.4186	4.9575	4.7823	8.4956	3.8683	7.9595	4.5569	8.6514	10.8675	3.781	4.2742	5.5565	6.554	5.6778	10.9616	7.2072	7.7187	7.6541	12.3194	7.329	5.3178	9.9023	3.6959
ENSG00000042493	CAPG	822	37.359	33.8692	19.0458	30.6231	30.2904	40.5137	37.9513	21.4872	29.599	24.4409	34.0061	30.1065	11.054	14.786	9.4407	10.3116	7.335	8.9808	6.5282	9.6588	9.0046	6.5928	7.6872	5.4446	8.2607	8.0586	8.0123	9.3864	7.1239	4.817	6.9901	8.0395	8.866	11.7158	14.0497	13.7149	15.8481	8.8291	42.6753	20.2679	15.4363	23.2846	20.2907	7.2112	3.5851	5.4728	5.5983
ENSG00000042753	AP2S1	1175	9.8931	18.7136	15.1845	16.8388	14.4318	23.9066	13.311	10.9244	9.1094	30.2828	56.3058	48.4508	20.7819	29.8323	12.3231	50.9088	24.5721	58.0764	40.3432	47.7171	48.5848	34.7585	25.2368	21.3777	39.6005	39.551	34.6047	28.0719	35.338	28.2876	20.4118	31.9595	34.4476	41.4447	39.171	64.7291	52.6367	32.8815	117.227	85.285	61.3333	77.9192	36.2435	13.7152	8.0673	24.1811	11.131
ENSG00000042781	USH2A	7399	0.1085	0	0.0021	0.0607	0.0095	0.0537	0.0444	0.0352	0.0551	0.0206	0.0178	0.0251	0.1162	0.2075	0.1525	0.1962	0.0649	0.4399	0.0775	0.2294	0.1035	0.0135	0.0228	0.018	0.0203	0.0173	0.0154	0.0212	0.0417	0.0243	0.0155	0.0224	0.0407	0.0035	0	0.0112	0.0121	0.0051	0	0.0147	0.0139	0.0094	0.0169	0.1259	0.0935	0	0.5669
ENSG00000042813	ZPBP	11055	0.0355	0	0	0	0	0	0.1902	0	0.0585	0	0.0239	0.0168	0	0.1486	0.0382	0	0.0066	0	0	0	0.0217	0	0.0224	0.0184	0	0	0	0	0	0	0.0205	0	0	0	0	0.0105	0	0.0185	0	0.0239	0.0084	0.0042	0.0386	0.0959	0.0626	0	0.1626
ENSG00000042832	TG	7038	0.0057	0	0.0034	0.0875	0.1077	0.1007	0.0356	0.0667	0	0.0036	0.0143	0.0072	0	0	0	0.0203	0.0129	0.009	0.0198	0.0069	0.0103	0.006	0	0	0	0	0	0.0107	0	0	0	0.006	0	0	0	0	0.0023	0	0	0.003	0.0024	0.001	0.0033	0.002	0	0	0.0152
ENSG00000042980	ADAM28	10863	0.0615	0	0	0.0523	0.1045	0.0581	0.0123	0.0398	0	0.006	0.0022	0.0019	0.1359	0.0566	0.1321	0.017	0.0175	0.0041	0.0424	0.0464	0.0088	0.2949	0.2717	0.3827	0.3711	0.4176	0.2889	0.2356	0.2909	0.428	0.1775	0.182	0.234	0.1573	0.1144	0.0649	0.1138	0.1155	0.0113	0.1252	0.0842	0.1076	0.1401	0.2547	0.246	0.0608	0.7398
ENSG00000043039	BARX2	8538	0.0449	0	0.0943	0.0213	0.0737	0.2522	0.1409	0.0438	0.0808	0.0521	0.1116	0.0785	0	0	0	0.0172	0.0146	0	0	0	0.0154	0	0	0	0	0	0.0175	0	0	0	0	0	0	0	0	0	0.008	0	0.0315	0	0.0025	0	0	0	0	0	0.0158
ENSG00000043093	DCUN1D1	54165	4.228	3.9845	2.7144	6.1224	7.6697	7.7013	3.8978	4.3426	3.9477	5.2534	4.8741	6.3771	8.3678	10.3404	8.3093	11.3281	9.5634	10.6323	16.088	8.8944	10.0871	16.7315	27.4874	25.2637	24.5442	27.9208	16.1039	20.68	17.0098	37.6294	25.0486	31.2033	28.0596	5.4481	5.8773	2.3961	2.5111	2.2877	1.4122	1.7559	2.8959	1.2632	0.6202	5.1656	6.5675	3.9916	9.511
ENSG00000043143	JADE2	23338	18.4935	20.2148	16.2357	25.0478	27.4314	20.68	23.2465	23.2046	27.0419	24.4411	30.5521	39.7079	5.8939	5.1266	5.4393	2.4708	0.9298	3.181	1.8678	2.6343	1.8663	2.8099	4.2352	4.0831	4.2458	4.2725	3.2357	1.5754	1.4441	2.105	3.8614	3.6796	3.2165	7.3592	5.7245	3.3679	7.2213	7.036	11.524	5.4178	8.6372	7.5783	4.4205	8.0809	11.5973	8.7174	3.9924
ENSG00000043355	ZIC2	7546	0.4093	0.0468	0.3817	0.4027	0.2913	1.427	0.1734	0.2164	0.4084	0.903	1.4447	1.3131	14.5172	19.0366	18.349	9.6141	15.7719	11.8158	19.191	16.7443	18.9237	60.7632	129.204	90.3733	75.1119	67.9672	84.542	108.263	78.0405	166.089	94.96	61.4154	75.1164	42.6721	34.3603	37.4302	53.9477	80.8539	114.181	61.9013	26.05	34.6928	32.87	16.2887	15.303	76.4334	19.4818
ENSG00000043462	LCP2	3937	0.0625	0	0.0067	0	0	0	0.0081	0.0675	0.0881	0.0194	0.0022	0.013	0.0323	0.0752	0.0169	0	0.0039	0.0299	0.0073	0.0126	0.0078	0.0766	0.1144	0.1299	0.0661	0.0791	0.1598	0.0854	0.0329	0.0638	0.0626	0.0671	0.056	0.0257	0.0751	0.0256	0.0438	0.0465	0.0331	0.027	0.0445	0.0225	0.0103	0.0267	0.0409	0	0.0716
ENSG00000043514	TRIT1	54802	4.988	8.7138	9.4841	13.1235	13.9604	7.9505	14.6765	10.4693	17.2853	13.8753	14.0705	11.5958	16.5137	11.5747	8.8658	20.1632	19.8086	13.5299	16.1974	20.1265	17.4409	7.3889	10.4459	15.4226	13.4108	12.771	12.8028	11.7385	6.5503	14.6533	14.4333	12.0042	9.4395	11.117	13.1936	8.8262	9.0109	11.3584	1.9183	7.78	4.5104	4.7248	4.5964	8.3924	11.874	7.6346	7.6699
ENSG00000043591	ADRB1	153	0	0.2451	0.0588	0.0791	0	0	0	0	0.0447	0.0127	0.0071	0.0091	0.2124	0.1388	0.089	0.0275	0	0.0232	0.0187	0.0153	0.0099	0.1662	0.4179	0.5904	0.2699	0.3136	0.2614	0.2116	0.587	0.6181	0.4867	0.3255	0.3275	0.0435	0.0155	0.021	0.0557	0.0469	0.127	0.0395	0.0784	0.0886	0.0966	0.0083	0.0486	0.2313	0.1049
ENSG00000044012	GUCA2B	2981	0	0	0	0.523	0	0	0	0	0	0	0	0.0433	0	0	0	0	0	0	0	0	0	0	0	0	0	0	0	0	0	0	0	0	0	0	0	0	0	0	0	0	0	0	0	0	0	0	0
ENSG00000044090	CUL7	9820	3.6395	5.7339	9.0012	4.1985	3.4121	1.9196	3.0426	1.5458	3.9071	3.8048	3.4785	2.743	3.7604	3.9153	4.4972	5.4056	8.9324	3.9181	5.9334	5.0782	8.0545	0.5655	0.5474	1.0694	0.6674	0.992	0.5358	0.9621	0.9266	0.921	1.0806	0.529	0.9473	5.087	9.1111	7.0926	10.4542	10.812	15.7471	8.7017	7.6983	16.4956	45.1626	12.5135	10.0023	10.6211	7.9203
ENSG00000044115	CTNNA1	1495	20.192	39.8805	46.8124	35.2169	26.245	26.2766	26.5845	30.0959	33.4189	38.0371	20.1303	25.9887	39.9644	49.711	38.2217	51.3708	58.2833	37.6158	38.1638	35.3135	43.4304	25.2096	34.7805	39.66	16.2013	25.6474	20.9607	34.6064	31.0514	37.629	34.7085	22.6606	23.8732	68.2876	111.989	48.2775	55.3009	46.615	24.9165	47.4562	16.8108	34.7018	37.5105	17.3862	24.7784	34.1237	10.1444
ENSG00000044446	PHKA2	5256	2.0273	4.0287	2.4125	1.5448	2.6726	2.8904	4.9242	4.5749	5.9243	6.8766	4.9911	4.8248	2.3324	2.9551	2.8241	1.7785	2.8195	1.3653	1.5579	1.7382	2.8329	2.664	2.1214	2.735	1.9591	1.978	1.3423	2.5733	2.5769	2.2983	2.3791	3.0624	2.7571	2.5673	3.847	5.5904	4.3115	5.5613	5.4556	5.1209	3.0701	4.3704	17.5921	7.7035	8.5572	5.1074	7.0656
ENSG00000044459	CNTLN	54875	2.4095	1.7431	4.1213	2.4226	2.6883	1.8479	3.7255	3.7325	3.7293	2.4394	1.0604	1.5948	2.8887	4.9339	5.069	3.6139	4.7237	2.7938	3.3739	2.7362	4.1097	3.5481	5.3142	3.691	2.9883	2.2502	1.761	5.2973	5.2441	3.5441	3.1798	3.7801	2.4995	4.4267	6.5904	2.6494	1.3946	1.4267	0.2741	1.1984	0.9542	1.1756	1.2898	1.6778	1.4563	1.886	5.6513
ENSG00000044524	EPHA3	2042	1.2009	1.2635	1.1425	0.3575	0.5531	0.537	0.1203	0.2636	0.2927	0.4011	0.1999	0.1931	0.3391	0.6276	0.4878	0.4996	5.6936	0.2714	6.4659	0.9233	5.1486	0.1883	0.173	0.0797	0.2261	0.1175	0.0871	0.2705	0.1833	0.2983	0.099	0.0702	0.1394	0.0133	0.0894	0.1184	0.0673	0.0689	0	0.0329	0.0555	0.0453	0.0497	0.1765	0.2869	0.1862	0.2257
ENSG00000044574	HSPA5	3309	179.864	129.293	191.854	139.78	181.069	132.57	165.526	157.173	141.061	163.403	176.378	155.392	64.4258	103.815	107.888	35.6663	55.3788	61.793	42.7161	24.2491	27.1001	439.793	205.508	280.619	388.344	353.206	214.327	281.285	328.902	277.542	272.915	279.038	362.301	310.152	340.177	218.285	99.9786	144.143	62.3692	144.47	59.3721	69.1474	77.9968	48.192	57.6756	82.8951	27.7423
ENSG00000046604	DSG2	1829	45.3615	40.7785	45.2688	45.5487	34.6673	21.3766	34.8577	36.1415	21.8198	27.1694	29.58	24.2676	27.8482	34.18	62.7027	17.8905	7.7701	19.1241	9.0127	13.2733	15.3636	155.67	133.4	144.564	190.437	81.1607	178.58	119.924	225.802	96.0952	92.1378	196.151	108.386	56.6685	48.2066	49.9244	31.9787	34.2188	4.1397	30.1192	35.5721	27.2873	23.2817	25.9779	56.1209	28.1122	19.4082
ENSG00000046647	GEMIN8	54960	5.4381	2.5414	3.7402	2.9943	3.3177	2.3555	3.308	6.2247	4.5479	2.6137	2.5289	3.0846	4.5112	8.3677	7.643	3.952	3.2941	3.183	3.3067	4.4295	4.8599	9.3186	6.2912	6.4157	9.8323	13.1522	10.3166	14.6743	20.7367	15.6241	8.1555	6.0291	7.5796	14.8296	18.6753	6.9692	4.1292	6.0347	7.7856	7.6424	10.8968	11.4816	12.543	8.9662	8.8998	4.5519	10.1309
ENSG00000046651	OFD1	8481	9.1503	5.9257	6.2944	7.6549	6.6887	4.4518	17.9044	20.8723	21.5777	5.9265	5.188	5.0195	7.1345	7.824	8.8719	4.1623	5.3736	4.9313	6.7194	5.591	7.1985	6.3746	4.6778	3.756	4.3492	5.4224	5.7622	4.5309	5.3094	3.6547	4.0383	2.7749	4.6109	8.8843	10.9491	6.7896	3.5742	3.8089	0.6112	4.7911	3.4231	3.6263	6.4636	4.6574	3.3355	2.8668	9.0568
ENSG00000046653	GPM6B	2824	7.1583	6.5098	5.5254	5.8359	6.411	11.1827	7.0318	8.8467	5.3046	5.1206	4.1084	5.6336	45.713	56.4992	63.856	17.8404	38.0491	13.0777	36.3056	26.7609	41.2925	87.0888	46.2773	63.4262	66.6236	113.07	113.771	129.087	140.257	105.543	47.2328	38.2695	56.6585	13.4328	13.2349	14.1571	18.3703	14.6456	6.5046	17.2763	31.2512	15.5221	13.5843	30.591	29.2033	13.5348	13.1717
ENSG00000046774	MAGEC2	51438	0	0	0	0	0	0	0	0	0	0.1316	0.1326	0.1749	0	0	0	0	0	0	0	0	0	0	0	0	0	0	0	0	0	0	0	0	0.0432	0	0.0645	0	0	0	0	0	0	0	0	0	0	0	0
ENSG00000046889	PREX2	80243	0.157	0	0	0.0491	0	0.0549	0.0219	0.1463	0.0455	0.1111	0.0595	0.0927	10.543	10.192	12.0921	5.1811	10.0454	4.6646	11.0837	5.5016	10.6915	7.2406	9.5508	7.0193	6.2259	11.2113	14.4613	8.7344	11.0471	14.5652	8.8257	6.0217	6.721	12.383	7.0189	4.2909	2.9978	3.5709	0.4092	3.5249	4.3979	3.5335	5.1475	9.8202	12.6357	10.8359	18.9598
ENSG00000047056	WDR37	22884	3.8107	2.0296	2.6729	1.7435	3.2756	2.0049	2.9544	3.6831	1.849	3.2189	2.2092	3.6892	2.2835	2.9612	2.2825	4.3792	3.5627	2.3236	4.5027	3.9167	2.9265	3.6004	4.5175	3.3801	1.6966	2.4623	4.1276	3.3971	2.8231	3.3274	2.7693	2.0648	3.6048	4.9501	5.1398	3.0652	3.189	3.3054	2.0463	4.0044	7.9652	5.2602	5.4965	6.9278	8.417	4.5929	5.8071
ENSG00000047188	YTHDC2	64848	6.4771	4.2265	5.2252	2.9691	5.0331	5.1352	4.8437	4.5108	4.9666	3.8909	2.5008	4.3759	7.2387	5.2403	5.9237	7.9725	6.1744	4.4046	5.1635	7.5112	6.3044	4.5912	4.5975	4.6533	3.185	5.777	7.6584	7.0403	5	4.8954	3.8733	4.7391	4.544	5.6566	3.8671	2.5698	2.2966	2.5438	0.2841	2.673	2.3361	0.9577	1.196	2.3354	3.751	2.4194	5.0232
ENSG00000047230	CTPS2	56474	3.2104	4.319	2.7234	1.7659	2.8113	3.1471	3.1221	2.4234	3.1417	1.2628	0.782	1.0142	26.3109	22.3279	18.3447	16.1895	20.5928	10.7007	24.7652	30.7622	29.2171	15.6936	16.8514	15.7713	25.526	31.2524	38.5512	23.4887	26.3428	26.7341	17.5056	13.541	15.8519	9.9775	7.8015	8.9111	7.3581	9.0717	2.9387	8.7565	12.1528	4.1848	4.738	8.6548	16.981	12.2676	10.2873
ENSG00000047249	ATP6V1H	51606	5.4352	6.4505	5.4799	4.284	4.1137	8.7423	5.9044	4.879	5.7549	8.4294	5.3547	10.3776	6.8563	6.481	4.7445	9.0384	8.2356	10.5536	9.5594	10.9914	5.5068	5.3967	6.3482	7.4244	5.6583	6.9035	10.8608	6.5574	7.177	5.1215	5.2652	5.419	5.618	25.9872	11.8926	6.713	4.2896	7.7554	6.0621	7.0568	5.9855	3.8859	2.0888	2.4044	3.9892	5.7406	6.403
ENSG00000047315	POLR2B	5431	28.1006	19.9415	29.1157	19.5545	40.6385	47.953	44.9894	35.7989	29.6872	31.7998	32.1644	35.6629	40.5566	24.5349	27.3198	50.0247	46.7919	45.3235	51.2028	60.3484	39.0417	82.5983	66.7283	89.8345	83.603	105.21	121.701	59.4392	82.5807	79.1902	104.494	94.9731	106.576	77.9615	44.9239	23.9966	13.344	28.5738	4.3543	20.4772	18.006	14.389	7.256	11.7339	28.8503	21.1351	7.0278
ENSG00000047346	FAM214A	56204	1.3233	0.872	1.8108	0.7041	0.7841	0.8587	0.3485	0.4438	0.6025	0.7987	0.5804	0.6703	1.986	1.1034	1.4586	0.787	1.2423	0.9741	0.9835	1.0467	0.7196	0.6324	0.7888	1.1478	0.7906	0.8585	1.0769	0.9099	0.9557	0.7704	1.0633	0.7779	0.7092	1.7162	1.2997	0.7996	0.3809	0.829	0.2202	0.4237	0.6062	0.6012	0.4	0.6106	0.9274	2.1471	1.6313
ENSG00000047365	ARAP2	116984	0.0817	0.061	0.1764	0.0296	0.0731	0.1698	0.0729	0.0985	0.0355	0.0807	0.0627	0.0683	1.0649	0.5436	0.6974	0.1313	0.3801	0.1622	0.254	0.1509	0.1843	0.3171	0.2032	0.3318	0.3196	0.2897	0.2677	0.2802	0.3067	0.1763	0.3799	0.2833	0.1236	0.3112	0.1913	0.1359	0.0367	0.0622	0.0355	0.068	0.0621	0.0248	0.0408	0.1128	0.3903	0.3777	0.8406
ENSG00000047410	TPR	7175	17.6878	9.1473	17.4691	13.3443	15.8217	12.4471	24.2639	31.0593	20.6266	28.3584	24.9541	23.6582	44.0517	27.2156	29.5195	27.553	39.7701	39.4903	38.4656	31.7027	41.6642	8.5851	6.3292	10.3111	10.9833	6.9184	9.4338	12.0214	9.3227	8.2801	8.0677	10.1067	8.4192	87.9675	68.981	17.3701	9.7902	21.7453	2.7528	17.8714	7.3195	5.263	14.1856	14.1111	19.8082	20.6579	13.3582
ENSG00000047457	CP	1356	1.1918	0.1447	1.1687	1.117	1.0839	3.4873	0.6444	0.5576	0.3726	1.6593	1.653	1.5145	0.2999	0.5557	0.3959	0.1391	0.2081	0.2468	0.1367	0.173	0.2858	0.2471	0.1096	0.1176	0.185	0.1995	0.1595	0.1015	0.1901	0.0835	0.1564	0.2073	0.1935	0.2323	0.1058	0.1507	0.0777	0.1137	0.0176	0.0986	0.0909	0.0617	0.1563	0.337	0.3373	0.3193	1.3842
ENSG00000047578	KIAA0556	23247	2.5968	1.6391	2.8782	2.3387	2.2061	1.6243	3.373	2.5583	2.2555	3.6688	3.8633	2.4107	1.7484	2.0058	1.4597	0.7977	1.066	1.8259	1.4528	1.6288	1.3458	0.5809	0.2982	0.6615	0.7251	0.6577	0.2992	0.4834	0.4805	0.4388	0.7345	0.7064	0.4924	2.0282	1.8254	2.3931	2.0519	2.9307	5.3039	2.1647	1.933	2.366	6.3791	3.1635	3.6263	4.8409	2.3038
ENSG00000047579	DTNBP1	84062	3.391	2.5555	2.5236	2.8975	2.3172	4.1779	4.5376	3.4409	1.6139	2.6186	3.9854	3.1132	1.1388	1.4335	1.5538	0.5212	1.7116	2.0524	1.3943	0.9144	0.9233	2.0528	2.5872	2.4522	2.1069	1.553	2.0287	1.8602	1.937	1.8808	2.561	2.5963	1.6194	8.3319	8.1654	2.9028	3.242	3.3409	9.0507	2.5996	2.8477	1.9477	4.4983	4.1309	4.2313	3.575	9.0436
ENSG00000047597	XK	7504	0.2095	0	0	0.203	0.1215	0.2572	0.0708	0.1318	0.0948	0.1754	0.1744	0.1036	0.5115	0.1578	0.2071	0.6002	0.5119	0.7471	0.3363	0.6845	0.5537	1.3543	1.799	1.6798	2.0194	1.3558	1.7173	1.0792	0.9384	0.9629	1.0601	1.5728	0.6347	0.0666	0.1337	0.2838	0.3787	0.1977	0.1159	0.2095	0.5129	0.3954	0.4201	0.686	0.8777	1.0744	1.1749
ENSG00000047617	ANO2	57101	1.3645	1.2598	2.3762	3.8083	2.7901	1.9732	1.7556	2.5898	2.772	0.8034	1.1032	0.6206	0.1745	0.2518	0.3544	0.0841	0.4273	0.1088	0.498	0.1674	0.2616	0.3988	0.2906	0.3908	0.3179	0.175	0.1694	0.1971	0.378	0.3038	0.282	0.4372	0.4274	0.679	0.289	0.7173	0.6334	0.6137	0.2394	0.6758	0.5128	0.3125	1.3753	1.7832	1.1035	0.5437	2.7108
ENSG00000047621	C12orf4	57102	4.9845	5.8833	6.5657	9.0633	4.5429	4.2427	5.0793	5.162	5.8794	5.5297	7.0183	4.748	3.4929	2.8993	3.5918	8.202	6.3433	10.3265	4.6645	6.0868	4.059	5.8329	4.7797	5.4164	6.5584	4.6899	4.6062	3.2175	4.1124	6.0819	4.8199	4.519	5.3486	1.7045	1.6367	1.7668	1.4715	0.9378	0.3445	1.4575	1.5895	0.5676	0.8668	3.1699	4.3495	2.0606	3.3135
ENSG00000047634	SCML1	6322	1.3775	0.5048	1.3962	1.571	0.8952	0.2091	0.9265	2.0422	1.1908	2.2787	2.2757	1.2458	0.3091	0.2762	0.3115	1.3807	1.719	1.1729	0.7207	0.7955	0.6934	1.0989	1.3321	1.3566	1.0735	1.5102	1.6373	1.1248	2.3005	2.2099	0.8043	1.5716	1.1166	0.4545	0.1063	0.2445	0.3954	0.2751	0.0667	0.2973	0.6167	0.3052	0.7483	0.7759	0.7981	0.1981	0.3111
ENSG00000047644	WWC3	55841	2.262	2.0919	3.4129	1.3869	0.84	0.881	0.7948	1.3325	0.8529	1.1039	1.2739	0.969	9.2861	6.5969	12.1624	5.565	6.0578	5.2234	6.6092	5.5	3.3103	8.87	8.1892	4.9152	9.534	12.0453	9.005	4.5094	5.7248	8.5545	7.1818	6.3829	5.901	13.3645	6.3186	9.9749	11.9124	12.0192	12.1648	6.6982	8.1696	11.4995	16.6522	10.6424	5.3464	9.4139	5.5727
ENSG00000047648	ARHGAP6	395	1.9632	0.9746	2.0491	0.7492	1.0023	0.6238	0.0957	0.2615	0.189	0.3024	0.265	0.3242	0.1879	0.0819	0.2167	0.6926	0.5379	0.4588	0.65	0.2674	0.2773	0.0297	0.0826	0.0412	0.133	0.0666	0.1129	0.0309	0.0237	0.0671	0.0957	0.0969	0.0609	0.1421	0.1239	0.0982	0.1101	0.0709	0.0689	0.0759	0.0813	0.1084	0.1999	0.1802	0.0914	0.0575	0.5085
ENSG00000047662	FAM184B	27146	0.0615	0	0.0779	0.0431	0.1264	0.1283	0.0845	0.1004	0.047	0.0961	0.0946	0.1596	0.1547	0.1924	0.2801	0.0469	0.0726	0.0233	0.0964	0.0317	0.0482	0.0686	0.0797	0.0448	0.0667	0.0383	0.0761	0.0905	0.0396	0.0906	0.0408	0.0169	0.0468	0.2636	0.2344	0.1476	0.26	0.19	0.0555	0.2454	0.0931	0.1434	0.5042	0.39	0.1587	0.4197	0.3981
ENSG00000047849	MAP4	4134	35.8488	33.886	22.2023	25.899	38.3865	28.8559	16.2137	20.2634	35.5007	19.4245	17.1634	14.8282	11.9559	7.8832	17.3115	7.4608	5.9564	4.8983	3.3411	5.419	4.8777	9.906	8.0023	5.6462	7.4219	7.0193	6.6713	6.4887	8.8018	8.6464	6.4246	6.7612	7.3052	22.3475	19.1453	22.145	28.5057	15.163	24.0994	15.1501	15.9605	17.9362	17.0787	17.9943	11.8817	15.2882	6.0006
ENSG00000047932	GOPC	57120	11.6346	8.8448	13.2639	12.3907	9.3523	8.2457	7.7909	13.5955	16.4166	11.3692	7.8919	7.395	8.5441	8.9957	9.9907	9.5154	4.5907	6.7159	5.9542	6.9731	5.7171	26.6863	32.9353	20.8091	23.1011	19.017	24.1841	23.0635	25.9095	32.6629	17.3069	23.2328	20.1797	9.9265	7.0642	6.736	4.98	4.1679	0.999	2.6229	4.0327	2.9105	2.3106	2.6839	4.027	5.9814	3.2398
ENSG00000047936	ROS1	6098	0	0	0.0081	0.0236	0.0222	0.1067	0.0078	0.0435	0	0	0	0.0015	0	0	0	0	0	0	0	0	0	0	0	0	0	0	0	0	0	0	0	0	0	0	0	0	0	0	0	0	0	0	0	0	0	0	0.0048
ENSG00000048028	USP28	57646	64.0702	86.1277	35.5539	69.6138	70.465	91.8187	92.4246	108.435	137.329	77.2039	75.0229	66.1525	23.3844	20.7296	24.9906	17.8975	6.0357	14.3094	7.4621	21.2892	12.2119	34.8046	39.3969	27.649	26.6234	19.4369	34.3611	30.9229	31.6728	26.7725	43.2466	31.0855	23.1199	35.6593	29.6135	14.5596	14.3535	21.6216	3.9201	8.6035	12.885	19.1507	20.0873	27.2231	29.287	22.1557	14.831
ENSG00000048052	HDAC9	9734	0.9709	1.1951	0.7002	0.5155	0.4318	0.8886	0.8117	0.9201	1.2094	0.4258	0.5697	0.445	6.8742	6.1086	6.3565	0.4944	1.2386	0.3375	0.7699	0.8471	1.5068	0.6746	0.9552	0.7989	0.373	0.2369	0.6886	1.025	0.6947	0.889	0.6964	0.4806	0.2605	2.4044	2.9333	1.2071	0.836	0.9274	0.1849	0.4847	1.0803	0.8697	0.9552	2.6315	3.9479	1.4267	4.0674
ENSG00000048140	TSPAN17	26262	1.2935	1.7206	1.1075	1.2093	0.7209	0.6538	0.8111	0.5046	0.8294	0.5674	0.5991	0.5504	6.8852	7.1653	6.6302	6.1082	7.1681	5.3647	4.4744	9.7915	8.0282	7.1744	6.0648	8.7472	6.1947	4.9522	4.6537	9.7091	7.5447	5.4622	5.9768	6.4643	5.5032	5.3983	6.7924	12.1578	11.3758	9.8007	41.2483	13.4392	12.8892	20.6659	13.4827	8.8452	9.6998	9.8699	4.1818
ENSG00000048162	NOP16	51491	12.5416	8.3215	7.833	8.4379	6.3843	13.03	9.6613	10.8368	8.2154	18.9041	13.9834	10.2099	9.8904	9.9914	5.5827	8.9358	5.3496	8.6646	3.237	5.2419	5.0094	12.1885	6.7338	9.8452	12.5174	9.1883	13.3439	13.3591	13.6844	9.1062	9.1625	12.1529	14.4093	11.2112	15.1272	9.7991	10.257	11.7322	16.7084	10.688	10.8739	15.4029	8.4047	4.3879	3.9854	5.3684	4.4006
ENSG00000048342	CC2D2A	57545	4.1232	4.0939	3.4711	2.4099	2.2597	3.5467	3.8556	2.4566	2.5051	1.6611	1.2147	0.7751	2.4528	3.4864	2.9664	2.2911	3.1626	2.1323	1.9869	3.0211	5.0756	2.94	2.4556	1.9525	2.1068	2.2697	2.9102	3.1639	1.8953	2.6035	1.9684	2.4233	1.9995	3.7295	4.5914	2.1626	1.7953	1.655	0.5787	1.5812	1.3298	1.3677	1.1688	2.8583	2.5203	2.3474	4.963
ENSG00000048392	RRM2B	50484	4.8441	5.0395	9.9359	7.2317	4.3914	6.7055	9.9962	7.6448	6.4714	10.5754	9.4858	6.529	27.2826	31.1852	26.2753	22.0139	9.3032	18.3687	11.8446	16.8229	14.694	15.9207	21.6384	20.5684	24.9172	17.5658	27.5726	34.7234	24.1867	23.1527	16.1977	24.6706	17.1859	14.1166	14.7264	8.8222	6.9427	5.9231	3.4	7.6429	7.4433	4.6404	2.0424	5.2734	5.8977	10.8389	8.271
ENSG00000048405	ZNF800	168850	5.2156	1.9304	4.0998	3.6732	2.3158	4.4179	5.6758	5.124	3.0265	3.4047	3.4353	3.7348	2.7588	3.0407	1.5431	1.9777	2.0032	2.3516	2.0222	1.5856	2.5946	0.3821	0.6153	0.5637	0.5247	0.5123	0.9134	1.0974	0.5143	0.9466	0.4142	0.8598	0.7344	1.5567	1.2379	0.4762	0.3382	0.298	0.2005	0.28	0.5564	0.4043	0.5373	0.5252	0.4601	1.6867	2.8683
ENSG00000048462	TNFRSF17	608	0	0	0	0	0	0	0	0.0852	0	0.1666	0.0251	0.0774	0.0816	0	0.0699	0.0579	0.2155	0.0595	0.0473	0.049	0.1848	0	0	0	0	0	0	0	0.0657	0	0	0.0642	0	0.071	0.42	0	0	0	0	0	0	0	0	0	0	0	0.1435
ENSG00000048471	SNX29	92017	2.4387	2.4123	2.5715	2.7784	1.999	2.4233	3.7913	2.7461	2.6011	1.6115	2.0398	1.9026	1.3617	1.9283	1.0059	0.7942	1.0567	1.0011	1.1563	1.255	1.7551	0.3541	0.5075	0.3375	0.5877	0.5495	0.4629	0.4994	0.6463	0.4553	0.3823	0.644	0.8696	0.6756	0.7828	1.1782	0.8774	0.6359	0.6698	1.0918	0.9443	1.1139	1.1257	2.0417	1.4811	2.1631	2.3457
ENSG00000048540	LMO3	55885	0.5941	0.7408	0.6869	0.2829	0.2904	0.0644	0.1451	0.095	0.055	0.0173	0.0263	0.0274	0.3771	0.4898	0.3122	0.1004	0.7698	0.1217	0.4761	0.0786	0.284	2.9662	1.5506	1.6053	1.444	1.5211	1.0475	1.8341	2.201	1.8658	0.8002	1.0003	1.8348	0.4383	0.3698	0.4067	0.2372	0.2107	0.1796	0.3739	0.6069	0.4305	0.3322	0.8849	0.8697	0.9845	2.5912
ENSG00000048544	MRPS10	55173	11.8957	12.2625	11.9423	20.9031	22.8147	22.7271	20.7664	12.5597	15.4254	12.3731	20.3995	18.6856	16.8928	16.0047	18.8576	32.5785	17.7086	35.5305	36.4934	21.5602	26.0645	20.8058	19.4572	11.8697	13.5439	26.6337	18.4719	16.8352	14.257	21.2181	8.8828	20.6603	23.0399	10.0918	8.2344	10.442	8.7486	9.8277	5.6759	12.6387	9.5828	7.883	2.5756	6.0929	5.5498	7.4245	5.9476
ENSG00000048545	GUCA1A	2978	4.3181	6.9156	2.6842	4.9958	5.3777	4.8354	3.0997	2.8867	1.9241	2.8226	5.6715	5.8175	4.2706	4.1933	4.6654	1.364	0.8534	0.8418	1.6609	3.9712	2.2858	2.8077	3.0873	1.8681	3.4129	5.7917	3.2092	3.8006	3.2929	4.3362	3.5602	3.532	4.8567	1.3498	1.8848	2.1222	4.0113	2.3157	7.8484	5.676	9.1579	9.1178	3.1727	3.2659	2.1743	1.67	2.6672
ENSG00000048649	RSF1	51773	6.5485	2.987	2.95	3.9537	4.6908	2.2279	5.8915	7.3891	5.0278	2.4574	2.5888	4.1505	7.6856	6.6914	6.4338	3.3413	3.5011	4.626	6.5239	5.6054	4.9205	7.9322	10.5484	10.1393	9.9935	9.5416	7.3591	6.7724	6.9311	10.2415	7.376	11.0602	10.1249	18.1954	22.8132	4.6907	4.4036	4.1028	0.9167	6.1624	1.2504	1.2432	1.2577	3.6841	3.6616	5.1106	9.9459
ENSG00000048707	VPS13D	55187	8.9624	6.9197	4.47	6.0357	10.415	7.7492	8.3659	8.0624	7.9459	4.2213	7.4006	8.5833	6.2722	4.36	4.2332	2.689	3.4393	3.8934	4.1444	2.5918	3.2205	1.4778	2.3972	1.9228	1.9805	2.3311	1.7803	1.7152	1.6513	1.7456	1.7617	2.111	2.8725	2.1328	2.173	2.0926	3.1784	3.5435	0.4491	3.1965	2.3406	2.4703	2.8236	16.9261	17.2111	10.8551	12.8436
ENSG00000048740	CELF2	10659	1.8868	2.5638	1.3902	2.1798	2.8888	6.5123	1.0694	1.2965	1.5783	1.6192	1.4663	2.0777	5.1933	5.3234	5.5643	1.7312	1.4192	1.762	1.3801	2.0296	1.5533	5.9043	10.0452	7.7086	9.4477	9.7088	6.5909	7.6233	4.685	10.619	7.0618	8.6918	9.6123	2.9644	2.7786	2.6201	3.7507	3.5814	1.5981	2.6622	6.4843	4.1673	3.808	6.3111	7.6752	4.0825	5.5722
ENSG00000048828	FAM120A	23196	24.587	23.8707	31.4843	26.471	38.4128	26.2985	22.0725	21.0347	26.6186	20.1646	23.5799	30.0814	9.5865	8.9424	8.4235	4.9749	5.3552	6.0782	6.0111	3.4482	4.2266	13.4223	22.3358	21.3876	24.3485	27.0992	18.1712	19.3771	14.3066	26.7267	19.3549	20.2349	16.9714	9.6938	7.0463	5.7803	11.3942	10.8466	4.4368	7.9985	13.0308	12.5103	8.6813	13.2112	22.019	16.4297	12.8775
ENSG00000048991	R3HDM1	23518	7.6151	6.4476	6.0603	6.8773	12.9423	8.0616	9.8423	8.8635	10.8927	5.1856	5.9141	6.5493	4.5448	5.2673	5.3232	2.7209	3.2001	3.4453	3.6109	2.5056	2.4299	23.0273	33.6242	29.0915	41.5471	29.3705	41.6934	31.9838	19.2224	48.9775	35.0708	23.6599	31.1976	16.8097	9.8783	5.0343	5.4543	10.2621	2.572	6.2276	12.8374	13.4083	12.9263	13.3293	15.563	10.5779	18.1319
ENSG00000049089	COL9A2	1298	0.3545	0	0.1514	0.4541	0.6157	0	0.3393	0.568	0.5999	0.3643	0.3444	0.4094	1.2038	0.7869	0.5312	1.5187	3.12	1.1407	3.0058	4.9385	3.2117	0.1822	0.3994	0.3173	0.1281	0.1726	0.2988	0.1937	0.1493	0.0835	0.3276	0.1904	0.2443	0.689	1.1053	0.8277	2.2506	2.1283	3.3459	1.9597	1.3365	1.6689	8.1766	0.4076	0.3371	0.4462	0.9724
ENSG00000049130	KITLG	4254	0.4073	0.844	0.9499	0.5606	0.9359	1.0485	0.4587	0.1715	0.7148	1.2653	0.8925	0.8821	5.0264	3.3085	2.4293	9.0191	4.2285	6.9926	4.5598	10.3417	5.3737	1.5213	2.6442	4.1315	2.7701	2.5669	3.1862	2.4414	1.3391	2.5397	4.6004	4.631	2.9974	1.8095	1.2948	2.0293	1.0993	1.8944	0.2239	0.7066	0.7363	0.6654	0.3996	1.909	2.8024	2.1824	2.6065
ENSG00000049167	ERCC8	1161	1.3566	0.6852	2.9864	2.0241	2.2338	1.8137	2.3458	1.565	2.2348	2.8746	1.8137	2.3722	5.0427	3.7582	2.2838	5.3787	7.9316	6.6872	6.296	5.6886	6.0291	1.7905	4.627	4.7495	4.1839	3.2088	3.4325	3.2884	3.225	3.621	4.3446	2.7109	2.7538	3.4275	3.2665	1.9321	1.9677	3.031	1.0376	1.5919	2.1716	2.0223	1.5205	3.5815	7.0849	2.4844	5.357
ENSG00000049192	ADAMTS6	11174	1.2201	1.6382	3.5079	0.9932	1.2349	1.313	0.1335	0.1438	0.284	0.6612	0.4334	0.5412	0.144	0.0911	0.1151	0.8109	2.0464	0.8223	0.9855	0.1968	1.0279	0.2356	0.3501	0.3717	0.1817	0.1976	0.2143	0.219	0.1577	0.2309	0.4396	0.1177	0.3162	0.1251	0.1842	0.2498	0.2531	0.2991	0.0234	0.2046	0.1783	0.3502	0.7693	1.6401	1.8189	0.8089	3.2968
ENSG00000049239	H6PD	9563	1.4266	2.1683	3.9952	1.6162	1.1742	0.8858	0.4593	0.262	0.7571	2.1587	2.2368	1.6029	1.6841	1.6866	2.0958	2.1827	4.7571	1.2195	3.1411	2.3265	4.1749	0.5344	1.0282	0.9446	0.5905	0.6374	0.525	1.4272	1.568	0.6532	1.305	0.488	0.7577	0.9109	1.6428	2.0191	3.1778	2.7326	4.7321	2.3039	1.9011	4.2398	3.9727	2.2584	1.8365	3.0671	1.2126
ENSG00000049245	VAMP3	9341	15.6874	28.5346	40.8285	28.1671	23.1928	18.8726	15.348	17.5372	16.3911	21.3812	11.9014	14.7343	10.7727	13.8131	10.149	15.5383	12.7141	10.7737	6.4986	10.0243	8.3068	25.7445	34.9862	40.3918	21.0136	31.098	23.3147	42.9305	34.1234	35.2086	40.848	28.7066	27.6177	9.3253	16.7318	9.9764	11.5473	8.5841	10.4603	8.9243	8.6973	11.2645	5.6668	5.2071	8.0647	10.3723	3.7164
ENSG00000049246	PER3	8863	2.4477	2.9074	2.199	1.2941	1.949	1.2759	1.3089	1.4778	1.887	1.5786	0.9939	1.0703	0.5836	0.8104	0.6471	0.1472	0.5461	0.1472	0.3514	0.2063	0.5399	2.5811	3.9293	3.1448	0.984	1.4066	0.9708	2.4908	2.3066	2.4899	1.9262	2.4578	1.6233	1.1367	2.3274	1.2792	1.6896	1.1037	0.4706	1.7754	2.1362	3.0389	5.8598	5.3879	4.4699	2.4366	2.6162
ENSG00000049247	UTS2	10911	0	0	0.0803	0	0	0	0.0345	0.0642	0	0	0.0102	0.0074	0	0.0941	0	0	0	0.017	0	0	0.0202	0	0	0	0.0935	0.1181	0.0252	0.1759	0	0	0.0462	0.0809	0.0377	0	0	0.0481	0.0137	0	0	0.0124	0.0066	0.0392	0.0346	0.015	0	0	0
ENSG00000049249	TNFRSF9	3604	1.2459	1.6586	2.1634	0.3215	0.2014	0.3004	0.1844	0.1445	0.1792	0.0067	0.0059	0.0042	0.1546	0.2646	0.2571	0.0419	0.0039	0	0	0.0078	0.0287	0	0	0	0	0	0	0	0.0161	0	0.013	0.0082	0	0	0	0.0073	0.0095	0	0.0129	0.0104	0.0046	0	0.0092	0.0106	0.006	0.0654	0.0207
ENSG00000049283	EPN3	55040	0.0503	0.4486	0.4156	0	0.1017	0	0.0782	0.1576	0.0127	0.031	0.0584	0.0467	0.0593	0.0724	0.127	0.0283	0.0699	0.1189	0.0689	0.0558	0.0947	0.4061	0.3699	0.2937	0.1816	0.1815	0.1005	0.2181	0.2372	0.1807	0.1542	0.1517	0.0993	1.4249	1.1227	1.6187	1.1377	1.8427	4.5694	1.5284	1.4711	2.6884	3.4218	0.9272	0.7336	1.1145	2.6192
ENSG00000049323	LTBP1	4052	65.2545	63.8485	62.1172	41.4873	32.837	19.5378	3.5472	4.0903	2.1426	0.9979	1.2363	1.0284	2.9478	3.5191	5.6143	5.1329	7.6088	4.2052	4.1071	4.0203	7.8592	10.7615	10.9626	6.5702	4.9435	6.1047	6.6232	8.8352	9.5	5.9277	7.5283	6.1841	8.5119	5.1804	7.6582	9.317	7.3554	7.2936	2.1088	7.2203	5.7819	6.6515	11.4143	8.5366	16.5342	6.7029	9.9367
ENSG00000049449	RCN1	5954	45.2142	22.8663	42.6238	34.7013	28.0084	13.477	15.7882	25.2818	19.9698	23.2939	19.0836	21.2635	12.7608	24.0467	29.0666	30.7997	21.7785	16.9084	20.9565	20.7419	29.0372	14.4404	7.7841	10.6279	10.8518	10.4549	10.3151	10.5399	14.9126	6.55	7.3041	8.4294	8.2747	17.8075	23.6174	22.0779	9.8757	12.509	5.8699	17.6109	9.6543	10.8531	6.4293	3.4608	3.664	6.9572	6.5727
ENSG00000049540	ELN	2006	0.1485	0	0.142	0.027	0.0197	0	0.2201	0.1054	0.06	0.03	0.0424	0.0404	0.3112	0.2617	0.3388	0.0688	0.9729	0.0561	0.6778	0.1008	0.2222	0.504	0.1612	0.4292	0.2204	0.2709	0.1955	0.2949	0.4263	0.1672	0.2973	0.2651	0.3158	0.651	0.6764	0.904	1.0679	0.9978	1.9273	1.7217	1.7782	2.2107	1.9273	0.381	0.3332	0.3617	0.4425
ENSG00000049541	RFC2	5982	26.8267	22.6586	15.119	21.9667	19.775	24.3369	24.756	28.1256	17.4232	17.4507	16.4467	20.1967	13.2687	16.9958	23.0007	30.7682	24.2066	25.2087	31.2011	26.0473	26.7724	27.1978	11.4047	16.6305	12.3814	21.6027	21.4828	16.7743	19.1024	12.5428	16.6714	11.1788	20.7917	43.439	45.2725	23.7525	35.4496	24.7256	44.9645	37.341	23.4336	13.5712	11.4896	27.4285	20.8665	11.6895	7.1377
ENSG00000049618	ARID1B	57492	7.0426	4.8462	5.0912	4.231	6.0459	6.1857	6.3772	8.3651	4.8864	4.3648	4.0508	4.734	5.1126	6.427	8.9524	2.0172	4.2016	2.4051	4.6474	4.4158	4.7714	9.8726	7.6092	7.6167	4.9384	7.642	7.3767	7.094	7.1861	10.2403	6.6335	4.8142	7.8127	10.0424	6.575	7.0969	8.9402	7.4248	1.6635	5.4875	7.1819	7.0013	10.0883	9.1697	9.2423	8.2065	15.6521
ENSG00000049656	CLPTM1L	81037	12.1819	14.1646	8.4241	10.0704	11.9858	12.2592	11.6838	17.82	7.441	16.1458	13.5041	23.6335	10.6125	13.6448	14.3719	21.1706	16.8249	15.8847	23.3339	17.0248	16.9248	14.0894	14.9653	13.3301	12.732	21.4894	20.4934	10.0407	13.5131	18.3762	10.9791	7.0105	9.9911	13.3484	10.7789	12.7735	12.6263	15.0018	24.7069	18.1256	24.3141	25.5515	18.2648	11.561	10.3089	12.8524	6.6232
ENSG00000049759	NEDD4L	23327	2.1554	0.7059	2.3601	0.7761	1.3978	1.371	1.0143	1.171	0.578	0.382	0.32	0.4839	8.2697	8.0232	7.7852	3.1601	2.9147	1.5865	3.442	3.2298	2.3619	10.7535	11.8809	10.3082	7.3312	8.5893	14.9452	10.9006	10.3937	9.5594	9.8273	6.7071	14.0553	8.3854	5.8395	4.5324	3.8682	4.3917	3.5349	5.0187	5.7315	3.4013	5.7908	5.4009	6.8629	4.5525	8.3259
ENSG00000049768	FOXP3	50943	0.6039	0.3609	0.152	0.1407	0.3762	0	0.9896	0.6086	0.8708	0.3576	0.3688	0.527	0.1112	0.0406	0.1797	0.0469	0.0375	0.0524	0.049	0.1108	0.0696	0.0546	0.0412	0.0281	0.0812	0	0.0724	0.1529	0.0811	0.0239	0.0304	0.138	0.0601	0.0717	0.1714	0.2456	0.2382	0.289	0.3649	0.4518	0.4591	0.5334	0.7117	0.2254	0.3521	0.2535	0.6359
ENSG00000049769	PPP1R3F	89801	0.6404	1.6052	0.7053	0.3055	1.0378	0.9962	0.6685	1.3274	0.845	0.7087	0.648	0.7109	1.5071	1.2922	1.4594	2.0423	3.1254	1.5176	4.0553	3.7294	4.1532	0.8342	0.8825	0.6894	0.8772	0.8056	0.8686	0.73	1.0013	0.8304	0.9317	0.9362	0.9726	2.1241	2.1538	1.8293	2.1192	2.3157	4.1193	3.259	3.5875	2.5022	4.9194	1.0584	1.3948	3.5413	3.8181
ENSG00000049860	HEXB	3074	15.4888	16.6871	24.7331	6.2053	7.9195	10.1032	8.9513	8.7807	7.9353	14.5056	10.4183	19.2801	12.6192	11.9302	8.1339	7.7266	5.3782	8.2878	8.3621	10.6341	5.8047	7.9981	8.8206	8.7654	7.2814	10.2394	14.5343	9.2582	8.9716	9.1118	8.7682	8.4642	9.7647	11.1521	6.5712	7.0667	4.8632	8.0249	4.392	8.0831	11.7398	8.5303	4.6349	2.9084	6.0037	6.2259	4.9727
ENSG00000049883	PTCD2	79810	1.0565	1.5281	1.1778	0.8962	1.8421	2.0478	1.9388	1.4797	1.2962	1.0186	0.9704	1.1687	1.9005	1.0823	1.3726	1.2904	1.2763	1.3913	1.6043	2.3306	1.2647	2.9467	2.8682	3.243	2.4294	3.0516	4.0783	2.5193	3.0888	2.7494	4.6341	3.5105	3.5211	1.6336	1.2522	1.1795	0.7877	1.3145	0.2251	1.0937	1.6349	1.736	1.6775	1.874	3.3499	1.6694	2.1908
ENSG00000050030	KIAA2022	340533	0.1476	0	0.2389	0.0791	0.1311	0.0684	0.0599	0.1611	0.1601	0.3824	0.2707	0.35	0.2867	0.2335	0.1415	0.0484	0.3996	0.0415	0.2829	0.0846	0.1296	0.0567	0.054	0.0738	0.0675	0.0611	0.0643	0.0261	0.065	0.0564	0.0978	0.0827	0.0674	0.0968	0.1375	0.1237	0.0613	0.1303	0.0145	0.0746	0.1184	0.0935	0.1158	0.2289	0.432	0.3433	0.5808
ENSG00000050130	JKAMP	51528	5.955	4.7377	6.7778	5.1659	5.8966	6.3396	4.3468	4.929	4.0773	5.7347	5.0377	6.217	11.2779	5.6574	6.7593	9.5386	15.8791	14.1982	15.3953	15.9476	13.134	28.3913	20.8708	40.1048	39.9562	32.0134	32.4858	31.4262	23.3577	18.2801	30.9688	42.4081	21.9789	3.0733	3.5347	5.9473	2.4453	3.7511	2.88	4.1142	20.3185	10.5869	3.7582	4.0107	11.7219	7.3224	4.8909
ENSG00000050165	DKK3	27122	0.9935	2.065	1.6879	0.9592	1.2093	1.2831	0.1487	0.1766	0.2274	1.3898	1.3901	1.4695	3.4926	2.5852	2.1067	3.1228	6.1746	3.4363	4.7545	4.0124	5.0555	5.3876	4.3491	6.4498	5.3754	4.0103	4.1138	6.7217	4.8622	3.1892	4.8049	7.7985	6.8796	6.8237	8.4245	3.9358	3.2616	5.7508	16.0207	6.6708	5.8098	5.2422	4.6257	5.6446	6.4078	6.5152	3.0737
ENSG00000050327	ARHGEF5	7984	1.0983	0.2359	1.1447	1.2007	1.3026	1.8983	1.4507	1.6453	1.3282	1.4167	1.3853	1.1239	1.7595	2.7877	1.8116	0.3914	0.3208	1.2114	0.395	0.6425	0.3899	2.4665	1.1255	1.7585	1.9178	1.6594	1.3783	1.7127	1.5935	1.2639	2.2468	2.6002	2.4422	1.849	1.6829	2.7715	2.571	2.8602	5.4019	1.7944	1.8879	2.7755	3.7553	4.3851	3.8834	4.1752	3.3428
ENSG00000050344	NFE2L3	9603	12.769	10.09	13.5755	15.3012	14.1191	14.2039	15.7059	12.5249	9.1116	19.4686	18.1207	12.2264	32.0959	39.02	29.6744	10.6397	6.0894	28.6844	10.7914	6.9533	4.4413	10.6012	4.871	12.0287	19.5558	17.8229	13.7506	12.5813	13.1923	14.9758	12.9142	16.9577	9.3442	39.7204	54.0386	15.8363	17.4935	16.1664	17.3904	18.4674	30.0109	12.6419	10.3017	10.3936	31.3373	22.909	12.0941
ENSG00000050393	MCUR1	63933	6.1217	4.0855	7.7936	8.5627	6.0134	7.7875	11.8675	8.7074	5.7085	6.9349	13.4936	10.217	5.334	5.0763	5.0441	3.8696	7.2611	8.1601	7.0373	5.5971	4.9707	10.8435	11.9325	13.2683	16.1975	9.1104	9.8536	9.4859	11.4372	10.2442	11.8974	16.6903	10.0016	6.4933	5.9704	4.6225	4.3762	5.2623	7.2836	3.0618	5.6398	3.4787	2.7615	3.6867	4.0011	5.1311	3.0411
ENSG00000050405	LIMA1	51474	27.3453	17.6795	20.941	35.5008	27.1825	27.3541	23.2061	23.8728	17.5402	24.9438	28.3139	23.3861	9.9368	9.8672	9.9987	4.9684	3.4813	5.699	2.0441	2.8983	2.4725	19.6535	16.2365	20.3634	28.8117	18.693	18.0908	13.9107	16.8616	15.0773	18.3165	22.7215	10.3438	14.6829	9.1481	9.2411	6.9232	7.9826	2.5474	5.3456	4.2596	2.2068	4.3556	5.795	7.3083	5.4541	6.4237
ENSG00000050426	LETMD1	25875	2.3897	1.892	3.4314	4.493	3.489	2.8707	3.5737	3.7748	4.5171	4.8171	5.99	3.9894	3.154	2.6919	3.8368	1.1646	1.8392	1.8957	1.5843	1.8696	1.824	8.1151	8.672	8.9435	12.1645	6.7647	10.4085	8.6703	13.2163	16.9138	13.6425	15.7042	12.0981	4.3287	4.8653	8.1356	7.1378	7.5393	10.2969	8.0613	9.1583	5.3997	8.5217	8.7676	6.0755	4.8115	3.653
ENSG00000050438	SLC4A8	9498	3.8533	4.4113	5.8583	5.9616	4.0274	4.4413	4.8046	5.9837	5.3871	5.6877	6.6223	4.672	1.5536	1.4374	1.8737	0.7255	3.5376	0.8993	1.7995	1.6111	1.7334	1.1876	1.74	1.4084	1.2153	0.872	0.9101	0.9719	1.3807	1.2348	1.4424	1.1353	1.5461	0.5463	0.4788	1.323	1.3284	0.7441	0.3555	1.1034	1.2595	0.7054	1.1147	3.9066	3.2728	1.5723	1.6712
ENSG00000050555	LAMC3	10319	1.6333	3.2715	1.6869	4.2503	2.8306	2.851	3.9972	4.6579	3.9116	1.0761	1.5997	0.8137	3.3237	2.3721	4.2306	1.2724	0.4944	2.838	0.7165	1.0166	0.3852	0.4098	0.1964	0.2923	0.3245	0.4205	0.3278	0.2733	0.5095	0.5021	0.2646	0.3892	0.4553	2.3653	1.6488	2.0807	5.2513	3.4786	7.3439	3.3694	3.2342	3.0882	10.4755	2.5716	2.4462	3.0406	2.0815
ENSG00000050628	PTGER3	5733	0.0216	0	0.0817	0	0.0099	0	0	0.1458	0.0629	0.0227	0.0265	0.0106	0.0926	0.0531	0.0415	0.0038	0.0212	0.0348	0.0636	0.017	0.0207	0.2759	0.4044	0.1719	0.0613	0.123	0.1136	0.0783	0.0622	0.1015	0.1559	0.2055	0.1158	0.1723	0.0403	0.1102	0.0916	0.0769	0.0458	0.029	0.0687	0.0807	0.0968	0.1163	0.0733	0.1156	0.1995
ENSG00000050730	TNIP3	79931	0.0652	0	0	0.224	0	0.8354	0	0.0391	0.0304	0.0181	0.0098	0	0.0207	0.098	0.0267	0.0107	0.0054	0.0082	0.0363	0.0126	0	0.031	0.0216	0.0647	0.0174	0	0.0675	0.0108	0.0248	0.0281	0.0286	0.0145	0.0159	0.0175	0.0902	0.0098	0	0	0	0	0	0	0	0	0.0201	0.0601	0.0273
ENSG00000050748	MAPK9	5601	8.9582	5.8345	6.8453	5.2931	8.6255	5.7131	4.4633	8.7397	8.7979	2.3486	2.8978	3.7157	3.6696	2.068	2.9503	5.5059	3.7923	3.8228	3.1629	3.3054	2.0168	10.406	13.4396	11.5491	10.0686	8.1116	10.2257	10.0881	11.5013	14.5236	7.6723	11.3288	8.325	6.432	4.2917	5.126	5.7989	3.9167	1.57	3.3346	4.9992	3.6812	3.4025	6.8411	3.6495	3.6986	2.5597
ENSG00000050767	COL23A1	91522	0.4331	0.1913	0.564	0.9684	0.7478	0.6385	0.6156	0.4985	1.6507	0.6519	0.6308	0.6186	1.1042	0.7262	1.3857	0.3208	0.5075	0.5384	0.3967	0.7675	0.4285	0.8061	0.4866	0.4498	0.6676	0.4927	0.8694	0.7777	1.578	0.9667	0.5686	0.7127	0.7797	2.0355	3.8728	1.8039	4.4271	1.3601	3.2483	2.2816	1.9176	2.276	7.5479	0.8797	0.5135	1.2326	1.3625
ENSG00000050820	BCAR1	9564	4.0075	6.277	4.7635	3.428	3.6533	3.8199	1.6181	3.7104	4.6979	2.9346	3.0141	2.5342	7.6444	8.6077	9.9438	7.9031	2.8747	5.2141	2.8478	4.5809	2.6172	1.2002	0.751	0.9539	0.9516	0.8082	0.6458	0.5411	0.9512	0.8426	0.5971	0.7717	0.8001	8.0387	7.4528	12.1738	18.0058	12.8278	33.3964	10.1739	12.0556	18.4658	18.9481	4.554	3.9383	10.1672	6.4726
ENSG00000051009	FAM160A2	84067	4.1469	5.8775	4.4324	2.6417	2.1362	2.5563	4.8858	3.7556	5.2227	3.2668	4.3371	3.9284	3.8147	3.1823	3.6246	5.3435	3.0845	4.6122	2.6312	4.5586	3.3581	2.4097	2.6945	1.2949	2.6933	1.8923	2.382	2.9778	3.4491	3.0853	2.3263	1.81	2.0563	3.384	3.2852	5.3157	5.3588	6.4509	11.0789	3.3663	14.5921	17.5217	20.2091	8.953	12.3714	5.145	5.7812
ENSG00000051108	HERPUD1	9709	6.7807	8.6694	4.9082	5.8033	5.3094	5.2409	6.3527	10.0032	10.5338	9.1281	8.7486	7.9027	5.3703	5.229	5.5874	2.8171	1.7753	1.9851	1.8	2.1882	2.4248	6.7145	7.1304	5.853	8.7641	5.7638	9.9272	6.3387	6.3151	5.6033	7.6487	7.935	4.4182	2.6696	2.4971	2.3392	2.2716	4.1464	3.923	1.5258	3.2326	4.1124	2.6081	3.6596	3.1379	5.2609	2.2156
ENSG00000051128	HOMER3	9454	1.9964	5.6986	1.4958	1.3239	1.3144	2.1395	1.4906	2.2329	2.8572	2.1557	4.1219	2.7452	2.7924	1.8715	2.4401	4.4751	7.8882	2.5402	5.4064	3.2338	6.6256	1.3616	1.0971	1.8937	0.7564	0.7864	1.3448	1.2376	0.7395	0.8785	2.0053	1.6031	1.0655	2.6238	6.2361	6.0634	9.0529	7.0023	16.2035	6.455	10.4214	17.2327	22.2637	2.4699	2.3501	4.248	4.6198
ENSG00000051180	RAD51	5888	9.8804	10.4086	5.5832	11.3546	9.2817	15.6703	12.1798	13.1267	13.309	16.2395	16.4522	11.4629	9.8835	10.2313	10.4688	9.8277	9.2878	8.735	5.5313	10.6805	9.2644	11.9173	15.3996	18.6006	15.3936	8.7345	11.5048	17.88	13.9107	9.6799	10.8552	12.7138	8.0968	10.1916	11.4558	12.4838	8.6714	8.3335	7.8891	10.1945	10.911	10.6911	4.0489	9.1701	7.1313	8.1577	4.3692
ENSG00000051341	POLQ	10721	10.0623	9.3401	7.0107	9.2655	6.8574	7.6253	10.407	10.2102	8.1636	8.3849	5.6854	3.8196	11.522	11.0318	6.9014	5.9862	6.549	7.168	3.3692	4.3854	6.1844	3.6945	3.8166	3.2936	4.2361	2.5532	5.7484	6.3749	5.3215	4.1113	3.6079	3.9175	4.3254	8.3515	9.0995	2.8005	3.1639	2.5572	0.4103	2.7726	2.128	1.8633	2.0861	6.4084	7.3489	5.5781	12.3291
ENSG00000051382	PIK3CB	5291	8.4703	3.6883	8.0303	9.2796	7.6282	13.8076	13.6463	9.1665	10.9705	9.5572	6.1833	4.0308	4.7124	6.5247	6.0185	2.8212	2.1672	3.5102	1.7331	2.6801	3.4803	18.4859	13.8608	11.2911	14.2646	15.6285	18.5949	23.2071	13.6219	13.9054	13.2736	13.9905	12.5558	5.5448	6.1243	3.6068	2.8494	2.6436	0.756	2.7719	2.008	1.9765	0.6653	3.8124	3.1568	4.8424	6.6278
ENSG00000051523	CYBA	1535	11.1613	20.7805	22.0618	9.6928	5.3146	8.0407	15.6299	10.962	10.5307	8.4366	16.0575	9.0689	11.9153	14.3163	11.2251	11.6139	8.4145	10.7901	11.1296	14.3548	15.9227	3.0332	2.3364	3.0583	2.9555	3.5448	3.2914	5.4343	4.7207	2.3435	2.9648	3.205	3.0673	3.3461	4.1187	11.521	20.9878	18.1216	101.317	31.9514	42.8708	67.4122	40.8953	4.7102	4.3728	20.0455	7.5409
ENSG00000051596	THOC3	84321	4.415	5.5175	4.6158	3.4509	1.4445	4.6976	5.0194	3.3858	2.8255	7.5563	9.8488	10.7964	14.3154	16.2168	7.9354	10.887	8.3062	12.0762	10.7262	10.9579	13.5587	8.4786	5.1956	5.9641	23.522	16.1247	20.1368	16.855	10.0872	11.7305	12.1619	38.4862	21.0632	1.2565	2.127	3.7879	4.881	3.9788	8.3582	5.4064	7.5971	7.806	6.1966	3.0372	2.2926	5.6594	4.728
ENSG00000051620	HEBP2	23593	5.4401	2.7993	3.2536	4.7322	5.2738	3.9644	5.3973	3.7625	3.7806	3.2537	4.5638	3.6958	3.9451	5.2825	3.4706	4.9696	3.344	5.9828	4.726	4.485	5.5872	1.9295	2.5275	1.6839	3.5465	3.2726	3.2884	3.7894	2.3604	2.8153	1.7782	2.6823	2.3961	5.9446	5.1881	2.8224	1.9051	1.4613	4.2263	2.6065	1.4882	1.7816	3.0493	2.1143	1.1811	0.9008	4.8938
ENSG00000051825	MPHOSPH9	10198	5.2763	5.3959	5.4914	9.4009	6.4171	7.5856	15.9981	10.65	11.7152	6.075	7.1991	6.2548	8.5345	11.295	4.8148	8.7981	6.852	11.4031	11.1843	13.598	15.4602	2.0455	3.1671	2.3512	3.214	2.973	3.1261	3.7555	5.5494	3.9804	2.3417	4.2855	3.3088	4.6101	4.0761	2.6226	1.6907	1.0926	0.288	1.9561	1.9092	1.6321	2.0612	3.9011	4.1442	5.1572	9.3467
ENSG00000052126	PLEKHA5	54477	4.053	2.9516	3.4316	3.5031	3.3548	2.7204	3.368	1.8984	2.3064	1.4957	2.333	2.1703	11.1551	13.0622	9.2631	5.5931	6.2698	6.3123	8.4375	6.7272	7.2154	7.8198	8.6929	5.7297	8.9082	7.547	6.1706	6.9736	8.8546	7.8662	4.4196	6.3383	7.9077	23.0642	18.5567	5.603	4.731	3.4626	1.1518	7.2582	4.2124	2.6406	4.4548	6.5676	7.8272	6.6727	22.0407
ENSG00000052344	PRSS8	5652	3.3199	7.8444	3.9746	6.3903	5.2695	3.7533	16.9231	10.2367	11.4815	5.3686	11.2507	8.4429	7.628	5.6096	6.0728	1.0496	0.3173	2.4086	1.1909	2.2021	1.0865	8.843	3.9503	3.6998	4.1394	9.5795	4.7924	5.3137	5.0764	3.7767	3.4193	7.5017	10.19	17.3776	16.3548	21.1738	33.2848	32.3685	110.887	51.2708	75.4485	114.386	41.7975	16.9774	16.2029	40.5087	12.0509
ENSG00000052723	SIKE1	80143	9.9346	10.9148	7.7262	14.365	14.3412	11.9796	11.1381	13.8216	9.4056	9.0583	14.6231	15.2028	12.6564	14.2469	17.3636	12.1044	7.2214	10.5083	14.5754	14.2993	11.4285	66.1324	49.6924	45.3026	109.451	106.086	84.7989	66.8448	64.5224	76.5467	93.4483	114.729	134.998	6.443	6.1213	6.144	4.9586	4.9718	1.8326	6.5046	7.1043	5.5556	5.3234	5.2562	7.3794	7.5616	13.9577
ENSG00000052749	RRP12	23223	9.4562	6.2793	4.5248	11.7402	10.3651	9.833	10.3472	12.2849	10.1409	10.0698	12.9447	23.8933	6.625	7.1362	5.9793	8.0665	2.8323	12.3946	7.5341	9.2905	4.1687	1.7067	1.3339	2.2984	3.0467	3.9091	1.658	1.3775	1.5152	1.8394	1.8625	2.5783	4.7821	8.726	6.6443	8.0711	10.4477	11.7226	35.2799	14.0078	4.6292	10.9536	12.0233	16.8469	12.5421	9.8647	9.8433
ENSG00000052795	FNIP2	57600	6.7955	4.3467	2.8992	3.7163	5.2979	4.7558	8.5529	8.0168	8.0544	11.3493	19.4363	22.9736	3.2732	2.4157	2.1758	1.379	2.3787	1.7758	2.4326	1.1866	1.4554	2.4425	3.8232	3.0955	3.0848	4.0916	3.5093	2.9773	2.6516	3.5914	2.1788	2.9876	2.9382	0.8858	0.9953	0.8474	1.3389	1.3143	0.1591	1.2936	0.8667	0.7251	0.6601	3.4788	3.7722	2.7804	2.4088
ENSG00000052802	MSMO1	6307	31.5417	42.7463	31.5592	54.3442	56.2093	51.0599	25.8053	20.3031	23.4211	39.0756	39.2787	54.8837	38.9475	49.9482	42.7537	52.8155	39.0068	54.7613	66.6991	44.9117	43.7333	69.383	96.1604	82.0843	108.042	137.093	70.6863	124.19	84.7135	128.502	92.2054	116.236	112.07	17.4433	13.3527	16.4243	15.0802	16.0959	10.1112	12.8801	37.1881	19.2213	4.8308	14.1764	16.0758	16.1784	6.2782
ENSG00000052841	TTC17	55761	6.5236	6.3747	9.0524	8.2543	9.5718	3.047	7.0132	6.2826	7.1743	5.924	6.6786	8.0699	8.0359	7.8705	6.8394	6.9393	7.5993	6.6208	10.1722	5.4406	9.6195	4.8554	9.9236	9.0813	9.594	11.2932	8.7064	9.7712	6.8656	11.0709	9.211	9.0265	6.4903	16.0234	11.2152	4.3744	8.1504	7.5581	1.1244	5.7788	10.1797	6.1417	8.3306	10.6881	21.3538	9.1565	20.0097
ENSG00000052850	ALX4	60529	0.0922	0.5114	0.3662	0.2511	0.7882	0.1479	0.2995	0.4183	0.1223	0.105	0.1553	0.1687	0.0301	0.0236	0.0316	0.0358	0.0472	0.0202	0.0679	0.0204	0.0512	0	0	0.0151	0	0	0	0	0	0	0	0	0	0	0.0069	0.0035	0.0161	0.0109	0.0171	0.0313	0.0203	0.0191	0.0747	0.2156	0.1981	0	0.3719
ENSG00000053108	FSTL4	23105	0.3614	0.5748	0.4235	0.0659	0.253	0.0932	0.1917	0.1784	0.4267	0.3499	0.4432	0.5748	0.3246	0.4649	0.1728	0.1398	0.1014	0.1235	0.1649	0.2432	0.1929	0.2021	0.1678	0.2794	0.1816	0.4042	0.4298	0.2204	0.2195	0.1458	0.3198	0.3431	0.241	0.4155	0.2194	0.3299	1.1518	1.2068	1.3691	0.8569	0.8681	1.4793	1.7038	1.2851	2.0423	0.7152	1.627
ENSG00000053254	FOXN3	1112	5.6897	9.6079	8.1863	12.8347	16.9607	13.6642	15.7299	10.7486	17.3847	9.1526	9.2896	7.8141	18.2563	13.3769	10.4745	5.645	5.1567	4.0027	3.4627	6.0249	3.7181	7.7184	9.7505	17.3592	14.2411	12.2005	11.8116	11.0404	8.7177	16.9767	20.7581	19.3026	13.3516	9.9276	8.9145	14.0182	13.7346	16.6053	5.0082	9.5826	11.3575	12.4129	19.6564	29.2513	38.5079	19.8651	34.6489
ENSG00000053328	METTL24	728464	0.0842	0	0.7561	0	0.0731	0	0	0	0.0718	0	0.0286	0.0219	0.2847	0.1488	0.229	0.1032	1.2136	0.1305	0.5423	0.2828	0.9671	0.0535	0.042	0.0633	0	0	0.0647	0	0.0899	0.0473	0.0652	0	0	0	0.025	0.0677	0.0896	0.0755	0	0.1145	0.1531	0.1358	0.2252	0.5474	1.2978	0.093	0.9443
ENSG00000053371	AKR7A2	8574	3.6776	5.2206	7.9767	3.9884	3.2467	4.1191	3.4989	2.2643	3.598	7.4813	7.5784	6.5554	8.4735	7.9596	5.4483	17.4262	22.7953	17.9698	13.6427	12.0786	13.1437	7.5835	5.9137	6.0792	4.763	6.6525	4.4559	8.0001	6.6258	6.0161	9.0039	5.1568	5.6285	5.9858	8.5267	8.4274	14.0469	15.8258	27.0284	13.3774	14.4376	25.9717	15.1522	8.1647	9.522	11.7982	6.9844
ENSG00000053372	MRTO4	51154	10.346	13.3741	17.0002	22.9257	20.7163	18.6121	17.206	10.4113	25.2295	36.6579	32.5587	26.6165	14.0554	19.2697	17.6067	39.9691	32.6736	25.5006	24.2459	20.8562	20.1673	10.3219	10.8923	15.4814	17.073	15.3451	11.8758	10.4469	7.8599	5.6852	17.1568	9.4946	15.7279	16.5661	26.4706	22.3335	24.0889	27.2656	41.7981	19.6608	12.521	20.5072	9.0357	11.7014	8.651	8.1863	5.7624
ENSG00000053438	NNAT	4826	3.2537	6.9549	12.1244	8.4244	5.5	5.4289	7.1001	9.8233	8.8223	6.437	4.1276	4.1478	9.2032	12.9243	11.2071	0.9497	1.4968	1.1275	0.743	0.6606	1.0468	39.1315	52.3206	39.5604	20.3861	28.1517	19.4106	40.7175	36.9307	34.314	51.2796	28.1244	34.9618	22.9966	39.4282	57.0549	62.4579	54.0896	205.211	57.6236	59.13	120.488	58.2271	21.0559	21.3778	28.3148	13.6599
ENSG00000053501	USE1	55850	2.4435	1.9372	2.5359	1.6208	1.1709	0.9006	1.1629	0.7099	1.5241	2.1459	1.4678	1.5115	1.0007	1.526	1.2227	1.8238	3.2096	1.1937	1.9363	1.2703	2.3832	1.9429	1.073	1.5943	1.226	1.0884	0.6386	1.1624	1.2924	0.9637	1.0751	1.3994	1.4825	3.2431	7.8987	3.4125	2.443	2.9172	7.4296	3.7707	1.6324	2.2998	4.098	2.0126	1.6353	1.9653	2.1258
ENSG00000053524	MCF2L2	23101	0.0419	0.1007	0.021	0.037	0.0543	0.1227	0.0811	0.0447	0.1011	0.0469	0.0257	0.0405	0.2937	0.4915	0.5072	0.2134	0.361	0.2164	0.3341	0.3022	0.5884	0.1366	0.1588	0.153	0.118	0.096	0.0724	0.1302	0.0987	0.0563	0.1328	0.141	0.0984	0.2345	0.2287	0.4395	0.3601	0.3174	0.0922	0.2766	0.1566	0.4305	1.4418	1.6198	1.0892	0.6243	1.8782
ENSG00000053702	NRIP2	83714	2.3375	1.2488	2.5691	1.9779	3.1848	1.4873	5.8055	4.7704	5.7335	1.637	1.0533	0.9574	0.6766	0.5977	1.0324	0.4461	0.5711	0.6181	0.4141	0.3191	0.6486	0.1922	0.103	0.3522	0.2392	0.2543	0.0889	0.2147	0.5455	0.1912	0.2357	0.2043	0.3556	0.5545	0.7625	1.4429	1.603	0.9613	0.479	1.1737	1.0258	1.5792	4.7565	1.5312	1.8261	1.2562	2.617
ENSG00000053747	LAMA3	3909	2.7284	2.9001	4.0798	1.2378	1.0819	0.8379	0.2522	0.1869	0.2738	0.0702	0.1027	0.0651	0.0937	0.286	0.1744	0.0175	0.0831	0.0262	0.1538	0.0259	0.0394	0.3375	0.1646	0.1793	0.3117	0.1558	0.1569	0.1152	0.1059	0.0758	0.2	0.2232	0.2922	0.2096	0.3166	0.234	0.2015	0.1876	0.0901	0.2558	0.2531	0.3718	1.1777	0.4849	0.7598	0.3679	0.82
ENSG00000053770	AP5M1	55745	7.2843	6.7533	5.2829	7.1823	6.9042	4.8202	10.6768	9.1002	5.6994	7.3301	8.4731	6.4955	3.2996	4.1628	6.1806	5.6262	4.6126	4.2662	4.6833	3.4345	5.8454	18.4084	18.5997	13.1992	9.8784	10.5863	12.8509	15.4859	16.6483	11.3273	11.9054	11.6468	13.4108	2.4904	2.267	3.954	1.9358	2.2219	0.3932	1.9769	2.6837	2.0626	1.63	2.8911	5.265	1.8978	5.2735
ENSG00000053900	ANAPC4	29945	8.0914	2.2868	6.2517	8.8482	6.8925	4.2437	6.7541	13.114	8.7044	5.5999	4.479	4.7363	3.2226	6.234	6.9628	9.776	7.0682	6.8674	7.8692	7.0991	8.9603	14.5033	9.4554	12.2119	11.5518	14.1201	11.8777	12.425	14.2752	10.484	12.4503	10.8025	14.7003	5.7168	5.3289	5.5722	2.1732	3.2668	0.5711	3.4822	2.5252	1.4664	3.5273	1.7835	2.7443	1.449	4.1554
ENSG00000053918	KCNQ1	3784	0.0222	0	0.0246	0.1335	0.0324	0.0948	0.0181	0.1303	0.0659	0	0.0084	0.0158	0.1495	0	0.2233	0.0333	0.0371	0.0142	0	0.0744	0.1165	0.2143	0.2065	0.2484	0.1017	0.0776	0.0966	0.2519	0.4322	0.1705	0.1916	0.131	0.1951	0.7632	1.227	0.8774	0.8396	0.7777	1.4937	1.4433	1.2309	1.5853	1.1521	0.5154	0.4869	0.5164	1.2712
ENSG00000054116	TRAPPC3	27095	4.6504	9.4013	3.137	3.7028	3.8547	3.8723	3.8033	3.5355	2.7247	5.7585	5.0366	6.7779	4.9093	6.7564	7.9187	12.913	11.1441	11.6405	13.1866	11.3407	11.9398	38.9834	14.5071	24.8756	23.953	41.1169	31.9483	37.6656	44.5441	25.7492	29.8358	23.1144	43.0337	11.4102	14.2756	9.9911	13.0843	8.3133	11.3547	13.6068	11.2508	5.2041	3.7617	4.0229	3.0964	2.3054	1.3799
ENSG00000054118	THRAP3	9967	99.2349	39.6084	56.5622	65.5094	93.245	70.9685	84.6142	102.413	69.7965	54.9339	41.0284	51.3528	41.4679	47.1366	61.2658	37.6971	49.9413	38.7842	60.1935	66.3421	57.6523	63.1899	42.4615	55.7233	39.1887	52.7775	47.4447	48.265	52.2154	71.1975	40.1481	39.8551	50.6122	132.037	87.0029	54.3731	55.0511	46.9373	14.1258	35.4223	31.6051	23.375	25.036	32.9322	41.7885	26.4734	23.5898
ENSG00000054148	PHPT1	29085	42.2712	34.519	26.3677	24.21	19.3348	24.1115	25.6881	34.9136	17.8335	25.055	28.2148	42.8988	20.635	20.9421	21.8775	27.099	32.2646	22.6834	41.139	29.4285	35.7636	10.291	7.3743	7.6068	4.7081	7.9976	8.0718	5.5537	6.3742	6.682	8.8398	4.1769	7.2935	88.2459	59.0292	26.1442	29.3537	31.2736	58.0515	44.3246	83.1237	84.1943	70.89	2.7596	3.1676	11.1488	11.9358
ENSG00000054179	ENTPD2	954	0.4234	0.0765	0	0.1118	0.3487	0	0.465	0.226	0.1318	0.1362	0.0993	0.118	0.2401	0.5301	0.3863	0	0	0.0245	0	0.0224	0.0088	0.1376	0.1152	0.0861	0	0.0658	0.0337	0.202	0.3667	0.1494	0.2158	0.0848	0.1291	0.5336	0.5883	0.8603	1.3531	0.8749	2.8993	1.8512	0.599	0.8475	2.9192	0.2073	0.09	0.4111	0.4355
ENSG00000054219	LY75	4065	0.2458	0.3722	0	0.2033	0.3584	0.7456	0.4581	0.3858	0.5458	0.2348	0.1486	0.3078	0.2342	0.2074	0.1712	0.0094	0.0085	0.009	0.0147	0.0222	0.0174	0.3122	0.4705	0.4147	0.2004	0.5102	0.6865	0.5151	0.2683	0.3527	0.3656	0.6227	0.3977	0.1186	0.1252	0.1618	0.1433	0.1768	0.0699	0.1566	0.507	0.3009	0.2601	0.222	0.3107	0.1271	0.7729
ENSG00000054267	ARID4B	51742	3.7524	2.7541	4.1439	2.2605	3.7531	2.349	3.6446	5.4186	6.7977	3.7651	1.9	2.4188	9.4203	6.4587	6.6142	4.5697	6.4859	3.6491	9.8126	8.3501	10.086	16.6748	15.5402	16.0489	19.2881	17.5703	24.8058	14.9713	18.7953	16.6746	18.96	14.3485	15.8676	15.2273	12.3097	3.881	2.5181	3.3247	0.7291	3.5275	1.7332	0.559	1.3231	1.6665	3.1229	3.979	6.4054
ENSG00000054277	OPN3	23596	1.349	2.3591	1.3176	0.2513	0.4158	1.2203	0.4285	0.3379	0.6824	0.7718	0.9195	1.438	4.2189	4.6164	3.1871	2.6082	3.2754	3.6082	3.9267	5.3084	2.9959	3.6483	2.5875	3.6268	2.6798	3.8583	4.6994	4.4304	5.0581	3.7047	2.9747	1.922	2.9428	1.0509	0.5281	2.3792	2.315	3.7527	1.9509	3.0509	4.7456	4.2393	9.8413	5.8581	10.2652	14.1235	20.0513
ENSG00000054282	SDCCAG8	10806	6.0068	5.0274	5.7778	3.1669	6.0967	6.1268	5.6223	3.3999	4.0206	2.7814	2.9833	3.1456	2.6416	1.4254	1.775	2.7706	2.5435	2.7401	2.4346	3.7492	1.8537	0.9116	0.9411	0.9976	0.9379	1.2223	1.4566	0.6797	0.8432	0.8516	1.6594	1.1987	1.1815	4.0535	3.1738	1.2001	0.9082	1.5638	0.6799	1.3738	1.1641	1.7522	1.204	0.8968	2.0864	1.1084	2.2976
ENSG00000054356	PTPRN	5798	1.4024	1.9274	1.1986	1.4758	1.4931	2.1899	2.4715	2.738	2.7795	2.4809	2.5545	2.8499	1.7727	1.1234	0.94	1.3533	0.5947	1.0596	0.507	1.0547	0.2021	0.4212	0.3075	0.2452	0.3073	0.2826	0.1831	0.1854	0.1295	0.087	0.5189	0.2746	0.4125	0.7376	1.0578	0.9555	0.928	1.4974	3.958	0.9975	1.2447	2.9866	2.4358	0.6772	0.6017	1.7662	0.7356
ENSG00000054392	HHAT	55733	0.5354	0.3046	1.3368	0.319	0.0798	0.678	0.0938	0.1316	0.2192	0.1274	0.1731	0.1681	0.2577	0.1889	0.1952	0.5138	1.7375	0.6069	1.0823	0.5646	1.069	0.2015	0.1452	0.26	0.1919	0.2144	0.2697	0.2265	0.2208	0.09	0.0948	0.1166	0.0496	0.0204	0.0533	0.0565	0.0311	0.0416	0.1232	0.0909	0.0724	0.1081	0.1051	0.1279	0.2435	0.0505	0.3215
ENSG00000054523	KIF1B	23095	6.8615	5.7876	9.1699	6.4858	7.8634	10.1012	4.3824	6.5915	5.1656	7.9124	6.6988	7.3771	16.1218	11.0877	12.3051	6.6849	17.176	10.5588	12.4158	9.9736	14.7838	13.6022	10.61	15.8416	14.7487	9.1701	12.0449	15.6085	12.06	8.3599	10.5532	18.0983	14.2246	12.2997	9.1589	8.3984	5.1565	10.4636	2.0522	8.4936	7.0224	6.2443	5.7475	16.0251	18.8213	20.7427	7.7288
ENSG00000054598	FOXC1	2296	3.0538	2.1248	3.6147	3.4696	4.8047	11.4304	3.3617	4.0382	2.73	6.9171	7.1813	6.6778	0.0995	0.1291	0.0398	0.0459	0.2176	0.1268	0.0773	0.1152	0.0652	0.0918	0.0291	0.078	0.2521	0.0781	0.1153	0.058	0.1673	0.0477	0.1057	0.1927	0.1124	0	0.0715	0.0544	0.0126	0.0409	0.2292	0.0188	0.0046	0.0313	0.0278	0	0.0395	0.7628	0.1323
ENSG00000054611	TBC1D22A	25771	5.3903	4.6668	7.0333	5.547	5.4341	5.0902	8.2466	5.8759	3.494	4.5094	4.9592	3.3474	2.6821	3.5332	2.7018	1.7027	2.2617	3.5922	2.6205	2.6319	2.4132	2.2324	1.2151	2.6503	3.7118	3.1234	1.8751	2.1109	1.9052	2.1204	2.8688	3.3032	2.3337	3.3564	4.6486	3.089	3.5913	4.4414	16.5561	4.1272	4.176	4.9229	3.9962	3.3496	4.3975	6.3916	3.768
ENSG00000054654	SYNE2	23224	13.401	7.0219	15.0442	17.0261	11.167	10.57	28.2245	21.3503	13.1067	13.4603	20.5188	15.352	7.0699	6.0855	6.497	5.1476	18.5856	12.2211	16.152	7.6807	11.5933	0.8863	1.1955	1.684	1.95	0.9326	1.3408	1.3988	1.871	1.7011	1.8229	2.0232	1.2241	8.8918	8.0119	3.5567	3.187	3.6618	0.9058	2.3759	2.3631	1.8746	13.2197	9.1505	12.516	9.6637	17.7476
ENSG00000054690	PLEKHH1	57475	1.9042	1.7781	1.8932	3.0646	2.0013	2.4399	2.5304	2.2936	1.4963	2.012	2.4975	2.171	2.9824	2.6912	3.0691	1.1266	1.7759	1.9138	1.0278	1.3697	1.5529	2.3225	2.2091	2.0049	2.7642	1.8597	1.8387	2.1229	2.3544	2.1931	2.7797	3.5727	1.9832	5.6267	3.7341	6.6665	6.9053	7.7828	5.9072	5.3916	4.6756	4.5898	16.408	5.639	6.455	3.5367	5.9856
ENSG00000054793	ATP9A	10079	6.834	5.968	10.3903	8.4038	7.9204	6.4343	4.2423	5.3256	5.5486	9.7329	10.8345	6.7724	3.0563	2.7828	3.561	1.7711	8.2037	2.4879	4.9007	2.2914	2.9909	4.6391	5.6831	5.122	5.3732	2.5878	3.9894	3.1584	4.6732	4.4664	4.6664	5.6899	4.355	2.1934	1.7864	2.9932	3.4985	2.8878	0.7801	3.6269	3.2564	2.24	4.1331	9.0135	7.7747	4.9072	3.8169
ENSG00000054796	SPO11	23626	0	0	0.4003	0	0.0863	0	0	0.0349	0	0	0	0	0	0	0	0	0	0.0239	0	0	0	0	0	0	0	0.0378	0	0	0	0	0	0	0	0	0	0	0.0153	0	0	0	0	0.0038	0	0	0	0	0.0575
ENSG00000054803	CBLN4	140689	0	0.2622	0	0	0	0	0.0834	0	0.082	0	0	0	0	0	0	0	0	0	0	0	0	0.1513	0.1121	0.3229	0.0429	0.0302	0.0211	0.0286	0	0.0293	0.0222	0.0564	0.0572	0	0.042	0.0084	0.0417	0.0565	0.0455	0.0137	0.0177	0.017	0.0058	0	0	0	0.0171
ENSG00000054938	CHRDL2	25884	1.2169	0.5226	0.9164	0.4876	0.1677	0	0	0	0.1935	0.0466	0.0641	0.0366	0	0	0.0639	0	0.0279	0	0	0.015	0.0191	0.1758	0.094	0.098	0.0629	0.1166	0.0823	0.0635	0.0766	0.0938	0.1977	0.1808	0.0792	0.1061	0.0166	0.2262	0.1953	0.1515	0.3241	0.153	0.1015	0.1339	0.1254	0.0459	0.0803	0.2136	0.1195
ENSG00000054965	FAM168A	23201	6.5424	8.4725	8.0464	7.758	5.7331	6.0863	4.4341	7.292	6.1207	6.7199	5.3	6.7723	5.4671	4.2005	7.7986	4.5618	5.2446	3.4695	6.8967	3.9743	3.3682	2.4017	4.0147	2.9663	3.3163	2.2632	2.6757	1.578	3.2301	3.1134	3.3206	3.1708	2.137	5.0901	3.9533	6.2386	7.3554	4.6317	8.2884	4.3488	5.4498	5.6338	11.3308	9.7224	6.3867	6.1475	4.3535
ENSG00000054967	RELT	84957	1.2496	0.774	0.8337	1.2646	0.8604	0.7764	1.138	2.5367	2.1378	0.8317	1.2606	1.6534	1.795	1.1825	1.3559	1.5865	1.6512	1.4732	1.4287	1.0782	0.9621	0.5028	0.445	0.3754	0.4095	0.3409	0.249	0.3475	0.3316	0.4589	0.353	0.3275	0.5681	0.7442	0.6588	0.8589	1.8105	0.9241	2.6454	1.1002	1.2509	1.5617	3.5905	1.1831	0.5872	1.0991	1.3217
ENSG00000054983	GALC	2581	1.5569	0.4774	1.4759	1.1166	1.3015	0.2236	0.4852	0.5583	1.3615	0.9042	0.8076	0.6865	1.7747	1.043	2.1259	4.5438	5.7088	2.8204	3.2304	3.2805	4.9166	6.1416	8.2428	4.4631	2.3038	2.579	3.3037	4.3038	4.4597	6.4488	3.1073	3.0538	2.7979	2.3101	1.9087	2.3456	2.6661	1.3466	0.5919	1.1736	2.8432	2.457	1.8341	2.9669	3.0261	2.352	1.75
ENSG00000055044	NOP58	51602	65.0658	64.1652	60.9224	81.5448	91.2003	84.4482	64.6539	127.283	150.033	88.2095	62.9971	53.756	42.9072	46.3434	47.9684	56.8966	27.1879	35.3327	32.373	36.4491	27.5893	75.8351	95.8711	57.023	66.3874	50.612	58.9752	41.9625	42.6515	86.4539	43.7021	70.2877	48.3888	69.7576	86.9556	45.4084	39.1409	24.4778	6.7356	19.7084	17.7555	10.2096	9.9075	9.6685	12.8002	13.2631	14.9812
ENSG00000055070	SZRD1	26099	59.2156	47.6871	57.6086	44.8438	49.5086	55.7949	44.5055	43.4212	59.4484	16.5067	20.0629	19.3799	10.2423	8.0041	10.9833	9.62	8.1494	5.7275	5.6365	7.2942	5.4785	4.5275	4.1136	3.8524	5.3883	4.4321	4.4581	5.5784	6.3512	5.5407	4.5215	5.1471	5.2944	9.4425	7.0601	23.5593	19.9795	27.4264	77.8781	13.831	26.947	33.9775	13.3654	13.4375	12.8704	18.3934	3.5634
ENSG00000055118	KCNH2	3757	3.463	3.7528	2.139	3.8299	2.7882	4.2322	4.7975	5.7581	7.1432	4.6897	5.6584	5.1123	0.4348	0.2004	0.5118	1.025	1.2513	0.4837	0.9738	1.4048	1.6025	4.6375	4.7941	3.0447	2.7422	2.4196	3.2462	3.8233	3.7619	2.5957	5.3816	3.123	2.0781	1.3172	2.1569	1.7662	3.7777	3.5925	6.4461	2.4012	4.0246	10.3782	7.8316	2.2414	1.7469	4.1985	1.0891
ENSG00000055130	CUL1	8454	30.8084	35.7254	24.8109	26.8681	29.1745	39.3233	29.8545	29.47	37.6819	17.0512	20.8156	16.56	36.2877	34.8376	37.2351	38.1663	26.3335	24.5174	19.1428	28.2572	25.5337	30.1096	26.1558	27.8595	24.11	17.4859	34.7409	25.3045	16.3539	20.2341	27.9992	21.0402	13.4456	25.1053	44.7043	28.5864	22.8116	22.5041	5.7176	15.1251	23.3748	21.5481	15.3284	17.8471	18.109	16.761	14.8702
ENSG00000055147	FAM114A2	10827	3.3648	1.6761	2.4793	2.8915	2.827	2.3076	2.5012	3.1504	3.1147	2.0634	1.957	1.5317	2.7209	2.1272	1.9693	4.3161	5.6695	4.0804	3.2985	4.4879	4.7909	3.2804	4.3978	5.4324	3.6981	2.2294	3.3414	6.2818	3.737	4.5391	3.4076	3.7386	2.1084	2.3268	2.6979	1.4764	0.8648	0.8388	0.2184	0.8982	0.8517	0.6386	0.3104	0.9208	1.0591	0.8913	1.2734
ENSG00000055163	CYFIP2	26999	2.7808	3.9863	1.9678	2.89	2.0433	4.6797	3.8638	3.852	3.8392	4.2887	3.6082	2.3502	6.6589	6.2276	4.8389	2.6097	3.4652	2.5702	1.2192	2.1819	3.014	5.9483	4.2924	4.1618	4.6154	2.9635	5.6515	7.947	6.7334	4.8217	4.9977	5.5772	6.7788	8.8783	13.1697	7.4339	11.4668	9.8381	12.8037	10.7539	6.4968	10.3176	10.2993	10.6127	10.4819	9.2186	8.0857
ENSG00000055208	TAB2	23118	12.7373	9.6845	13.7969	8.5043	7.5909	16.6399	12.6571	8.3137	9.4126	12.9936	9.0917	5.4509	10.1706	17.2821	14.4079	7.4626	7.1518	6.5201	4.6176	9.4146	10.9894	20.9596	19.6003	16.4107	16.2951	18.7649	22.9105	24.7831	13.7761	18.3185	14.6908	19.7751	15.8162	19.5786	19.2783	13.2528	10.0389	10.4622	2.7645	9.343	19.3381	15.6968	11.5111	26.0906	21.8239	16.566	31.7645
ENSG00000055211	GINM1	116254	7.2427	7.2655	14.7351	6.8316	5.2223	4.3695	6.7887	5.2162	5.6657	6.2103	5.7543	4.2291	10.5966	12.8273	10.3332	8.9072	7.9677	9.2591	9.4973	9.6184	11.8622	9.8493	11.8731	12.3125	15.4637	12.3819	14.2805	20.6126	14.2948	14.4441	10.6644	13.1345	11.8082	8.7099	8.6159	3.9171	4.328	3.0644	5.3256	5.5157	3.471	3.4568	2.9154	1.7585	1.7003	5.4774	5.794
ENSG00000055332	EIF2AK2	5610	4.8819	3.826	5.1773	2.5241	1.7795	1.8661	1.5486	1.1437	0.8714	0.8704	0.7573	0.9583	18.6038	21.1233	12.5242	5.1224	5.377	5.64	5.3045	6.9458	9.0682	13.009	16.7781	15.6065	15.5604	13.9897	17.3267	31.2757	17.1682	22.9957	13.4312	22.6699	18.823	14.2884	14.4834	5.9377	4.0436	3.3432	1.7443	3.9559	8.9273	4.0476	3.2073	7.2497	7.0829	14.3517	9.9058
ENSG00000055483	USP36	57602	10.4554	8.9275	6.1466	9.2739	10.9439	12.3869	16.4181	11.4661	14.2031	9.0755	11.7407	9.1027	4.2857	6.9146	4.8394	1.7992	1.4326	2.0995	1.551	1.8909	2.4256	7.6785	8.2134	6.4992	14.3442	13.1345	13.4214	11.9926	7.5195	8.2941	6.1483	11.8995	12.3635	6.5717	6.4493	9.1827	8.3689	5.7235	19.4242	10.4436	5.0346	8.0922	15.7375	6.9706	3.8533	4.417	7.3114
ENSG00000055609	KMT2C	58508	21.5763	24.4444	19.968	32.2097	30.4502	31.6199	65.4049	42.1125	43.5862	19.8907	22.3722	19.2524	7.6805	9.4442	5.0765	3.6873	4.0299	5.6073	5.109	4.5826	6.853	1.6837	1.9469	2.1581	3.1279	2.7374	3.2218	2.5703	3.055	3.2198	2.0069	3.0191	3.0185	5.87	5.9764	4.0206	2.7828	1.9529	0.2342	3.4888	3.675	3.2833	6.8705	12.2367	10.4339	11.4436	28.8623
ENSG00000055732	MCOLN3	55283	0.71	1.065	0.8247	0.9399	0.5676	0.7155	1.2248	0.2946	0.9615	0.5269	0.853	0.7032	1.484	1.4603	0.9561	0.0954	0.0553	0.1061	0.083	0.1807	0.1197	0.9755	1.1666	0.5663	0.8301	0.8575	0.705	0.4411	0.5592	0.6452	0.5523	0.6854	1.121	1.1728	0.9138	0.7567	0.6709	0.5452	0.1914	0.7763	1.7119	0.9517	1.2054	0.5651	1.2674	0.4418	1.5451
ENSG00000055813	CCDC85A	114800	0.3299	0.2485	0.507	0.0308	0.4382	0.0302	0.1894	0.0866	0.2073	0.0565	0.1113	0.0667	0.0232	0	0.0761	0.016	0.0654	0.0197	0.0333	0.0097	0.0216	0	0	0	0	0.0246	0	0.0311	0	0	0	0	0	0.1553	0.067	0.1118	0.0786	0.1043	0	0.1189	0.0691	0.0858	0.2307	0.2372	0.4478	0.3934	0.9498
ENSG00000055917	PUM2	23369	16.0719	12.7604	14.1098	19.7976	20.1675	24.1081	19.1731	21.593	16.7615	14.1316	21.9968	24.0685	17.0733	19.8661	27.9992	10.0946	10.3416	8.8366	20.5641	11.1691	14.9185	31.3024	40.862	24.0358	44.4889	48.6663	49.1497	35.8806	35.719	41.8383	33.4938	39.2365	44.576	14.4832	14.9685	14.6633	14.3863	14.7573	2.9896	16.663	23.2562	14.5152	10.4595	92.1797	93.7351	52.4778	62.6715
ENSG00000055950	MRPL43	84545	6.5051	6.3695	3.5303	6.7067	5.3084	4.2992	5.1618	5.0783	4.1722	4.8827	7.1634	12.3894	6.283	6.1103	4.8796	7.711	3.5564	9.0561	8.1163	10.2122	5.4692	15.2552	10.9423	14.0464	13.164	15.3562	8.39	9.488	9.2133	10.3942	18.3147	18.8115	28.7329	5.2402	5.5013	8.9574	12.5839	12.2884	35.9761	19.8823	14.8672	24.2873	14.4143	4.9069	5.2034	7.9553	6.3104
ENSG00000055955	ITIH4	3700	0.0602	0.6556	0.0057	0.0997	0.1153	0.3567	0.1259	0.088	0.2797	0.0419	0.0863	0.1122	0.0378	0.07	0	0.0576	0.0881	0.0531	0.1097	0.0712	0.15	0.0121	0.0487	0.0265	0.0139	0.0385	0	0.0114	0.0239	0.0141	0.0299	0.012	0.0358	0.009	0.0445	0.0834	0.1658	0.0857	0.1689	0.1869	0.0706	0.143	0.5115	0.2191	0.1367	0.0971	0.3068
ENSG00000055957	ITIH1	3697	0.052	0	0	0.133	0.1069	0	0	0.1249	0.0645	0.0206	0.0194	0.0119	0	0	0	0	0	0	0	0	0	0	0	0	0	0	0	0	0	0	0	0	0	0.0147	0.009	0.0053	0.0064	0.0057	0	0	0.0026	0.0049	0.015	0.0057	0.0052	0	0
ENSG00000056050	C4orf27	54969	8.7423	3.5579	7.3107	7.093	12.5998	9.599	6.1846	4.5993	7.6341	6.877	6.6015	9.4484	10.4337	8.6769	8.5776	17.9901	22.2195	20.1717	33.8115	13.1247	21.6728	14.3988	34.1783	27.7015	29.5476	38.9153	28.9326	26.5117	14.2583	30.9706	23.7979	25.8178	17.9783	23.9544	21.4271	9.3817	10.0718	12.7281	3.3685	9.0567	7.2815	3.2428	0.3674	1.0301	2.0011	4.0536	1.9527
ENSG00000056097	ZFR	51663	25.7414	25.8196	27.4446	29.5194	45.1352	27.2607	20.9881	19.8753	22.2518	13.2279	15.19	18.519	19.5956	24.3403	17.0293	27.5723	26.199	21.6179	29.4724	20.1117	20.5074	12.2388	25.0604	19.5092	17.6237	14.2357	20.3024	18.1455	13.0714	26.3528	18.3903	12.3445	13.7326	33.5765	21.4746	8.2936	9.9632	18.8466	2.9256	11.2604	16.8536	14.9598	13.1891	51.7042	73.1561	28.5995	28.5324
ENSG00000056277	ZNF280C	55609	2.4182	3.8231	1.6065	2.991	4.8413	1.475	4.3315	2.7454	4.7399	6.8072	7.0032	7.9452	8.8962	9.3107	7.4415	9.1075	9.877	8.9702	7.3702	10.7191	8.6554	3.7206	8.8783	7.0246	8.9174	9.6921	17.3969	10.1696	6.8013	9.6694	7.5574	6.376	4.8877	4.0383	3.3395	1.9978	3.0551	3.6092	1.1239	1.9988	4.5612	3.6282	3.3539	6.6769	11.1974	5.1563	6.1099
ENSG00000056291	NPFFR2	10886	0.0417	1.3414	0.5516	0	0.2031	0	0.1499	0.1909	0	0.1549	0.2111	0.2004	5.5156	4.0417	2.8294	0.3309	0.1573	0.1909	0.159	0.2575	0.1452	1.8689	2.0534	1.7631	2.6523	2.3018	2.8704	5.657	3.2221	8.8982	0.2076	0.1882	0.138	0.0509	0.049	0.0856	0.0114	0.1621	0.0637	0.0754	0.148	0.0053	0.0452	0.2313	0.2276	0	0.0744
ENSG00000056487	PHF21B	112885	0.5801	0.6077	0.4274	1.3525	1.7355	2.9501	3.8643	3.2011	5.2056	1.349	1.0187	1.0466	3.3532	3.4417	2.1801	0.85	6.629	1.1153	3.2607	1.5205	2.244	3.8083	7.5377	9.7404	4.9678	4.0672	4.3479	5.0583	5.5451	5.7365	6.838	3.8819	5.6494	4.8489	7.7398	6.2138	8.8922	10.3078	6.9146	7.6669	5.3485	9.3124	20.7344	6.6484	6.7454	5.6199	13.0618
ENSG00000056558	TRAF1	7185	0.3548	0.5169	0.4048	0.1331	0.1528	0.3223	0.1862	0.1274	0.1069	0.068	0.0686	0.0661	0.3263	0.5042	0.2414	0.2835	0.6467	0.3308	0.455	0.3267	0.7476	0.1083	0.1731	0.1975	0.0833	0.0766	0.1286	0.1724	0.2094	0.1917	0.3202	0.1216	0.147	0.6372	1.2766	0.8223	1.4599	1.2989	0.6173	1.2446	1.1238	2.1189	4.0225	2.4751	2.5382	1.0399	2.3668
ENSG00000056586	RC3H2	54542	6.4207	7.6698	12.6639	8.6516	7.8511	9.3576	8.4749	5.1493	11.2042	15.6034	12.4507	9.3398	6.8895	7.7573	9.424	9.4075	13.9274	6.4651	9.0429	6.6466	9.6535	6.3166	8.6989	11.256	6.6132	5.834	6.2591	8.1588	7.9013	9.6207	9.3481	4.4375	5.6737	3.278	3.6649	4.4994	3.7198	4.3865	0.8128	2.5644	2.6088	2.736	3.0308	14.9479	15.6136	10.4553	8.706
ENSG00000056736	IL17RB	55540	0.6112	1.6559	2.5285	1.8603	1.8494	1.1449	1.782	1.5418	2.4074	2.0645	1.1456	1.0994	1.9288	2.4903	2.4421	1.6832	2.8093	1.745	1.9386	1.4789	2.651	1.7177	3.5091	2.9169	1.4637	2.6494	2.0188	2.4685	2.189	3.0421	4.1719	2.3608	2.4724	2.4674	5.1603	5.1454	6.56	5.0732	3.6239	5.5173	7.4305	8.5429	18.2354	3.9953	7.5105	4.2833	4.2779
ENSG00000056972	TRAF3IP2	10758	3.2149	4.188	3.5227	2.0082	2.1522	2.0714	3.814	2.4551	4.8323	4.2089	3.1107	3.1551	1.6652	2.0249	2.053	0.3639	0.4609	0.2231	0.2005	0.3853	0.4281	2.843	2.4339	2.6362	2.3236	2.6469	1.4673	3.1982	3.0581	3.3965	2.2062	2.6068	2.1489	1.8299	4.2343	3.4888	2.2188	2.8813	9.7004	2.8834	2.2365	3.0088	4.3185	4.4697	3.9771	2.5676	2.9355
ENSG00000056998	GYG2	8908	1.1145	1.7923	3.1956	1.3817	2.3231	1.2	0.9831	0.7257	0.6498	1.2549	0.5426	0.9142	8.5174	16.8669	15.5921	16.472	20.1241	15.1999	14.2039	11.2139	18.1653	15.4591	19.1572	14.6739	31.7496	27.1582	17.5536	32.7549	26.8177	20.1117	13.3727	17.5344	13.2086	9.1421	12.6364	26.7991	22.254	20.8044	21.1435	20.6244	12.1823	26.7965	21.7843	27.8328	21.8575	14.3626	6.3666
ENSG00000057019	DCBLD2	131566	2.3923	2.1027	4.2019	1.7492	2.8637	1.3883	1.2816	0.9738	1.4367	4.2208	2.6331	2.7928	10.1521	14.8601	14.053	19.0938	14.6508	18.8477	13.2753	11.7627	19.3192	21.9946	17.2824	19.265	26.4667	19.207	14.2629	15.4017	27.037	22.2885	16.3536	15.8368	15.8094	4.5181	6.4545	10.9108	7.1736	6.0939	1.3245	4.5815	7.2284	6.987	6.6142	12.0926	16.5342	12.4374	11.8687
ENSG00000057149	SERPINB3	6317	0	0	0	0	0	0	0	0	0	0	0	0	0.505	0.3853	0.7203	0	0.0114	0	0	0	0	0.2728	0.1457	0.1736	0.2208	0.1287	0.0778	0.0714	0	0.1281	0.0364	0.0461	0.0604	0.0333	0.0213	0.0604	0.0086	0.072	0	0.0116	0.0478	0.0236	0.0564	0.1396	0.0265	0.0912	0.0866
ENSG00000057252	SOAT1	6646	9.8477	10.5561	9.9953	12.1186	9.217	6.6932	11.3624	12.0755	8.5197	15.2319	16.425	13.8498	0.8253	1.2069	2.0613	7.4888	7.3921	5.35	7.8592	5.9968	10.7531	1.6522	3.2155	1.4269	1.6936	1.6787	2.1611	1.8946	1.9611	1.2771	1.3961	1.3637	1.45	0.3607	0.4172	0.7904	0.5145	0.5465	0.1383	0.5131	0.8829	0.7385	0.2901	1.0228	1.2382	0.963	0.9982
ENSG00000057294	PKP2	5318	19.3743	10.4007	19.9978	16.751	14.872	7.4356	7.5683	12.9109	9.8344	6.2762	5.6411	5.948	4.209	7.8607	10.4054	3.3555	0.9295	2.5095	1.212	3.1902	1.644	13.7349	7.9232	9.8834	9.2314	8.6438	9.7907	6.4833	9.1695	6.2185	7.9626	11.4375	10.1241	4.6002	4.0002	6.9964	2.847	5.3049	1.026	4.377	4.2041	6.5283	10.3688	7.562	7.7839	6.0428	12.1617
ENSG00000057468	MSH4	4438	0.9732	0.9067	0.2993	0.5141	0.572	0.2497	0.8158	0.6336	0.6413	0.3943	0.2784	0.2927	0.2597	0.1906	0.2376	0.1216	0.0828	0.1384	0.0367	0.0835	0.1011	0	0.0179	0	0.0177	0.0472	0.0196	0	0.0328	0.0159	0.0518	0.0133	0.0264	0.0251	0.1066	0.0702	0.0486	0.0287	0	0.0786	0.0858	0.1362	0.481	0.3856	0.1451	0.0966	1.6365
ENSG00000057593	F7	2155	0.0754	0	0.1365	0.2249	0.2186	0.2976	0.0888	0.4939	0.0541	0.0454	0.0332	0.0229	0.0996	0.0403	0.276	0.0168	0.0066	0.0143	0.0304	0.0186	0.0087	0.1651	0.0684	0.1022	0.1321	0.1918	0.1443	0.1848	0.3147	0.1116	0.1119	0.0463	0.1128	0.5302	1.0995	0.1717	0.6794	0.213	0.1686	0.5882	0.5317	0.4106	1.7223	0.6785	0.9491	0.0765	0.4233
ENSG00000057608	GDI2	2665	68.7485	37.1765	57.1738	50.6666	66.9381	49.545	44.5716	54.2126	38.3959	37.5752	28.5373	37.4229	84.5695	93.6163	117.775	124.73	136.322	123.106	181.735	183.546	168.211	263.332	215.671	187.944	132.823	249.322	224.308	236.117	181.529	237.398	178.522	122.712	228.386	112.902	100.808	86.7847	85.0613	68.5149	13.5435	55.5844	73.0546	51.7574	17.4252	35.3217	60.0959	42.7138	32.1974
ENSG00000057657	PRDM1	639	6.1667	3.2549	3.0293	4.4927	6.192	7.4835	8.1297	9.8918	5.1052	8.9537	5.8639	9.8223	0.6754	0.8355	1.1982	0.4516	0.1206	0.3862	0.1806	0.631	0.1738	0.1235	0.1902	0.1644	0.3374	0.2138	0.3909	0.1658	0.2221	0.387	0.2587	0.1772	0.1288	0.1897	0.1132	0.1428	0.0728	0.1369	0.0803	0.08	0.1014	0.087	0.0674	0.0945	0.091	0.0763	0.1942
ENSG00000057663	ATG5	9474	22.491	10.6734	14.652	17.2013	28.0365	26.6375	31.9226	39.749	24.8883	27.0892	19.8864	32.7093	13.2059	15.4175	11.7766	23.977	11.4072	11.9982	19.0354	18.7898	10.0543	12.3012	18.1254	13.1709	7.9105	9.3414	18.4587	13.0008	10.0701	12.0928	12.0923	8.1197	14.9362	23.1266	20.0508	7.6331	5.768	6.8811	1.9685	7.5121	10.4926	3.6024	2.8244	4.2801	6.0516	5.5858	9.6226
ENSG00000057704	TMCC3	57458	3.2331	3.2046	2.3616	1.7727	2.4328	2.8362	1.9176	1.4483	1.8672	1.5015	0.954	1.8086	0.5723	0.4614	0.4868	0.4695	0.5985	0.1185	0.2986	0.2252	0.5181	2.4298	1.7472	2.1485	1.1222	2.067	2.5017	2.0991	1.4164	1.0791	2.0982	2.2052	2.3437	1.092	0.8553	0.6081	0.6839	0.7515	0.2021	0.7862	1.2586	0.6671	0.4412	1.0546	1.3288	1.1329	0.9714
ENSG00000057757	PITHD1	57095	15.0778	23.2243	14.369	12.1563	20.23	20.2117	11.6553	15.3375	16.6593	25.027	16.5033	20.9968	24.3549	21.6809	17.4031	21.7212	18.1005	15.6889	26.9413	31.9078	25.0834	31.3718	29.1913	32.8349	37.7734	48.4794	56.8769	29.0336	33.971	30.9262	37.3913	32.5178	37.9921	21.1853	14.8912	19.2853	16.5423	22.5071	24.5248	23.7692	35.3037	16.018	8.4838	4.2854	5.7502	12.7693	5.6764
ENSG00000057935	MTA3	57504	8.9234	8.6092	7.061	6.3757	8.9384	14.6648	15.719	14.0616	11.7233	5.8995	3.858	6.8531	13.1277	10.2682	7.8126	2.9522	3.6528	3.1929	4.6822	7.9932	4.242	11.4172	14.7623	14.3356	9.157	11.6711	15.2436	10.2861	9.1208	9.8498	13.7003	11.9968	14.2726	58.6493	30.3447	13.8108	9.6068	16.2739	8.2354	16.0118	20.1082	10.7976	7.8254	8.1949	12.963	10.4116	10.1797
ENSG00000058056	USP13	8975	11.7974	10.6672	10.0987	8.5487	17.6509	24.8767	11.4866	7.4604	7.922	12.5118	12.9362	14.8332	11.4762	6.6382	7.733	3.1047	4.5669	3.2528	3.9623	4.4218	3.3192	9.738	9.2357	9.1166	8.9484	10.0876	12.992	6.3969	7.678	6.3403	12.3821	11.338	12.5752	8.6646	5.2488	4.8728	3.8427	5.8347	1.8515	5.5073	4.9808	4.5411	3.6477	6.6026	13.8938	10.9164	6.2389
ENSG00000058063	ATP11B	23200	4.2579	3.6759	5.2646	3.2583	4.376	3.2059	0.6431	0.8365	0.9788	1.4987	1.1214	1.5111	11.5139	7.2065	7.6253	5.6484	7.7623	5.9235	7.4411	9.012	4.9409	5.4739	4.3796	6.4504	6.6159	6.4156	8.4301	6.5767	6.2306	5.1885	5.7978	5.6809	5.2133	5.4902	4.4709	2.1273	1.2235	2.5551	0.3717	1.206	1.702	1.7607	1.2195	1.8192	3.0151	3.3421	4.1899
ENSG00000058085	LAMC2	3918	6.744	4.3865	7.4794	4.1101	3.7815	5.2899	2.6563	2.2173	2.2252	2.1602	1.8966	2.0905	9.0324	4.5725	5.5337	0.3364	0.2374	0.5076	0.2361	0.9286	0.268	2.2273	1.3054	2.9463	2.3941	2.1373	1.7208	1.5485	1.2549	0.7306	2.8703	2.6472	2.1462	5.4763	6.849	3.0121	2.1121	2.7244	2.3189	3.3923	2.4456	2.5348	3.6704	2.957	7.0997	4.5094	3.4148
ENSG00000058091	CDK14	5218	0.5275	0.3374	0.9554	0.6259	0.6514	1.9785	0.3972	0.5572	0.4597	1.9799	1.6381	1.687	16.02	10.4191	11.2862	5.7643	12.2149	6.7008	11.7384	5.0622	8.7965	7.0297	3.4702	7.6118	10.6163	7.3718	9.0887	12.3516	9.9421	6.144	5.8571	10.3854	8.6064	3.4532	2.5122	3.3611	1.6506	3.8141	1.0635	3.1713	2.6939	1.4872	1.5369	5.3549	8.3909	5.235	6.1128
ENSG00000058262	SEC61A1	29927	50.1381	47.03	69.1858	54.1846	55.9968	57.6521	30.4504	29.4863	23.0912	80.9432	78.8629	82.0166	34.8704	48.3427	36.318	32.51	40.1069	57.731	23.2999	38.8669	35.3254	41.8351	18.5047	30.5867	60.0396	45.6771	33.5247	27.4582	33.2279	22.0979	46.7373	63.1269	60.7087	25.374	27.3159	39.199	50.1346	55.9219	186.011	37.7341	58.8645	51.9766	56.0682	80.7471	117.663	68.7904	19.3886
ENSG00000058272	PPP1R12A	4659	11.2942	5.1103	12.7646	9.5475	11.3346	8.316	11.9983	10.1213	7.1318	10.7861	8.7446	5.9034	16.3718	21.3066	15.6858	7.9005	8.7167	16.8354	12.1194	11.5211	10.0543	10.0059	8.924	13.3506	15.4841	13.127	11.3405	10.5504	11.4254	13.8476	11.1115	14.4508	6.7744	17.1876	18.9114	7.7715	4.4704	6.4436	1.7883	4.7114	3.7536	2.5189	3.2388	6.027	8.4403	11.3241	8.4333
ENSG00000058335	RASGRF1	5923	0.2814	0	0.3753	0.0602	0	0	0.059	0.0584	0.0422	0.0426	0.076	0.0614	0.0318	0.0734	0.0705	0.0171	0.0032	0.0092	0.007	0.0092	0.0051	0.0213	0.0321	0.0538	0.0185	0.0236	0.0129	0.0343	0.0419	0.0275	0.0672	0.0588	0.0067	0.1639	0.2068	0.1192	0.2171	0.1558	0.1334	0.1439	0.1648	0.1772	0.3984	0.2404	0.3039	0.4995	0.2675
ENSG00000058404	CAMK2B	816	0.0629	0	0.0775	0.1781	0.0689	0	0.0968	0.0561	0.0202	0.0537	0.0341	0.0351	0.0093	0	0.0189	0.0255	0.1651	0.0212	0.0912	0.023	0.0674	0	0	0	0	0.0173	0	0.0134	0.0196	0	0.0117	0.0201	0.0242	0.0255	0.0037	0.0245	0.034	0.014	0.0247	0.0191	0.0252	0.017	0.0778	0.0202	0.0138	0.0274	0.0823
ENSG00000058453	CROCC	9696	3.2428	1.8787	3.1433	3.0873	3.0378	1.9001	3.5533	4.0672	4.8439	3.3487	4.4343	2.4134	4.843	4.7536	5.5477	3.0943	7.6363	5.4324	6.523	4.8438	7.033	1.0368	0.595	0.7479	1.4729	0.6168	0.6794	0.5398	1.4285	0.7985	1.4271	1.1024	0.8437	13.8063	10.7709	11.2026	13.0077	14.3218	11.9267	14.5999	3.3278	4.5469	37.0776	2.8686	1.7055	7.3612	10.18
ENSG00000058600	POLR3E	55718	5.9024	7.1877	6.878	10.2459	5.1823	9.1625	9.2487	10.1848	10.1175	10.0428	12.8053	9.1467	6.6974	6.3192	7.2093	6.6689	6.2684	9.981	4.6961	6.4062	4.6065	6.5965	6.0652	6.5822	8.0704	6.0364	5.5738	3.9316	6.0258	6.2803	6.2011	5.8751	7.8704	8.5843	5.1207	9.7222	9.7809	7.4138	7.7928	10.4158	8.2463	7.3999	15.1804	19.7356	11.0732	9.9397	8.0645
ENSG00000058668	ATP2B4	493	22.9968	18.5558	26.599	21.3638	14.0134	12.4564	12.7134	15.742	14.6765	16.555	18.7569	9.515	4.86	3.904	6.2783	4.6683	6.8429	6.549	4.7984	6.2326	5.0881	4.1425	8.1742	5.2695	2.7751	4.4014	3.4212	3.5538	5.4656	7.1149	3.5075	3.929	4.2775	3.6538	2.4794	3.8744	7.0413	4.8528	0.8256	4.0536	7.4741	4.3011	9.2871	30.4102	33.9715	11.0924	5.3741
ENSG00000058673	ZC3H11A	9877	28.1523	20.916	33.9618	36.9046	17.5938	25.3616	22.0739	34.6924	32.9407	24.612	26.6481	17.3466	15.3884	10.4158	17.0553	11.8974	16.7816	9.1022	16.4412	10.9531	10.0178	5.5489	7.5018	4.099	3.9501	4.9821	4.8285	3.1349	4.0066	7.5267	4.3361	4.5176	3.4891	10.7207	5.7899	12.783	12.314	11.4685	1.6851	6.7497	7.9673	7.5103	11.9881	15.2155	9.3826	8.9524	10.0383
ENSG00000058729	RIOK2	55781	6.1927	4.9795	7.2244	7.0305	5.8399	5.3098	3.9121	6.9463	4.0535	6.7789	4.9032	6.453	7.0292	4.9312	9.0237	16.684	6.3947	12.5602	10.1844	9.9	5.1054	6.2055	11.939	8.6962	8.2328	6.906	8.9303	4.2506	7.5984	11.5421	10.6169	8.2868	7.3695	8.4588	10.1142	4.7463	4.2666	2.6781	0.7488	2.6915	2.1343	0.9791	0.8944	2.8962	2.8621	2.5943	2.6158
ENSG00000058799	YIPF1	54432	10.9113	8.7482	8.7522	6.33	8.0257	5.1859	6.1061	10.0082	10.7454	5.6247	7.8382	9.9398	8.9627	5.6906	6.4741	16.9389	9.3411	11.4147	7.452	12.2289	5.899	68.0634	66.4321	60.1821	47.9564	41.2692	39.6692	45.2052	46.0572	61.377	41.7797	48.2442	52.0118	7.7168	6.3868	12.893	16.2555	9.5939	18.1348	9.8838	24.8438	14.7051	9.6165	21.1274	12.7525	8.1483	3.4884
ENSG00000058804	NDC1	55706	26.6135	22.774	16.5115	27.1073	37.6487	26.1204	17.8913	21.7657	35.7899	29.929	26.0646	24.2816	30.7852	20.2356	35.3393	48.0147	32.8757	30.3363	22.1509	30.8724	27.4611	60.2364	82.1593	44.0729	55.2172	48.4345	65.7381	49.3208	59.0243	84.7504	50.0035	54.9666	42.0879	14.7121	12.0142	15.8555	17.7303	9.5176	6.1102	8.9496	30.1572	18.0518	7.661	45.7584	42.7791	23.9208	7.4359
ENSG00000058866	DGKG	1608	0.0095	0	0	0.0263	0.0439	0	0	0.1198	0.0339	0	0.0022	0.0042	0.028	0.0647	0.0678	0.553	0.1802	0.2357	0.3032	0.1504	0.1447	0.0152	0.0318	0.0273	0.0239	0.0458	0.0318	0.0223	0.039	0.0939	0.0165	0.0106	0.0094	0.0314	0.0872	0.0215	0.0489	0.0184	0.0129	0.027	0.0565	0.0093	0.0416	0.0722	0.1564	0.0203	0.0631
ENSG00000059122	FLYWCH1	84256	2.9376	5.5429	2.789	2.5208	1.8785	2.6659	2.7777	3.8678	3.9896	3.8139	5.6474	5.3934	1.6094	1.5946	1.5835	2.989	1.6329	2.1065	1.469	2.1568	1.7243	1.0686	0.8952	0.5841	0.8692	0.7984	0.7433	0.6594	1.1087	0.7934	1.202	1.0667	1.3807	1.8935	1.8158	3.1518	3.3785	4.2912	8.8026	2.4235	3.3563	5.8187	4.7909	1.3607	1.4613	3.0282	1.1271
ENSG00000059145	UNKL	64718	1.6154	1.6006	0.5876	1.977	1.0652	2.0744	1.9617	2.3474	3.3474	0.8352	0.9707	0.8401	1.921	2.235	2.8218	3.2713	1.793	3.3506	2.22	3.4826	2.7261	3.0428	3.5167	2.5776	2.9603	2.1412	3.8897	3.6604	3.0315	3.1382	3.7139	2.6508	1.7115	2.5136	3.1273	2.2439	4.0002	4.1949	6.2519	2.4137	4.0633	11.2766	19.434	1.5521	1.5653	5.4284	2.3987
ENSG00000059377	TBXAS1	6916	0.1184	0.2915	0.2541	0.0461	0.0552	0	0.2982	0.1283	0.1963	0.0439	0.0367	0.0299	0.0481	0.1021	0.0951	0.2035	0.2668	0.1113	0.132	0.1055	0.2452	0.1891	0.1029	0.2468	0.1032	0.1351	0.131	0.0737	0.048	0.1484	0.0505	0.1263	0.0761	0.0698	0.2165	0.118	0.1427	0.1133	0.1222	0.0778	0.2855	0.3089	0.4581	0.2936	0.269	0.2459	0.5702
ENSG00000059378	PARP12	64761	1.144	1.396	0.3801	0.878	0.5344	1.5305	1.5336	1.6283	2.0762	1.6545	2.0046	1.3988	1.3208	1.4202	1.1652	0.2544	0.4097	0.2083	0.2076	0.3889	0.4072	0.7091	1.0216	1.0941	1.0301	0.6058	1.0153	1.3946	0.7097	0.7838	1.4842	1.2235	0.7905	2.0975	3.2286	2.2599	2.3879	1.6759	3.4894	2.5935	6.3802	7.5019	4.8503	2.7466	3.4701	2.1785	1.9485
ENSG00000059573	ALDH18A1	5832	38.3175	42.3922	30.8027	26.4381	16.8466	27.5206	17.1898	16.0004	16.425	19.4507	14.3482	10.4236	41.9524	42.0671	25.2001	32.25	35.8794	31.2406	17.6848	26.763	37.7147	37.0097	29.1297	28.727	34.3552	22.4792	41.2966	45.5146	37.5569	32.9401	29.2139	32.6768	42.7029	47.1034	62.7645	26.6303	34.8666	30.8962	71.9946	34.3957	35.6591	46.4599	92.1904	48.7077	43.9909	31.7313	25.2816
ENSG00000059588	TARBP1	6894	4.021	3.51	4.4736	3.9128	3.0226	4.4255	5.7913	4.2718	4.5514	3.2442	2.5361	1.5249	4.0431	7.9519	5.3787	4.4927	5.5902	4.4044	4.3609	6.4516	11.4837	4.6549	3.5334	3.1417	5.1366	5.0239	6.5034	5.9465	4.1792	4.8873	3.2812	4.1041	3.6859	6.7013	9.1782	4.7608	4.7563	4.1818	1.2966	4.3347	6.2614	5.0617	4.6924	4.4631	4.7351	5.2813	7.048
ENSG00000059691	GATB	5188	1.3227	1.0713	2.5569	2.0982	1.1811	1.2894	2.7232	2.3342	2.6742	1.8799	2.0229	1.4205	2.0346	2.3192	1.8265	1.4303	1.0294	1.4715	1.1862	1.6704	1.6371	0.8057	0.931	0.7847	0.9314	1.0005	1.0986	1.3499	0.8424	0.9429	1.0072	1.1127	1.2796	2.8132	3.1976	1.2003	1.6471	1.4071	5.2554	2.2553	1.9648	1.8301	1.6173	1.9023	1.4965	1.7536	2.7043
ENSG00000059728	MXD1	4084	2.042	1.5216	1.5199	1.3848	1.0562	0.8324	2.1003	1.0997	0.7605	1.023	1.1422	1.2185	2.3847	2.7152	1.8665	0.9346	0.8185	0.8493	0.4511	0.9671	0.9347	1.1019	0.9541	0.85	0.8459	0.8789	1.0326	1.1138	0.435	1.0591	0.706	1.4548	1.1078	0.442	0.7649	0.4587	0.3234	0.3078	0.2834	0.3892	0.8408	0.5844	0.6525	0.6292	0.4218	0.7692	0.8569
ENSG00000059758	CDK17	5128	6.8354	3.8794	4.2921	4.2937	5.4288	4.8964	9.4941	4.2126	5.7608	4.5816	5.3805	4.6129	8.4133	10.9429	6.5877	9.0927	8.7925	8.6762	9.5423	9.9832	14.1973	3.2936	7.6433	4.5307	5.5461	5.2029	7.3865	8.7074	5.7183	7.2574	3.1643	5.6023	4.3451	3.0536	2.1637	2.5441	1.3389	1.2381	0.7477	1.6278	1.3429	1.5596	1.5452	3.5854	2.7874	3.5762	8.6964
ENSG00000059769	DNAJC25	548645	4.604	4.3211	4.6393	4.5884	5.1429	5.2509	7.4342	5.1767	4.9729	5.5769	6.3217	5.6601	5.7028	6.3554	3.3016	4.4044	2.3783	5.4062	3.001	5.0442	4.1736	4.9454	7.2178	4.9677	9.6288	8.3397	9.7012	6.3793	8.4707	7.058	4.3868	7.6047	6.8843	5.0966	4.4782	2.8218	1.3279	1.0334	0.832	2.2235	1.6148	1.2998	1.697	0.6171	0.5408	0.8791	2.7463
ENSG00000059804	SLC2A3	6515	11.4106	11.8792	19.3569	17.3175	14.5122	18.4298	20.2525	9.1949	13.6077	9.8743	16.1263	14.6713	184.989	213.036	139.445	97.1024	25.9935	129.162	50.9169	69.6176	34.4288	85.2666	51.5007	45.3069	104.316	87.6896	56.2812	80.2373	106.892	66.9311	30.9932	46.9079	92.1148	52.8142	48.2156	83.0662	74.8959	48.4296	96.0462	108.62	178.57	106.095	35.5085	109.573	135.557	78.9118	37.0182
ENSG00000059915	PSD	5662	1.2066	2.2754	1.339	2.8802	1.8644	1.4412	3.807	3.0385	3.0926	0.9197	1.9675	1.5237	0.5113	0.6402	0.717	0.2568	0.589	0.1608	0.8274	0.3223	0.9868	0.175	0.1773	0.0844	0.0418	0.1393	0.1422	0.1272	0.1614	0.0775	0.094	0.1911	0.3637	1.2547	0.8176	1.3958	2.1439	2.0579	4.2388	2.9478	1.4638	2.9252	9.0817	0.6834	0.6381	1.3182	2.4954
ENSG00000060069	CTDP1	9150	7.1937	7.1438	4.615	10.5148	9.1964	13.6487	8.7922	11.5273	9.559	6.5359	13.5897	13.3758	5.8339	8.9988	9.915	4.354	2.3258	3.7912	4.7094	5.1077	3.8127	1.1819	0.8254	0.8579	1.7551	2.1142	1.3547	1.4173	1.3062	1.0596	1.2794	1.3219	1.9294	4.2915	5.4713	5.4685	7.3417	6.7911	20.0153	10.5642	4.4814	7.3097	5.5257	3.4429	2.5973	6.9596	6.2927
ENSG00000060138	YBX3	8531	38.0125	17.4579	15.0621	29.5642	37.7518	22.5896	29.1413	34.5732	24.4369	8.5795	10.8353	17.2506	15.8901	14.046	12.4282	9.2787	3.149	11.3599	7.3344	11.1258	5.1091	11.775	12.3683	15.7959	18.4035	18.4316	11.5217	11.2009	11.6281	11.1461	12.8507	15.993	19.8728	28.0597	28.2881	15.8044	24.2367	22.5846	57.2194	33.2488	5.676	14.4156	14.9171	6.6863	3.9488	15.3181	17.1803
ENSG00000060140	STYK1	55359	0.6966	0.362	0.5774	0.1818	0.578	0.599	0.4184	0.3588	0.7053	0.2729	0.555	0.5928	0.7529	0.2233	0.5123	0.515	0.3123	0.7734	0.4156	0.4658	0.4785	0.4253	0.5048	0.72	0.5747	0.7676	0.4851	0.3265	0.3435	0.2698	0.4531	0.6297	0.9412	0.1874	0.4023	0.1891	0.5206	0.4019	0.2189	0.3365	0.1913	0.2784	0.2457	0.6155	0.4938	0.3097	0.3882
ENSG00000060237	WNK1	65125	17.6169	16.9223	11.27	22.3366	28.9467	24.1654	20.3779	18.7606	21.3283	12.7658	13.7956	15.5002	12.7412	14.6239	15.6964	8.8787	9.2946	9.8316	11.5902	9.0223	9.0807	10.4981	14.382	12.0574	13.963	18.3839	10.8975	13.4224	9.5897	16.9415	13.648	13.8829	15.4146	17.9018	15.7244	11.8935	18.99	17.411	3.4302	12.6337	28.9432	19.545	12.2493	35.414	38.3471	23.7748	20.318
ENSG00000060303	RPS17P5	NA	0	0	0	0	0	0	0	0	0	0	0	0.0466	0	0	0	0	0.0603	0	0	0	0	0	0.3701	0	0.2019	0	0.1567	0	0.2819	0.4431	0.6941	0	0.1639	0.2118	0.5742	0	0.0715	0.0692	0.0912	0	0	0	0	0.0407	0	0	0
ENSG00000060339	CCAR1	55749	35.175	33.9245	32.1779	49.645	69.5828	36.187	62.3095	53.8752	62.462	26.0371	28.8684	32.449	19.0088	25.8088	18.6601	25.0308	23.1934	24.118	29.1048	20.1698	18.6598	19.4752	30.7687	29.2163	34.3127	24.3335	28.9729	20.5023	16.2172	34.4069	31.3457	20.2672	22.017	82.4047	66.5448	14.3341	11.5086	26.1815	4.7083	13.0649	11.8025	9.5288	13.5916	23.6184	32.5046	14.4706	28.6595
ENSG00000060491	OGFR	11054	5.3562	6.8706	5.5311	6.3199	7.6099	5.6665	5.4172	5.3168	8.5415	6.9256	8.2783	9.2759	5.9779	6.8893	4.5723	5.0668	4.6976	4.1512	4.9811	5.4884	4.9799	0.9328	0.657	1.4006	1.2442	1.752	1.3189	1.1312	0.8822	0.8473	2.1935	1.4093	1.7686	4.7336	5.2758	3.4653	7.3832	9.7315	15.7878	5.6791	3.4986	7.3805	10.5875	1.9073	2.0434	5.7514	2.2443
ENSG00000060558	GNA15	2769	0	0	0	0	0.1467	0	0.0451	0	0.0972	0.0127	0.0336	0.0147	0.0772	0.05	0.0211	0.0157	0	0	0	0.0349	0.0109	0.0355	0.0734	0.1592	0.0269	0.0273	0.0455	0.0466	0.0373	0.103	0.2342	0.1133	0.1246	0.0689	0.059	0.0515	0.1446	0.0854	0.2013	0.1957	0.2449	0.3785	0.1684	0.0817	0.0757	0.171	0.112
ENSG00000060566	CREB3L3	84699	0	0	0	0	0.0242	0	0.1056	0.1363	0	0.0674	0.0303	0.058	0.0754	0.0493	0.019	0.0098	0.0255	0	0	0.0244	0.0105	0.0177	0.0835	0	0.0639	0	0	0.0225	0	0	0.0432	0.0173	0.0249	0.6018	0.8943	0.0672	0.0791	0.0625	0.0677	0.1095	0.0537	0.1439	0.0514	0.1327	0.0104	0	0
ENSG00000060642	PIGV	55650	0.9153	3.0086	2.1362	1.3848	1.0103	0.6507	1.065	0.4306	0.8994	1.8873	1.399	1.5504	1.6304	1.6151	1.4116	2.5705	3.8523	3.6186	2.4202	2.7785	2.7934	3.6722	4.9704	5.8064	2.7464	4.5043	3.117	6.2886	4.8765	6.775	8.0822	4.8352	5.127	1.1446	1.2487	3.0259	3.6439	5.0995	4.728	3.1848	5.0639	8.4677	6.3047	10.2031	10.6431	3.5692	3.7847
ENSG00000060656	PTPRU	10076	19.8818	30.4472	31.45	37.4162	29.6017	28.4579	52.4426	33.1489	70.7387	101.324	105.287	76.8414	4.9816	6.0747	6.1775	2.2765	3.9209	1.6481	2.1395	3.1867	3.6345	1.5635	1.7724	2.8521	1.0176	1.4354	1.0644	2.0009	1.9675	1.2436	2.0702	0.8416	1.2849	3.5175	6.0532	10.034	14.4206	15.8046	28.2563	11.6281	10.1195	27.2266	25.2702	15.5176	12.2772	19.6202	8.1726
ENSG00000060688	SNRNP40	9410	11.1236	17.2532	17.7013	32.2959	21.9428	20.7004	19.1837	19.6651	24.7875	19.7911	12.5097	15.2249	19.9636	25.8387	20.9894	42.7678	46.7563	34.3604	35.8135	29.9584	36.3033	10.1304	10.6179	13.7	6.0121	9.7286	7.3408	10.1903	11.7167	12.0455	11.8188	8.6626	8.7092	18.0854	28.8827	20.2775	21.8016	18.9981	44.0149	19.0454	14.3015	20.698	14.8361	24.3665	39.1348	25.8544	11.0672
ENSG00000060709	RIMBP2	23504	0.1108	0	0.0157	0.0812	0.1111	0.331	0.0809	0.1658	0.1127	0.0735	0.0481	0.043	0.008	0.0163	0.0448	0.0299	0.3336	0.0412	0.1943	0.0333	0.1544	0.0401	0.0512	0.0634	0.0371	0.0337	0.0344	0.0629	0.1653	0.0479	0.0374	0.0332	0.0459	0.0487	0.0691	0.0446	0.0426	0.0261	0.0201	0.0463	0.0234	0.0693	0.1248	0.0404	0.044	0.0238	0.0592
ENSG00000060718	COL11A1	1301	5.587	6.5373	15.6024	0.506	0.8262	0.8653	0.1645	0.2088	0.3846	1.6556	0.7566	1.3091	11.1039	17.5924	16.6051	6.0963	6.0196	5.0308	3.9977	4.1969	6.8911	5.5297	4.7763	4.6872	5.3674	2.7135	3.8199	3.5266	3.7723	2.621	2.2134	3.7272	2.3013	4.6271	3.8905	5.9162	3.6177	4.7305	0.7237	3.0881	0.5339	1.3344	7.9657	2.4245	2.0882	1.5051	5.5964
ENSG00000060749	QSER1	79832	7.4013	6.4173	10.1306	5.1816	10.294	5.1156	15.4089	14.3463	13.4336	7.02	3.945	4.1645	27.4836	43.2466	40.7567	12.7733	11.0993	16.0513	11.2099	11.309	17.6406	50.389	40.0962	52.2663	69.3231	45.0513	29.5793	36.3888	62.0358	70.9684	45.487	45.5114	42.0483	9.036	11.9816	21.1553	14.063	11.6285	1.7261	8.3967	15.9563	10.1022	19.6131	30.9499	56.5694	33.1209	66.5089
ENSG00000060762	MPC1	51660	8.0048	3.5915	11.186	5.7208	8.0675	6.8019	6.9932	6.4949	6.5005	12.013	16.6911	12.9381	2.8509	6.5253	5.0833	9.4501	7.0551	12.6767	6.1731	4.3791	3.8324	10.3329	7.1985	8.2802	5.7639	6.5867	5.3514	8.3136	9.7569	9.0417	5.6071	6.0507	6.2182	1.6926	3.4612	4.5193	2.6015	2.977	4.9718	3.0867	3.5459	3.469	1.9753	0.9717	1.0703	1.6733	1.4262
ENSG00000060971	ACAA1	30	1.4593	1.8444	1.3337	2.2821	1.4202	1.1826	2.234	2.1246	1.3683	2.534	3.2338	2.7306	0.5995	0.8584	1.8945	1.82	1.2402	1.7899	1.2937	0.7477	1.265	1.87	0.9912	1.0575	1.4486	1.6157	1.2118	1.3135	1.9918	0.8804	1.2157	1.1982	1.6321	2.9998	2.937	3.1555	2.6032	2.8185	3.8446	3.0485	2.5529	3.7724	8.8846	2.4764	2.7679	1.5822	6.6265
ENSG00000060982	BCAT1	586	23.1021	11.2054	25.0714	24.0923	19.7732	10.5947	12.3642	20.8417	14.1714	19.1402	14.5767	16.6619	70.0065	126.849	139.314	97.9645	66.2856	58.8425	66.8481	69.3423	87.1977	164.073	98.9976	121.807	109.631	135.45	129.487	154.033	177.937	136.639	119.482	111.424	121.755	34.8885	30.9185	31.2129	11.282	17.2538	4.0128	17.2962	10.2404	6.6855	10.7539	16.9571	27.1479	17.3877	43.1748
ENSG00000061273	HDAC7	51564	2.6769	1.7597	1.9645	1.4509	1.8688	0.9668	2.1469	2.4144	2.0636	0.9502	0.9705	1.0908	4.2123	4.4208	6.5197	1.955	2.3068	2.1991	2.5167	2.0356	2.459	4.1243	2.3307	3.1414	2.6376	3.694	2.7506	3.1591	4.419	1.8987	2.5296	2.105	3.6334	8.6791	10.877	13.2108	10.5892	11.0407	19.6011	13.5279	6.1013	13.2764	30.5536	4.9451	2.3525	3.0981	7.1557
ENSG00000061337	LZTS1	11178	14.456	13.391	7.4509	14.0018	13.5353	17.4207	10.3251	13.0837	7.6222	16.5604	17.8529	21.9832	1.1131	1.4724	2.1007	2.4236	2.723	2.3588	2.9493	1.6794	1.0692	1.5918	0.5458	0.8837	0.9402	1.3553	1.3165	0.7783	1.351	0.7296	0.8931	0.8156	1.2602	2.2108	1.8201	2.3974	4.1183	3.0612	6.7215	4.0674	4.465	3.8154	3.3752	2.7814	2.2262	2.3156	1.358
ENSG00000061455	PRDM6	93166	2.68	0.5926	2.9981	2.2712	2.9706	1.723	0.1486	0.1281	0.1748	0.1962	0.1223	0.1743	0.0084	0	0.0489	0	0.0109	0	0.0218	0.0123	0.0115	0.0113	0.0063	0.025	0.0054	0.0194	0.0158	0.0311	0.0157	0.0195	0.0436	0.0127	0.0092	0	0.0172	0.0134	0.0094	0.0073	0.0157	0.0058	0.0147	0.0231	0.0268	0.0182	0.0121	0	0.0707
ENSG00000061492	WNT8A	7478	0.0906	0	0.0234	0.081	0	0	0.0316	0	0.0525	0.114	0.0869	0.2204	0.0915	0.2388	0.1661	1.0555	3.1995	0.8003	7.4828	5.9274	15.5567	0.0342	0.0725	0	0.0219	0	0.0769	0.0722	0.0356	0.1311	0	0	0.0262	0.1779	0	0.2102	0.0706	0.1605	0.0432	0.2032	0.0386	0.0279	0.045	0.0524	0.1522	0	0
ENSG00000061656	SPAG4	6676	1.4101	0.7193	2.0113	0.1643	0.6706	0.6715	1.1897	1.4424	0.9293	0.5338	0.5747	0.7884	1.3306	1.0385	0.8383	0.2949	0.3949	0.2497	0.3941	0.4741	0.4975	0.1294	0.1692	0.0675	0.0564	0.129	0.1189	0.4155	0.431	0.2927	0.3623	0.1162	0.3413	0.7168	0.9221	0.8495	1.4178	0.8999	2.4845	1.7384	2.4814	1.8169	4.9659	0.7646	0.9516	0.6765	3.1915
ENSG00000061676	NCKAP1	10787	11.5999	6.3018	8.1674	5.092	8.7627	8.0059	5.5475	4.6573	5.6635	6.3208	3.7197	7.4317	18.0714	11.731	14.176	12.405	8.313	6.5881	6.5396	12.0776	8.2347	111.406	75.6447	83.4325	76.6227	130.788	151.071	134.2	95.1959	77.5805	118.537	114.519	149.693	15.1338	7.0638	8.7181	6.3588	9.1253	1.924	6.971	11.2962	4.8878	3.0351	10.6337	19.6838	13.0103	13.0165
ENSG00000061794	MRPS35	60488	24.6288	27.8804	28.2331	21.9727	33.3718	39.3103	21.802	30.0238	36.2852	34.3545	20.7069	27.2943	33.2034	26.4583	23.3798	32.6211	22.4172	21.0618	34.0349	39.0172	31.6329	34.0903	33.175	38.6177	42.7204	43.9528	59.8497	30.6337	36.3759	33.5333	35.6893	35.5627	40.4277	26.1692	13.941	15.0482	11.2227	14.0542	9.0529	14.4392	19.5413	5.7414	4.2459	5.0354	9.8241	19.9128	4.4893
ENSG00000061918	GUCY1B3	2983	1.3507	1.185	1.0737	0.1659	0.4413	0.3172	0.033	0.0781	0.235	0.0844	0.0462	0.1046	0.2516	0.371	0.1432	0.1925	0.7943	0.1334	0.7765	0.3754	0.5727	1.4369	1.3562	1.8471	0.9099	1.2182	2.4273	2.105	2.0978	1.9061	1.2672	1.1742	1.3809	1.3389	0.7438	0.7416	0.5514	0.7777	0.1788	0.6841	1.0262	0.3972	0.3155	0.7137	0.9795	0.7638	0.9377
ENSG00000061936	SFSWAP	6433	6.3518	3.9576	7.1475	4.0583	7.9538	9.1004	13.0137	9.8284	7.7172	5.4227	6.1219	6.2833	5.1223	3.1155	3.4512	3.0025	3.7124	3.5429	4.0093	5.2432	3.362	4.1279	2.8869	3.9405	5.3741	5.7476	5.922	3.9399	5.9307	4.4406	6.0243	6.1188	7.5965	13.1429	8.0032	5.9482	4.3776	7.5703	6.2882	7.097	2.9074	6.0729	11.1116	2.1082	3.4647	3.1804	5.1049
ENSG00000061938	TNK2	10188	8.3141	7.1988	6.4894	10.6367	10.9185	16.8559	12.4766	15.3976	14.4878	14.0777	14.4855	15.7852	2.1194	1.8281	1.8306	1.0626	1.4496	1.1312	1.6683	1.9888	1.0623	0.6422	0.3131	0.6318	0.7022	0.7949	1.0712	0.5587	0.7033	0.4405	0.8791	0.7401	0.7786	2.9399	3.8496	3.614	3.0757	5.3521	6.9182	3.6196	1.6907	4.3162	13.3097	0.6353	0.7453	2.3358	1.9299
ENSG00000061987	MON2	23041	5.2929	3.2686	7.3541	3.3873	4.5028	3.8746	3.0191	3.551	2.8956	3.6948	2.8959	3.4872	5.5571	2.7602	3.8037	2.5741	4.8498	4.1923	4.5007	4.4078	3.6101	2.5212	2.2855	2.8747	2.649	2.4629	2.6325	3.3909	2.5773	2.0926	3.3282	2.8799	1.8394	1.2586	1.4845	1.4963	0.8022	1.0775	0.2791	1.199	0.8519	0.7571	1.0653	1.6485	4.3354	3.8106	5.938
ENSG00000062038	CDH3	1001	15.8408	13.7718	15.5697	8.3006	9.5685	10.0109	7.1654	9.8952	7.3249	13.5302	13.0304	14.3164	17.778	12.3317	12.1072	1.2486	0.5409	2.505	0.6127	2.8294	1.1542	18.2265	11.3409	21.6243	19.2189	12.5859	14.4099	19.041	15.4927	9.3053	13.718	24.5578	21.1734	24.4768	30.8743	29.2206	23.6499	42.0662	104.913	50.5488	43.6209	54.5888	76.0861	56.1401	57.0883	44.0118	12.2992
ENSG00000062096	ARSF	416	0	0	0	0.0528	0.0747	0.3171	0.1542	0.0271	0.0881	0.0167	0.0259	0.0275	0.0355	0	0	0	0.3014	0	0.1574	0	0.1162	0.0327	0	0.0278	0	0.0695	0.0587	0	0	0.0213	0.0471	0.0763	0	0	0	0	0	0.0121	0	0	0.0041	0.0139	0	0.0089	0	0.151	0
ENSG00000062194	GPBP1	65056	15.7234	8.2763	19.3169	16.5896	17.2453	16.7356	21.0973	18.6987	12.3584	15.0468	13.2709	8.9465	18.3061	24.415	17.4702	13.7748	19.7837	27.355	27.3915	21.8158	23.9882	44.8663	34.8828	56.3088	63.8184	56.7186	45.1185	41.4438	42.1986	51.3036	53.1814	62.3305	35.3363	27.3471	25.4074	16.6002	10.5142	12.9465	3.4929	10.9761	8.1219	3.4841	3.4954	6.9209	8.2007	18.4217	8.3351
ENSG00000062282	DGAT2	84649	0.0884	0.3045	0.0629	0.1058	0.0673	0.2304	0.0649	0.1028	0.057	0.0684	0.115	0.0911	0.2198	0.3229	0.177	0.1583	0.3759	0.2198	0.503	0.6338	0.6776	0.3918	0.7169	0.5636	0.2905	0.1481	0.2019	0.2298	0.1685	0.2075	0.2773	0.3799	0.3126	0.2659	0.3699	0.5261	0.6775	0.5571	2.3798	0.5527	0.8784	1.0167	1.0905	1.2048	1.0504	1.0038	0.4383
ENSG00000062370	ZNF112	7771	1.6342	0.2534	1.1302	1.2013	0.9133	0.1491	0.725	0.5348	0.1795	2.0024	1.8876	1.5553	1.3643	1.0982	1.2811	1.9127	3.8734	1.505	2.7869	1.8216	3.4119	1.2636	0.9145	1.0681	1.0527	0.6787	0.8755	0.9497	1.0822	1.1743	1.2117	1.4895	0.6536	0.6485	0.4718	0.8197	0.5051	0.6983	0.1568	0.5322	0.4076	0.1933	0.5225	0.9648	1.7958	0.9302	3.3342
ENSG00000062485	CS	1431	27.1085	19.878	31.995	52.6274	46.9313	40.3274	34.6401	34.894	37.7911	41.7508	47.5798	27.8205	14.5299	13.0034	18.7955	8.7492	9.7822	14.3744	7.1583	10.1978	7.1064	18.2264	15.0134	18.1623	23.5293	12.5358	15.4035	13.3019	20.6655	21.3879	21.1532	23.5865	16.9209	18.511	15.2071	30.8599	32.7329	30.9253	41.3089	34.9902	22.7928	14.7872	19.0749	25.3808	20.1667	21.7816	9.9057
ENSG00000062524	LTK	4058	0.1256	0	0.1812	0	0.0923	0	0.1353	0.2242	0.1925	0.1346	0.216	0.1645	0.068	0.0334	0.0489	0.0733	0.0164	0.0638	0.0223	0.0348	0.0251	0	0	0.0546	0	0	0	0	0	0	0	0	0.0247	0.0191	0.0395	0.0457	0.0898	0.0582	0.224	0.0825	0.0234	0.0267	0.2712	0.0162	0.0118	0	0.1384
ENSG00000062582	MRPS24	64951	3.9465	5.4619	2.0301	7.9099	5.476	7.809	3.7243	4.9683	4.8394	8.3699	21.1669	7.5671	4.5511	3.447	4.6636	3.1441	2.7182	3.5028	2.3451	2.5244	1.6792	0.5954	0.3633	0.4757	0.3723	0.4888	0.2199	0.1655	0.4334	0.3054	0.3076	0.4568	0.397	0.5685	0.3402	5.0084	8.5469	4.8261	22.0628	6.0084	21.5881	15.8695	8.7481	1.5507	1.4199	8.7535	3.471
ENSG00000062598	ELMO2	63916	5.2037	4.6145	4.969	7.0978	3.1517	6.2785	4.2583	6.5662	7.1639	6.2999	7.2997	4.922	3.3005	2.5469	4.0069	4.9862	5.9523	4.0413	5.4196	4.3099	3.173	3.3967	4.2307	2.226	2.5201	4.0568	3.7057	1.9364	2.5946	5.0796	3.4893	2.7064	2.9554	4.6688	2.7495	5.9597	7.6827	6.9565	5.4634	4.5633	6.3328	7.1754	14.6541	12.2691	6.885	4.4999	4.9868
ENSG00000062650	WAPAL	23063	31.6142	18.1513	24.8693	38.7977	30.4239	33.6309	21.3914	35.5451	28.5404	24.9941	17.6469	23.9205	20.5751	14.4002	25.816	26.967	16.9291	20.7053	27.531	19.6247	12.5421	16.3022	28.9813	21.3907	21.1605	19.435	22.0289	13.5984	26.034	28.9174	23.2724	18.8036	15.9675	27.7991	29.0763	13.7759	13.1765	8.2087	2.0272	8.1083	7.4376	4.0215	2.7701	13.9264	11.0838	12.6665	8.5363
ENSG00000062716	VMP1	81671	24.5998	22.8465	26.2839	16.8449	22.2765	15.4636	10.2812	17.3646	18.3259	14.063	16.8405	21.3699	25.2499	14.7765	17.8055	35.5686	15.6074	21.4091	14.5931	13.9876	7.7608	37.0861	45.8756	38.829	29.8722	27.3759	31.1161	30.2445	29.1401	42.5871	23.5645	28.7794	27.7274	6.7044	5.5954	9.1969	8.1822	6.3352	5.348	5.0455	8.3044	4.3736	5.0625	19.4928	10.4089	9.2766	24.1951
ENSG00000062725	APPBP2	10513	5.8015	7.2228	5.437	2.8423	4.1747	2.7723	0.7935	0.743	1.4427	1.2718	1.0428	1.0102	2.0048	1.3097	2.6364	6.0229	8.5945	4.0245	5.5642	3.9252	6.4749	2.3589	3.82	2.0667	1.9786	2.0539	2.8043	2.3673	2.6826	2.9143	1.6683	2.2312	1.5782	1.929	1.1448	1.9137	1.8324	1.0263	0.4851	0.8459	1.2709	0.8114	0.7889	2.6709	1.9952	3.2272	1.672
ENSG00000062822	POLD1	5424	13.6111	34.3674	12.6575	19.132	15.4027	20.2187	15.324	25.6931	33.1916	35.5069	33.9785	30.3634	15.9941	20.3568	18.6907	20.2001	12.3268	16.2612	14.5183	20.5372	17.0666	3.0404	2.3887	2.5723	2.5684	2.6916	2.0383	2.1328	2.9246	3.0352	2.0826	2.5694	2.9166	19.3211	17.8245	30.4143	43.3057	28.8673	79.4191	24.0929	58.2178	78.2466	122.406	14.889	20.0804	34.0052	11.6832
ENSG00000063015	SEZ6	124925	0.1106	0.6402	0.3867	0.0906	0.1364	0.0728	0.0842	0.321	0.1374	0.0838	0.1351	0.1133	0.606	0.6438	0.8926	0.3627	0.6635	0.1691	1.1768	0.3555	0.6252	0.4071	0.3349	0.216	0.4462	0.2885	0.3381	0.308	0.3102	0.2653	0.351	0.399	0.4606	1.3237	1.7331	3.6285	5.4277	5.5244	9.603	3.688	6.079	4.588	3.0446	2.2799	3.9415	2.3378	1.3492
ENSG00000063046	EIF4B	1975	178.623	191.609	107.296	152.857	156.433	210.302	149.533	192.484	225.217	160.838	152.639	139.567	141.189	127.851	136.056	160.63	79.1526	104.631	93.1936	158.092	171.392	59.1856	84.3498	45.6453	38.554	32.6709	51.7443	53.3394	51.2543	49.5032	51.3575	40.0427	27.9048	209.265	207.29	83.2214	99.0226	120.116	26.5171	66.1447	46.0721	65.4446	39.3134	97.9064	96.3773	86.4081	37.6413
ENSG00000063127	SLC6A16	28968	0.8872	0.7337	0.6977	0.5892	0.689	0.6017	0.6299	0.6518	0.8452	0.1826	0.1778	0.1921	0.2515	0.4004	0.4143	0.3021	0.5196	0.2468	0.345	0.259	0.5182	0.4708	0.326	0.1075	0.1079	0.1246	0.0913	0.3851	0.1842	0.2983	0.2347	0.2357	0.205	0.1978	0.5582	0.8596	0.9054	0.801	1.2651	0.6322	2.4336	2.576	2.9758	2.222	2.1304	1.2852	1.7257
ENSG00000063169	GLTSCR1	29998	1.9749	3.1077	0.6554	2.0345	1.3088	3.244	2.9929	3.3301	4.287	2.028	3.1169	1.7666	0.9992	1.0882	1.6917	0.3025	0.6055	0.3852	0.3327	0.3457	0.4308	2.1092	2.3283	3.2124	2.7179	1.6865	1.8603	3.1173	2.4296	2.815	2.0709	2.9764	2.0031	2.9344	2.3905	7.0937	5.1143	5.3623	13.4408	5.5829	0.6983	1.7865	1.7827	0.6728	0.3022	3.7491	1.527
ENSG00000063176	SPHK2	56848	0.9417	1.6122	0.6754	0.8729	0.718	1.209	0.7851	0.6806	0.6026	0.9695	0.7904	0.5322	1.6537	1.8324	1.3241	3.7975	3.12	4.7771	2.2784	4.5233	4.7391	1.1868	0.5329	0.9726	0.6326	0.5851	0.5815	0.9942	1.1938	0.7553	0.7314	0.9555	1.172	3.5907	3.7731	6.0562	7.5352	8.1253	34.4076	7.7882	11.8735	27.5044	14.906	3.6282	2.7475	8.5635	6.2783
ENSG00000063177	RPL18	6141	97.7759	106.849	89.5201	78.5917	54.4857	119.838	83.7093	56.3662	60.6888	154.075	165.383	104.31	50.4106	89.8856	65.1321	103.804	90.3987	97.8772	66.0118	126.634	160.035	36.8533	28.7958	26.2633	24.8599	32.8849	32.6925	41.4661	23.05	23.741	28.5106	30.3663	31.5049	53.9532	71.5202	142.427	161.129	109.442	566.973	174.248	171.895	279.846	76.8159	30.5066	21.4667	76.972	50.1163
ENSG00000063180	CA11	770	0.8551	1.0673	2.018	0.8789	0.3447	0.1491	0.4549	0.9619	0.3383	0.2573	0.2901	0.196	13.9196	19.3799	13.6327	9.6498	12.9214	12.3615	27.4375	24.368	39.5197	7.7033	10.0986	6.1848	5.7732	6.1963	6.5483	13.4514	9.4405	7.8931	7.8074	6.8643	6.8636	20.7893	33.2893	25.7596	44.8502	30.6591	125.018	51.6132	45.1133	57.2451	28.4659	7.8342	6.5656	11.3161	5.2148
ENSG00000063241	ISOC2	79763	14.7101	17.0692	6.5389	13.2375	6.7405	20.0621	24.2083	20.2192	15.5482	19.372	36.1783	29.7579	7.7992	9.3804	4.7026	7.008	4.6136	7.1459	5.617	10.2819	9.8284	2.7863	2.1024	2.404	2.2291	2.9494	2.6882	3.5344	1.8556	1.5094	1.8051	3.1278	3.1923	7.3918	9.9709	8.6275	13.6125	9.1506	50.6798	16.7475	23.3678	25.5818	18.5732	2.3516	1.6075	10.692	5.7283
ENSG00000063244	U2AF2	11338	60.9253	33.6725	29.412	41.9669	60.6146	57.6753	61.4749	33.2567	36.8546	37.8243	51.4852	45.3151	40.2455	51.1427	33.2849	37.3077	31.1769	41.0317	32.5214	44.0515	49.8261	23.19	18.4032	15.6698	25.6601	23.405	25.0842	23.236	18.6952	17.7571	10.9857	14.6521	16.8132	95.0259	85.8907	71.681	54.9908	45.0953	202.95	73.0119	40.6604	85.8299	145.546	17.6763	10.5474	28.6269	21.0659
ENSG00000063245	EPN1	29924	2.4133	4.3475	2.8512	3.8149	3.3903	4.531	4.5376	3.1734	3.0456	3.7363	5.4335	4.7519	2.5012	3.3847	2.0697	1.6033	1.0895	1.9997	1.641	2.2519	2.2893	1.4885	0.7306	0.6893	1.1072	1.0109	0.796	0.7903	1.2919	0.7321	0.6865	1.0428	1.2537	4.9317	6.0539	10.374	9.892	5.8921	19.7476	13.8915	4.5011	9.875	4.978	4.8675	2.4562	9.7917	5.2311
ENSG00000063322	MED29	55588	10.6705	10.1701	9.3867	11.7687	10.5462	12.9025	13.1872	5.1878	8.3693	6.9437	14.5823	12.8813	8.0512	9.5836	7.0532	6.9809	4.625	8.8077	6.3417	8.4703	6.2666	5.9203	4.0905	3.3337	5.3433	6.3172	3.4749	4.7162	6.0169	3.7143	2.4742	3.1803	6.2921	9.3508	10.0158	9.2376	12.6452	7.7004	34.1258	19.3884	24.9618	24.241	9.5834	9.8372	11.0944	11.5842	9.2219
ENSG00000063438	AHRR	57491	0.11	0.0921	0.1023	0.1596	0.093	0.2348	0.4037	0.307	0.1478	0.085	0.1937	0.1115	0.0844	0.0682	0.1447	0.1496	0.1289	0.1837	0.2507	0.1305	0.2466	0.0602	0.0848	0.0507	0.0552	0.0894	0.0813	0.0969	0.0355	0.0731	0.0564	0.1113	0.1436	0.0575	0.1191	0.1667	0.1776	0.2195	0.3232	0.2302	0.1191	0.3259	0.6629	0.2401	0.1532	0.136	0.5598
ENSG00000063515	GSC2	2928	0	0	0	0	0	0	0	0	0	0.0392	0.1537	0.1242	0.062	0.1284	0	0	0	0	0.142	0	0	0	0	0	0	0	0	0	0	0	0	0	0	0	0	0.0556	0.1992	0.1686	0.1538	0.1925	0.1476	0.2599	0.2254	0	0.0735	0.5046	0
ENSG00000063587	ZNF275	10838	1.6347	1.6744	1.4074	1.0665	1.2902	0.8865	0.7553	1.6355	1.051	0.7542	1.0147	1.6598	2.6021	1.9833	2.1421	1.0776	0.9452	1.2855	1.655	1.196	0.894	3.8212	4.158	3.9476	4.0642	5.7203	4.1582	4.8118	4.17	6.4905	3.3986	3.723	4.6446	1.5856	1.9817	1.7255	2.5965	2.2579	1.8898	3.1812	3.2007	4.3011	3.0147	5.3081	4.974	4.0861	3.0746
ENSG00000063601	MTMR1	8776	4.0842	1.9822	1.8711	2.0553	3.3294	4.1521	2.719	2.2473	1.863	3.1542	5.7421	6.9496	5.838	4.7971	4.2058	4.1331	4.1477	5.0717	4.9629	3.3685	4.0695	3.4549	4.1111	4.2771	5.769	7.4816	3.8696	4.8718	4.0511	5.065	4.1195	4.4119	5.7606	3.014	3.62	2.8448	5.1296	4.8184	4.3029	5.483	6.2499	7.7881	3.6083	6.6624	5.8586	7.6715	2.3855
ENSG00000063660	GPC1	2817	6.1745	11.0167	6.6196	5.3249	6.6059	4.5401	2.7786	2.3993	3.0653	2.6151	3.3368	3.5358	2.9985	3.5478	3.5794	4.5225	6.3157	4.6664	7.3616	4.5476	5.3321	0.7418	0.6968	0.8162	0.9391	1.6787	0.6153	1.1985	0.741	0.851	1.2266	0.842	1.3956	5.2057	7.0879	5.1952	11.8745	10.3925	30.9435	9.6758	8.105	9.4344	8.9326	4.3362	4.6126	7.6029	4.9168
ENSG00000063761	ADCK1	57143	1.8352	1.6184	1.7079	2.1711	2.2628	1.8118	3.2449	2.5645	3.3517	1.9201	2.6431	3.3345	1.0274	1.1468	0.8246	1.1934	0.9816	1.3703	1.1905	1.1664	1.2236	1.0294	2.3148	1.517	2.1694	2.8093	1.4666	1.7151	1.3954	2.6691	2.3436	1.5995	1.7359	2.3407	1.5863	1.4109	4.0857	3.071	4.3038	3.0915	4.8564	5.2171	3.6752	2.6009	3.4955	1.779	1.758
ENSG00000063854	HAGH	3029	1.1239	2.0724	1.0806	1.3757	1.388	1.1542	1.2299	1.5245	1.4027	1.4527	1.8682	2.4445	1.1089	1.9504	1.1137	4.0306	3.2872	4.0351	4.0276	2.6716	2.744	0.7214	1.1309	1.0871	0.7844	0.9582	0.8983	0.8501	0.5461	1.1995	1.1156	0.5619	0.7714	4.4179	3.309	1.4488	2.3763	3.6316	5.2025	3.1812	3.1016	5.0702	2.9337	1.6595	1.2342	1.4822	1.0077
ENSG00000063978	RNF4	6047	10.3926	17.4881	11.2838	15.6638	21.7576	10.2368	16.8078	12.9717	19.4012	14.86	16.4275	18.6474	7.4963	7.1891	6.3862	9.2513	7.3293	7.9203	5.5342	10.0652	6.162	7.8637	12.5724	13.9115	10.5195	13.5283	13.7391	10.1488	6.5586	7.7758	18.0996	13.7898	15.7355	10.1766	10.3864	7.6349	15.571	17.2123	23.1808	11.8098	15.834	18.5553	15.1027	20.3986	25.962	9.0958	7.9239
ENSG00000064012	CASP8	841	5.135	8.1793	7.5864	9.2828	11.3767	6.2769	5.2496	4.3467	6.1185	5.8171	5.7254	4.6409	1.3368	0.9377	0.5712	2.4503	0.8453	1.1607	0.8138	0.8385	0.4257	1.0764	0.9337	2.4261	7.2989	3.1862	4.0429	2.3724	2.3141	2.4522	3.2617	5.4556	2.1489	0.5969	0.6968	0.5346	0.4547	0.418	0.3215	0.3744	0.4143	0.4702	0.3663	0.6224	0.7764	0.4935	0.6383
ENSG00000064042	LIMCH1	22998	1.6647	1.0139	1.9449	2.2113	2.2264	1.9897	0.5625	0.3585	0.569	1.5154	0.87	1.08	6.8251	5.4443	3.4641	3.4305	5.2508	3.5839	2.5881	4.3278	2.5661	0.7902	2.099	1.5198	1.2604	0.7286	1.0141	0.3946	0.3745	0.4793	1.3635	0.7694	0.9462	1.4895	1.4535	0.6577	0.5244	0.9767	0.1126	0.4819	0.4198	0.3825	0.9867	1.2777	1.0598	0.41	1.377
ENSG00000064102	ASUN	55726	9.2673	12.4296	14.9556	9.8245	14.1436	16.2293	13.2628	7.747	9.8574	14.7288	9.6528	9.0463	17.1354	17.0686	11.4794	21.7021	16.5064	21.1695	12.881	13.1079	13.1882	32.1393	33.6345	41.6656	24.7177	28.3997	28.1334	36.1749	29.3065	37.3048	40.3858	26.7036	27.8423	28.9861	42.3384	13.3036	11.1158	16.9016	1.8201	10.0255	4.7401	5.1649	4.0262	16.4545	22.2015	15.8382	10.4916
ENSG00000064115	TM7SF3	51768	5.0027	5.8875	7.369	7.8025	7.2148	5.2862	8.8956	4.3967	10.1932	20.6784	19.1253	14.4716	11.6977	12.6275	12.976	15.4931	18.9237	11.1417	12.5915	12.117	16.3129	40.0219	36.0079	49.1034	34.7109	32.4379	30.3958	34.1476	30.0547	42.4496	56.0376	28.8311	41.3172	5.9521	13.6032	14.5511	18.953	18.6696	12.8021	13.9843	14.1338	18.5685	8.8687	22.4377	36.0769	18.1967	8.6172
ENSG00000064195	DLX3	1747	0.6994	0.3195	3.4432	0.8789	0.9533	1.4061	2.179	3.3355	2.6721	4.6951	2.7749	2.9628	0.1066	0.0546	0.1673	0	0.0675	0.0112	0.0592	0.0308	0.1364	0.0263	0.0755	0	0.0528	0.1078	0.1275	0.1454	0.0993	0.033	0.0889	0.1651	0.0512	0.1352	0.0553	0.0528	0.0693	0.1243	0.4961	0.1474	0.0536	0.0889	0.1275	0.043	0.0426	0.213	0.4508
ENSG00000064199	SPA17	53340	0.7697	0.6552	1.2371	0.5299	0.6836	0.3029	0.753	0.9519	0.456	0.764	0.6618	0.6438	0.5608	0.5757	0.3907	3.3572	4.2001	2.1609	3.0601	2.0835	3.6892	0.8738	1.1741	1.0638	0.6722	0.8048	0.5292	1.2818	1.0604	1.27	1.0043	1.1264	0.7565	0.5533	1.3231	0.6435	0.4435	0.4994	0.6084	0.6604	0.5228	0.3523	0.4519	0.3938	0.4575	0.0798	0.3641
ENSG00000064201	TSPAN32	10077	0	0	0.019	0	0.0346	0.0665	0	0.0152	0.1676	0.0332	0.0072	0.0174	0	0.0888	0.0252	0.0536	0.0768	0.0723	0.029	0.1115	0.0669	0	0	0	0	0	0	0.0208	0	0.0153	0	0.0191	0	0	0.0169	0.034	0.0908	0.024	0.0777	0.1167	0.0534	0.1332	0.5172	0.2475	0.1707	0.1058	0.285
ENSG00000064205	WISP2	8839	0.0639	0.0319	0.2693	0	0.256	0	0.0733	0.1272	0.0253	0.0256	0.0223	0.0453	0.0491	0	0.0182	0.0076	0.0148	0.0237	0.0212	0.0133	0.0365	0	0	0.0152	0	0.0286	0	0.0201	0.0409	0	0.0166	0.0105	0.0133	0	0	0.0093	0.0301	0.0088	0.0327	0.0088	0.0313	0.029	0.0901	0.1216	0.0875	1.4969	0.4602
ENSG00000064218	DMRT3	58524	0.7826	0.945	0	0.239	0.0282	0.031	0.5776	0.39	0.3939	0.0843	0.1538	0.0641	0	0	0	0	0.0209	0.0165	0.0223	0	0	0	0	0	0.0504	0	0	0	0.0461	0.039	0.0666	0	0	0	0	0	0.0236	0.0282	0.0176	0.0106	0.0073	0.0324	0.0343	0	0.0081	0	0
ENSG00000064225	ST3GAL6	10402	0.5965	0.9778	1.092	0.254	0.6173	0.2015	0.5559	0.8501	0.3494	0.4031	0.4829	0.3463	0.9436	1.1063	1.5712	1.0201	1.8687	0.8694	1.7544	0.8871	3.1735	2.7097	3.1513	1.9493	1.3965	1.4164	1.7118	2.7252	3.1613	1.6552	1.9182	1.5852	2.1096	0.6079	0.9587	1.3794	0.6381	0.7755	0.3273	0.7261	0.7708	0.747	1.1007	0.9297	1.2637	0.9353	3.3716
ENSG00000064270	ATP2C2	9914	0.7281	0.6856	1.0998	1.941	0.916	0.9019	1.614	2.8124	2.3626	0.8222	0.7745	0.7235	0.0705	0.0905	0.2552	0.0344	0.0783	0.0447	0.0354	0.0486	0.1602	0.6751	0.2378	0.5085	0.4573	0.5666	0.5388	0.5549	0.6391	0.3358	0.63	0.631	0.9818	0.2823	0.4217	0.5359	0.2618	0.4024	0.3769	0.6241	0.357	0.8514	1.8669	0.6797	0.4971	0.3573	1.0061
ENSG00000064300	NGFR	4804	0	0	0.1531	0.0639	0.0466	0.1209	0.694	0.2078	0.1893	0.661	0.5557	0.6516	4.4968	4.4253	6.5166	1.4356	5.4949	1.7627	2.6855	2.9854	3.8767	1.1789	0.8187	0.6217	0.4308	0.5384	0.4777	0.8952	0.853	0.4266	1.1206	0.8776	1.4314	2.3881	2.9351	4.1424	4.8369	3.7829	7.8053	6.6306	5.4813	10.4388	4.5092	2.8453	1.6354	1.5963	1.753
ENSG00000064309	CDON	50937	3.6345	3.9952	3.1136	1.4414	1.7884	1.705	2.2257	2.3912	1.7319	1.6346	1.4556	1.8236	3.431	4.1792	5.0721	2.6394	7.5055	2.1913	7.291	2.9846	9.6162	3.5161	1.7464	2.2028	1.9629	3.1499	3.1153	3.5724	3.5031	2.7028	2.1874	1.8099	3.2304	3.5338	2.6549	2.4816	3.06	2.6221	0.3682	2.4352	3.2224	1.8957	2.9881	8.1356	7.9385	3.4656	4.988
ENSG00000064313	TAF2	6873	16.1633	12.6767	13.339	13.0954	17.5083	10.8351	15.3299	18.3642	15.3141	9.5299	7.933	9.6193	9.3309	10.97	12.1964	6.7138	8.984	6.8167	10.4882	11.3996	10.9096	21.8223	14.7985	16.1499	13.709	18.5849	17.6855	17.5237	17.3149	20.5094	16.4321	12.205	19.264	8.822	4.2353	5.0324	5.4137	4.4327	0.6027	3.2774	6.8546	3.6877	3.4383	6.115	8.9413	4.3287	8.4201
ENSG00000064393	HIPK2	28996	2.8757	2.2669	1.879	1.561	2.3815	1.799	1.3893	1.4835	0.7718	1.0165	0.8025	1.1927	4.7104	4.632	5.9158	1.8009	5.4319	1.6018	4.1827	2.1844	3.8846	6.6807	9.8565	7.8886	5.0968	7.8635	9.173	6.0804	8.025	8.7003	6.6314	5.3665	5.0772	4.8261	4.4731	3.6973	3.6415	3.2862	0.6466	4.3892	4.9003	4.6487	4.3862	4.8496	5.3105	6.9853	4.457
ENSG00000064419	TNPO3	23534	36.4971	16.8618	26.4323	22.5679	37.0158	35.5599	39.4635	50.4227	31.788	33.3473	25.5154	42.2138	42.1066	40.2286	34.2009	40.5747	30.097	23.1565	39.606	45.78	25.2956	30.2058	40.6825	37.5726	26.0925	33.0216	43.4158	38.8582	36.6093	41.7055	49.0998	30.9724	57.4291	52.2356	50.5867	33.1297	32.5308	35.0545	7.9311	39.6559	49.3506	24.4999	22.4331	57.958	76.7104	34.9992	25.0534
ENSG00000064489	MEF2BNB-MEF2B	4207	0.1461	0	0.4947	0.1543	0.6016	0.3397	0.0348	0.149	0	0.1486	0.0767	0.153	0.0508	0.0556	0.0411	0.0428	0.0257	0	0.0224	0.1013	0.0795	0	0	0	0	0	0	0	0.037	0	0	0.0315	0	0.2456	0.1342	0.1282	0.0871	0.2113	0.7275	0.175	0.408	0.2971	0.3902	0.1873	0.0536	0	0.1046
ENSG00000064490	RFXANK	8625	4.6013	3.3101	5.012	3.244	5.3569	3.7487	1.8018	3.3313	3.791	3.4518	2.7121	3.7059	6.9313	5.4991	4.2342	6.7505	7.3224	5.4242	10.8658	13.9686	12.5799	2.1975	1.7024	1.7389	1.5468	2.0817	2.4258	1.3997	1.6401	1.3061	2.2929	1.9511	2.2453	7.7988	6.2138	8.9862	9.6719	12.5328	31.3852	13.6457	27.5487	17.0156	20.0736	4.1131	6.0576	7.872	5.5735
ENSG00000064545	TMEM161A	54929	5.3461	16.3017	4.6965	3.2759	3.5221	7.4013	6.9869	7.0195	6.1625	4.5622	3.8737	7.7999	6.8531	5.6326	3.2042	3.4967	3.7095	5.8343	4.2536	7.7904	4.2429	5.0668	3.0455	4.4778	3.5762	6.5365	4.93	4.8718	5.1248	2.9484	5.2917	4.716	7.0532	5.0655	2.9548	8.8482	9.4791	15.7387	41.0518	16.5464	43.1601	44.1806	48.9569	8.1392	11.7843	15.447	7.2622
ENSG00000064547	LPAR2	9170	11.2455	19.9994	9.8188	8.1129	14.3424	20.1711	22.4164	15.6779	17.3464	11.5587	16.6684	16.4965	5.1633	3.2365	3.5367	2.623	5.5727	3.695	5.3004	7.1061	4.8947	7.2413	5.3225	8.1133	10.5291	9.9747	9.9983	4.6128	6.2787	4.1778	11.9248	11.1643	16.0541	11.7885	9.027	11.8525	11.7718	18.4773	36.9707	18.5562	19.9188	43.9048	52.2595	3.0974	4.4223	9.1433	4.0875
ENSG00000064601	CTSA	5476	11.7859	14.1803	15.4291	11.8213	11.0846	12.7689	10.9004	13.5873	10.8376	11.8902	11.6321	13.5072	3.8504	3.2589	2.652	2.7446	2.7322	3.3281	2.6294	5.5237	2.003	3.7671	2.5249	4.513	4.7003	5.1984	5.7958	2.7206	2.9483	2.4264	4.9093	4.2945	6.4817	3.842	6.2188	6.8344	5.4169	10.4483	29.9412	6.8361	9.8643	15.4826	16.0915	5.1887	5.4033	8.323	7.6174
ENSG00000064607	SUGP2	10147	10.3394	12.9003	11.4548	11.4957	14.2965	17.0308	17.5093	14.7862	14.7502	10.6586	9.4232	10.7024	15.8175	8.3881	11.9663	9.2247	16.3366	15.2659	15.1111	20.5831	13.4637	12.7319	10.1952	18.1441	17.5515	16.999	12.7067	18.9012	14.596	11.225	22.847	21.2029	13.7002	16.3166	19.2747	19.2505	13.0347	16.2757	14.8839	20.6867	16.2288	20.7097	55.526	7.6042	16.7452	15.4419	18.6407
ENSG00000064651	SLC12A2	6558	2.556	2.7224	3.9691	2.7928	3.4776	3.5876	1.2504	1.5192	1.3019	3.3661	2.7356	2.9347	5.5879	4.3905	4.0435	4.5125	8.8823	6.233	6.3672	4.6221	7.3081	4.0278	3.2422	5.8939	5.2223	3.4408	4.6267	6.5039	5.5928	3.3311	3.1061	5.1663	3.5153	2.2279	1.4583	1.4712	0.7595	1.8518	0.2295	1.3508	1.019	0.7804	0.8422	3.8988	7.0224	5.7061	2.9612
ENSG00000064652	SNX24	28966	10.4285	5.5027	9.8886	11.6425	13.5973	14.0981	9.43	8.9318	7.8868	11.8788	10.5503	10.5872	3.5659	4.188	3.4747	2.7948	6.5764	4.4995	4.055	4.6683	6.1425	6.3172	5.2442	5.9884	7.7563	7.1012	7.3047	5.7582	5.3875	4.3936	9.6147	10.7008	9.3723	5.124	3.193	2.9592	2.3948	2.7055	2.6251	1.8809	2.7433	1.6881	1.7949	1.8064	2.5607	1.9684	2.9912
ENSG00000064655	EYA2	2139	0.1829	0	0	0.3649	0.2335	0.183	0.1011	0	0	0.1123	0.1416	0.1072	0.0876	0.3273	0.1745	0.132	0.8237	0.234	0.8871	0.361	0.523	1.0408	1.2151	1.5258	1.1013	1.624	1.2912	0.9425	0.9396	1.2078	1.369	1.2516	0.8265	0.6279	0.5707	0.7482	0.6071	0.7911	2.2382	0.7871	0.6786	0.6436	0.7805	0.6123	0.4527	0.2709	0.3651
ENSG00000064666	CNN2	1265	15.7119	17.699	27.4695	18.4582	12.2829	15.6762	9.8503	6.3034	4.4427	13.407	27.3976	20.0444	85.3854	78.5534	87.744	31.4877	36.1552	71.3994	34.8525	40.8124	22.8786	32.5421	27.2009	38.9878	54.3359	31.4019	34.3065	26.1366	34.0363	19.4978	30.5707	42.1741	34.6875	128.98	126.876	103.707	103.246	117.525	512.049	76.7103	68.0918	95.9308	73.5729	69.8934	58.8451	224.956	24.3327
ENSG00000064687	ABCA7	10347	2.1934	3.3052	2.0649	2.9833	1.6045	2.1601	4.8126	4.646	3.7235	4.5652	7.051	5.4683	1.2367	1.1644	1.0495	0.9461	1.1094	1.8027	0.7324	2.2639	1.4689	0.3099	0.1899	0.2508	0.4035	0.2025	0.1316	0.2608	0.3829	0.2363	0.3184	0.4599	0.2417	2.9164	2.9579	4.8581	6.3686	6.4948	15.1136	5.2145	3.3275	4.0206	20.0658	2.0528	1.8321	3.5295	4.4932
ENSG00000064692	SNCAIP	9627	0.9322	0.272	0.8217	1.4605	0.8175	0.6916	1.6311	1.5233	1.8378	0.8354	0.9397	0.4751	0.7877	0.7279	0.8837	0.1986	1.079	0.3841	0.5622	0.5912	0.7596	1.8516	1.7933	1.7876	1.8096	0.9391	1.537	0.9904	1.291	2.0049	2.1817	2.9756	1.9341	1.9772	1.4052	1.3713	1.3432	1.2337	0.2168	1.1856	0.8953	0.5465	1.9549	2.3799	1.6081	1.0834	3.5487
ENSG00000064703	DDX20	11218	5.1725	6.478	5.7792	8.7811	5.2171	6.806	6.2432	6.8357	6.6107	9.0861	11.3316	7.2982	10.7284	9.5743	10.2449	9.6412	8.8229	14.0314	5.641	9.4599	5.7451	16.5304	16.0342	14.7729	21.1603	12.7889	14.8425	8.4149	14.3731	13.792	14.116	12.2425	15.8918	7.2155	4.2766	6.1368	4.5648	3.498	1.6272	4.8415	3.2599	1.552	1.3365	5.2116	5.3656	5.3355	3.2004
ENSG00000064726	BTBD1	53339	16.1559	13.4081	17.6239	19.6271	14.412	13.6953	8.7808	12.5162	10.0155	14.4927	18.0772	9.3478	15.9507	13.9579	20.0263	20.513	19.2657	19.6614	14.9645	14.9136	10.5245	27.6826	27.6955	24.2972	18.2611	24.0272	16.7966	11.9372	18.562	26.7568	16.7104	22.5351	24.2609	13.4114	6.8229	6.0531	8.1148	6.7811	2.7833	5.2494	9.0519	5.2896	6.1002	10.6037	13.6982	7.5242	6.8249
ENSG00000064763	FAR2	55711	0.8076	0.328	1.3846	0.7705	0.3445	0.4706	0.5994	1.1086	1.626	0.567	0.5369	0.3963	4.0095	3.1246	4.1456	2.514	1.9143	2.8586	2.371	2.4955	1.243	13.461	12.7267	8.0408	9.2066	10.4506	8.7035	6.1493	6.2499	14.4707	8.4439	8.2556	7.3336	5.5823	3.4533	5.4248	5.6585	5.185	1.3307	3.157	4.6345	3.2622	3.3763	8.8294	8.0203	4.2081	8.1769
ENSG00000064787	BCAS1	8537	0.1001	0	0	0.0172	0.095	0	0.0271	0.027	0.063	0.0083	0.0211	0.0161	0.0191	0.0113	0.0614	0.0491	0.0395	0.0302	0.0501	0.0463	0.0471	0.0143	0.0597	0.0496	0.048	0.0722	0.0155	0.0248	0.0684	0.0517	0.0263	0.0267	0.0366	0.2174	0.192	0.0451	0.1021	0.0501	0.0166	0.0529	0.0423	0.0418	0.0707	0.0517	0.0603	0.1661	0.1256
ENSG00000064835	POU1F1	5449	0	0	0	0.3033	0.0533	0	0	0.2826	0	0.015	0.008	0	0.1005	0.0541	0.0815	0.0283	0	0	0	0	0.012	0	0.056	0.063	0	0	0.0401	0	0.0557	0	0	0.1783	0.0789	0	0	0	0	0	0	0	0	0.007	0	0	0.0179	0	0
ENSG00000064886	CHI3L2	1117	0.769	0	0.4212	0.2635	0.0763	0.2027	0.3127	0.4568	0.5222	0.3878	0.4059	0.342	0	0	0	0	0.0197	0	0	0.0211	0.028	0	0.0252	0	0.0393	0	0	0	0	0	0.0248	0	0.0181	0	0.1187	0	0	0.0101	0	0.0052	0.0035	0.0041	0.0319	0.0547	0.0519	0	0.0961
ENSG00000064932	SBNO2	22904	5.2919	11.4403	7.2548	5.605	4.8151	5.6174	3.8188	6.86	9.6039	9.6928	8.8842	7.4597	4.3771	5.5111	5.9251	2.988	1.7909	2.3018	1.8024	3.1626	2.2942	0.6927	0.8164	0.5195	0.5649	0.5123	0.3052	0.4811	0.8913	0.6536	0.3726	0.3768	0.4761	9.795	9.3047	8.0119	13.5133	8.1191	19.1601	6.8699	6.9376	11.7407	24.1221	3.0558	3.2864	8.9956	4.1322
ENSG00000064933	PMS1	5378	9.2571	7.7016	7.4603	5.5455	4.952	5.2137	8.7995	8.9908	12.6015	4.535	4.7893	4.5005	11.8342	9.9963	12.2517	15.2277	10.0937	10.3384	10.28	11.3903	12.9235	9.954	16.4124	6.6526	9.5008	6.3695	13.9659	12.0757	11.4278	13.4679	9.1077	10.0722	6.0355	16.2505	16.2385	7.5082	4.2793	5.7465	1.5872	2.811	5.0173	3.666	2.4934	4.1033	8.0817	5.5079	5.2804
ENSG00000064961	HMG20B	10362	9.8865	14.0447	7.3799	7.3623	5.2132	7.7273	5.4328	6.3018	10.5591	6.1112	8.2421	6.6172	8.5027	7.8369	8.602	15.4238	4.6607	12.1851	5.4368	18.6217	11.9309	3.2976	3.349	2.3488	2.5	2.3096	2.5262	3.4549	3.9493	3.0029	3.608	1.9876	1.9439	27.1842	32.2794	8.6472	13.8982	15.7131	39.0987	9.1919	8.6334	21.9616	20.2102	1.3373	0.997	7.2043	2.2358
ENSG00000064989	CALCRL	10203	0.0363	0	0.5816	0.0784	0.0469	0	0	0.0327	0	0.0104	0.0083	0.0032	0.1146	0.1824	0.275	0.2616	0.5367	0.1756	0.3166	0.2447	0.7349	1.5168	1.9954	1.9048	0.7162	0.5677	0.9496	0.8773	0.6472	0.8504	1.1512	1.4359	0.4663	0.499	0.5126	0.5419	0.1793	0.3264	0.1174	0.1731	0.6608	0.5389	0.4854	1.5013	1.883	0.6811	3.4512
ENSG00000064995	TAF11	6882	12.6673	17.9207	7.8752	12.7224	8.8517	16.4152	15.5807	15.3596	15.636	15.7263	14.5324	10.7107	31.7776	27.7673	27.0467	36.4961	36.153	35.3365	20.0293	37.8383	34.6861	44.5391	45.1906	61.1751	56.497	36.4648	42.3727	63.3384	46.074	43.0611	37.1024	48.8089	34.6439	43.7099	50.7769	29.9216	18.0462	18.0579	13.4845	22.8525	24.5146	18.7982	5.0473	6.0341	5.6773	11.3938	5.6626
ENSG00000064999	ANKS1A	23294	7.8015	8.3389	6.7157	6.0461	4.9505	7.6288	7.6284	7.6442	7.7367	6.5214	5.0407	3.7495	7.9389	7.7357	5.7189	5.242	7.7123	5.5795	3.2201	5.3939	7.7318	10.2031	9.275	8.6132	12.474	7.6638	13.3567	15.2569	15.1343	9.6902	8.4306	11.0548	12.7596	14.7913	16.6458	7.5073	9.7797	8.8151	14.7041	9.0559	6.4275	12.8205	8.9993	11.729	10.6022	10.0041	7.3826
ENSG00000065000	AP3D1	8943	35.2701	23.7702	36.2319	26.0042	19.446	37.8624	31.0086	20.4078	27.0743	29.7886	24.9073	16.3387	12.8433	24.1789	19.684	15.776	11.6071	15.5182	8.1534	22.5869	21.2335	14.9959	9.0513	10.2896	11.824	13.1845	12.0718	14.8781	9.4977	8.7585	10.2596	12.961	13.318	47.1268	69.0511	32.7638	41.1799	35.5198	78.4029	41.2058	39.01	71.4228	44.7175	25.3037	20.3251	36.0265	18.4841
ENSG00000065029	ZNF76	7629	1.7141	3.1805	2.9919	2.05	1.2272	1.7886	4.3915	3.8586	3.8481	2.0288	2.602	1.781	1.769	2.8316	1.84	2.2476	2.8237	2.4952	2.9334	2.9586	4.1109	0.7151	0.7932	0.6846	0.9526	0.9469	1.0337	1.2764	0.7132	0.6953	0.9203	0.7564	0.9455	2.884	3.8965	2.5537	4.5417	3.4234	10.7957	5.732	5.876	8.1206	12.7585	4.0385	2.9597	3.4165	2.9319
ENSG00000065054	SLC9A3R2	9351	9.0356	7.5056	7.1582	11.9613	8.079	13.2678	18.0212	14.8412	11.8095	8.3811	12.0551	12.1461	1.0993	1.0968	0.8394	0.818	0.6358	0.4578	0.5476	0.6179	0.9607	1.4482	0.6526	0.5257	0.7368	0.7165	0.9867	0.7819	0.4425	0.5767	0.3558	0.6507	0.7605	4.002	6.4022	2.2875	3.2116	1.8705	7.6391	3.6267	2.8647	4.0733	3.8228	0.3086	0.3396	2.6714	0.8789
ENSG00000065057	NTHL1	4913	4.0771	3.0645	2.1593	4.2031	4.75	4.814	6.3122	3.6656	5.3977	6.1336	8.3265	7.9566	8.0312	11.5368	7.3953	14.8747	9.8163	17.2443	15.8126	14.9015	20.5626	2.6687	2.774	2.1696	3.0572	4.6252	3.4785	4.7367	2.8094	2.5386	3.3681	4.1944	5.1854	14.0383	17.4242	12.539	13.3951	9.7203	40.2197	19.0622	20.891	34.4117	22.9341	4.1002	3.3337	6.2478	4.884
ENSG00000065060	UHRF1BP1	54887	7.2364	8.8025	5.6386	11.573	9.067	11.6771	20.4076	14.4912	13.9225	12.8938	14.4023	13.676	7.0931	8.5639	4.7744	3.0443	3.5226	4.0943	4.6604	4.4768	6.4008	3.5982	4.4511	3.0905	5.6462	5.252	5.37	5.4592	6.2594	4.9148	3.1734	6.0417	5.2379	3.3643	4.7833	5.1959	4.4385	2.868	1.359	5.0826	5.4986	5.8517	4.6462	18.0893	13.2385	15.0288	11.3462
ENSG00000065135	GNAI3	2773	3.0656	2.3972	3.2762	3.505	3.3083	3.1024	2.9607	1.5236	1.8766	2.6168	3.6691	3.7773	8.1108	9.2256	6.2859	9.7454	6.0149	11.1296	9.4445	8.6085	7.0085	26.5601	20.1509	13.8888	26.9814	23.4835	16.0982	17.7009	20.8619	19.0096	10.9749	16.1728	26.0418	5.9678	5.6686	2.6837	2.3681	1.827	0.9183	3.6872	3.3445	1.2583	0.5698	2.8156	3.5185	3.6319	4.0279
ENSG00000065150	IPO5	3843	27.5498	34.8243	25.4834	57.5647	56.3125	58.4091	65.666	44.486	45.5275	34.1888	50.4943	47.2893	80.9023	72.7203	87.6434	59.3976	38.1514	71.7209	66.8059	55.9555	65.3542	70.9382	65.5673	37.684	47.3125	79.6793	65.8021	56.5	47.7519	54.7829	37.9988	77.5501	90.1093	119.775	84.2496	47.874	47.2823	58.4485	11.2345	64.9462	34.8264	30.6049	35.8824	97.4402	116.466	68.817	69.086
ENSG00000065154	OAT	4942	75.9811	84.7134	45.798	118.695	104.065	121.57	52.8589	68.1239	48.5329	51.6306	90.8823	91.7814	19.0671	24.9807	29.3413	57.1659	16.554	48.2684	51.0158	42.1367	29.0118	82.2838	95.8587	71.6242	185.351	170.548	185.044	92.6707	89.0086	95.0569	83.7446	143.99	122.823	11.7323	15.455	21.7416	23.1833	21.0191	7.5484	29.263	21.7622	13.9673	6.3742	16.7642	23.3545	18.4628	9.2395
ENSG00000065183	WDR3	10885	6.5864	3.7534	2.6245	6.9847	6.5598	4.4095	5.5135	7.4906	5.5209	6.6118	7.044	13.1853	9.0774	9.2846	8.1377	16.4009	6.3726	21.5122	17.9519	15.8279	9.6487	9.661	9.5098	11.9934	14.8585	16.7993	10.5052	8.7665	8.1353	11.7003	8.307	12.8473	14.7065	9.3518	7.7677	6.3908	5.6379	6.1339	1.3117	7.3918	2.6468	2.6813	1.5066	10.0851	12.5504	7.6628	8.6611
ENSG00000065243	PKN2	5586	24.922	15.0567	12.3583	13.2689	23.6098	16.4155	26.8714	23.3443	24.2544	11.6856	19.3835	22.8837	14.382	8.7219	8.6475	8.5414	11.9734	10.2722	13.856	6.811	10.8771	11.2585	14.1407	10.8278	12.4541	14.0685	13.0324	11.3369	11.104	15.1471	11.2115	12.8824	12.9834	8.7761	8.9165	3.7174	3.5418	4.0742	0.9444	3.5612	3.5888	2.345	2.9827	8.7262	11.2133	9.4542	14.9147
ENSG00000065268	WDR18	57418	6.5672	12.1479	4.0682	11.4381	12.7382	14.2987	7.6815	7.9025	6.858	16.7232	26.776	27.9501	10.3207	12.8556	11.8622	13.3944	9.3619	12.7343	15.8806	10.9694	10.9704	19.3199	16.1965	19.8	16.3463	17.1188	6.9841	15.8386	12.9174	13.3834	19.2867	13.7239	23.3584	15.9243	13.5695	19.2045	39.3854	36.7956	110.767	36.5886	81.7588	87.8832	45.8479	17.9149	18.8544	29.7371	14.9593
ENSG00000065308	TRAM2	9697	8.4422	9.8289	13.3203	8.6502	11.7796	6.5417	3.9797	3.9246	4.7527	6.8095	8.8624	11.1628	8.7434	9.3256	8.3412	6.364	3.4428	6.2358	4.9725	3.3803	3.7671	6.1384	8.5039	9.6726	12.0697	11.779	8.2443	6.8497	4.704	7.8251	6.7645	8.6659	7.3389	3.841	2.131	3.8973	6.8425	6.8579	5.3325	4.6118	7.9428	6.4748	3.7428	6.5758	10.8191	7.5837	6.351
ENSG00000065320	NTN1	9423	1.1351	2.5461	0.6817	1.9664	2.4172	1.9388	0.8365	0.7376	1.3808	1.4589	2.3016	2.8376	0.2347	0.4034	0.3601	0.9352	1.9397	1.4149	1.3832	1.118	1.4111	0.114	0.3999	0.4613	0.325	0.2104	0.2329	0.1438	0.2029	0.2274	0.3053	0.1729	0.2655	0.5288	0.4822	0.5583	0.8781	1.3647	3.0669	1.2314	1.2055	2.3902	1.552	0.979	0.9501	2.22	2.1774
ENSG00000065325	GLP2R	9340	0.2057	0.9594	0	0.1466	0.4067	0.0922	0.1067	0	0	0.0116	0.0052	0.0281	0	0	0	0	0	0.0119	0.0087	0	0	0.0083	0	0	0	0	0.0137	0	0	0	0	0	0	0	0	0	0	0	0.0099	0	0.0013	0	0.0049	0	0	0.2142	0.0953
ENSG00000065328	MCM10	55388	13.1335	17.0187	18.0567	32.7482	39.5455	28.7853	26.7511	19.3735	33.4449	20.0686	19.5603	16.7302	12.335	10.7523	6.4629	21.8066	16.0102	12.6298	13.5282	18.8468	11.4102	14.2523	12.9884	27.0711	24.323	21.7069	19.7336	17.1275	11.4888	21.5956	27.6056	25.1272	19.5464	16.3172	16.6701	11.1196	9.611	12.1204	1.3499	7.9357	4.4076	3.8243	4.5643	9.8049	10.6369	10.0771	9.1532
ENSG00000065357	DGKA	1606	0.5023	1.215	1.4334	0.5409	0.5903	0.4662	0.4984	0.4487	0.8733	0.4982	0.3514	0.4513	0.7317	0.6461	0.5468	0.1997	0.2643	0.2299	0.2302	0.2541	0.2919	0.9192	1.8308	2.1987	1.7172	1.1722	0.9548	1.6195	1.7098	1.7839	2.5259	1.2181	1.9012	1.8327	2.6788	1.3428	2.1837	2.2671	1.2641	1.7448	1.1836	1.9038	3.9001	1.7342	2.3027	0.6298	1.4759
ENSG00000065361	ERBB3	2065	2.57	4.7819	3.9338	3.5072	4.9559	6.5526	7.521	4.5413	6.7501	3.6124	2.8438	2.6761	4.1062	4.6567	3.0566	0.6944	0.7972	1.0276	0.4697	1.0732	0.7113	7.3605	6.9766	10.0532	5.2399	6.4269	5.8485	6.3177	5.3123	7.5871	8.7276	6.0672	6.3758	11.0956	17.6827	8.0733	11.2465	13.5492	7.2329	9.5421	6.7007	12.9449	15.3723	20.7361	25.7034	10.4824	7.1768
ENSG00000065371	ROPN1	54763	0	0	0.0149	0.0457	0	0.0972	0.0125	0	0	0.0095	0.0072	0.0138	0	0	0	0.0337	0	0.0056	0	0	0.0142	0.0153	0.0303	0.0247	0.0143	0	0.0378	0.0148	0	0	0	0	0	0	0	0	0.0064	0.0147	0.01	0	0.0062	0.0156	0.0317	0.016	0.0042	0	0.0383
ENSG00000065413	ANKRD44	91526	0.0868	0.0446	0.1242	0.0754	0.1082	0.2909	0.0909	0.1446	0.1365	0.1641	0.1202	0.1639	0.0992	0.1399	0.1947	0.3488	0.5903	0.2011	0.4039	0.1791	0.3465	0.1226	0.1758	0.2063	0.1312	0.1255	0.106	0.2639	0.3467	0.3385	0.207	0.1441	0.1669	0.0494	0.0945	0.043	0.0692	0.0772	0.0151	0.0495	0.044	0.0718	0.1691	0.2158	0.3318	0.0992	0.3647
ENSG00000065427	KARS	3735	34.6299	34.5155	34.6621	31.3268	35.8239	33.1343	42.0426	28.8962	39.1632	71.5097	48.8609	49.7418	34.589	41.6289	38.926	88.6782	71.7181	54.4133	59.5946	43.2159	62.1263	46.4118	45.3589	57.0441	36.1186	44.3865	33.3743	50.7459	41.4647	51.1921	37.2723	44.6235	38.0236	26.1306	49.1412	52.1501	29.2518	39.8116	30.9435	38.2517	17.876	16.5596	22.1646	29.4773	32.8782	19.4183	9.3796
ENSG00000065457	ADAT1	23536	5.7918	7.852	8.5452	6.0385	5.8984	4.4639	7.1633	5.6029	6.2606	9.1698	4.562	6.7106	3.165	6.0092	6.2722	7.3278	8.9243	6.8088	5.8579	4.5509	6.8892	8.7877	7.4364	7.3161	11.4376	8.6782	5.4493	9.1139	9.5409	6.5977	7.3073	8.9352	7.638	2.7803	3.3592	5.901	4.5972	4.5377	2.5917	4.0167	2.1252	4.5134	5.2066	10.01	7.8679	4.4278	4.6164
ENSG00000065485	PDIA5	10954	10.2756	13.5415	18.5345	4.6843	6.9786	5.2994	4.889	7.0027	5.4109	4.5755	3.1665	3.3097	3.4457	6.3189	4.5552	3.3473	2.3221	4.0845	2.0683	2.3428	3.2842	8.0644	4.5602	6.2939	9.2551	7.2338	4.3785	5.5367	8.6767	7.2194	7.2937	5.7237	6.761	4.2315	9.4723	8.9517	8.1909	6.0232	8.5212	6.2043	5.3692	6.6523	8.9562	2.8024	3.5845	2.5697	3.4454
ENSG00000065491	TBC1D22B	55633	5.8229	6.2149	5.3461	4.6699	5.6474	4.2995	8.4256	8.1249	6.9941	4.7085	6.1952	4.5809	2.9281	4.468	5.3346	2.1441	2.307	3.474	2.2639	2.3431	2.4601	8.1681	5.9149	5.1417	4.0522	4.6048	2.978	6.7501	7.9827	6.0834	5.0538	3.9368	4.6598	7.1806	8.427	9.4054	5.6133	6.9323	16.1967	7.6942	5.9374	8.8292	9.0105	5.8933	4.5071	3.7361	5.7501
ENSG00000065518	NDUFB4	4710	25.5006	31.9502	17.0738	25.2339	19.487	13.24	17.5018	15.8698	10.5528	16.4426	23.34	15.4214	18.6054	19.6587	31.8979	20.08	13.7587	14.2459	13.2929	12.7193	20.9372	44.4759	46.0572	35.5721	35.9891	43.3923	45.1074	49.836	55.3702	35.7514	38.0532	39.6865	43.3777	8.9521	11.7979	50.6809	43.7545	41.4458	202.793	55.1915	53.5854	58.3917	38.662	10.9423	12.276	15.1091	14.0585
ENSG00000065526	SPEN	23013	20.799	8.6949	13.5806	21.5523	21.6943	12.7185	21.1706	40.5957	29.0281	15.611	12.9776	13.1147	4.6196	9.4296	12.8158	4.2792	5.3697	3.2312	4.4242	3.1731	5.3245	6.1642	3.003	3.6276	3.5675	3.3441	3.4176	4.5438	6.584	4.0956	4.4985	3.1667	3.8664	13.8322	16.0967	11.8251	6.4878	8.3859	1.1399	10.7123	3.3021	4.9588	11.4216	4.4952	5.809	5.7441	7.4502
ENSG00000065534	MYLK	4638	0.4381	0.5611	0.4785	0.303	0.2674	0.4528	0.2729	0.14	0.2303	0.12	0.0955	0.1135	0.7615	0.8496	1.105	0.3034	1.1895	0.2561	0.9028	0.6051	1.4232	3.584	3.1131	2.5161	1.3452	1.9951	1.8782	3.0361	3.6679	2.0132	2.5825	2.0382	2.94	2.6308	3.1445	1.4559	1.4213	1.1832	0.2243	1.707	1.0608	1.3344	2.6059	4.0022	2.6777	1.3306	3.3957
ENSG00000065548	ZC3H15	55854	29.2335	13.3787	18.8328	16.9895	22.1408	27.6027	26.1005	32.6788	17.1898	29.219	21.4267	26.9481	23.7842	26.1517	34.5206	43.2624	35.1152	34.3775	43.4499	32.9421	35.9634	57.6955	31.9162	45.204	43.656	64.9804	73.6687	51.4121	53.436	47.7134	44.8714	40.5718	56.9247	81.2309	105.618	23.5553	18.7618	17.9178	2.9787	20.0917	10.2126	3.1339	2.3909	6.5668	4.5124	4.9716	8.4672
ENSG00000065559	MAP2K4	6416	11.2001	6.7677	8.1231	6.2609	9.336	9.5313	9.8418	11.3968	8.6866	7.1945	6.4105	8.1017	10.4177	13.7968	14.5742	7.804	11.2173	7.6577	13.0414	12.4982	14.1176	25.9653	16.0121	14.9316	10.4747	17.8586	17.844	16.0092	12.7546	23.8822	14.2063	9.5074	17.2309	9.0781	5.8694	5.3314	6.0592	5.2735	0.6029	3.6978	7.8975	3.1878	2.6792	7.1947	10.225	3.194	9.3393
ENSG00000065600	TMEM206	55248	5.7811	3.8378	3.7474	1.4526	3.0802	1.2332	3.3996	5.16	3.0876	3.2174	2.4964	4.0069	5.5435	5.3074	5.8727	8.0383	7.7774	5.8438	9.7069	6.3646	8.0564	12.3919	13.6413	11.4438	10.1983	15.9521	13.9195	9.2513	11.0385	15.4121	13.1157	9.1677	15.1067	5.1655	4.6296	3.9923	4.4049	3.9357	4.8015	5.9139	12.3109	10.2095	6.4231	7.8894	9.0952	5.2506	8.0412
ENSG00000065609	SNAP91	9892	0.1117	0	0.0903	0.0221	0.0376	0.4175	0.0541	0.0384	0.1043	0.036	0.0393	0.0516	0.0136	0.0233	0.0941	0.0745	0.4138	0.0614	0.4289	0.1951	0.178	0.3705	0.9462	0.4317	0.057	0.2259	0.2936	0.3699	0.2903	0.3254	0.2684	0.1454	0.3193	0.1358	0.0699	0.1362	0.1194	0.1266	0.0444	0.2111	0.4838	0.3754	0.6099	0.3226	0.3076	0.2929	0.8822
ENSG00000065613	SLK	9748	48.4092	15.1792	26.8999	19.8191	34.0719	20.8276	54.2702	45.4986	54.8011	32.1768	19.6625	34.5329	15.6876	9.8813	11.6746	18.0975	14.4546	7.0918	12.0182	14.8163	14.9243	9.8081	12.3357	9.9065	6.7742	12.8122	18.756	15.8616	12.1825	11.6918	10.7395	11.024	10.123	30.6786	16.8697	5.543	3.5869	4.8096	0.6827	4.4767	2.4368	1.0348	1.3038	1.7596	3.4958	5.5536	4.2637
ENSG00000065615	CYB5R4	51167	1.6708	1.2807	1.8879	0.6686	1.2706	0.7026	1.0037	1.1559	1.3841	1.3902	0.7762	1.0516	2.1608	1.2371	1.6007	2.0804	2.2019	1.2999	2.6834	2.3571	2.295	1.8354	2.1239	2.6032	2.4183	2.861	3.781	2.013	2.2445	2.2393	2.104	1.7008	1.9362	2.5738	1.5007	1.1281	0.6161	1.1251	0.3813	0.8054	1.215	0.3348	0.4901	0.9478	2.0001	1.2497	3.1854
ENSG00000065618	COL17A1	1308	1.5154	1.4834	1.6012	1.4419	1.5343	3.1458	2.3241	2.6337	2.5946	3.9475	2.9833	5.326	1.0752	0.7794	0.7706	0.4062	0.4037	0.335	0.5576	1.1601	0.5398	0.0666	0.0592	0.1189	0.2441	0.1284	0.3702	0.1048	0.1389	0.0782	0.097	0.1047	0.0849	0.4564	0.238	0.1749	0.1393	0.2208	0.5614	0.3348	0.3201	0.1821	0.4527	0.369	0.4806	0.161	0.9589
ENSG00000065621	GSTO2	119391	0.7067	0.524	0.6393	0.6299	1.1123	1.6147	1.5533	1.2479	1.1434	0.3195	0.4288	0.4242	1.6179	0.8848	1.1725	0.2179	0.3095	0.2202	0.4105	0.6234	0.5186	1.3722	1.3463	1.3914	1.4049	1.9919	2.0147	0.9435	1.288	0.9522	1.4306	1.1132	1.4732	0.9974	0.9143	1.5704	1.3004	1.8665	3.2982	2.1603	2.9947	3.33	2.3132	1.7307	3.3405	1.6705	1.7867
ENSG00000065665	SEC61A2	55176	4.3191	5.1606	4.6802	4.3798	4.3507	4.7566	3.8714	3.9582	3.2366	3.22	2.5111	2.9356	5.4017	3.2044	4.3097	4.1115	5.7928	4.8211	5.8823	7.5595	3.8001	17.3724	12.9369	24.4332	29.3913	25.8664	31.1675	21.7501	23.2931	13.8783	23.0121	24.7943	23.129	3.4369	3.1859	4.0707	2.6279	5.0039	7.186	2.9161	7.0781	6.8364	3.758	3.2311	4.8036	4.043	4.6076
ENSG00000065675	PRKCQ	5588	2.2737	0.8058	2.711	1.5652	3.3756	4.0139	2.3023	2.3872	1.8344	1.4647	1.3954	1.7075	8.6217	4.1884	5.8261	1.8011	1.8279	3.4544	1.8755	4.4889	1.8713	18.8198	9.2959	17.6971	18.3338	17.2561	12.8331	17.8253	12.0364	12.1043	11.2401	10.6417	8.9895	10.7922	14.7055	7.3768	4.2566	6.2753	6.4006	7.4618	5.4596	4.1992	6.9311	8.3759	18.075	9.2598	14.9735
ENSG00000065717	TLE2	7089	0.1915	0	0.2219	0.1178	0.3554	0.2736	0.1242	0.059	0.2185	0.0916	0.0974	0.1085	1.0296	0.7449	0.8462	0.155	0.0703	0.2794	0.062	0.2153	0.0905	1.3076	0.3994	1.4302	1.3509	0.89	0.9152	0.9422	0.8257	0.42	0.893	0.9635	1.3467	2.615	2.5554	2.2517	1.9537	3.8926	9.7832	3.9676	2.5764	4.2443	6.222	0.9291	0.9175	3.5319	0.7109
ENSG00000065802	ASB1	51665	2.5603	2.2515	2.6039	2.9538	2.7791	4.1317	2.8513	3.181	2.243	4.5537	4.6456	4.9149	3.5327	5.2212	3.8772	2.9852	6.186	5.4434	3.8503	4.1259	5.1844	3.3768	2.3377	3.0178	4.8331	4.767	4.3199	3.4964	3.8322	2.4273	4.6202	4.9564	5.3357	4.3201	4.3666	5.2505	6.395	7.3039	9.0117	4.3934	5.5109	7.3492	7.3786	4.2341	5.8856	7.0503	3.3412
ENSG00000065809	FAM107B	83641	12.4996	8.0121	20.8712	8.338	10.8672	9.6227	9.1845	8.6944	4.9577	8.1393	7.9551	4.7874	4.9871	6.1222	4.7551	2.5964	3.9588	3.7033	3.9931	2.5005	3.093	7.0654	4.8332	9.8851	10.3983	10.2843	7.6407	7.1225	7.0998	10.0269	7.5271	10.0617	4.7256	7.4153	5.8839	2.865	2.178	2.514	1.9228	2.2821	2.0598	1.1591	1.0123	1.245	1.1604	2.4665	1.3295
ENSG00000065833	ME1	4199	3.9176	1.2854	7.2966	4.5376	1.8455	1.7064	0.826	0.8606	0.5253	0.2789	0.3512	0.3205	4.3351	3.6412	4.1972	4.3039	5.2243	9.7249	5.5669	4.2684	2.8767	4.1556	3.5702	4.4668	11.0365	5.7111	8.5968	5.7263	6.5208	6.4667	7.4651	9.6499	5.0326	2.5346	2.6948	1.5749	1.3868	1.6718	1.3755	1.0135	0.841	0.3547	0.5472	1.1065	1.4035	1.4712	1.9699
ENSG00000065882	TBC1D1	23216	10.0103	4.4946	6.9729	11.6251	10.4357	10.9474	8.3979	9.4307	6.0209	9.5982	11.6913	10.7567	9.7298	8.6036	9.6454	6.2925	8.0405	6.7995	5.1759	6.7873	6.7285	22.8976	17.1688	17.8343	19.5316	13.2224	13.1333	14.0472	15.1181	13.9611	21.5863	22.9261	14.8948	15.0585	10.9942	14.2749	14.1113	14.0652	13.496	11.2976	8.2821	6.5299	10.3126	9.8517	9.864	8.4714	8.2009
ENSG00000065883	CDK13	8621	13.0402	6.4574	16.847	18.292	18.2974	16.1789	13.5179	13.9554	15.2109	15.5576	18.9041	10.2848	11.7294	10.8259	13.1304	6.4834	9.7424	10.9209	7.5931	7.681	6.9343	6.9288	7.0995	8.2293	10.2628	4.9654	7.7356	5.0653	7.749	9.8386	8.4684	8.807	6.1277	13.2138	7.5959	7.6995	6.6968	7.0012	3.1989	6.9593	5.3569	3.8964	7.6013	10.2143	7.3252	12.5303	14.4266
ENSG00000065911	MTHFD2	10797	37.7141	45.3895	39.35	68.8548	40.0107	46.1873	44.5512	48.495	37.3238	84.1476	92.0738	70.9762	48.3584	42.5997	49.2994	32.7081	30.0626	39.01	21.0918	28.7926	20.6457	49.5738	52.8507	52.996	57.1464	39.5737	42.1116	30.8855	50.8788	42.4392	43.2782	41.1669	46.9404	35.9594	23.7995	39.7154	37.3214	23.674	17.7694	37.1795	26.5597	15.0602	10.5447	55.4391	40.474	53.9156	16.2846
ENSG00000065923	SLC9A7	84679	0.6469	1.1854	0.9449	1.3546	0.7873	0.7066	0.9549	1.2627	1.2752	1.8093	1.9431	1.0375	4.4509	3.5102	5.6113	6.114	5.1488	6.7992	4.9072	4.3976	2.7697	3.658	3.6289	5.3003	7.0451	8.9929	7.0367	4.0897	9.472	9.5185	4.7537	5.3193	6.0487	2.6451	1.5467	1.724	2.4709	2.0689	1.0285	1.5648	2.7485	1.6058	3.7351	10.7558	11.4839	4.2121	4.3495
ENSG00000065970	FOXJ2	55810	3.6025	2.8408	4.0173	4.282	2.1943	2.3488	1.2531	2.6231	2.2455	3.0284	3.4825	2.1614	1.8456	1.8554	3.038	0.91	1.191	1.0128	1.1381	1.0091	0.71	3.122	3.1	1.8838	2.4218	2.9745	2.3875	1.8206	2.347	3.9847	3.1925	2.6652	2.9393	1.564	1.0882	3.2417	3.8581	3.4423	4.9396	2.0373	2.2477	3.6512	3.2192	3.3939	1.2192	2.2338	1.3936
ENSG00000065978	YBX1	4904	458.537	290.314	353.458	468.189	406.173	439.793	253.794	435.235	397.943	316.42	301.011	363.957	350.597	250.073	432.006	483.28	255.365	334.449	411.92	362.439	214.908	38.7128	79.5002	58.6732	44.3583	43.8632	53.0243	34.3714	60.5837	69.5372	50.9282	38.0526	29.3689	379.814	479.072	506.292	578.748	297.742	405.795	391.508	171.808	169.998	290.928	118.644	62.4326	177.613	114.52
ENSG00000065989	PDE4A	5141	3.3822	3.7764	2.9653	2.9502	4.1553	2.7127	2.6702	4.5147	5.3041	4.055	5.6166	6.905	0.3557	0.2556	0.3946	0.1336	0.0964	0.1253	0.0665	0.0984	0.0989	1.2299	1.0847	1.0265	0.8455	0.763	0.6539	1.182	1.367	1.0688	1.2821	1.2882	1.4348	0.9249	1.0312	1.2038	2.2049	1.2949	3.6848	1.4162	0.9764	1.6849	1.1304	1.3934	0.4995	1.5683	0.4236
ENSG00000066027	PPP2R5A	5525	10.2996	8.3383	5.9822	9.3563	8.7196	7.532	7.676	8.7808	16.5736	12.8661	12.1125	10.8421	11.7328	7.9887	13.6663	13.1324	7.3742	9.2029	5.5409	10.4249	8.0818	11.1586	14.3167	8.369	8.9996	9.7166	13.0028	9.9598	11.7682	18.7018	8.5297	9.0124	7.5741	8.5301	6.0752	8.2951	8.717	5.2523	5.8206	4.6023	10.0889	8.4467	7.8452	5.1054	3.6527	8.5757	5.5827
ENSG00000066032	CTNNA2	1496	0.069	0	0	0.1022	0.0879	0.1746	0.0549	0.1067	0.0493	0.0654	0.0336	0.0304	0.7555	0.6977	0.8519	0.451	2.0159	0.1333	1.9877	0.9894	2.4755	2.6137	4.0411	2.3139	1.2637	1.2431	1.416	1.7575	1.9083	2.7232	1.3987	1.9494	1.4412	4.4268	4.5866	2.1497	2.7292	1.632	0.3694	1.4327	1.5358	1.3912	1.5254	2.5685	3.6645	1.985	4.0177
ENSG00000066044	ELAVL1	1994	7.7812	12.2289	7.5612	7.4003	7.7712	10.0869	8.1554	9.4727	11.501	8.0442	10.7681	9.8116	13.0152	11.5121	14.0009	13.4834	10.3136	8.2938	8.2557	9.7793	9.1911	25.2747	31.4308	17.076	27.2795	18.979	32.7606	27.2851	28.0567	33.0122	20.1512	23.6541	17.7026	34.4614	31.6723	19.9448	16.0218	19.9627	31.7791	11.8843	20.1047	18.6357	8.506	11.7354	14.2337	14.2787	3.064
ENSG00000066056	TIE1	7075	0.0226	0.2601	0	0.0284	0.0179	0	0.0819	0.1003	0.0882	0.0043	0.015	0.0051	0.3309	0.3128	0.3268	0.6418	0.2387	0.1935	0.1466	0.2394	0.2431	0.1764	0.1684	0.1566	0.1612	0.1157	0.1835	0.0953	0.117	0.095	0.1732	0.117	0.0916	0.0899	0.433	0.2318	0.3643	0.4214	0.9432	0.2678	0.2051	0.6893	0.9061	0.4421	0.2082	0.631	0.1317
ENSG00000066084	DIP2B	57609	8.0343	10.5869	6.6879	9.1169	7.2577	8.8876	9.3317	10.6286	14.4485	6.1704	8.2967	6.2266	9.7663	8.5146	9.7861	9.4065	6.3886	6.3657	4.5819	7.4444	7.0322	9.1332	7.2639	10.6416	8.6309	5.4588	10.6594	9.2672	6.3213	7.8201	9.7408	9.0008	5.2369	4.0792	5.0102	4.9562	4.1527	4.6234	1.0747	2.3844	7.1228	7.4252	7.8569	17.8971	18.8996	10.225	9.3365
ENSG00000066117	SMARCD1	6602	13.8556	22.2849	9.5241	14.2547	10.9313	18.9428	17.2147	19.669	20.9533	16.4881	17.6272	12.9383	21.9469	20.4716	23.3189	11.6633	17.2429	11.4219	8.3825	17.8571	16.3519	30.726	33.9507	41.448	32.838	24.3647	24.4817	47.7182	31.3407	31.1089	28.0401	33.8059	25.0203	29.3275	35.7288	37.3135	32.0701	27.7446	75.843	35.5746	47.4772	62.9147	26.6004	36.1264	31.8107	35.3474	14.2409
ENSG00000066135	KDM4A	9682	28.3542	26.7705	17.777	25.7189	17.046	31.8847	33.7117	36.8236	30.8925	40.2292	29.8402	22.8186	20.7468	21.8295	14.1064	13.2988	20.8821	14.0211	11.2982	12.8468	23.3609	15.3179	11.7405	11.0574	11.3119	8.021	14.2024	16.3131	15.6698	10.4371	11.6133	12.3185	15.6945	46.4906	49.85	19.6044	23.921	23.951	10.081	23.2697	15.1504	23.9945	16.8181	27.2388	21.6847	21.1248	12.7901
ENSG00000066136	NFYC	4802	12.0013	10.8033	8.2388	11.3943	8.0303	19.865	18.5922	10.8553	14.2999	13.8581	11.3997	6.9485	3.3587	5.4775	4.6268	2.957	4.0321	2.6977	2.2709	4.4261	5.7118	6.7017	5.0358	4.33	4.9027	5.1968	5.7162	7.1727	4.1099	5.2492	4.835	6.0121	5.3753	4.7263	6.5129	6.6417	7.4179	6.3255	14.5893	7.561	19.2858	23.47	10.0564	10.6583	5.8534	10.6782	8.7838
ENSG00000066185	ZMYND12	84217	0.0475	0	0	0	0.0575	0	0.1075	0	0.0228	0.1338	0.1623	0.139	0.3617	0.5362	0.1411	0.1702	0.1509	0.3831	0.2092	0.4454	0.475	0.1888	0.0533	0.0948	0.1004	0.0623	0.102	0.6649	0.1003	0.2281	0.0993	0.1114	0.1828	0	0.2603	0.0625	0.0749	0.0159	0.0532	0.1242	0.343	0.2975	0.1945	0.3467	0.1287	0.2609	0.3043
ENSG00000066230	SLC9A3	6550	4.1889	4.2166	2.1295	4.6895	2.2403	9.3257	12.9135	11.4844	6.1784	6.5962	9.7312	9.2443	0.1002	0.1333	0.0698	0.172	0.2785	0.3603	0.3309	0.2759	0.711	0	0	0	0	0.0254	0	0	0	0	0	0	0.0294	0.7031	0.374	1.1137	1.2553	0.8861	1.6902	1.2398	0.5887	0.7462	11.4848	0.277	0.1396	0.7228	0.9647
ENSG00000066248	NGEF	25791	0.8615	1.0518	0.7231	1.5824	0.5868	2.4766	4.1029	2.2605	2.4335	4.0054	5.9816	5.1822	0.1949	0.2913	0.2672	0.27	0.3184	0.1848	0.3277	0.3042	0.5389	0.1803	0.1558	0.1734	0.232	0.1663	0.0521	0.155	0.1412	0.0628	0.1777	0.2608	0.2479	1.1362	1.0289	1.1298	1.2541	0.6714	2.6162	1.447	0.7383	1.345	2.2882	0.5653	0.2293	0.3128	0.8571
ENSG00000066279	ASPM	259266	5.9626	4.1238	6.4541	8.4319	7.9723	5.0062	22.402	15.6164	13.4473	10.2115	11.6734	9.5938	35.7545	40.1501	20.8961	21.5134	14.4399	28.744	20.605	29.2	25.5521	11.5222	12.8152	9.2564	16.2313	14.4516	16.0759	14.8971	20.2262	19.0706	10.1346	13.0399	12.7752	15.3933	10.0183	9.0576	3.9494	3.682	0.6851	4.8471	2.2248	1.7366	2.7781	7.1025	7.2412	14.5748	26.8583
ENSG00000066294	CD84	8832	0.0206	0	0.0372	0.0336	0.021	0	0.0089	0.0183	0.0499	0	0.0017	0	0	0	0	0.0036	0	0	0	0	0	0	0	0	0	0	0	0	0	0.0077	0	0	0	0	0.0641	0	0	0	0	0	0	0	0	0.0022	0.0022	0	0.0088
ENSG00000066322	ELOVL1	64834	6.3066	7.7264	8.1125	7.1838	10.5974	9.1566	6.149	4.586	3.3125	4.3361	7.7829	8.0106	6.3887	4.5945	6.405	8.4397	2.4725	9.4886	4.6866	5.7489	4.3599	34.5797	20.0807	13.7533	19.7317	32.9395	23.2648	21.4393	20.9512	18.6978	14.693	29.9186	38.7028	6.8725	3.222	7.5456	8.2814	9.6256	34.7955	12.6766	16.0535	18.9587	16.258	11.5704	7.8607	4.8949	5.8629
ENSG00000066336	SPI1	6688	0.1844	0	0	0.4122	0.0362	0.8667	0.1644	0	0.0957	0.049	0.1612	0.0698	0.1239	0.0641	0.1466	0.0156	0.0077	0	0.0355	0.0123	0.0138	0	0	0	0	0	0	0	0	0	0	0.0322	0	0.0268	0.151	0.0139	0.199	0.0842	0.128	0.0801	0.0563	0.2001	0.0711	0.1714	0.1377	0.126	0.4894
ENSG00000066379	ZNRD1	30834	0.6039	0.0742	0.4178	1.7314	1.9287	0.7606	0.7823	1.0328	1.1988	1.3567	1.2746	2.723	2.0302	1.6575	1.3651	4.0761	2.2507	5.0972	5.3729	4.0271	3.1675	3.1085	2.7837	2.924	3.4648	4.5535	2.5386	3.083	3.26	4.4031	2.5612	3.422	5.0932	1.1472	1.5865	2.2166	4.2118	3.6325	14.6963	5.7844	5.268	7.3439	2.3647	1.582	0.9557	0.5419	0.8373
ENSG00000066382	MPPED2	744	0.5418	0.3696	0.134	0.1139	0.428	0.3128	0.6921	0.58	0.8719	0.3396	0.7261	0.7732	1.1321	0.9329	0.933	0.4148	0.3881	0.7568	0.5391	0.2705	0.2929	1.3729	1.2733	1.088	1.1633	1.0773	1.0911	0.7955	0.7892	1.2585	0.8268	1.1078	1.2032	0.3975	0.4893	0.2838	0.4527	0.4096	0.8228	0.49	0.2375	0.2046	0.304	0.9999	0.7769	0.485	1.9459
ENSG00000066405	CLDN18	51208	0.4416	0.1399	0.3637	0.4051	0.6761	0.7399	0.5264	0.4255	0.4783	0.0724	0.0796	0.0793	0.1334	0.1683	0.1307	0.1868	0.172	0.2478	0.3648	0.2479	0.3842	0.0328	0.0494	0.0193	0	0.0266	0	0.0327	0.0439	0.0937	0	0	0	0	0.1363	0.0626	0.1647	0.0871	0	0.1091	0.2091	0.1875	0.5333	0.6865	1.0144	0.1892	0.8755
ENSG00000066422	ZBTB11	27107	8.2102	6.835	10.9285	9.9347	15.1092	7.7094	9.5346	10.4357	11.3938	8.5225	7.8953	9.6653	7.3132	6.7385	5.9493	5.1618	4.1664	6.1058	6.6408	3.0436	3.8726	3.8914	7.7381	7.0078	5.6992	6.5213	5.4645	4.5575	3.0324	6.643	5.1555	5.7518	4.2568	4.9065	3.1434	1.8107	2.0839	2.6817	0.3261	1.5893	1.4553	0.7316	0.5186	2.3533	6.4485	3.3359	3.1904
ENSG00000066427	ATXN3	4287	0.9399	0.7354	1.0601	1.0398	1.4566	0.7135	1.083	0.7893	1.1868	0.7786	0.8682	1.1277	0.8724	1.379	0.9438	1.8597	2.0594	1.7002	2.4907	1.3867	1.7858	1.5303	2.9738	2.2571	2.4655	1.8997	3.1943	1.9485	1.4363	2.493	2.3345	1.8673	1.894	2.1267	1.4455	0.5797	0.5923	0.9576	0.5529	0.7091	0.5658	0.4733	0.3169	0.6922	0.8046	1.2038	0.9996
ENSG00000066455	GOLGA5	9950	14.445	12.1539	18.1478	16.321	20.9431	9.8642	13.0027	10.8001	15.1537	12.9033	12.3471	14.0219	9.4783	9.1289	7.4169	19.1569	13.0528	16.3891	11.9698	15.2867	10.6296	3.3966	7.5237	6.9097	3.2927	4.6305	6.0225	5.7059	3.5019	4.4512	5.5035	4.6865	3.2831	35.0954	45.7383	5.1448	8.462	10.6736	2.0531	6.0632	5.3591	4.1719	3.5274	4.1009	6.6242	3.7664	4.8652
ENSG00000066468	FGFR2	2263	22.7122	33.44	45.7555	46.5065	55.5874	30.2393	18.8913	13.9523	24.2649	14.7854	14.517	12.4484	22.9857	16.8538	12.129	14.4441	17.9716	9.8533	13.4349	23.933	17.812	6.7757	13.1852	16.4173	10.0484	8.7807	8.9262	11.0783	7.6022	13.9602	18.5917	15.3314	11.196	13.4844	14.7852	12.7209	15.9299	18.2442	6.2722	12.8164	13.4677	19.047	26.5138	36.1451	36.166	24.6218	28.4335
ENSG00000066557	LRRC40	55631	6.4424	7.5158	12.6542	9.3451	8.1155	10.1186	8.4342	6.1042	10.2737	11.0141	6.1844	7.7493	26.4058	18.0789	11.339	24.8614	30.8787	35.024	24.3317	25.3916	23.3768	16.0159	35.5237	48.0884	40.9442	25.7714	32.3054	28.1568	30.6676	38.6683	38.7953	25.9677	25.5703	8.7697	8.9345	8.3884	6.3934	9.7588	2.3879	6.1958	7.122	5.5867	2.0874	6.8815	11.0801	6.1201	5.9331
ENSG00000066583	ISOC1	51015	4.3474	5.9683	9.8265	4.8284	7.3499	12.0377	5.9233	5.0813	4.5365	8.0609	6.225	6.331	9.0132	8.0447	6.1252	20.1441	15.8475	19.3399	12.9491	12.9893	11.3769	37.2504	51.9532	51.1039	31.6598	35.1534	34.4351	53.0589	46.4636	59.1814	49.0946	36.055	32.3301	14.6436	17.1948	11.685	12.2958	16.0697	12.9153	11.4845	15.294	20.5594	7.9935	10.0118	13.3439	10.2551	6.7527
ENSG00000066629	EML1	2009	1.5778	2.4468	2.9481	2.0291	1.9885	1.7371	1.1584	0.6217	1.4939	2.2659	2.0166	1.5614	3.4728	4.402	4.2853	7.6578	14.2619	4.1838	10.0955	8.9406	13.5477	3.2732	4.8388	5.0096	3.4202	3.346	2.9604	2.3663	2.0881	2.8661	4.9716	2.379	3.6181	4.6483	5.2018	4.7969	4.8063	6.3446	0.6775	3.7955	2.6847	3.7036	3.898	6.447	5.4398	4.6728	3.4603
ENSG00000066651	TRMT11	60487	4.0161	5.8683	15.6518	9.8512	6.8526	5.929	11.9299	13.7448	14.1645	16.9566	7.9834	9.5066	13.3927	15.6064	12.2987	11.5442	16.0406	9.0494	10.9669	7.6517	12.3313	6.9092	10.7715	13.0958	6.1677	10.6085	8.0351	12.0317	10.3564	12.9756	13.6861	8.9986	7.8856	7.5609	10.4269	6.9573	5.579	5.5873	2.2858	5.3964	5.0901	5.9872	8.1297	8.0264	12.0253	6.7723	26.8432
ENSG00000066654	THUMPD1	55623	12.0457	12.9479	14.1652	8.9913	11.7647	10.3536	14.3337	10.7688	13.7791	25.2264	14.8489	15.6292	18.7816	21.8843	18.3409	27.2708	30.2296	15.8682	22.5084	16.6702	26.5476	49.1781	57.3748	62.5671	33.7965	38.5663	32.1801	48.5115	42.5069	58.2527	38.1279	46.7966	32.609	8.613	16.1698	11.7331	5.4404	7.6309	2.5566	6.3756	3.3153	3.551	4.2771	6.2628	6.8456	8.1181	10.8483
ENSG00000066697	MSANTD3	91283	3.5014	2.5478	6.5885	3.9153	3.4312	2.9744	2.4506	2.2455	2.5759	3.1226	1.5161	2.0208	5.609	9.9443	8.2083	12.791	16.7934	7.1687	10.9851	6.9882	12.3852	14.9894	19.9333	14.8803	26.8112	20.076	12.6309	22.9814	17.354	9.4902	17.762	23.5298	18.6195	4.3952	4.7308	7.9392	5.5075	5.3697	7.0576	5.5051	2.1619	2.9978	3.6884	3.0511	2.4794	4.009	2.7459
ENSG00000066735	KIF26A	26153	8.5963	12.0811	7.8792	5.5781	6.1696	4.6226	13.415	12.7918	14.8136	18.6212	18.0363	16.8601	7.8051	13.8867	10.6948	9.1533	6.3645	11.9256	8.6051	8.8485	11.1032	2.0332	1.4028	1.6299	2.3944	2.2577	1.3028	1.3656	2.7161	1.2466	1.7476	1.6339	2.1149	3.3129	5.2015	17.0789	16.9233	14.8224	34.4725	12.4499	9.262	22.6015	41.6356	2.9447	1.6836	17.6891	11.4201
ENSG00000066739	ATG2B	55102	6.0726	4.3561	7.5822	3.7325	4.5164	3.3023	6.9428	5.1747	6.7408	3.4687	4.1326	3.2091	2.9601	4.9492	4.9124	2.2772	3.3373	4.0719	3.0594	1.9656	2.7047	7.4258	5.2285	4.8437	4.0824	3.9538	3.2987	5.4028	5.9902	6.2303	4.3429	4.2642	4.8834	2.0019	1.5775	2.6108	1.2336	1.9461	0.1592	1.4352	2.6414	2.7619	7.3728	4.9537	6.3378	3.3124	6.8675
ENSG00000066777	ARFGEF1	10565	36.4831	27.3614	26.6249	42.4	35.7989	21.9049	52.723	51.0148	34.9679	35.9562	38.4782	29.98	14.8389	18.9946	30.1621	15.7327	11.9388	16.8323	13.3629	9.4976	15.9508	35.1375	28.91	21.0348	17.8168	19.6168	25.3353	26.0782	28.7333	19.3962	19.9214	19.4049	22.3793	18.9811	18.694	16.2771	7.9396	9.7988	1.2072	7.9186	4.2956	4.2901	5.8831	8.5883	20.7379	11.3119	21.338
ENSG00000066813	ACSM2B	348158	0	0	0	0	0	0.0226	0	0	0.0461	0	0	0.0016	0	0	0	0	0	0	0	0	0	0	0	0	0	0	0	0	0	0	0	0	0	0	0	0	0	0	0	0	0	0	0	0	0	0	0
ENSG00000066827	ZFAT	57623	1.8155	1.5471	1.4335	1.4199	1.4694	0.8389	1.6505	1.3563	2.096	1.0662	0.9929	0.9568	1.2486	1.7837	1.8556	0.5177	0.8062	0.6284	0.9964	0.6999	0.8463	0.6094	0.4081	0.4689	0.3111	0.4761	0.3018	0.586	0.7352	0.3276	0.475	0.2728	0.8416	1.6381	1.8658	1.9161	1.2054	1.6351	1.8477	1.6148	0.8489	1.1147	1.4585	4.5905	3.4571	1.6482	4.9211
ENSG00000066855	MTFR1	9650	12.5045	11.7181	8.1674	10.0312	10.7966	11.8018	16.863	15.7756	11.2232	10.1943	8.5455	10.9011	5.5536	7.6559	8.7235	7.5896	6.3737	6.4424	6.7854	7.3166	8.1712	18.6517	11.5861	16.3896	11.3511	19.143	18.3921	22.0501	24.4404	17.3631	13.6691	11.6558	15.2571	6.1024	4.7374	5.4213	4.4119	4.1371	1.6861	4.3894	3.2561	1.464	1.3456	4.1721	3.0256	2.0389	3.2255
ENSG00000066923	STAG3	10734	3.8017	1.6072	2.3273	2.4639	2.7652	2.2822	5.3187	6.9591	4.2709	3.4294	2.6393	3.5471	0.3641	0.4797	0.9716	0.2335	0.6476	0.2446	0.4916	0.519	0.6285	0.1724	0.1639	0.1089	0.071	0.137	0.1292	0.0762	0.1198	0.1062	0.1234	0.1198	0.1301	0.4604	0.4076	0.8132	1.1452	0.846	0.6621	0.7173	0.9769	1.0883	2.7574	1.06	1.0667	0.4668	2.2749
ENSG00000066926	FECH	2235	5.4588	1.3416	3.558	2.9146	4.4557	2.4525	3.6617	3.9437	2.1668	3.5266	2.5453	4.4928	6.0261	6.4319	6.7986	6.9084	5.2213	4.656	7.3978	8.1773	7.6927	11.1741	14.2866	13.3726	8.7494	13.7819	15.73	9.2203	11.5025	15.4076	9.9623	8.1856	8.57	3.0743	2.3047	3.8277	3.8215	3.7635	3.4106	5.6431	7.4936	6.4198	3.1196	3.5215	5.2102	5.4295	3.0878
ENSG00000066933	MYO9A	4649	10.2521	4.3455	7.0963	5.4612	9.0201	8.0444	11.1242	13.6441	8.9323	7.9915	5.6554	9.2368	3.5988	3.6983	3.021	2.8006	2.5589	1.6472	2.9609	3.0047	2.2513	1.7748	2.7778	1.8991	1.0536	1.2012	2.6166	1.8875	1.5511	1.6221	1.6549	1.0871	1.9882	2.8094	2.3736	1.0022	0.9217	0.9898	0.1386	1.1118	1.2592	0.5925	1.5004	3.5423	5.2126	2.9073	7.1863
ENSG00000067048	DDX3Y	8653	32.6944	17.1465	23.8174	20.4781	32.9015	24.7327	0.1522	0.2206	0.4463	1.0449	0.4983	1.0868	0.0171	0.0374	0.0415	0.1297	0.6319	0.0242	0.1733	0	0.0588	53.8908	57.1613	56.6508	0.1949	0.0782	0.1671	0.0423	0.0249	0.287	10.6363	14.0786	14.3865	45.4438	23.7823	18.8638	12.8042	18.9181	3.0603	15.0706	13.4197	6.0233	7.0893	7.8213	12.1958	8.8091	12.0264
ENSG00000067057	PFKP	5214	25.4598	32.4418	33.7729	20.4118	44.9131	44.7234	28.4096	35.8947	42.2393	32.134	25.1241	30.3568	34.1707	28.6381	25.955	12.9256	4.9435	6.9621	5.3184	15.6391	9.3534	14.8143	10.6171	13.6677	15.0076	20.1762	23.836	13.3024	15.0223	13.8308	20.8067	14.9682	24.2268	35.2368	32.0239	26.0874	28.2152	33.6202	63.6452	39.9075	25.8389	19.8168	36.8269	9.8123	16.1315	25.7478	15.8052
ENSG00000067064	IDI1	3422	20.0525	18.5423	16.875	13.9758	18.2556	28.3082	12.2951	9.8526	9.8556	17.4387	9.6733	19.5377	41.1139	38.3061	24.7075	29.8166	27.913	36.2928	37.1687	34.96	20.7066	36.2211	42.7763	52.9314	41.6795	53.2511	77.6515	59.5529	57.5472	49.9514	38.9732	39.5984	38.5571	22.4457	9.6954	14.6566	7.3257	15.4936	7.2676	12.8551	18.4526	8.036	5.4178	3.8312	8.1509	5.98	5.9712
ENSG00000067066	SP100	6672	0.6627	0.5929	0.8872	0.1001	0.3133	0.3258	0.166	0.071	0.0705	0.065	97.8189	0.0758	0.0614	0.0344	0.0247	0.1173	0.0509	0.0585	0.0929	0.0305	0.047	0.0115	0.0165	0	0.036	0.0131	0.0444	0.0108	0.0482	0.0087	0.0333	0.0109	0.0269	0.0314	0.1859	0.0179	0.0099	0.032	0.0042	0.0272	0.0192	0.0147	0.0305	0.0045	0.0077	0.1336	0.0789
ENSG00000067082	KLF6	1316	22.2429	14.2847	27.2489	17.958	23.4452	21.5665	8.5477	10.8943	9.186	20.8583	16.8192	21.8831	30.4243	17.4382	20.1732	3.2807	2.8861	2.6729	2.7289	2.3468	0.9587	19.3779	13.2244	20.9589	28.7622	28.2166	33.2332	21.2404	20.8317	19.2006	21.9166	18.6139	19.9556	2.4869	3.0607	3.8471	1.5851	4.7267	4.324	2.0268	2.1271	3.3794	2.8975	2.4844	2.1381	4.5512	9.0522
ENSG00000067113	PPAP2A	8611	23.8091	35.8733	24.3563	38.6018	35.8054	53.2508	42.4035	40.548	33.309	61.9167	59.4147	67.4055	23.1464	10.819	15.9107	2.4041	4.1197	4.128	4.1316	10.6436	4.6297	16.0805	19.4986	18.2681	11.6738	15.4934	11.836	14.4886	10.1454	8.1258	20.8691	17.2184	10.8835	5.6552	8.4047	11.0171	8.6234	10.6854	32.321	15.0591	30.5111	20.0098	9.8546	13.4223	26.9687	23.7828	22.5061
ENSG00000067141	NEO1	4756	5.0887	4.3698	5.7925	4.8765	5.974	10.2263	4.0888	6.5528	4.862	5.9907	5.405	5.2954	9.7741	6.8638	7.5174	4.0562	12.9859	5.5041	9.2449	7.1	13.0898	6.5223	4.6112	8.9766	7.3525	5.0846	6.6615	8.1443	6.5719	3.9358	6.2856	9.9799	7.8073	12.2668	10.9757	10.7651	7.6714	14.2841	6.0983	13.2154	8.0369	7.4926	9.9577	13.1914	16.398	13.2752	7.3447
ENSG00000067167	TRAM1	23471	45.8297	22.6543	85.5467	41.5803	57.5846	53.3531	24.3198	34.6491	22.3703	26.3597	20.5834	22.0105	45.0154	53.6294	39.1564	21.5951	30.6554	35.0357	20.5058	25.9599	31.3417	107.607	74.0316	89.78	148.154	106.795	117.129	87.1292	90.4861	75.415	109.337	157.035	118.021	5.8675	4.3528	13.0959	9.7985	12.7489	10.7393	7.5102	13.9215	9.5939	7.2971	9.9266	14.305	20.851	13.8697
ENSG00000067177	PHKA1	5255	21.9856	15.0185	21.5886	32.4827	36.5565	27.2915	64.5885	53.7746	35.5568	64.0597	60.2175	42.214	1.8334	2.9307	1.9508	0.6145	1.224	1.2934	1.4352	1.1931	1.6639	1.9356	1.3356	2.0534	3.015	2.7612	2.1286	2.3991	2.0844	2.9821	2.6153	3.04	2.1975	2.178	1.9512	2.3087	1.9371	2.4687	0.9458	1.8954	2.5474	1.7856	4.012	3.7606	5.5838	3.4979	2.1003
ENSG00000067182	TNFRSF1A	7132	9.179	6.6356	12.4381	7.4298	6.0939	4.1413	4.3543	3.5058	2.9179	2.8348	4.4935	3.6658	3.491	3.0345	3.494	3.3736	3.8818	8.1512	4.6857	5.6376	2.7509	3.4978	2.6235	4.0711	7.2939	4.1349	4.2077	3.0478	4.9896	3.4978	4.1175	5.9564	4.9531	6.2985	5.8227	10.3765	10.5564	13.227	52.5135	8.326	9.0911	11.2408	11.6478	7.0782	5.8823	13.2913	4.4695
ENSG00000067191	CACNB1	782	0.3528	0.4498	0.4793	0.391	0.2378	0.4718	0.5639	0.3465	0.3571	0.3346	0.4806	0.3588	0.8366	0.695	1.0315	0.4649	0.7059	0.5909	0.4134	0.6444	0.6871	0.971	0.5521	0.6657	1.0741	0.6467	0.6027	0.3845	0.5532	0.3682	0.8719	0.958	0.6534	1.1531	0.6056	3.3152	3.2958	4.0901	9.3665	3.0249	2.3716	3.0159	13.6122	6.4057	3.9123	1.8607	5.2785
ENSG00000067208	EVI5	7813	5.7907	3.0644	8.8611	7.6354	6.7502	3.6282	3.6859	3.1482	4.047	5.7993	5.6927	3.8164	3.3729	2.8698	3.3643	3.4214	4.2958	5.0389	3.3939	2.849	2.6528	3.0892	3.2666	3.428	4.2672	2.2354	3.305	2.9334	5.4734	5.6889	3.21	4.0557	2.0672	1.9435	1.5769	1.0794	0.7355	0.7634	0.0713	0.681	0.9754	0.4574	1.125	2.3162	1.9467	2.3562	5.5326
ENSG00000067221	STOML1	9399	0.5809	1.2755	0.676	0.5027	0.3438	0.4512	0.1706	0.1808	0.2156	0.4779	0.7524	0.483	0.1589	0.2003	0.2364	0.7947	0.7103	1.2945	0.4807	0.5115	0.341	0.0704	0.0549	0.0455	0.0733	0.0675	0.0509	0.0964	0.1169	0.1092	0.1388	0.0858	0.099	0.115	0.0501	0.2552	0.2943	0.1588	0.6461	0.3551	0.3107	0.2865	0.4233	0.3398	0.1359	0.1297	0.3078
ENSG00000067225	PKM	5315	86.8291	86.0014	105.403	112.695	89.1827	116.297	74.2843	108.04	95.0834	72.0138	108.072	51.2735	94.065	68.3294	116.069	171.049	132.081	170.796	106.668	96.4981	76.2245	65.275	55.143	61.7432	49.2311	70.8033	47.6496	40.0996	67.5061	61.1526	45.0716	55.224	80.1539	118.043	90.7965	86.4937	189.526	130.794	338.203	133.953	127.229	113.412	169.904	124.355	118.177	111.65	34.019
ENSG00000067248	DHX29	54505	20.5419	11.1901	18.5988	27.5935	15.6519	19.1563	14.0179	21.2754	22.9301	19.1505	19.2364	13.1188	13.6285	10.671	14.8924	25.3695	17.2082	20.5839	20.0658	20.6601	10.1516	29.0065	29.7935	17.7324	19.7831	25.7814	25.3064	13.8809	17.7894	40.4911	26.1862	20.7405	19.0734	17.9613	11.5017	11.7687	9.3567	10.1723	1.3531	5.4992	2.1025	1.8416	1.5748	2.926	2.4455	4.2912	2.4185
ENSG00000067334	DNTTIP2	30836	10.6207	7.4874	9.911	13.6377	9.0895	9.851	8.2043	14.2303	11.9103	13.2323	9.7507	12.8039	12.9212	9.1191	15.7057	18.1524	7.3628	13.8295	13.0053	11.7881	5.2287	7.7054	14.5172	9.5721	8.0557	7.5409	9.0962	4.7007	9.5564	15.4982	10.994	8.3078	7.1636	21.7165	25.1747	11.2532	8.5622	5.7899	1.0597	6.0429	1.7079	0.7762	2.5216	2.6581	2.705	2.9831	3.671
ENSG00000067365	METTL22	79091	1.9142	2.4861	2.346	1.7989	2.413	1.3952	1.9999	3.2681	3.32	1.5083	1.9204	2.4228	2.0718	1.41	1.7515	2.0646	1.6399	1.3787	1.4333	1.4678	1.1236	9.2761	6.5716	7.1873	8.1699	7.4336	6.3711	7.6703	7.779	7.8179	7.1195	7.3014	9.8122	2.7306	2.8901	3.0921	5.5591	3.6205	6.8913	3.4114	10.8773	15.1603	17.3836	11.5395	5.1186	3.4795	4.7204
ENSG00000067369	TP53BP1	7158	9.7017	10.8235	7.1768	6.2373	9.0244	6.4841	4.3814	5.6668	8.8325	3.8482	3.2825	3.1941	10.8238	7.2034	14.2211	19.5287	20.214	12.3387	12.7995	14.3787	16.5505	5.334	4.8102	3.8681	5.4938	4.6842	4.4926	4.2435	5.6231	6.9781	4.9475	5.7443	5.3348	16.7324	13.7017	9.9503	12.0981	6.689	1.1497	6.1138	7.7844	5.6958	10.9349	24.0861	22.4227	12.0877	9.4131
ENSG00000067445	TRO	7216	2.9126	5.9539	4.8784	3.1804	3.191	2.967	1.965	3.7649	4.1952	6.6822	4.9992	4.7888	7.0561	8.103	8.6161	17.391	10.7381	14.2102	12.4768	15.7238	14.5963	3.8022	4.2092	3.1197	3.3735	2.6209	2.5647	2.9394	3.5428	4.56	2.2059	3.2504	2.7411	8.0724	6.0653	8.867	13.562	9.7577	12.7006	6.8168	19.9881	19.1707	29.001	16.1035	22.1637	8.1438	4.5015
ENSG00000067533	RRP15	51018	5.0648	3.583	5.8277	4.9611	3.6142	3.5087	3.8877	4.6776	6.4181	4.04	4.3005	3.781	12.3691	9.8808	12.0233	15.1584	6.4392	9.8571	6.6035	9.1032	6.4402	48.5882	52.6069	30.1299	38.911	28.9283	51.6233	41.0525	45.6466	65.9486	46.2039	51.9593	37.2883	10.372	8.3653	5.921	2.6032	4.2883	0.9993	1.879	2.9291	1.7858	1.2358	2.9194	3.735	3.8638	3.8396
ENSG00000067560	RHOA	387	183.346	196.688	144.414	156.214	156.89	213.173	105.821	142.349	170.219	123.045	119.6	108.988	77.6269	70.6463	80.2052	144.046	61.8301	90.1664	62.6453	117.16	100.269	373.736	389.809	273.787	327.78	228.481	346.038	332.745	330.845	265.7	350.288	261.909	203.358	184.217	180.469	103.466	120.62	149.991	320.807	78.8294	57.122	104.736	41.4375	69.7054	72.0973	93.2402	14.1909
ENSG00000067596	DHX8	1659	7.544	7.7959	6.7589	6.8701	6.8751	9.2454	7.3051	8.8916	11.1416	6.4399	8.9275	6.9588	8.456	9.5184	8.9339	12.1948	7.0259	8.1613	5.3571	10.0829	7.4952	7.5956	5.2594	6.5296	6.4484	4.3285	7.1467	6.7463	4.5083	6.048	7.9217	5.8852	4.1298	10.0348	16.4909	6.7388	7.0012	6.5556	3.3682	4.7604	8.7723	9.3687	10.4285	14.9552	13.6275	8.0505	6.7644
ENSG00000067601	PMS2P4	NA	5.3847	5.8315	4.1034	5.8564	5.864	11.3724	10.7289	5.6547	8.7831	2.1138	2.4257	1.8022	1.1323	0.8563	1.1369	1.5689	2.1591	1.6083	1.8286	2.0499	1.5423	0	0.0561	0.0914	0.1851	0.0433	0	0.1606	0.1503	0.0674	0.0715	0.0526	0.0837	0.4814	1.3832	1.1198	0.6256	0.7424	0.9692	0.4107	0.3727	0.4429	0.6027	1.3587	0.6969	1.4352	2.4794
ENSG00000067606	PRKCZ	5590	4.743	4.7048	1.7779	2.9811	2.9512	4.186	5.6719	5.8827	4.8981	3.9266	3.6771	2.4218	3.1154	3.6157	2.0084	1.422	2.0176	1.652	1.1189	2.2087	3.0967	2.5988	2.0812	1.9498	1.7551	1.4365	2.5113	2.9127	2.8184	1.648	1.7842	1.6918	2.4531	5.9224	8.6897	3.6088	5.022	4.5609	14.5314	5.3863	5.714	11.0792	9.4287	4.9015	2.463	3.5451	3.2685
ENSG00000067646	ZFY	7544	5.6332	2.9405	5.8382	3.5742	2.8864	4.3531	0.0258	0.0085	0.0182	0.2084	0.1647	0.072	0	0	0	0.0058	0.0579	0	0	0	0	3.3289	4.144	3.0396	0.0231	0.0278	0.0138	0.0157	0	0.0893	1.628	3.6913	1.8149	2.7571	3.8227	1.1994	0.9442	1.0428	0.5279	0.8946	1.0087	0.9951	0.5092	3.7584	4.6404	3.3867	3.4661
ENSG00000067704	IARS2	55699	11.5019	17.9123	17.4217	16.9385	10.3453	12.1818	21.3613	15.3946	14.6399	21.9123	22.5695	14.9955	28.859	34.5698	29.6212	35.1256	20.5796	34.0303	27.1045	38.7075	38.7323	31.0148	44.0153	33.8771	40.9374	37.6348	49.9568	65.8322	43.1922	45.2135	34.3788	38.1023	33.3595	44.9688	52.676	17.5231	20.6685	18.2858	7.3333	23.8686	9.9422	9.952	9.2198	10.3539	9.9701	12.5129	8.66
ENSG00000067715	SYT1	6857	0.8179	1.063	0.7121	0.6699	0.2185	0.4996	0.9551	0.7482	0.6322	0.3533	0.4142	0.3972	10.5163	11.1926	7.2219	4.3638	3.8935	5.0422	4.0333	4.5979	4.8041	15.1742	13.5936	14.2448	18.8533	14.754	20.3815	23.536	12.7958	19.6465	10.6191	20.0082	17.776	12.9431	10.1521	6.7153	4.5618	4.8551	1.7884	5.0039	5.9217	3.5382	6.5761	8.031	6.3983	11.5944	27.3409
ENSG00000067798	NAV3	89795	0.1581	0	0.0972	0.126	0.1325	0.3227	0.1368	0.0726	0.1376	0.0382	0.0653	0.051	6.0263	6.8775	4.2103	0.7086	0.9565	0.4741	0.6729	0.1963	0.3335	0.2174	0.1906	0.1662	0.3667	0.3721	0.4372	0.2844	0.1053	0.1844	0.2867	0.399	0.3604	0.249	0.1509	0.219	0.1097	0.0996	0.0366	0.1329	0.1195	0.1596	0.2539	0.5018	0.3792	0.246	0.8844
ENSG00000067829	IDH3G	3421	8.7446	12.2882	8.2216	13.2604	10.3441	15.3996	34.1065	23.853	21.6136	16.5735	23.6163	21.154	4.7913	6.3304	3.4184	4.0215	3.7493	4.3506	4.9033	4.8559	6.3435	2.3666	2.3573	1.8783	3.6047	2.7661	2.8453	2.1894	3.8043	1.9971	1.8651	3.3671	3.4307	7.3571	11.984	14.3287	15.2757	8.6852	26.0905	21.4929	21.764	28.3097	37.9737	14.1552	7.8699	14.015	12.8144
ENSG00000067836	ROGDI	79641	7.0564	7.9236	5.757	6.9019	6.0539	10.0837	14.0461	7.4061	9.8999	3.5246	7.7044	7.3026	3.073	3.2564	1.974	4.1627	2.5179	6.828	3.8492	5.9706	3.9966	2.3556	1.2714	0.9754	1.4701	1.9276	0.7977	1.4007	1.5212	1.1216	0.8348	0.859	2.1671	3.5478	4.4359	4.8954	7.1837	4.6432	21.4989	12.3743	17.7119	18.1915	19.6726	2.6573	2.3239	4.1893	5.6014
ENSG00000067840	PDZD4	57595	1.4374	2.4428	0.8698	3.1892	3.1606	5.2327	3.3582	3.0988	2.5309	2.4471	4.5203	4.1806	18.4907	16.3727	20.3792	8.0867	8.0795	11.5013	15.0927	8.4734	10.8648	10.6026	3.6113	5.0188	5.1175	10.0086	6.4543	6.5835	9.0983	3.5402	5.0913	10.5673	16.3711	78.2804	60.3614	41.8212	51.4457	59.7024	143.536	74.8381	23.2909	49.1663	97.3489	13.6455	11.0782	32.8398	15.8406
ENSG00000067842	ATP2B3	492	0.0759	0.0188	0	0	0.0398	0	0.143	0.1676	0.0854	0.043	0.0653	0.0362	0.0085	0.0176	0.0134	0.0171	0.0127	0	0.0097	0.0169	0.0228	0.0176	0.0309	0.0132	0.0109	0.0281	0.0112	0.0238	0.0175	0.0185	0.0353	0.0177	0.0377	0.0515	0.0933	0.0419	0.1298	0.0809	0.1054	0.2199	0.0678	0.098	0.1838	0.0559	0.0605	0.1038	0.112
ENSG00000067900	ROCK1	6093	7.297	2.7467	4.5727	5.1384	4.4586	2.7277	5.8888	8.0923	5.7512	3.9125	3.798	6.6577	10.3826	9.2683	8.9165	10.8483	6.2488	13.3094	13.3058	12.5472	9.1001	3.8311	5.3032	6.9549	6.9134	7.1672	4.3802	5.7907	6.2703	8.5654	6.136	6.5009	7.1391	34.9933	31.9855	6.3839	4.9741	5.6172	0.9411	6.2885	1.3158	2.1758	2.573	4.3187	4.6588	9.9167	14.0876
ENSG00000067955	CBFB	865	13.8631	14.8434	6.5364	10.102	16.9733	14.8029	11.3671	11.1651	12.5338	9.4711	16.1071	22.3004	15.5078	12.223	9.8563	16.1204	20.5569	16.8511	25.4122	9.5726	15.2958	12.9541	20.0137	15.1365	18.237	23.7799	17.2977	18.4857	16.5381	19.0926	12.0433	15.0472	15.5146	5.1416	7.6923	3.7756	4.607	4.6859	3.1551	5.2628	4.7952	2.9295	0.7002	2.2434	2.457	4.7505	1.8755
ENSG00000067992	PDK3	5165	1.8853	1.6113	1.3684	6.8634	4.2544	3.2885	7.947	7.1029	7.1395	4.0531	5.013	5.8627	8.8102	10.5163	11.1539	3.201	2.6703	3.3161	3.5598	3.43	3.6485	19.54	21.9239	19.0678	36.8057	56.6323	22.875	48.6476	34.5455	70.9715	25.3944	19.9339	25.4535	5.3127	5.6319	3.352	5.6062	5.1335	9.7932	3.7613	13.0685	9.5627	3.6194	23.2357	29.7576	14.2973	9.3016
ENSG00000068001	HYAL2	8692	5.3862	10.1172	7.1489	9.1634	10.0432	6.1518	5.7376	4.6408	5.863	10.1602	17.0478	20.0939	8.6877	9.9452	7.1964	12.1657	12.2151	13.0046	17.0687	7.4627	11.4126	2.4815	2.791	3.4283	3.5348	4.1827	2.2783	2.6799	2.417	2.864	3.4272	3.7716	3.4582	2.6813	3.0069	4.5328	14.5509	11.8655	27.8433	11.9874	55.868	48.9212	16.029	7.4092	14.5764	10.406	8.4447
ENSG00000068024	HDAC4	9759	2.5161	3.2651	2.7125	2.4762	2.6474	2.0423	1.035	0.9072	1.4521	0.488	0.7348	0.7465	1.3275	2.1186	1.6517	1.6445	2.8326	1.676	2.8932	1.3557	2.1887	1.2018	1.9096	2.0019	2.0001	1.565	1.8283	1.6067	1.1895	2.0223	1.7644	1.3246	1.5212	1.7416	1.2192	1.0286	1.5397	2.7559	3.775	1.8093	1.5117	2.3647	2.3811	2.6733	3.1075	4.3946	3.5484
ENSG00000068028	RASSF1	11186	3.1809	4.7698	5.5257	4.245	4.6264	2.0074	3.5695	2.4035	3.7447	5.5285	5.8772	6.9772	2.8407	3.1782	2.4946	2.5119	2.7591	2.6204	2.6413	1.9843	2.0323	0.7529	1.514	1.5582	1.0974	1.5949	2.2226	0.89	0.7379	0.9407	2.4926	1.4856	1.4686	1.553	2.8293	1.6758	4.5642	4.7883	5.5754	3.3572	3.9419	4.6241	5.4262	1.7721	1.5784	0.6035	2.192
ENSG00000068078	FGFR3	2261	14.7773	33.8207	16.6774	29.969	31.6346	26.0444	36.2064	23.8895	44.932	54.6199	68.7194	56.2897	7.574	6.7006	4.4733	9.9349	20.4495	6.4959	12.337	24.3987	22.836	0.768	2.8177	3.1619	0.5235	0.8425	0.8355	1.1849	1.0987	1.7444	2.4056	2.4339	1.3068	5.8634	4.0246	8.8956	9.431	14.3013	19.2943	7.9096	4.7459	12.4937	41.9148	3.3423	3.2619	9.2436	6.6103
ENSG00000068079	IFI35	3430	1.8935	0.9746	1.8979	0.9716	0.6901	1.1758	1.1468	0.4317	1.6794	1.5734	1.1049	1.5423	0.9726	0.8697	0.5919	0.2253	0.9873	0.3688	0.7855	0.4201	0.5702	0.1442	0.4154	0.5692	0.1301	0.1744	0.3489	0.3672	0.3638	0.2128	0.2346	0.1883	0.2706	0.5655	0.9441	0.8063	1.5576	1.4926	2.549	1.4065	1.6231	2.185	1.7386	2.3527	2.1932	0.8361	2.3046
ENSG00000068097	HEATR6	63897	4.3405	5.6219	6.2732	5.035	7.181	6.8317	7.1404	3.4901	6.2818	8.1212	6.7705	6.2638	6.3343	7.8546	4.914	6.3255	8.7796	6.4338	4.8644	5.2674	5.885	3.4123	3.4388	4.2084	2.669	3.2742	3.1875	4.1262	4.0743	4.9947	4.5669	3.1406	3.6733	4.7959	5.687	4.2618	4.9925	5.871	1.3469	4.2925	4.3181	6.2714	6.939	12.3359	16.3976	7.0258	8.2338
ENSG00000068120	COASY	80347	4.7933	5.2065	8.5037	8.266	8.7126	8.8877	8.8992	5.8295	11.8138	20.6452	17.9608	13.4395	4.3973	4.2506	5.8139	3.6029	3.6686	2.556	2.7738	3.4201	3.0633	4.9249	3.9731	6.5787	5.0753	6.0712	3.4292	4.5595	4.809	4.4076	7.0096	3.538	6.4056	11.6588	22.8493	22.2094	26.8026	30.3566	54.8326	23.1488	12.8271	34.429	35.9458	12.0726	7.2187	15.6847	5.4061
ENSG00000068137	PLEKHH3	79990	1.9593	6.1038	6.7896	7.0078	3.9168	5.5285	7.9249	9.0373	11.3347	12.4561	9.7353	10.9433	1.6417	1.606	1.7969	1.9195	3.0505	1.9093	2.0623	2.345	2.6341	0.2232	0.3415	0.3872	0.1394	0.3199	0.1854	0.3123	0.4303	0.2989	0.377	0.2567	0.4054	1.8226	2.2212	3.9115	4.6421	4.1411	15.326	4.147	2.2445	8.0034	10.3563	0.9963	0.9501	5.1777	4.0891
ENSG00000068305	MEF2A	4205	10.4532	8.1137	15.0153	7.7721	10.0333	9.5479	11.2912	9.1081	10.9845	10.2502	6.3204	6.4028	4.125	4.368	4.8681	2.5503	4.9378	1.3968	2.4028	1.6473	3.4411	4.8122	5.5318	5.1331	2.5637	3.0247	3.0084	3.9105	3.5069	3.7698	3.0548	4.2333	2.6503	3.0064	4.4641	3.7513	2.1292	2.473	1.0924	2.2516	3.4652	3.4902	6.8505	6.7947	6.9638	3.8395	7.3383
ENSG00000068308	OTUD5	55593	8.1931	14.1103	12.6342	9.7642	10.419	11.1497	14.0903	14.5713	15.3158	23.722	13.4379	17.8515	6.543	10.3661	10.4711	8.0883	10.5679	6.3733	6.9791	6.0573	8.8964	8.398	7.1009	6.7797	8.5286	7.4217	5.1104	8.7066	9.3475	5.3696	7.4897	9.6052	8.2246	14.0826	20.8072	20.024	19.0601	16.0959	32.4148	17.9332	11.006	32.2228	65.7431	17.0717	11.4278	11.7857	7.3176
ENSG00000068323	TFE3	7030	8.2131	10.0298	12.9396	6.0625	9.2618	7.5308	15.3339	14.3118	15.3769	22.6175	15.5462	16.9205	7.8698	13.1038	13.3861	4.1316	2.5185	4.5144	2.7098	3.4149	4.3382	4.5487	2.7183	3.3157	4.8532	4.4434	2.6949	2.8097	4.1178	3.5037	3.3929	2.6138	3.6618	10.7108	23.57	27.7759	32.8632	21.6672	49.817	24.4726	14.974	31.4624	33.59	8.6729	8.7594	14.314	6.1474
ENSG00000068354	TBC1D25	4943	2.7093	5.4647	2.9105	2.1844	1.8199	2.0868	3.2303	4.1728	3.674	4.6089	5.555	4.2324	0.5088	0.7963	1.1398	0.6522	0.8806	1.0738	0.5934	0.5488	0.6083	2.8899	1.7017	1.3453	1.5113	1.7295	0.8941	2.2688	2.7376	1.4123	1.9397	1.3695	2.1985	1.618	1.7519	3.0072	2.2831	2.5571	6.087	3.1389	3.2978	7.0092	6.2754	1.9902	1.6721	1.7906	1.3724
ENSG00000068366	ACSL4	2182	8.3918	6.9112	8.2764	7.3348	6.6257	4.4705	7.2651	6.8577	5.2446	11.0144	11.419	9.1665	15.6691	19.1681	33.7296	18.7656	12.135	15.3491	11.7019	8.081	13.6309	36.4835	40.0232	29.4909	51.1566	56.5228	72.9406	88.6412	113.889	70.0927	25.409	25.6954	30.0485	13.2006	11.96	10.6157	4.9261	5.8784	1.3273	4.7018	5.2121	3.932	4.0771	6.6242	13.2944	7.5231	12.2337
ENSG00000068383	INPP5A	3632	6.1222	5.017	4.9985	8.0332	5.9632	3.8433	4.0398	6.8503	4.4838	6.5872	7.0531	7.0255	3.51	7.4021	8.9857	8.5405	5.0339	5.4927	5.2948	6.6684	6.2667	12.8735	6.0282	8.191	7.9862	8.0405	7.5662	8.2462	10.9981	8.7159	7.2984	7.1602	8.7151	4.2809	5.105	7.9802	4.4486	5.6379	12.6551	7.6915	8.5528	8.6043	6.8963	7.8268	8.0068	4.0643	4.0517
ENSG00000068394	GPKOW	27238	9.8329	9.8592	7.1272	7.3052	7.1003	6.9869	14.881	13.8096	15.1424	13.7071	11.3741	14.0002	9.0086	9.3811	9.7346	7.1138	8.7318	7.8474	9.803	8.0518	9.7475	5.861	3.9345	4.7046	4.1719	4.6882	4.0016	5.1676	6.0345	2.9294	4.757	3.1859	6.0788	19.6068	23.4889	12.1055	9.2185	9.8313	8.4614	12.9807	7.6372	9.6619	6.5023	7.4411	5.2345	4.6179	3.2813
ENSG00000068400	GRIPAP1	56850	7.7085	5.3739	5.1549	4.1175	5.1503	5.524	9.2032	11.2584	7.3301	7.7828	7.1058	8.697	4.5537	5.8503	7.4338	4.3699	4.8013	4.3514	5.6865	4.6796	5.6448	5.9365	2.4405	3.073	2.6018	4.3488	4.6555	4.0775	5.4755	2.4137	2.8679	2.4065	3.679	21.6191	24.9266	9.1731	15.1107	9.8718	3.8201	14.4739	6.407	5.5092	18.9775	6.8061	3.8397	2.547	3.4603
ENSG00000068438	FTSJ1	24140	14.0918	8.5433	6.8879	8.3451	8.1615	7.7446	18.3369	20.0227	14.2296	33.0681	31.5043	38.4641	8.7585	9.7693	13.4838	6.4865	6.4271	6.4802	7.701	9.3359	7.6762	8.9778	6	5.1004	4.5781	7.0558	7.26	7.0837	5.0394	6.4115	5.2215	3.3178	6.9401	14.9878	8.3697	13.289	17.4288	14.1734	25.5596	11.2321	26.484	29.5475	20.9141	7.3543	7.1645	4.908	5.214
ENSG00000068489	PRR11	55771	14.0105	11.0645	8.4615	9.5031	11.7965	9.5496	12.9821	15.3178	6.786	9.7533	7.4528	12.3018	11.339	11.3719	16.1256	8.9836	7.5381	7.5046	8.8236	11.7735	6.9788	13.6525	16.535	16.4749	9.4353	18.4917	17.4814	13.819	20.9141	19.6212	14.3539	8.5905	9.4089	26.3486	17.3436	15.4789	11.7629	13.189	9.0048	13.9754	12.5227	10.0642	18.8959	12.3463	15.6461	10.7145	28.2611
ENSG00000068615	REEP1	65055	11.8073	5.3713	5.3887	9.6221	16.2475	19.7421	18.974	20.5811	14.1446	25.4219	18.5672	31.2062	0.1913	0.3882	0.2109	0.2941	1.5095	0.145	1.007	0.2783	0.4113	1.5211	1.9856	1.3387	0.462	0.6009	1.4188	1.1906	0.7294	1.187	1.6722	0.7663	1.6359	0.3478	0.2386	0.2036	0.1607	0.2261	0.0379	0.1887	0.3968	0.1462	0.2542	0.3117	0.4063	0.2918	0.987
ENSG00000068650	ATP11A	23250	15.1533	11.0693	9.179	9.2182	15.1792	13.0727	19.3433	15.7229	20.0244	14.9191	10.5873	18.9388	6.437	4.2992	5.9531	1.481	2.0725	0.7252	1.1552	1.7068	1.8391	3.2739	4.1405	4.3426	2.0168	3.8177	5.2219	4.9026	3.4014	3.7311	2.4826	3.4133	2.8955	11.4658	6.4028	8.5579	10.4948	11.1576	3.6666	11.6112	17.0353	11.5288	19.0763	8.9098	14.503	12.1006	9.4077
ENSG00000068654	POLR1A	25885	10.59	17.1207	9.5008	9.0737	16.0601	17.7291	11.1531	14.4361	17.7799	13.6267	8.7185	11.4658	9.1115	8.2606	7.8981	6.3019	6.431	4.9031	7.0834	10.8372	7.5068	2.8686	1.9379	2.7993	4.2177	4.221	4.1024	1.9492	2.7167	2.0554	3.3551	3.0665	4.2148	8.6562	5.9951	8.4582	7.7737	10.2359	7.5488	9.2093	7.7168	4.5777	9.0709	8.4397	14.1134	13.2995	9.6131
ENSG00000068697	LAPTM4A	9741	20.082	33.4719	23.7804	11.9037	20.9749	39.0553	21.381	22.1759	18.1294	35.4063	21.4303	48.4336	40.8619	33.8151	27.8732	42.5952	34.2867	53.8132	44.8063	57.1566	28.2896	337.202	329.606	423.476	339.528	414.588	527.671	344.354	332.931	298.713	324.572	314.337	330.488	43.3056	35.2284	84.0806	53.3304	105.459	236.532	102.747	300.663	141.441	28.1499	35.8936	61.1176	42.7865	15.0238
ENSG00000068724	TTC7A	57217	3.3971	3.1021	4.3282	1.7259	3.3301	3.7538	2.3252	2.1282	1.8629	2.0243	2.4374	2.8289	2.6443	1.6998	1.9099	2.0111	1.8155	1.9499	2.3086	3.2234	1.8509	0.7294	0.5031	0.6935	0.6904	0.7228	0.7796	0.5401	0.9632	0.5893	0.9683	0.997	1.1984	3.0332	2.2	3.2029	2.8872	4.7037	10.7985	4.4631	2.8968	6.0182	5.1941	3.2279	4.1652	3.4359	3.4921
ENSG00000068745	IP6K2	51447	20.1817	17.6835	16.201	18.5552	20.9315	26.7581	15.5813	16.2608	14.7877	14.0434	13.1521	14.7988	21.9474	14.2704	14.5535	9.2056	12.9168	9.2573	14.0509	14.6016	9.4819	8.6478	7.2903	11.9021	9.7883	10.3147	12.4732	9.8494	9.0876	6.9896	10.6698	8.8166	9.9898	21.0857	29.7723	12.543	9.4138	15.4992	28.2997	11.2278	21.4113	31.0366	27.3852	7.0849	7.4408	11.0951	8.2769
ENSG00000068781	STON1-GTF2A1L	286749	0.1033	0	0.2548	0.0856	0.0704	0	0	0	0	0	0.0086	0	0.2122	0.157	0.1883	0.0977	0.1695	0.0694	0.203	0.1049	0.046	0.0346	0	0	0.0174	0.0195	0.0149	0	0.017	0	0.0488	0	0.0128	0.0158	0.0118	0.0291	0.0068	0.0171	0.0585	0.0168	0.0105	0.0334	0.0223	0.0157	0.1178	0	0.1773
ENSG00000068784	SRBD1	55133	8.0212	8.7402	9.1838	8.0912	11.3932	12.3742	6.9597	10.602	8.1647	9.3891	7.716	8.211	13.3681	8.0103	7.9504	6.2332	8.9471	9.8341	9.2002	8.2613	9.8422	5.4732	4.6317	7.6315	7.343	4.527	6.9011	7.5416	6.6673	3.9612	4.4476	7.9744	5.174	8.7344	8.275	4.912	2.8201	5.1606	1.3073	5.2093	1.998	1.0761	0.9035	5.1573	8.6063	6.973	8.3269
ENSG00000068796	KIF2A	3796	11.8391	6.6576	15.7235	12.8765	14.1832	12.2405	9.2904	9.6243	7.7844	10.2052	7.9561	7.9172	18.4962	23.0737	17.8252	11.4538	19.1104	20.2518	11.344	13.9105	16.7839	14.8026	11.5713	12.8715	22.524	17.4305	18.1513	12.6549	13.7312	10.4783	18.602	21.812	17.4142	22.7114	18.3996	12.4099	9.9932	12.5417	3.6887	7.0163	6.0597	3.9952	3.8503	11.0673	17.6671	22.6532	24.2377
ENSG00000068831	RASGRP2	10235	2.0119	2.5481	2.7873	2.6037	2.5756	1.3216	5.6167	4.9728	3.1214	3.0471	4.2048	2.6316	0.3905	0.9454	0.6095	0.1194	0.1655	0.2296	0.2732	0.3787	0.3326	0.7941	0.3197	0.6727	0.607	0.9504	0.43	0.6237	0.642	0.9451	1.0536	1.0446	0.8283	3.5581	3.412	4.6979	5.7693	6.1545	14.4745	5.902	6.688	6.5616	16.0804	1.4464	2.3064	2.7918	1.7509
ENSG00000068878	PSME4	23198	22.6292	15.2222	25.4857	32.685	24.4861	30.6499	40.6973	32.1573	20.4618	23.2693	32.7002	26.5272	17.1776	15.1424	18.0366	9.7553	15.0493	21.9704	14.8435	12.3749	9.9674	43.6903	38.2406	44.2834	63.427	34.6212	42.7459	34.1113	38.4649	40.03	45.4684	54.2438	41.0883	18.0369	12.7212	17.1598	11.512	17.1153	2.956	7.9269	9.8054	4.235	5.4143	26.6492	39.6966	27.1194	15.6747
ENSG00000068885	IFT80	57560	1.3236	0.0741	0.7328	1.2149	0.8914	0.8263	1.1371	0.8286	0.4952	1.2215	1.2499	1.2241	2.4496	2.3231	2.4477	4.4468	6.228	5.656	4.3681	4.78	5.7525	1.9314	2.6818	2.8032	2.5675	1.3674	2.0135	2.0982	2.1766	2.3912	2.2147	2.7616	1.1134	2.6859	1.6656	1.8031	1.1262	1.3825	0.2617	0.8315	1.0527	0.4893	0.7645	0.7925	1.0572	1.029	4.0961
ENSG00000068903	SIRT2	22933	1.9605	1.4844	2.7631	2.8648	1.7869	1.2727	1.0782	1.4197	1.367	2.5375	3.8186	2.228	0.7141	0.7788	0.7551	2.3021	2.2673	2.909	1.7729	2.114	1.517	0.2755	0.2167	0.2104	0.3499	0.1675	0.2022	0.2743	0.3647	0.1388	0.2334	0.4128	0.2577	0.9062	0.6497	1.027	1.3869	1.1778	2.9085	1.6032	1.7705	1.4703	2.7131	0.7792	0.5232	0.765	0.384
ENSG00000068912	ERLEC1	27248	26.5602	24.2515	43.1664	28.2457	19.2182	22.6872	11.8654	15.6722	14.2956	18.2126	21.9222	15.4953	14.3493	11.4084	13.6883	20.9451	19.6801	26.6884	12.1818	19.3399	12.7415	15.7308	18.3261	18.1441	19.4109	12.8872	15.4753	10.8354	18.5384	16.2183	15.2696	12.5269	14.7213	21.7562	12.8581	9.7617	6.5866	5.4675	2.59	7.4654	6.4347	3.7756	1.6778	4.0159	3.7347	5.4969	3.2708
ENSG00000068971	PPP2R5B	5526	3.2682	4.7363	2.3569	4.2772	1.9753	2.8376	1.7624	3.1581	2.9819	3.1548	3.93	2.2546	1.318	1.289	1.8496	2.167	3.1048	3.0183	2.0498	1.8598	1.5688	0.8675	0.723	0.8678	0.461	1.0269	0.624	0.5379	1.2579	0.6041	0.5159	0.6061	1.3059	0.9601	0.6169	1.4424	2.9764	2.0447	6.8061	1.9729	2.529	2.2265	6.9369	1.7056	1.4109	1.355	1.1053
ENSG00000068976	PYGM	5837	1.0722	0.7675	0.769	0.4185	0.3359	0.6095	0.264	1.2192	1.4253	0.4913	0.7887	0.4459	1.1419	0.9052	1.5682	0.334	0.3105	0.1837	0.274	0.6213	0.4247	1.3461	1.2864	0.7279	0.475	0.7886	0.3886	0.4794	0.6994	0.6886	1.1199	1.0471	1.1345	2.4845	2.2665	3.6783	6.1265	4.1544	8.7979	3.975	3.3505	6.1584	6.931	5.3364	2.82	3.0924	1.6434
ENSG00000068985	PAGE1	8712	0	0	0	0	0	0	0	0	0	0.0512	0.0372	0	0	0	0	0	0	0	0	0	0	0	0	0	0	0	0	0	0	0	0	0	0	0	0.0639	0	0	0	0	0.031	0	0	0	0	0	0	0
ENSG00000069011	PITX1	5307	15.3559	11.5093	20.9675	9.5965	12.1082	5.6458	0.5692	1.284	1.1885	0.9805	1.6345	1.9001	0	0	0.0729	0.0506	0.0532	0.0264	0	0.1596	0.0053	0.0517	0	0.0282	0.018	0.0361	0	0	0	0	0	0	0	0	0.0324	0.0516	0	0.032	0.157	0	0.0112	0.0094	0.0229	0.0085	0.004	1.3853	0.1145
ENSG00000069018	TRPC7	57113	0	0	0	0.1817	0	0	0.0924	0.0886	0.2593	0.0587	0.0432	0.0521	0.0244	0.0273	0.1872	0.015	0.0204	0.0933	0.0595	0.0073	0.0096	0	0	0	0	0	0	0.0186	0	0	0	0.0357	0	0	0.0246	0.0227	0.052	0.0156	0	0.0108	0.0254	0.0085	0.0055	0.0377	0.0596	0	0.0284
ENSG00000069020	MAST4	375449	0.6807	1.8079	1.0716	0.9769	0.8573	1.2618	0.7276	1.5188	1.849	1.9724	1.4692	1.3226	1.6461	1.5008	2.0857	0.7934	0.5683	0.6306	0.4102	0.5044	0.3528	0.4663	0.4935	0.5456	0.6713	0.604	0.727	0.6434	1.009	1.075	0.513	0.8268	0.5779	0.3759	0.3914	0.4646	0.4618	0.311	0.1897	0.2401	0.3422	0.4733	1.0858	0.9905	1.1948	1.0649	1.5354
ENSG00000069122	ADGRF5	221395	0.0486	0	0	0	0.0262	0	0.0093	0.0103	0.0211	0	0.0074	0.0053	0	0	0.0137	0.0072	0.0074	0	0	0.0039	0	0	0	0.0166	0	0.0164	0	0.0451	0.0421	0.0314	0	0	0	0.0387	0	0.0111	0.0068	0.0131	0	0	0.0017	0.0021	0.0034	0.0062	0.0222	0	0
ENSG00000069188	SDK2	54549	0.9908	0.9834	1.0796	0.6137	0.3827	0.4711	0.7987	0.7057	1.2141	0.6654	0.7314	0.5639	0.5064	0.6877	0.8088	1.05	3.0115	0.7483	1.8947	2.9311	5.8291	0.5166	2.3079	0.587	0.2208	0.3289	0.5643	0.9282	1.0124	0.8032	0.99	0.4773	0.3372	2.6233	3.6192	2.2115	4.1308	4.0739	4.7894	2.5886	1.6868	4.3264	3.4339	3.8367	2.8329	6.1861	2.7638
ENSG00000069206	ADAM7	8756	0	0.0453	0.0969	0	0.0386	0	0	0	0	0	0.0029	0	0.0449	0	0	0.0105	0.022	0.0071	0.0462	0.047	0.0584	0	0	0.0216	0.0289	0	0.0183	0	0.0403	0.0479	0.0471	0.0126	0	0	0	0	0	0	0	0	0.0076	0	0.0324	0.053	0.0304	0	0.1539
ENSG00000069248	NUP133	55746	11.4361	12.4953	8.3972	13.1922	10.0916	17.3836	14.9183	15.3648	17.4709	15.1565	14.5922	11.8589	23.5567	21.7968	19.9422	27.3795	28.3942	26.9327	17.0618	32.2984	29.0056	31.3278	41.8702	47.8835	32.0525	21.9323	28.681	50.6946	38.5526	44.6434	34.7003	35.6505	23.8058	35.6992	37.2613	14.7368	10.1536	10.7958	2.5198	10.7118	12.4461	12.1072	6.8678	18.0194	20.9703	16.7645	11.9011
ENSG00000069275	NUCKS1	64710	73.3089	67.7707	54.9646	51.1038	44.1802	72.2471	49.4575	49.4312	40.2837	53.5591	35.8401	27.2553	149.952	148.173	89.6147	155.298	226.623	133.087	116.656	127.52	240.205	356.578	363.899	292.906	230.388	170.214	350.779	454.204	429.518	394.344	258.284	266.27	267.548	185.522	230.163	71.0129	63.1812	57.6462	27.4768	58.9664	88.3563	73.1264	11.9489	108.145	107.466	102.119	32.0904
ENSG00000069329	VPS35	55737	16.0875	11.6183	17.2113	14.9003	9.9753	19.451	17.1272	11.5865	13.7551	17.5506	12.5975	8.4928	7.3913	13.4732	9.8651	16.3594	13.3864	14.5667	8.8334	16.8233	17.6176	20.8229	16.9009	13.2078	13.9777	15.9	20.0226	20.5471	11.8365	19.3388	12.7644	15.0451	12.4074	12.9506	14.2265	6.8206	4.8396	4.91	1.25	4.8946	3.3616	2.89	1.1754	4.4004	4.0719	4.6157	7.0596
ENSG00000069345	DNAJA2	10294	22.5223	19.7303	27.776	31.7801	23.5272	36.297	52.0602	38.1498	36.3532	38.3458	35.6412	25.7794	29.5511	34.4301	26.1923	41.7831	26.6684	40.0509	37.4493	38.5584	39.9173	22.7921	34.299	25.9401	27.0467	24.1693	33.6658	44.2656	29.0136	31.7148	21.6005	26.7818	21.1613	37.5789	67.6361	11.4923	15.0193	9.2596	8.9474	17.0878	4.0495	3.51	1.7343	6.5317	4.7922	12.9466	5.5651
ENSG00000069399	BCL3	602	2.1703	4.1306	1.2879	1.1085	1.6712	1.3713	2.0441	3.2549	1.1173	1.2963	2.0724	1.8138	0.172	0.1716	0.0799	0.0295	0.0352	0.0853	0.0316	0.0338	0.039	0.3084	0.2749	0.1645	0.109	0.2397	0.3908	0.4695	0.2506	0.203	0.1364	0.1559	0.1262	0.2887	0.3568	0.5832	0.9247	0.5161	2.5972	1.0246	0.4167	0.5963	0.6199	0.1752	0.1405	0.4432	0.3805
ENSG00000069424	KCNAB2	8514	0.4051	0.279	0.4912	0.4423	0.3691	0.3893	0.4717	0.3997	0.4984	0.148	0.216	0.1854	0.3539	0.4492	0.4262	0.2072	0.2527	0.2651	0.1885	0.4593	0.5245	0.1106	0.2357	0.158	0.2101	0.2902	0.1705	0.3898	0.3003	0.3081	0.1207	0.2183	0.2108	0.6407	0.6157	1.3103	1.397	0.8036	3.3865	1.6371	0.882	1.4714	4.0632	0.4709	0.4139	0.9017	1.3458
ENSG00000069431	ABCC9	10060	0.3552	0.7994	0.29	0.5667	0.4449	0.8506	0.8786	0.5785	0.3959	0.0985	0.0838	0.0671	0	0.0167	0.0051	0.0116	0.0917	0.0034	0.0566	0.0235	0.0623	0.0188	0.0053	0	0.0073	0.0072	0	0	0	0.0062	0.005	0	0.0074	0	0	0.0035	0.002	0.0038	0	0.0027	0.0009	0.0049	0.0022	0.0035	0.0022	0	0.0607
ENSG00000069482	GAL	51083	18.134	22.6609	13.5311	17.1592	13.6112	18.2259	24.0671	10.6378	14.8531	3.4881	7.9572	6.143	31.0825	30.5037	20.6264	19.3144	3.055	37.6373	9.448	11.284	2.2428	158.108	82.3971	68.4345	143.914	112.975	72.6438	34.3278	37.6181	36.3776	71.9706	97.3095	184.688	33.1129	42.0225	33.5651	38.6741	26.9861	171.287	63.2828	44.3009	47.6739	26.8926	7.3435	5.6954	28.239	9.9498
ENSG00000069493	CLEC2D	29121	0.5462	0.5894	0.5266	1.1095	0.9006	0.3973	1.3969	0.7519	1.0825	0.3979	0.5891	0.4097	1.0114	0.4892	0.8855	0.4817	0.7188	0.7717	1.1927	0.5235	1.2124	0.8768	0.7483	0.4823	0.7316	0.8317	0.9171	0.7307	0.6471	0.7666	0.3893	0.6962	0.9077	1.0668	0.482	0.8597	0.6393	0.7373	0.2016	0.9118	0.6988	0.5498	1.621	2.5368	1.8603	1.3511	5.3745
ENSG00000069509	FUNDC1	139341	8.2709	5.6846	6.521	11.3203	11.0341	15.7019	15.8037	23.3559	14.6475	12.0109	17.0166	18.6324	4.6725	3.1291	4.7708	8.092	4.627	5.0102	9.7012	5.6256	6.0748	12.5285	16.3734	10.7277	18.8992	22.9414	21.1785	13.6157	9.5132	15.8537	13.943	16.9205	18.421	27.62	30.7015	8.8472	7.08	8.9636	8.5156	9.1426	6.031	3.3905	1.1301	1.8533	2.2265	1.6767	2.8347
ENSG00000069535	MAOB	4129	0.0284	0	0	0	0.2253	0.1878	0.0596	0.2829	0.1038	0.0387	0.0944	0.1042	0.293	0.4577	0.3769	0.1539	0.1073	0.1072	0.3563	0.2145	0.3337	0.5989	1.1586	0.619	0.4001	0.7273	0.4763	1.0583	0.9881	1.2182	1.1755	1.1772	1.6861	0.532	0.6306	0.5154	0.6591	0.319	0.9507	0.5063	0.458	0.5538	0.1179	0.3802	0.3778	0.4916	0.1182
ENSG00000069667	RORA	6095	0.7095	0.3314	0.4033	0.4658	0.66	0.9389	0.7971	0.7367	1.0124	0.5013	0.8617	1.0821	4.1148	2.9468	2.5571	0.4416	0.8848	0.5322	0.7296	0.4543	0.9067	0.9712	2.0171	1.2297	0.8971	1.0796	0.8173	1.2392	0.9472	1.5	1.0734	1.2	1.1576	0.5389	0.5896	0.4166	0.5127	0.4878	0.1015	0.5275	0.8008	0.6276	0.8008	2.5379	3.259	1.8511	3.8493
ENSG00000069696	DRD4	1815	0.64	2.2969	0.152	0	0.3947	0.0845	0.1869	0.4541	0.4629	0.2536	0.3981	0.3186	0.876	1.1495	0.6375	0.0982	0.2904	0.1446	0.4259	0.3653	0.427	0.6028	0.8226	0.1014	0.1534	0.3493	0.1597	0.2579	0.2308	0.3077	1.5558	0.8683	1.0707	1.7213	1.1295	3.2554	8.8326	7.2364	10.4085	8.1149	6.0025	8.6421	5.4595	0.5127	0.1615	2.9814	1.9431
ENSG00000069702	TGFBR3	7049	13.4972	13.731	20.9903	17.1483	24.6148	11.4172	16.1806	16.5143	19.6264	9.539	10.6529	14.1958	0.7351	0.4568	0.6475	0.5006	0.8372	0.4369	0.8601	0.4776	1.3062	1.4861	2.4027	2.0953	2.0917	2.3038	2.0853	1.553	1.2289	1.8899	1.6918	2.0913	1.1986	0.7049	0.4351	0.4321	0.6599	0.7399	0.1026	0.4565	0.8959	0.5119	0.5198	1.2526	3.2283	1.1423	1.3489
ENSG00000069712	KIAA1107	23285	1.4222	0.2718	1.1194	0.9996	1.1218	0.8709	2.0792	2.1116	2.4449	1.3121	1.1982	1.5558	0.7208	1.0707	0.9162	0.7952	1.2232	0.9359	1.372	1.0614	1.6927	0.3563	0.6427	0.5893	0.3204	0.3878	0.4712	0.8059	0.4434	1.0553	0.4727	0.2827	0.2232	2.2036	1.715	0.3093	0.3707	0.4386	0.1188	0.2867	0.1885	0.1012	0.1143	1.0032	1.5249	1.0367	1.0375
ENSG00000069764	PLA2G10	8399	0.8114	0	0	0.0994	1.1027	0	0.2629	0.1993	0.7438	0.3781	0.7038	0.6767	0.07	0	0.1647	0.1467	0.1785	0.0648	0.1895	0.0815	0.1012	0.0452	0.2026	0.0843	0	0.0642	0.1482	0.0554	0.0427	0.1035	0	0.2179	0.0606	0.1671	0.3832	0.2765	0.4392	0.2719	0.5901	0.3887	0.202	0.1267	0.3887	0.6498	0.2894	0.166	0.2584
ENSG00000069812	HES2	54626	1.5468	2.7961	2.1441	3.7573	3.5796	2.4473	2.9982	2.4573	3.6753	7.0181	7.9079	6.798	0.1119	0.0483	0.051	0.0608	0.0858	0.0694	0.0396	0.0562	0.0528	0.0772	0.0798	0.1346	0.065	0.0264	0.033	0.0563	0.1081	0.1327	0.2037	0.2463	0.1566	0.0888	0.0784	0.1246	0.1448	0.1827	0.1389	0.1275	0.1122	0.2014	0.2071	0.1799	0.2561	0.0826	0.2814
ENSG00000069849	ATP1B3	483	12.3374	27.6004	21.6934	24.3077	26.3452	31.8009	16.9879	12.935	20.5162	25.3261	15.6216	19.9888	39.595	29.3217	21.0465	22.8196	29.7689	27.4682	19.0903	24.4394	19.647	67.8859	175.95	174.704	141.928	112.763	91.6721	124.815	109.444	141.497	142.346	90.8825	102.327	45.1011	59.9509	58.7874	55.8451	79.506	39.9245	51.8369	48.497	38.2972	20.0933	27.3491	29.5529	33.7701	14.9803
ENSG00000069869	NEDD4	4734	2.3868	5.7661	5.4191	2.5657	2.3042	7.2713	2.3441	1.49	2.0285	4.9378	3.6967	3.6912	2.9669	3.1309	1.8823	6.4974	7.1527	4.235	3.4745	2.6983	3.5137	2.0393	1.7635	2.4387	1.5345	1.4265	1.7512	3.3541	3.0633	3.316	2.15	1.8407	1.6902	0.8904	0.8394	0.4057	0.4709	0.5742	0.0368	0.3575	0.2969	0.4689	0.5225	1.042	2	0.86	1.1362
ENSG00000069943	PIGB	9488	0.8092	0.3196	3.0875	1.3403	1.6306	0.8315	1.4262	1.2097	1.8034	1.5557	1.6774	1.216	0.8795	0.7376	0.8228	0.6196	1.3441	0.5005	0.755	0.5794	1.0383	1.6147	1.6881	2.3311	1.4543	1.2922	1.591	2.8995	2.6681	3.3693	3.7283	1.3473	2.0733	0.1368	0.3771	0.685	0.7429	0.8273	0.2395	0.658	1.1916	1.1643	0.519	0.8591	1.0039	0.6994	1.3331
ENSG00000069956	MAPK6	5597	19.0719	34.3791	51.3782	40.776	29.8545	26.1357	20.8898	22.0177	21.4859	29.7221	16.1795	19.9984	35.7408	41.7767	33.1007	52.0953	63.6253	43.6492	43.3657	33.2356	39.2088	40.3859	44.0432	59.7365	31.3166	38.8997	33.1623	46.5135	44.5536	46.6199	53.6267	37.2967	35.7322	20.3835	28.8931	20.5306	14.3401	14.7122	3.3186	11.5257	7.8594	8.3767	7.05	17.3902	27.119	34.041	14.6976
ENSG00000069966	GNB5	10681	0.5037	0.5738	0.5407	0.2725	0.3648	0.7044	0.3961	0.6529	0.6484	0.9965	0.6321	0.711	0.998	1.1477	1.1701	1.3557	1.857	0.9132	1.613	1.0774	1.9859	2.6499	2.8911	2.9637	1.7292	1.862	1.4156	2.8796	2.5917	2.8558	2.0263	2.6011	2.2076	1.1605	2.0028	2.7523	1.8908	2.4823	4.4658	2.2869	1.3304	2.0295	2.5429	2.5068	2.5093	2.3736	1.5583
ENSG00000069974	RAB27A	5873	1.5488	1.0521	2.5278	1.1192	1.394	0.8256	0.452	0.5541	0.5258	1.0484	0.4294	0.6513	0.3773	0.5711	0.7513	0.8844	0.948	0.8593	0.4512	0.4988	0.8533	2.9195	2.6163	2.0855	2.9717	2.0636	2.2451	3.0498	2.5344	1.9324	2.0824	2.7804	2.2262	0.6048	0.7307	0.8985	0.6454	0.5154	0.1278	0.5213	0.3208	0.3855	0.199	0.2776	0.3003	0.3938	0.2436
ENSG00000069998	CECR5	27440	4.7811	6.8657	6.2933	4.3648	5.1537	4.4304	8.4859	8.7257	8.3758	13.7205	10.7716	12.4239	6.7791	12.9315	10.9007	9.6649	7.1546	11.0334	8.2403	5.5706	10.7036	26.537	14.074	21.1086	33.8762	25.4582	14.2235	19.0467	32.4464	24.0579	24.3717	24.0512	24.1806	5.83	9.8584	18.5258	21.8646	15.3744	26.9136	16.4762	25.4826	37.1009	52.9062	6.8845	6.3754	10.1965	6.462
ENSG00000070010	UFD1L	7353	5.5506	6.3559	7.7956	5.5301	5.3249	3.9587	6.4786	6.059	6.1488	5.1897	7.053	5.1251	3.128	5.4274	5.8586	7.0408	5.9598	9.8176	6.689	4.3024	4.2494	8.8477	6.0711	6.659	8.3119	8.2399	4.8711	8.658	8.9989	7.7765	7.1736	7.4148	9.625	7.3221	7.787	7.8318	4.2726	6.3528	5.808	6.4596	6.9674	7.3314	11.3998	6.6114	6.7987	2.46	4.2185
ENSG00000070018	LRP6	4040	17.6583	15.0114	14.7491	21.0241	17.7929	11.7942	21.1412	23.8156	13.7627	11.9598	13.6829	10.9161	9.3904	13.0861	21.1947	12.8632	15.317	12.2411	14.5445	9.6245	20.974	33.1531	27.3089	20.045	17.4347	16.9564	18.2864	20.1965	24.7977	19.2435	21.8788	19.0802	22.6808	15.9079	13.7797	12.7296	6.9058	8.0169	0.8784	6.3973	8.9387	9.0073	10.263	27.4581	47.9625	17.3529	25.3165
ENSG00000070019	GUCY2C	2984	0.6503	0	0.6922	0.5007	0.6887	0.7349	0.5659	1.0512	1.0428	0.7166	0.5716	0.6382	0.3598	0.4776	0.6457	0.7274	0.1148	0.8515	0.2243	0.403	0.1853	1.0428	0.686	0.8234	1.0492	1.0739	1.2448	1.1651	1.5435	0.8273	0.7327	0.6926	0.9949	0.9295	1.3097	1.0843	0.7654	0.7528	0.1596	1.071	1.3278	0.8971	2.0233	2.3245	2.204	0.4612	2.8865
ENSG00000070031	SCT	6343	0	0	0	0	0.8801	0	0	1.1779	1.4307	0.4589	0.8179	0.5842	1.8541	4.2524	3.9368	0.0723	0.2686	0.2315	0.3274	0.559	0.361	0	0.3201	0	0.1576	0	0.1747	0.3904	0	0	0	0	0	0	0.5434	1.503	1.5493	1.8538	1.5527	1.5582	3.1473	4.5772	3.012	0.1434	0.2072	0.8619	2.6367
ENSG00000070047	PHRF1	57661	26.2161	24.459	13.5313	15.2989	18.3442	19.8827	26.4305	33.9625	20.6021	19.8405	20.2689	24.5743	10.5638	13.1864	16.3998	10.2254	8.7326	10.0706	8.3016	11.6113	11.0495	2.8593	1.3645	2.1515	2.025	2.8544	2.0889	2.1745	3.3124	1.9082	2.3703	1.7883	3.9917	16.4202	18.5001	11.4692	16.5524	12.7413	16.7394	18.2201	10.4505	10.9788	18.4297	5.8983	4.2012	6.9718	7.1993
ENSG00000070061	IKBKAP	8518	12.996	7.2352	8.4484	7.4595	8.5167	7.5218	10.6329	11.5031	9.1406	10.2632	8.5548	10.786	12.697	14.9006	18.4535	13.4009	16.5755	15.6592	22.482	21.3589	21.1457	16.6163	12.3949	11.5948	9.1995	15.7655	13.4111	15.7859	10.3375	15.3135	10.6323	7.7533	14.4752	17.5706	11.5256	10.2715	11.8033	10.2796	1.2464	6.6379	9.9952	7.3958	9.4408	16.1539	20.825	7.4581	10.8626
ENSG00000070081	NUCB2	4925	11.0475	5.0187	8.8465	2.5787	3.2764	1.0513	1.5052	1.4848	1.0043	1.0158	0.6313	0.9964	1.2327	1.1093	1.504	3.1725	3.7921	1.7684	4.1527	3.3509	4.5264	0.9301	1.8519	1.2801	1.1335	1.5645	1.9466	0.8331	1.0844	1.9586	1.3278	0.878	0.9909	4.9892	5.6501	1.2411	0.7615	0.8848	0.1673	1.1168	0.7659	0.3889	0.4162	0.7601	0.944	0.648	1.0466
ENSG00000070087	PFN2	5217	12.936	4.2738	9.0224	6.6744	14.0952	14.2286	11.5158	11.345	9.1058	21.3349	16.0206	26.7963	34.9977	32.3679	29.4767	85.478	65.206	40.5245	87.3189	69.6635	59.739	229.879	314.409	215.735	110.599	155.859	265.891	248.89	219.8	216.201	198.809	131.719	244.291	63.6527	76.8082	30.9587	30.5782	27.2504	50.6109	42.5075	119.985	38.7717	16.1361	21.3533	35.759	23.2209	39.6231
ENSG00000070159	PTPN3	5774	0.7056	0.5598	0.6791	0.4473	0.905	0.5251	1.2499	1.111	1.5118	1.0533	0.7038	1.2495	0.4025	0.3652	0.3729	0.2068	0.2062	0.0971	0.1384	0.3392	0.264	0.8027	0.8501	0.9386	0.5981	1.1766	1.0551	1.2711	1.002	0.8174	0.8689	0.9136	1.2253	1.0914	0.6969	0.7866	0.8747	0.8802	0.2196	1.0301	1.4644	0.9139	1.0932	1.2754	1.9622	0.7161	1.3337
ENSG00000070182	SPTB	6710	1.0553	0.8353	0.6794	0.1454	0.2932	0.2895	0.1511	0.2526	0.2648	0.1708	0.1059	0.1428	0.4918	0.3458	0.4123	0.0824	0.0878	0.0425	0.1046	0.1239	0.1062	0.0094	0.0178	0.03	0.0095	0.0228	0.0184	0.0137	0.0149	0.0266	0.0251	0.022	0.0159	1.2203	0.9629	0.4041	0.4811	0.5761	0.4606	0.6114	0.1553	0.1412	0.4075	0.3277	0.4271	0.6114	0.7853
ENSG00000070190	DAPP1	27071	0.0993	0.0388	0.6433	0.0543	0.0233	0.4041	0.2297	0.0512	0.1823	0.1382	0.11	0.2676	0.4892	0.2279	0.2178	0.0252	0.0267	0	0	0	0	0.0157	0.0119	0	0	0.0181	0	0	0	0	0.0196	0	0.0171	0	0.0698	0.0071	0.0039	0	0	0	0	0	0	0.0035	0.0642	0	0.0452
ENSG00000070193	FGF10	2255	0.2136	0	0.4468	0.0629	0.4103	0.7063	0.0994	0.2233	0.1625	0.0752	0.1471	0.1665	0.0368	0.108	0.0259	0.059	0.2781	0.0588	0.1434	0.1973	0.2065	0.2164	0.0693	0.2441	0.1507	0	0.062	0.0451	0.0758	0.0725	0.1746	0.1823	0.2822	0.0986	0	0.0214	0	0.0478	0	0	0.0089	0.0331	0.0183	0.0286	0.0811	0.0933	0.063
ENSG00000070214	SLC44A1	23446	7.3194	6.621	6.7151	10.4663	11.8184	17.1745	6.455	8.0886	7.8324	11.9949	8.7502	11.6248	23.4419	15.743	15.2063	5.5341	6.9297	6.1039	7.8128	12.7097	5.7957	27.3434	25.0135	42.7187	32.7858	26.5737	33.0721	22.0244	30.5468	20.6351	32.0274	36.3219	26.9846	9.7535	11.2995	10.0294	5.6382	11.8271	2.8126	5.9743	8.1055	6.9572	3.0254	11.0628	18.045	18.3378	8.9663
ENSG00000070269	TMEM260	54916	3.4666	3.0838	3.7046	2.0752	2.5574	2.6304	2.5864	2.9648	2.9989	3.5735	3.1646	3.4109	5.1275	2.5212	3.3395	2.6788	4.2779	4.625	4.2912	5.9623	3.7118	2.8445	2.911	3.7166	2.5797	3.0066	2.3919	5.0962	3.8483	3.5262	3.8579	3.8792	2.0577	0.7142	1.171	1.495	0.974	1.1228	0.8418	1.4891	2.0193	1.6712	2.3444	1.756	3.8482	2.7813	7.5718
ENSG00000070366	SMG6	23293	4.7501	4.3736	4.7846	3.8407	4.5731	5.8758	3.2674	4.6955	3.3941	4.1445	3.7529	4.0557	3.5999	2.7758	2.6056	2.3581	4.925	3.3845	3.751	3.0675	4.4243	0.2772	0.1254	0.3374	0.3857	0.3076	0.1781	0.3305	0.3931	0.1867	0.2847	0.5087	0.4122	5.4258	6.0212	2.421	2.3594	3.9183	6.0559	4.4065	0.9509	1.5469	1.7906	2.8667	3.2578	3.8137	1.6547
ENSG00000070367	EXOC5	10640	9.183	4.7443	11.112	9.5084	11.3914	12.0511	9.9054	9.8005	6.346	15.8455	11.4193	12.8088	13.6027	15.7998	12.4293	9.7457	16.797	16.5527	11.4649	13.247	15.9296	11.5892	9.7123	10.8888	17.6746	12.4669	14.4608	11.9949	13.015	9.1777	15.37	20.1104	13.3416	7.8497	5.135	4.6919	3.1981	3.9657	1.6917	2.0931	4.7813	2.9578	2.0082	3.6244	6.0883	8.653	6.7142
ENSG00000070371	CLTCL1	8218	1.3695	1.5214	1.6691	1.5435	1.2765	1.0449	1.8423	1.5596	1.145	0.7019	0.6102	0.4348	1.7102	2.0371	1.9472	0.7477	0.9457	1.5461	1.3632	1.5244	1.4097	0.4878	0.4375	0.5967	0.648	0.594	0.4401	0.3065	0.4031	0.3433	0.6765	0.6799	0.4794	2.101	3.104	3.1171	3.5213	3.9012	2.948	3.6618	3.2927	3.2031	8.8223	8.217	10.0897	5.916	3.9137
ENSG00000070388	FGF22	27006	0.2514	0	0.4025	0.043	0.3828	0.2071	1.1606	0.3968	0.2318	0.1777	0.5002	0.3041	0.0284	0.175	0.1119	0.084	0.1351	0.1646	0.0753	0.1894	0.1188	0.0253	0.0229	0.0962	0	0	0.023	0.0409	0.03	0.0492	0	0.03	0.0481	0.2441	0.2882	0.7912	0.9394	0.8492	0.8823	0.4967	0.2376	0.3044	1.7623	0.0627	0.0608	0.3571	0.3326
ENSG00000070404	FSTL3	10272	21.9264	20.779	20.6376	8.6125	5.7293	4.9574	1.2357	1.4352	1.2979	0.9406	1.4499	1.1488	1.7614	1.263	1.0046	1.7093	1.5849	2.0151	1.313	1.5899	1.6747	1.5325	0.8328	1.055	2.4844	1.2427	0.6337	0.7647	1.0184	0.6446	1.241	1.6552	1.3185	0.3842	0.6314	2.6038	3.4223	3.4207	8.0014	3.0628	3.8783	4.2718	10.5008	0.5899	0.866	4.3038	1.9943
ENSG00000070413	DGCR2	9993	9.5351	9.3372	11.3771	12.7052	10.8229	6.7495	6.3596	7.1354	6.9268	10.3415	15.0747	8.9486	10.6665	10.2987	12.1146	12.8485	16.4662	22.2941	11.7753	18.1567	12.9505	9.6257	7.0547	9.7268	11.8265	5.6774	6.4277	5.0815	10.5877	7.2808	10.1821	12.0727	10.5293	10.5999	7.3325	22.9515	23.7	25.1958	65.245	27.8016	16.7263	20.3373	24.0449	16.7385	9.1039	19.6729	10.3773
ENSG00000070423	RNF126	55658	10.0343	16.369	9.4073	15.9668	8.8747	13.4998	11.4093	14.5479	11.8209	15.3458	28.6199	16.8131	5.0931	4.5289	6.2942	3.9417	4.7105	6.205	2.6315	4.3274	2.8422	5.1865	3.4892	4.4115	5.7841	3.7371	2.9873	2.4444	4.4381	2.5917	3.1279	2.2136	4.3461	8.0843	4.3562	16.0137	18.3598	12.6994	43.2063	21.2175	6.3403	9.8518	16.4551	1.7348	1.2019	10.3505	4.2515
ENSG00000070444	MNT	4335	2.5531	3.119	3.4526	3.4548	2.6038	2.9745	2.669	3.6359	3.3238	2.571	3.7662	1.6017	1.5479	1.1827	2.5155	0.623	1.1794	0.8369	0.6173	0.5654	0.4976	2.4432	2.3848	1.5257	1.2111	1.4947	1.2214	0.9611	1.7516	1.209	0.9517	1.2047	1.8621	3.3423	2.2639	2.1445	4.6268	3.3844	5.9956	2.9103	0.9782	1.0417	3.1484	1.2532	0.5601	1.2978	0.9976
ENSG00000070476	ZXDC	79364	6.7127	7.349	6.2098	6.3844	3.3853	5.9902	4.9271	7.137	7.1588	7.6756	10.4582	6.5554	3.954	3.2313	5.0636	2.8338	3.8113	2.766	4.1091	2.5142	1.9559	0.9863	0.901	0.5931	1.1077	1.726	1.289	0.6113	0.792	1.0656	0.9388	0.9555	0.8357	2.496	1.2735	3.1116	4.3098	3.9144	3.5847	2.3355	2.892	5.0643	10.1401	8.2789	4.4664	5.7956	6.4722
ENSG00000070495	JMJD6	23210	4.9672	4.0582	5.1153	4.336	2.3659	2.7356	2.5948	4.2439	3.2849	3.8062	3.2602	4.5226	1.7766	1.546	2.6772	3.7	1.8103	2.963	3.2284	1.9926	1.1388	1.0382	1.4864	1.2248	1.2849	1.1104	1.2033	0.5996	1.1256	1.454	1.3542	1.2167	1.2059	2.4959	2.868	2.8981	3.5287	1.9474	2.791	2.2805	1.4917	1.2983	1.2312	1.3373	0.7565	0.911	0.6114
ENSG00000070501	POLB	5423	2.638	1.9991	3.1951	2.8512	3.5463	2.046	2.1123	3.7258	3.7769	2.2625	3.2226	3.885	4.4334	3.4758	3.3029	11.8892	8.3879	9.3212	8.6915	7.2943	5.5095	7.9631	10.5769	9.0542	5.5667	5.1097	6.9176	6.5989	6.7443	11.2569	5.4514	5.7919	5.4288	6.746	5.8281	4.6905	5.5423	3.7539	6.6804	3.5712	2.6793	1.9311	1.7125	3.7228	1.7672	1.9179	3.047
ENSG00000070526	ST6GALNAC1	55808	0.5689	0.2984	0.023	0.4756	0.6805	0.4703	0.811	0.9959	1.6769	1.1751	1.2542	1.0493	0	0	0	0.0139	0.0565	0.0775	0.0275	0.0402	0.0356	0	0	0	0	0	0.021	0	0	0	0	0	0	0	0.034	0.0105	0	0.0048	0.0272	0	0.0034	0	0.0051	0.0523	0.0495	0	0.0525
ENSG00000070540	WIPI1	55062	2.722	4.7349	4.0063	2.7716	3.7336	1.9893	0.6631	0.9237	2.3163	3.9586	2.9547	2.7011	3.505	3.759	3.1722	3.3693	1.1687	2.1476	1.0215	3.3264	1.6505	1.7171	1.8209	1.1878	1.0231	1.2381	1.7833	2.559	3.1951	4.7283	1.0444	1.0069	0.9424	2.3055	2.9547	3.8693	4.7433	2.934	4.5624	2.3582	4.9286	3.8731	4.1655	5.0375	5.5576	2.8873	2.7786
ENSG00000070601	FRMPD1	22844	0.2755	0.2442	0.261	0.1738	0.0396	0.4921	0.1573	0.1049	0.1317	0.3854	0.4542	0.4435	0.0453	0.1079	0.0311	0.0405	0.0922	0.0316	0.0962	0.048	0.0482	0.0142	0	0.0188	0.0229	0.0186	0	0.0384	0.0159	0.0356	0.0696	0.0199	0.0446	0.1023	0.185	0.1503	0.1354	0.1683	0.2546	0.0883	0.2044	0.1726	0.183	0.1896	0.2762	0.1154	0.0447
ENSG00000070610	GBA2	57704	11.4993	17.6427	8.5686	12.0222	10.2599	12.7008	16.092	16.426	24.5933	16.1512	18.4772	16.3343	11.9357	11.2518	12.7718	16.4595	6.529	12.6522	7.8299	16.8492	12.7746	11.1786	10.2882	7.6849	9.7714	7.9949	10.6718	11.8947	12.3415	9.1165	12.7748	9.0875	8.0506	20.1645	20.101	14.3278	20.9133	28.7786	46.8109	13.4474	19.437	43.656	58.8314	35.2773	30.4394	17.1246	10.2382
ENSG00000070614	NDST1	3340	14.9156	28.1599	12.8968	10.9245	8.9686	11.2219	9.9026	10.7617	14.4864	10.2973	14.7835	11.6092	10.4184	9.5941	11.0682	12.8417	8.6997	9.3618	4.9993	10.638	8.1784	5.4765	3.4412	5.8158	4.9367	2.7036	4.6308	4.8806	3.6737	2.9069	4.9633	4.0654	3.043	5.2914	8.3254	12.6236	13.806	12.7002	31.7107	8.3606	15.3158	24.3648	19.9995	15.8391	12.5662	14.5386	9.6909
ENSG00000070669	ASNS	440	9.7339	13.4276	5.2739	12.4304	8.394	16.3993	16.9821	15.1609	17.8704	15.5589	14.5559	11.2073	24.7405	19.7976	21.7648	8.385	11.1452	6.7787	5.4887	12.4238	9.5414	29.0517	32.6015	46.6099	32.9107	22.1171	28.635	42.6729	30.4999	29.951	36.3437	39.6364	24.0258	29.7059	34.4898	40.2242	22.7481	25.4137	59.5543	26.7193	9.3485	12.4698	6.7966	16.1322	13.6602	13.5456	7.8951
ENSG00000070718	AP3M2	10947	4.2766	6.7213	2.9484	2.6336	2.5879	3.2218	5.5751	5.8216	4.3708	5.487	3.9078	2.7514	5.054	4.792	2.5152	5.8722	8.5968	5.5004	4.3793	5.0042	9.7259	4.6689	4.5542	3.4809	3.9116	2.644	5.3471	7.3222	6.0551	5.336	3.8865	3.9146	3.9565	2.588	2.853	2.2916	2.4253	2.4262	0.7456	2.109	4.0939	3.8563	3.3788	3.592	3.4626	2.2538	3.2587
ENSG00000070729	CNGB1	1258	0.093	0.0749	0.0342	0	0.0063	0.0666	0.0488	0.0129	0	0.0306	0.0376	0.017	0	0	0	0.0044	0.0282	0	0.0192	0	0.0349	0	0	0.0092	0	0	0	0	0	0	0.0104	0	0	0	0	0	0.0032	0.0027	0	0.0092	0.0072	0.0066	0.0167	0.0087	0	0.0395	0.0387
ENSG00000070731	ST6GALNAC2	10610	0.4764	1.0439	1.0088	0.4318	0.2505	0.4298	1.6133	1.0811	0.9487	0.6852	0.7477	0.4271	0.4071	0.4153	0.5054	0.1607	0.1286	0.2623	0.1595	0.292	0.2706	0.3368	0.4956	0.6149	0.3792	0.4796	0.405	0.5069	0.4077	0.4637	0.4422	0.4934	0.4246	0.1858	0.2797	0.2028	0.3203	0.1795	0.6413	0.3642	0.8437	0.8856	0.317	1.8879	0.8226	0.7577	1.6791
ENSG00000070748	CHAT	1103	0.9907	0.9222	1.0347	0.537	0.1149	0.3211	0	0.2536	0.0161	0	0	0	0	0	0	0	0.0305	0	0	0	0	0	0	0	0	0	0	0	0	0	0	0	0	0	0	0	0	0	0	0	0.0142	0	0.0178	0	0	0	0.0727
ENSG00000070756	PABPC1	26986	250.134	142.66	129.546	180.543	259.81	372.497	336.018	227.603	230.681	258.078	296.605	249.887	210.908	231.104	185.714	42.0532	36.5163	50.8722	32.5108	58.8699	66.6295	142.478	231.006	127.537	199.632	165.944	234.081	225.339	159.203	171.123	106.676	203.068	141.869	1225.55	1081.01	399.539	314.111	226.881	374.815	383.039	228.829	242.3	482.839	202.289	142.128	172.102	184.783
[truncated: 59,491 more rows]
[truncated: 7 more columns]

## Sheet: Fig2A subset FPKM corrected
Ensembl ID	Gene	Entrez ID	HNES1_R1	HNES1_R2	HNES1_R3	HNES2_R1	HNES2_R2	HNES2_R3	HNES3_R1	HNES3_R2	HNES3_R3	H9_reset_R1_ERS537884	H9_reset_R2_ERS537881	H9_reset_R3_ERS537876	H9_R1_ERS537888	H9_R2_ERS537890	H9_R3_ERS537878	H9_Sanger_ERS559331	H9_Sanger_ERS559332	H9_Sanger_ERS559333	H9_Sanger_ERS559334	H9_Sanger_ERS559335	H9_Sanger_ERS559336	H1_ENCLB184USD	H1_ENCLB205QXO	H1_ENCLB211VHB	H1_ENCLB221REA	H1_ENCLB227WEO	H1_ENCLB764TBI
[truncated: 60,619 more rows]
