# Supplementary material for: Naive Pluripotent Stem Cells Derived Directly from Isolated Cells of the Human Inner Cell Mass
Source: Stem Cell Reports. 2016 Mar 3;6(4):437–46. doi: 10.1016/j.stemcr.2016.02.005 (PMC4834040; doi:10.1016/j.stemcr.2016.02.005)
Supplement: Table S6. FPKM Values for Single-Cell RNA-Seq Data, Related to Figures 2 and S3 [file mmc4.xlsx]

## Sheet: Single-cell FPKM corrected
Ensembl ID	Gene	Entrez ID	E2_EPI1_SRS1054891	E3_EPI1_SRS862748	E4_EPI1_SRS1054892	E4_EPI2_SRS1054890	E4_EPI3_SRS1054885	E5_EPI1_SRS1054889	E5_EPI2_SRS1054886	E6_EPI1_SRS1054887	ESCP0_C10_SRS311015	BL2_C1_SRS310991	BL2_C2_SRS310992	BL2_C3_SRS310993	BL2_C8_SRS310998	BL3_C1_SRS311001	ESCP0_C1_SRS300743	ESCP0_C2_SRS300744	ESCP0_C4_SRS311009	ESCP0_C5_SRS311010	ESCP0_C6_SRS311011	ESCP0_C7_SRS311012	ESCP0_C8_SRS311013	ESCP10_C10_SRS311044	ESCP10_C11_SRS311045	ESCP10_C12_SRS311046	ESCP10_C13_SRS311047	ESCP10_C14_SRS311048	ESCP10_C15_SRS311049	ESCP10_C16_SRS311050	ESCP10_C17_SRS311051	ESCP10_C18_SRS311052	ESCP10_C19_SRS311053	ESCP10_C1_SRS311035	ESCP10_C20_SRS311054	ESCP10_C21_SRS311055	ESCP10_C22_SRS311056	ESCP10_C23_SRS311057	ESCP10_C24_SRS311058	ESCP10_C25_SRS311059	ESCP10_C26_SRS311060	ESCP10_C2_SRS311036	ESCP10_C3_SRS311037	ESCP10_C4_SRS311038	ESCP10_C5_SRS311039	ESCP10_C6_SRS311040	ESCP10_C7_SRS311041	ESCP10_C8_SRS311042	ESCP10_C9_SRS311043
ENSG00000000003	TSPAN6	7105	0	0	0	0.025	0	17.5642	97.4183	13.4827	30.2992	13.919	12.7224	11.2829	7.9397	11.2538	40.876	12.3893	21.6838	19.023	34.8161	16.101	23.1041	71.1768	24.3494	15.7771	58.2921	50.5502	33.3059	38.0695	26.803	48.0837	25.6372	35.0733	43.6879	16.9093	24.7981	8.2337	1.3744	38.0884	118.107	25.5854	30.5292	19.0467	37.438	15.4557	41.4626	50.0699	6.7298
ENSG00000000005	TNMD	64102	0	0	0	0	0	0	0	0	0	0	0	0	0	0	1.538	0.0235	0	0	0.1179	0	0	0	0	0	2.1322	0.1474	2.1762	0	3.4713	4.9054	1.2422	0	0	0.0237	0	0	0	0	0	0	0.1126	0	0	0	0	0.3758	0
ENSG00000000419	DPM1	8813	0	0	0	88.4087	277.269	0.0992	94.0236	0.075	73.9211	75.608	199.023	27.8213	40.6222	6.9558	48.2568	69.1581	50.0206	60.7883	32.8659	116.569	73.0574	71.8849	54.9234	23.3649	58.9494	32.3395	66.8293	122.025	99.6921	10.7618	76.1024	40.6324	45.7362	98.7736	47.5647	70.4821	80.9347	39.86	176.255	48.2494	77.2302	30.3973	35.3423	76.9684	28.5815	105.34	6.4485
ENSG00000000457	SCYL3	57147	0.0204	0	0	0	1.5761	15.1245	1.1976	0	0.014	0.1463	0.378	4.3039	0.0803	0	1.8981	2.6596	0.1499	0	0.2007	0.0295	0.3666	0.8818	0.0264	0.0074	0.8085	0.1366	0.2172	0.2606	0.8298	0.1703	0.6363	0.2716	4.0215	0.8574	0.0075	0.0151	0.0241	0.0311	0.1185	0.0301	0.041	0.1167	0.0463	0.3028	4.636	0.385	0.019
ENSG00000000460	C1orf112	55732	0	0	1.2275	0	0	0	0	0	2.9904	1.4462	7.8539	6.3113	1.6764	0	1.4307	1.9521	2.839	0.5246	2.2581	4.6227	3.8494	5.3047	1.2615	1.6449	5.2841	5.2948	1.5549	2.6246	6.4053	5.5067	2.6853	0.6019	5.019	3.2995	0.0167	2.2356	0	1.7307	7.658	4.2805	2.6506	5.2838	4.8817	1.4935	1.7772	7.7361	0.394
ENSG00000000938	FGR	2268	0	0	0	0	0	0	0.043	0	0	0	0	0	0	0	0	0	0	0	0	0	2.738	0	0	0	0	0	0	0	0	0	0	0	1.4349	0	0	0	0	0	1.4952	0	0	0	0	0	0	0	0
ENSG00000000971	CFH	3075	0	0	0	0	0	0	0	0	0	0	0	0	0	0	0	0	0	0	0	0	0	0	0	0	0	0	0	0	0	0	0	0	0	0	0	0	0	0	0	0	0	0	0	0	0	0	0
ENSG00000001036	FUCA2	2519	52.6721	0	0	0	37.3085	0.5649	37.445	0	5.3017	13.0715	0.61	0.0967	18.2685	8.9243	9.7704	29.7679	8.2027	26.1096	1.5006	2.069	17.0859	9.4108	12.7171	3.1407	14.21	63.9347	7.9103	19.9155	23.3409	21.1036	25.3439	24.3786	18.0977	25.5281	14.9554	5.2058	0.102	39.5608	0.2044	9.3575	37.5005	19.9872	44.8432	42.168	31.5173	37.8876	0.115
ENSG00000001084	GCLC	2729	14.6112	0	0	0	0	1.3114	11.391	0.0342	2.6198	2.6131	1.2444	8.5109	2.0461	1.9005	3.7875	2.5108	5.8483	2.4607	1.1871	12.9295	5.2456	2.8471	0.0152	1.8499	5.4373	5.5161	5.0323	1.9652	4.3695	5.8054	7.9183	3.3337	2.1028	3.1639	0.4431	5.2639	9.6459	14.8226	0.2887	8.2155	1.4524	3.8261	7.525	4.8637	2.202	1.9016	0.0694
ENSG00000001167	NFYA	4800	0	0	0	0	0	64.2745	0	0	5.8576	8.1479	2.7725	0.0622	0.922	0.0297	1.0632	12.1051	2.8434	4.041	1.7175	7.7926	3.2988	0.013	0.0446	1.9979	11.1658	0.2944	3.9479	1.6099	8.3399	17.6516	4.4848	3.1857	2.2101	1.1114	0.1193	0.0397	0.0812	0.5035	21.7034	13.2608	1.6638	3.138	0.0389	1.9137	0.3668	10.9881	0.0388
ENSG00000001460	STPG1	90529	0	0	0	0	0	0	0	0.0113	3.278	0	0	0.01	0.1207	7.3577	0.2652	0.704	0	0	0	1.5832	0.1513	1.9758	0.0122	1.2518	1.4675	1.4808	0.7392	0.0028	0.1354	0	0.4229	0.3804	0.3605	1.2829	0.0075	0.0198	0.0294	0.0091	0.1448	0.5512	0.7797	0.4245	0	0.0055	0	0.9176	4.4016
ENSG00000001461	NIPAL3	57185	0.1888	47.7258	0	0	14.9507	0	0	0	2.9425	0.1803	0.0082	0.227	7.8843	0	0.5902	0.5689	0.8683	0.5743	0	1.6136	0.9007	0	0.006	0.9398	1.8288	5.4031	3.7625	1.2047	2.2688	0.9751	1.0788	3.3462	7.6752	1.9355	0.0085	0.0095	0.0354	5.955	0.1631	0.0373	0.2711	4.4763	2.7134	4.7584	3.4074	3.7696	0.0117
ENSG00000001497	LAS1L	81887	5.7133	0	13.9522	13.6959	0.0653	4.241	0.0633	0	6.5109	10.4487	9.2801	14.1833	7.4293	10.626	3.6916	3.6939	10.806	5.2664	3.595	6.1008	13.1555	29.4369	25.4526	10.8628	21.8218	13.7384	8.0065	13.0359	18.674	6.2063	7.8999	10.9443	24.3213	18.81	14.8162	8.5406	0.0993	26.9518	0.4326	10.872	17.6914	8.6824	2.8144	11.598	14.9101	13.1482	31.2208
ENSG00000001561	ENPP4	22875	0	0	0	0	0	0	0.0136	0	0.0639	0	0	0	0	0	0.1391	0.0059	0.8232	3.6569	0	1.3725	0	1.7232	0.0335	0	0.209	0	0.0303	0.6796	0.1172	1.673	1.3351	0.0149	0	0.0916	0	0	0	0	0	1.1109	0	0	0.0104	4.8221	0	0.9896	0
ENSG00000001617	SEMA3F	6405	0	0	0	0	0	0	0	0.0148	0.0155	0	0	0	0	0	0.5971	0	0	0.6955	0.7507	1.0772	0.0181	0.0245	0	0.0097	0	0.0641	0.2199	0.0043	0.0239	0.0083	0.1264	0.0284	0.0112	0	0.0102	0.0088	11.274	0.0269	1.3935	0.0276	0	2.1816	0.0086	0.0066	7.3964	0	0.3565
ENSG00000001626	CFTR	1080	0	0	0	0	0	0	0	0	0	0	0	0	0.0795	0	0	0	0	0	0	0	0.0825	0.058	0	0.5299	3.0572	0.3453	0	0.7175	0.2748	0.0194	0.591	0.1624	0	0	4.269	0.0048	0.0128	0.0318	0.0257	0	0	0	0	0.6284	0	0.0078	0
ENSG00000001629	ANKIB1	54467	0.0194	0	6.2898	33.3503	0.0297	10.1927	1.1766	0	8.8439	6.3244	6.6244	5.9798	9.822	10.6346	11.1891	12.219	15.3089	9.0335	21.2406	3.5987	11.8246	5.4184	0.0369	7.0094	12.0566	6.7208	2.2781	5.3441	7.5112	3.6457	7.5908	4.0161	10.0861	6.7363	0.0298	4.6228	0.0722	6.5108	0.1598	0.7348	0.0074	7.2388	0.6434	1.3251	20.9715	8.1056	0.6371
ENSG00000001630	CYP51A1	1595	0	0	0	0.0742	0.3321	0.0658	0.2021	0.3843	0.3032	0.9627	0.012	0.1681	1.1161	0.1337	1.3992	0.6812	0.2067	0.8375	0.2247	0.2376	0.3014	0.3573	0.0663	0.0955	0.3657	0.2567	0.4621	0.5822	0.4803	0.7925	0.9454	2.1841	0.2886	2.0294	1.026	0.4701	0	0.8852	3.2615	1.0348	0.2026	0.1986	0.1448	1.4392	2.879	0.3035	0.0201
ENSG00000001631	KRIT1	889	0.0193	0	57.7641	0.0201	2.9909	0.8271	0.0067	49.1474	10.7984	1.9507	7.7386	7.9497	33.9798	0.206	5.6145	10.1772	4.7505	8.8922	9.1012	6.8012	2.6367	3.7446	0.2944	7.2295	4.2959	14.495	10.8532	10.4616	7.1557	1.3472	7.6667	10.8851	7.4007	4.3641	0.0237	4.1098	0.0461	3.1419	0.307	0.3909	8.2791	8.7627	3.9183	4.9808	22.2488	11.8937	12.3632
ENSG00000002016	RAD52	5893	0	0	0	0	0	7.4504	12.7626	0.0162	0.2454	0	0.0282	0.163	0	7.8545	0.0357	0.2951	3.4949	1.6621	3.2824	0.8837	0.3585	2.2505	0.0239	0.0211	0.0719	3.6942	3.4199	0.0379	0.0912	0.0174	1.3841	0.9742	0.0299	3.3691	0.0711	0.0085	0.0337	0	0.0268	0.0124	7.2056	0.3585	6.5546	0.0954	10.257	5.2269	9.5674
ENSG00000002079	MYH16	NA	0	0	0	0	0	0	0	0	0	0	0	0	0	0	0	0	0	0	0	0	0	0	0	0	0	0	0	0.0963	0	0	0	0	0	0	0	0	0.0123	0	0.0182	0	0	0	0	0	0	0	0
ENSG00000002330	BAD	572	0	0	0.0385	0.0364	0	5.4952	0	0	5.6587	0.0979	0.7175	0	0	6.267	2.067	2.7541	4.2563	5.2954	8.882	22.8853	10.3823	1.7381	25.9221	22.9628	7.3322	12.2408	5.1105	6.0659	5.2817	7.3282	3.0578	14.6383	0.4272	2.7859	11.783	22.2118	0.2847	4.1276	5.097	81.4824	0.0888	0.6791	38.359	19.81	29.505	29.2105	51.8222
ENSG00000002549	LAP3	51056	36.1815	4.7415	0	1.43	3.8184	19.3446	53.9387	0.0161	32.583	19.585	23.1871	16.0839	1.1704	7.974	20.9653	17.5997	44.2306	28.1689	21.9109	28.5165	24.561	23.8576	8.1648	0.4266	20.9795	34.5739	26.6865	40.236	24.4404	46.0503	21.114	26.454	29.6376	29.551	19.4353	26.2453	61.3561	13.5892	5.0453	25.9704	24.0715	37.0294	46.9033	14.827	32.0025	15.5651	16.5493
ENSG00000002586	CD99	4267	0	0	0	0	0	0	0	0	1.7374	2.8248	0.0189	0.0229	22.1057	0.0141	4.4112	0.2292	2.7461	0.0186	0.033	0	1.538	0	23.3048	7.3583	0.157	1.8278	2.4842	6.1468	1.83	0.0606	2.9808	1.803	0.175	0.7478	0.0158	1.0485	0.3076	1.2685	0.2212	0.2951	0.0143	3.7703	2.1326	3.8059	1.6774	0.1385	14.8544
ENSG00000002587	HS3ST1	9957	0.0522	0	0	0.2118	0.2954	0	0	0.2792	0	0	0	0	3.4479	0	1.3788	0.0847	1.8392	0	0	0	0.0884	0.0061	0	0	0	0.1027	0.1678	0.0029	0.2891	0.0713	0	0	0.1495	0.0374	0.5582	0.6468	0	0	0.0124	0	0	0	0	0	0	0	0
ENSG00000002726	AOC1	26	0	0	0	0	0	0	0	0	0	0	0	0	0	0	0	0	0	0	0	0	0	0	0	0	0	0	0	0	0	0	0	0	0	0	0	0	0.0228	0	0	0	0	0	0	0	0	0	0
ENSG00000002745	WNT16	51384	0	0	0	0	0	0	0	0	0.2895	0.867	6.4621	0.1185	0	0	0	0.0125	0	0	0	0	2.8251	0	0	0	0	0	1.3206	0.0795	0	0	0	0	0	0	0	0	2.2726	0	0	0	0	0	0	0	0	0	0
ENSG00000002746	HECW1	23072	0	0	0	0	0	0	0	0.0081	0	0	0	0	0.005	0	0	0	0.4003	0.118	0	0	0	0	0.0037	0.0364	0.145	1.0469	0.5039	0.0271	0	1.8354	0.5713	0.0061	0.9138	0.0498	0	0.0075	0.0063	0.9657	0	0.0059	0.0029	1.0329	0.0039	0.0033	0.3098	1.0882	0
ENSG00000002822	MAD1L1	8379	0	0	0.0081	0	0	2.093	2.4832	0.1739	0.0592	0.0529	0.3051	1.369	3.9582	11.1545	0.9755	0.479	0.8151	0.735	0.008	0.2356	3.4824	0.3952	0.4857	2.1808	0.151	3.8051	1.8235	0.2847	1.4773	0.2015	0.7376	0.0229	0.3283	2.4785	0.0271	0.0221	0.0749	3.1938	0.2	0.3369	5.857	9.4719	0	2.9359	2.2238	0.7041	4.3151
ENSG00000002834	LASP1	3927	31.5224	0	33.1811	25.6411	0.274	21.3843	24.3271	37.7964	4.2206	32.2316	13.1312	34.7983	3.8738	5.3785	11.3071	6.401	6.8557	9.4066	5.992	4.6651	5.0535	11.9929	1.9393	3.8304	8.2597	10.4927	11.9729	12.0823	12.4118	6.698	11.8573	8.429	12.5131	11.2468	4.9696	2.3484	0.0378	12.5731	0.2836	11.9958	7.3591	4.1536	10.3348	4.7409	3.1834	9.0893	5.6911
ENSG00000002919	SNX11	29916	0	0	0	27.402	0.0201	0	0	0	25.7723	14.7283	14.0212	0.5026	16.3856	0	10.3324	19.0799	4.7058	4.5982	0.7344	0.0519	3.4954	34.3833	0.2994	1.9937	6.519	4.2341	3.2643	1.7029	5.1549	7.6385	6.0324	4.1348	8.7503	0.2129	0.0659	1.0666	0.0607	2.4103	52.3489	5.8113	4.9945	6.7708	9.4105	22.059	17.0376	8.2153	0.0884
ENSG00000002933	TMEM176A	55365	0	0	0	0	0	0	0	0	0	0	0	0	0	0	0	0	0	0	0	0	0	0	0	0	0	0	0	0	0	0	0	0	0	0	0	0	0	0	0	0	0	0	0	0.0282	0	0	0
ENSG00000003056	M6PR	4074	0	0	0	14.509	0	23.2764	0	13.8488	1.8514	7.6263	9.911	6.8402	27.6485	0.0281	19.2225	21.0238	3.9674	6.2876	10.2254	14.1142	5.7753	8.4676	1.59	6.2631	20.3795	15.3925	24.1115	20.2797	17.9294	4.0853	7.9211	18.0938	6.2369	9.7437	9.3983	8.7474	5.3732	22.6387	6.3247	6.9174	13.0055	6.5968	8.3075	19.8725	14.9972	20.2273	0.0695
ENSG00000003096	KLHL13	90293	0	0	0	0	0	0	0	0	0.043	0	0	0	0	0	1.8788	0.0271	0.1366	4.5283	0.0348	0	0	3.9127	0.0393	1.1528	1.8876	0.1637	1.0876	3.3407	1.3962	0.4666	1.3947	1.7096	0.7703	0.0035	0.5438	0.0119	0	3.5503	0.0359	0	0.0663	0.0068	0.0069	0.5268	1.2283	2.7236	0.0723
ENSG00000003137	CYP26B1	56603	0	0	0	0.0107	0	0	0	0	0	0	0	0	0	0	0	0	0	0	0	0	0	0.0052	0	0	0.0717	0	0	1.0702	0.0074	0	0	0	0.0268	0	0.0073	0	0.0292	0.0087	0.0292	0	0	0	0	0	0	0	0
ENSG00000003147	ICA1	3382	0	0	0	0	0	0	0	0	5.7385	0	0.1064	0.0162	0.0358	0.0111	2.8819	4.4945	3.9558	3.2703	13.7097	3.7275	1.5564	14.364	0.1854	0.0953	11.2024	2.81	4.3527	5.7367	2.5204	6.3816	7.6326	14.4948	10.1281	7.749	1.1497	0.6407	2.4331	10.2201	0.0897	14.5711	3.4867	5.7559	3.0034	9.6035	30.0488	12.9609	2.9131
ENSG00000003249	DBNDD1	79007	0	0	0	0	0	0.1926	0	0	8.1909	0.0683	0	0	0	0	8.0709	2.1806	2.2605	12.9001	3.8953	8.2401	2.1621	16.7117	33.436	10.0875	21.9572	6.4401	12.3456	7.2528	5.7076	2.0679	9.1838	33.2148	6.121	20.0163	16.6006	2.793	27.0593	21.2485	1.4559	12.8028	0.2775	40.8471	2.4786	13.4928	0.6322	18.3788	23.3051
ENSG00000003393	ALS2	57679	0.0134	0	58.7239	3.4154	7.0099	0	0	0.0374	0.4536	0.3198	1.4719	4.4661	1.699	12.4724	2.2814	1.3889	4.555	0.9236	3.1459	0.9415	4.2998	1.9634	4.4398	1.5712	5.511	2.9252	1.2034	1.8163	1.1839	0.2762	2.8185	0.3277	0.2316	1.9091	0.0947	0.2404	0.0353	3.0476	1.5883	2.7102	0.0178	4.2358	0.7688	4.32	4.8238	0.17	0.0179
ENSG00000003400	CASP10	843	1.2305	0	0.3209	1.5278	0	23.9705	0.4317	0.0224	0	0	0	0	0.0466	0.7413	1.429	0.0299	0	0	0.2413	0	0	0	0.0159	0	0	0.0173	0.0578	0.0175	0.0034	0.0129	2.3785	0	0	0.1372	0	0	0	0	0	0	1.9175	0	0.0042	0.5144	0.0106	1.1218	0.0108
ENSG00000003402	CFLAR	8837	15.0539	8.1572	9.5046	8.2283	4.471	3.0948	6.7693	2.7744	0.1002	0.933	3.4416	5.019	4.2442	11.7178	0.0137	0.139	0	0.0912	0.0027	0.738	0.0907	0.0053	0	0.4938	0	0	0	0.1524	0.001	0.0019	0.0009	0	0.0042	0.3133	1.1211	0.0054	0.011	0.0018	0.012	0	0.2295	0.0014	0	0	0	0.7824	0.2267
ENSG00000003436	TFPI	7035	0.0284	0	0	0	0.1455	5.889	0.0163	0.0068	0.1161	0.3314	2.1985	0.2374	0.1868	0.0026	1.2614	0.68	0.962	1.1481	0.0113	1.1161	1.5377	0.4056	0.2134	1.3571	0.0026	0.0082	1.0094	0.9566	0.499	0.5456	0.2367	0.1639	0.0497	1.4903	0.011	2.3457	0	0	0.008	0.2467	0	1.3442	0.0359	0.8802	0.036	1.4723	0.7878
ENSG00000003509	NDUFAF7	55471	56.0744	1.8701	1.4953	48.3473	0.0121	31.6204	21.7303	31.1225	2.6404	5.5961	2.1088	1.2524	3.428	2.7185	25.7022	8.5329	19.3677	6.1875	34.8624	16.8263	12.7442	15.4441	0.4654	14.9722	7.9794	8.0081	22.1488	15.0623	14.2756	16.3248	12.2254	16.4405	17.504	9.6976	22.8508	27.3776	36.336	5.4473	0.5614	2.3136	13.2949	11.3255	1.2015	20.2136	16.6588	2.7165	1.1081
ENSG00000003756	RBM5	10181	2.7664	56.1333	0.5474	1.4171	7.4958	19.072	23.5965	11.2904	7.1824	3.7206	14.9803	4.7742	0.298	0.037	1.4809	2.3793	6.6095	2.194	8.6264	2.1284	4.2238	3.7951	8.1318	2.6751	3.1419	9.3749	3.4766	3.6031	4.2471	1.2929	5.2284	3.9521	2.9611	4.4415	11.0039	3.639	24.0409	8.8507	35.3375	7.5645	0.0518	2.5552	2.6658	2.1464	4.542	6.0514	0.058
ENSG00000003987	MTMR7	9108	0	0	0	0	0	0	0	0	0	0	0.0217	0	0.0522	0.0081	0.3194	0.3977	0	0.2791	0	0	0.6111	0	0	0.3328	0	0.2995	0	0.0071	1.3818	0.0419	0.393	0.4324	0.1569	0.0049	1.4764	0	0.0134	0.005	0.0161	0	0	0	0	0	0	0.2214	0
ENSG00000003989	SLC7A2	6542	0	0	0.0054	0.0058	0	0	1.7193	0	1.7779	62.6228	0.5715	0.3235	13.2511	0.3056	2.3949	1.4242	6.4004	2.4864	0.7384	4.1635	2.9019	10.3056	0.1239	0.1372	1.4624	5.367	1.7192	0.8412	1.5129	2.6352	3.2137	0.9829	2.1391	1.441	0.2852	2.0774	0	0.0626	0.0306	7.2133	0.5508	7.7211	0.8312	3.37	1.5207	2.2275	0.0349
ENSG00000004059	ARF5	381	60.1754	0.2849	9.9076	1.7239	47.1846	18.3089	0	0.1499	24.6839	8.8402	19.1707	7.299	69.1558	38.3022	35.3763	22.2243	34.0449	17.8952	19.9927	31.2341	13.6127	20.8057	97.1705	38.9471	31.5979	34.2601	38.8017	27.1381	26.7508	61.6112	21.0627	60.1204	22.7812	8.5225	27.6975	31.0234	0.4216	32.5279	1.0678	7.8053	59.576	48.7891	72.9514	27.05	58.6633	72.1686	95.096
ENSG00000004139	SARM1	23098	0	0	0	0	0	0	0	0	0	0	0	0	0	0	0	0	0.5352	0.5831	0	0	0.0371	0	0	0	0	0.7378	0.0032	0	0	0	0	0	0	0	0	0	0	0.1034	0	0	0	0	0.0906	0	0	0.0412	0
ENSG00000004142	POLDIP2	26073	10.294	0	116.879	28.7636	2.2837	32.2961	49.7619	10.0023	22.6099	36.5271	24.1415	71.9724	53.268	35.5966	27.1347	15.3054	19.0871	21.3949	41.0562	21.0058	24.9831	5.4686	6.0794	27.3798	9.1462	20.8412	37.8976	41.2056	17.7647	31.3393	8.4048	27.8131	54.9892	16.5806	1.8927	40.6716	14.7342	5.4728	0.813	7.8233	14.4186	40.3442	47.0912	6.8739	23.1531	21.5542	16.331
ENSG00000004399	PLXND1	23129	9.1898	0	0	0	0	3.2148	0	0	0.3759	1.7172	3.9831	6.5056	7.9505	1.6649	0.8069	1.6274	0.0732	0	0	0.6094	1.037	2.5143	0.0045	2.7108	0.074	1.1797	0.014	1.1154	0.8035	0.0143	0.0108	0.5504	0.0817	2.5249	0.0562	0.0166	0.0377	1.8924	0.0798	0.3835	0.0223	0	0	0.1491	0.0092	0.2485	0.005
ENSG00000004455	AK2	204	39.9007	0	77.4107	4.4925	16.5933	45.6566	24.0358	12.4638	15.9085	7.1716	12.4044	3.8503	26.2822	6.1257	12.7579	16.7965	7.6839	15.4392	9.6509	22.9204	11.177	19.1667	8.767	14.2819	3.2514	5.9816	11.0318	14.6875	13.3843	5.9399	10.8546	10.1601	19.3592	3.9681	6.8141	15.1873	22.2945	11.3495	42.9724	7.8829	21.0447	18.0887	32.7944	6.2265	4.0291	15.6887	16.9285
ENSG00000004468	CD38	952	0	0	0	0	0	10.7558	0	0	0	0	0.0195	0	0	4.7991	0	0	0	0	0	0	0	0	0	0	0	0	0	0	0	0	0	0	0	0	0	0.0152	0.0121	0.0063	0.0595	0	0	0	0	0	0	0	0
ENSG00000004478	FKBP4	2288	0	0	97.0871	15.5358	16.5044	7.3195	0	48.1609	12.3427	12.5951	44.745	10.8968	2.3471	2.9427	25.2752	32.9327	31.9348	50.3604	16.5548	15.3288	31.4883	17.4591	13.2627	37.5341	11.8805	13.6146	12.3989	11.6226	21.1553	26.4184	22.5888	13.6061	33.0401	8.5702	12.2938	7.8895	18.4246	21.2465	11.1693	17.7652	25.2743	29.8169	20.8485	20.7665	44.2296	7.3844	10.805
ENSG00000004487	KDM1A	23028	24.8426	0	16.5352	16.18	21.7463	26.3812	2.1186	27.0807	15.6444	10.5556	3.8088	15.2109	8.8861	5.2813	29.4097	32.0874	21.2572	44.6417	21.1096	42.7511	30.6741	27.6389	4.5299	15.3416	27.2937	16.711	9.8762	29.3123	36.0283	30.7761	41.0541	11.6683	24.1117	28.1829	25.0824	16.8623	35.2188	32.6746	0.6549	9.336	28.2901	37.9178	21.8223	64.6352	8.0496	15.6009	10.0678
ENSG00000004534	RBM6	10180	32.0443	45.9337	0	48.4127	54.5095	24.3756	1.7508	120.514	4.0533	2.5659	5.1267	0.2396	15.4047	4.0856	5.3135	6.443	4.1698	4.5601	6.52	0.1258	7.2633	21.3973	8.1393	6.6512	5.9345	7.4107	7.424	6.872	8.3898	13.7494	8.9682	12.2721	0.8756	7.248	7.5482	0.8245	49.0102	12.8564	19.7897	17.5013	5.9462	12.06	8.8458	7.3465	25.1799	10.4272	0.8963
ENSG00000004660	CAMKK1	84254	0.198	0.0185	0	0	0	0	0	0	0.2747	0	0	0	0	0.0226	1.6724	0.2874	0.4639	0.0224	0.8856	0.0699	0.7158	0	0.0065	0	0.0487	1.6861	0.7271	0.1309	2.0606	0.0466	0.0561	0.0806	0.2385	1.2887	0.0042	0.0187	0.0128	0.0053	0.2403	2.3057	0.0313	2.0092	0.0231	0	0.0255	1.0081	0.0087
ENSG00000004700	RECQL	5965	0	0	74.1078	0	0	4.009	0	0	3.074	2.8707	11.5423	9.9188	19.8322	1.0286	3.5908	6.6714	6.8566	3.3337	5.8622	5.7573	3.5377	14.4456	0.2156	0.0281	15.3058	1.9467	13.7972	8.0259	7.6096	8.7266	11.9301	2.0727	8.0922	12.1938	0.5362	0.0484	0.1063	28.8533	0.2524	20.4839	2.9099	2.7978	1.0804	10.673	15.2102	2.4441	0.0777
ENSG00000004766	VPS50	55610	0	0	0	15.0655	0.0442	6.3728	0	0	0.8033	1.5553	0	0	0.1902	0	0.0046	1.6316	1.2202	0.3879	0.7759	0.0149	0.8611	0.0993	0.006	0	0.1387	2.2115	1.1463	0.2251	2.6861	0.6278	1.0347	0.5066	0.0101	0.0407	0	0	0.0393	1.4883	0.0306	0.4092	0.0065	0.9368	0	0.0286	0.0055	0.9746	0
ENSG00000004776	HSPB6	126393	0	0	0	0	0	0	0	0	0	0	0	0	0	0	0	0	0	0	0	0	0	0	0	0	0	0	0	0	0	0	0	0	0	0	0	0	0	0	0	0	0	0	0	0	0	0	0
ENSG00000004777	ARHGAP33	115703	0	0	0	1.4187	0	0.1608	0.0748	3.6288	0.0126	0	0.2919	0.0254	0	0.013	1.1679	1.7218	1.491	0.3767	1.0228	1.1846	0.7573	0.6091	0.0213	0.8522	0.8004	0.0504	0.0332	1.1075	0.6516	0.1227	0.4806	0.6152	0.0087	0.22	0.4214	3.0087	0.244	0.0957	0.125	0.0476	1.2725	1.0218	0.0737	0.3459	0.0185	2.8847	0.0208
ENSG00000004779	NDUFAB1	4706	851.232	1197.7	762.509	266.09	252.127	505.018	289.481	338.451	124.966	228.976	310.992	358.048	291.393	201.985	70.4264	168.165	99.6989	69.8725	67.8297	87.3048	161.706	92.4135	271.942	55.1566	111.617	200.511	61.2096	65.8679	97.1139	41.1857	87.846	131.088	67.8914	65.5054	110.475	134.94	139.836	80.4145	262.695	113.659	136.629	112.386	83.5653	71.3882	99.9313	161.339	130.132
ENSG00000004799	PDK4	5166	0	0	0	0	0	0	0	0	0	0	0	0	0.0463	0	0	0	0	0	0	0	0	0	0	0	0	0	0	0.0139	0.0101	0	0	0	0.0419	0.0086	0.0111	0.0097	0	0.0089	0	0	0	0	0	0	0	0	0
ENSG00000004809	SLC22A16	85413	0	0	0	0	0	0	0	0.0366	0	0	0	0.0249	0	0	0	0	0	0	3.5422	0	0	0	0	0	0	0	0	0	0	0	0	0	0	0	0	0	0	0	0	0	0	0	0	0	0	0	0
ENSG00000004838	ZMYND10	51364	0	0	0	0	0	0	0	0.2869	0	0	0	0	0	0	0	0	0	0	0	0	0	0.0112	0	0	0	0	0.0098	0	0	0.0103	0	0	0.1492	0	0	0	0	0	0	0	0	0	0	0	0	0	0
ENSG00000004846	ABCB5	340273	0	0	0.0108	0	0	0	0	0.0401	0	0	0	0	7.9413	0	0	0	0	0	0	0	0	0	0	0	0	0	0	0	0	0	0	0	0	0	0	0	0	0	0	0	0	0	0	0	0	0	0
ENSG00000004848	ARX	170302	0	0	0	0	0	2.1422	0	0	0	0.9281	5.5667	0.0893	0	0	0.0374	2.279	0	0.0359	0	9.1335	1.1858	0	0	0.1353	0.0432	0	0	2.4463	0	0	0	0	0.0141	0	0	0	0.0716	0.0153	0.1127	0	0	0	0	0	0	0	0.0285
ENSG00000004864	SLC25A13	10165	0	0	0.0138	0.0168	0	48.937	0	0	30.6831	4.7581	21.9681	14.5155	33.2985	0.1436	15.0305	23.6123	17.1894	15.3634	32.9529	8.329	29.8871	52.592	18.777	8.0818	21.5599	21.8036	25.9535	32.6043	29.8755	25.3187	23.6036	41.4895	15.2817	19.4759	29.9684	21.8878	28.2069	62.5951	35.5615	15.5868	12.1857	28.2276	25.1736	55.8781	31.9432	24.9256	0.3523
ENSG00000004866	ST7	7982	0	0	0	0.9106	0	0	0	0	0.1525	2.205	10.5469	5.6633	0.0155	0	1.34	0.018	0.1054	1.9688	0.5874	0.0186	1.0583	6.6481	0.0644	0.478	2.8262	2.7685	2.3838	0.7483	1.0344	0.0054	3.6715	2.1483	3.97	6.1318	4.8468	0.0525	0.0279	5.7206	0.0667	0.0578	1.5863	0.7837	0.0438	1.2388	1.4833	3.5606	0.0329
ENSG00000004897	CDC27	996	3.645	0	0	15.4929	0	0.5312	2.3539	0.0538	4.8862	16.0108	3.8964	16.9216	27.5949	0.0406	13.103	3.8771	4.757	2.2807	5.712	5.2061	3.3804	1.1189	5.7036	5.7391	2.4689	1.8866	9.3066	4.8504	4.9096	7.8938	1.5732	4.6159	1.5139	4.7265	0.0372	0.4631	23.2523	4.7976	0.1863	8.8884	3.7741	0.0222	9.7701	11.2979	7.0532	4.6751	0.0595
ENSG00000004939	SLC4A1	6521	0	0	0	0	0	4.8819	0	0.0198	0	0	0	0	0	0	0	0	0	0	0	0.0129	0	0	0	0	0	0	0	0.007	0	0	0	0	0	0	0	0	0.0131	0	0.0555	0	0	0	0	0	0	0	0
ENSG00000004948	CALCR	799	0	0	0	0	0	0	0	0	0.082	0	0	0	0	0.0526	0.2658	0.7691	0	0.0945	0.3849	0.3168	7.647	5.525	0.026	0	0	0	0	0.1528	0.0087	0	1.2427	0	0	0.3321	0	0.0054	0	2.6603	0.0573	0	0	0	0	0	0.0363	0	0.0186
ENSG00000004961	HCCS	3052	103.022	0	0.0208	13.7279	0.0273	66.9954	0	59.1224	38.2622	28.9897	18.3633	2.7758	3.8716	2.7478	19.9823	18.3087	13.7785	24.6852	4.5602	25.6878	4.3262	59.477	8.4358	34.2274	11.2935	16.6219	18.1447	20.2201	14.0501	44.0686	9.6635	10.7868	9.4121	3.6951	13.7272	12.3744	7.3186	10.2581	0.9852	1.895	25.0624	11.2427	0.9748	23.3851	18.6139	26.8652	0.399
ENSG00000004975	DVL2	1856	15.0021	0	0	3.1154	0.0705	3.3034	5.6612	0	4.3489	2.0431	5.4363	11.7636	0.1969	10.4026	3.5469	4.4239	5.439	10.7507	1.6371	5.0285	5.9982	15.3325	6.8468	5.6228	2.4985	3.5742	4.8149	2.6661	4.9307	4.0494	2.7053	5.6042	0.9056	2.2492	0.0082	0.4319	8.938	0.0518	0.209	8.1801	0.0551	17.0394	6.0812	8.3265	3.5934	7.2788	7.6644
ENSG00000005001	PRSS22	64063	0	0	0	0	0	0	0	0	0	0	0	0	0	0	0	0	0	0	0	0	0	0	0	0	0	0.0827	0	0	0	0	0	0	0	0	0	0	0	0	0	0	0	0	0	0	0	0	0
ENSG00000005007	UPF1	5976	0	0	0	0.018	8.3693	0.2383	11.8739	0.1222	2.9636	5.2261	1.413	0.921	0.053	6.6312	2.869	4.3642	1.0262	2.7042	0.1775	4.166	3.5802	0.1211	0.0295	7.9359	1.5473	0.3071	0.8409	3.3925	4.8778	1.3506	3.5359	0.0339	3.5418	2.3186	4.6812	0.1532	0.2448	1.8805	0.5984	2.9241	5.542	0.6657	11.8892	3.6349	0.0418	5.5649	0.1039
ENSG00000005020	SKAP2	8935	0.0265	0	0	0	0	0	0	0	0	3.8435	0.2637	6.0677	27.6617	0.519	0	1.5363	0	2.4726	6.4733	1.2724	0.7047	0.0837	0	0.1474	1.8478	4.1469	1.8031	0.9357	0.012	2.7105	1.2459	0.9352	10.0866	2.3537	4.3569	0	1.0862	0.0764	0.8071	9.8564	0.0147	0.5487	0.0196	0	0	2.078	0
ENSG00000005022	SLC25A5	292	1115.81	1801.81	2453.24	1015.73	1067.29	1229.96	1793.59	839.066	167.788	248.082	205.34	450.227	622.078	1275.13	395.949	307.584	225.522	363.79	215.967	364.871	248.977	401.477	223.49	174.493	159.965	236.39	234.16	151.127	406.101	125.038	394.741	153.55	370.824	382.806	272.166	299.227	95.4111	176.79	84.0331	178.118	497.027	352.266	229.257	460.392	155.007	454.381	248.198
ENSG00000005059	CCDC109B	55013	55.3178	0	0	0	0	0	0	0.0436	0.061	8.9249	20.033	43.3223	0.1362	23.2404	2.1547	3.8848	0	1.0014	5.6191	3.9425	2.8625	3.9427	0.0532	0.0211	3.9986	0.4366	4.4522	2.334	3.4237	0.8441	1.2516	1.0751	7.6206	4.8395	0.3341	2.4831	0.0748	0.0104	0.1053	13.622	1.4969	12.3315	0.1418	5.6613	0.497	6.2759	0
ENSG00000005073	HOXA11	3207	0	0	0	0	0	0	0	0	0	0	0	0	0	0	0	0	0	0	0	0	0	0	0	0	0	0	0	0.0161	0	0.0272	0	0	0.065	0	0	0	0	0.0106	0	0	0	0	0	0	0	0	0
ENSG00000005075	POLR2J	5439	53.6176	0	19.1313	26.7441	78.2713	23.7752	15.4299	39.0633	24.6912	16.3131	30.286	8.5128	19.8931	14.3325	25.2587	20.388	31.8289	10.4447	23.1324	15.2695	10.6886	24.9104	58.8582	7.9935	37.5288	6.8457	15.6323	22.1525	30.125	30.7032	19.1602	26.8074	38.7245	8.249	10.8166	20.0579	38.1297	40.6386	35.708	52.7314	50.6997	36.6929	41.808	41.6325	9.0821	14.538	24.3517
ENSG00000005100	DHX33	56919	0	0	34.8471	13.0208	4.7239	7.3887	12.3592	0.6707	18.7178	25.5502	23.6997	23.9779	3.9244	0.1176	23.4914	14.0433	19.5967	16.394	23.1999	13.0692	20.3	13.6337	0.2856	4.8358	12.8722	28.1364	25.2177	18.727	13.338	19.8596	13.1514	38.5344	17.7927	23.385	24.1236	9.4048	39.8885	18.8341	1.2373	25.5351	22.3616	47.0207	18.4777	3.4676	52.9747	36.2722	9.7734
ENSG00000005102	MEOX1	4222	0	0	0	0	0	0	0	0	0	0	0	0	0	0	0	0	0	0	0	0	0	0	0	0	0	0	0	0.0116	0	0	0	0	0.0459	0.0091	0	0.0153	0.0501	0.0177	0	0	0	0	0	0	0	0	0
ENSG00000005108	THSD7A	221981	0	0	0	0	0	0	0	0	0.022	0	0	0	0.1145	0	0.6874	0.0059	0.0026	0	1.4074	0	0	0	0	0	3.6621	0.0281	0	0	3.0561	0.0067	0.0035	0	0	0.0112	0.0033	0.0039	0.0669	0.012	0.1607	0	0	0	0.0202	0	0	0	0
ENSG00000005156	LIG3	3980	0.0207	0.5434	6.7697	0.011	0	3.9825	18.9062	3.6146	2.3124	2.1184	0.1208	0.1842	2.0296	0.0377	1.0065	1.6934	1.9004	2.1426	5.4233	1.0087	1.6462	1.6359	8.7188	0.3898	1.5245	0.467	2.1306	1.6155	0.808	2.4004	3.6137	1.4561	0.1734	3.0572	0.168	0.0139	0.1119	0.6552	0.7536	1.2	0.0248	2.2461	0.1149	1.698	5.6854	3.6397	0.1887
ENSG00000005175	RPAP3	79657	0	0	20.9858	1.562	23.1381	39.9263	14.2897	0	5.8819	1.4116	1.3859	9.8237	0.2714	0.0678	12.2447	4.182	5.4584	3.3867	6.408	8.3352	10.2733	5.6802	0.0442	1.6925	7.1581	6.5555	7.2752	4.5531	4.7962	4.7638	7.4176	0.6701	0.2287	7.9841	0.3184	6.9852	0.0927	5.7938	9.9499	8.0979	0.0341	3.4073	0.3281	5.533	5.0117	2.2839	0.0259
ENSG00000005187	ACSM3	6296	0	0	0	0	0	0	20.1469	0	0.0085	0	0	0	0	0	0.0194	1.1284	1.3176	0	0	0	0.2583	0	0.0065	0	0	0	0.0071	0.3852	0	0.1551	0	0.7474	0.0212	0.0562	0.0042	0	0	0	0	0	0.0059	0.0074	0	0.4087	0.5989	1.8001	0
ENSG00000005189	AC004381.6	81691	0.0193	0	0	0	0.0149	0	0	0	0.0113	5.12	0.042	0	0	0	5.7707	1.8062	0	0	0	0	1.5965	1.0591	0.0195	0.0384	0	0	0.0153	2.3872	0.107	3.4234	1.5982	0	0.0352	0.0345	0	0.3912	0.0175	7.0487	0.1414	0.0112	0	3.6139	0.2311	0	0	0.3234	0
ENSG00000005194	CIAPIN1	57019	0	0	4.074	52.977	25.8038	0	99.7773	0	15.8099	21.8096	22.2942	10.5304	3.0327	18.1485	37.7564	20.0169	40.8516	8.7252	15.9496	17.7631	18.888	24.1596	19.7722	14.1284	19.0229	10.2229	25.612	26.2869	11.6532	21.8667	13.2524	33.6095	28.0306	33.2956	19.9092	39.189	24.6414	23.6816	0.58	32.0919	37.3689	33.5404	6.3538	30.6235	39.8691	12.169	15.0471
ENSG00000005206	SPPL2B	56928	0	0	0	0	0	0	0	0.0113	0.5784	0.0567	0.0084	0	0.0731	0.0043	3.072	0.4345	4.5928	0	0	1.0232	0.2943	0.138	4.595	0.0219	0.2565	0.5301	2.3296	0.3068	0.3043	0.3173	0.6831	9.3288	0.1284	0.0308	1.8106	0.0089	0.0233	0.0078	6.1065	0.0459	0.0059	0.215	1.1011	1.4963	2.4854	5.9759	0.0795
ENSG00000005238	FAM214B	80256	0	0	0	0	10.7496	0	0	0	0.0878	0.068	0.3075	5.2633	0	0.1055	1.6391	0.7111	1.3632	4.7243	5.5284	1.0676	8.9198	2.1142	0.0457	3.5972	2.1401	0.1197	0.7751	1.9107	2.241	4.0657	2.9614	0	0.0127	1.1494	0.0068	3.669	0.0112	0.0059	0	0.3961	0.9263	0.1537	0.723	0.8327	8.6591	0.3817	5.5475
ENSG00000005243	COPZ2	51226	0	0	0	0	0	0	0.0728	0	0	0	0	0	0	0	0	0	0	0	0	1.5714	0	0	0	0	0	0	0	0	0	0	0	0	0	0	0	0	0	0	0	0	0	0	0	0	0	0	0
ENSG00000005249	PRKAR2B	5577	40.5497	0	0	0	0	0.3739	0	0	8.8283	1.3186	17.2294	0.5327	0.1375	0.0318	13.4606	4.1769	11.8585	6.2883	14.5288	5.2603	12.2	13.8301	3.2998	0.0645	10.1972	16.9514	4.1723	9.9543	14.913	4.8282	11.0951	10.3045	17.2044	1.7023	8.215	9.893	0.8981	0.7969	0.0848	11.8973	0.2202	6.1673	18.0117	9.917	16.704	11.7418	0.1093
ENSG00000005302	MSL3	10943	11.8166	0	0	0	5.5252	1.7868	0	4.5673	5.7189	1.0922	14.5846	13.2556	0.6915	0.1024	2.9916	0.3398	5.8266	11.4235	7.5265	1.3257	4.619	0	0.3412	3.7604	1.7256	0.06	3.1077	1.164	3.0136	4.9029	2.6174	2.7004	5.0238	6.3751	0.0257	0.5584	16.1509	2.2376	4.212	0.3657	0.3765	0.1115	0	0.3001	0.0484	0.7255	0
ENSG00000005339	CREBBP	1387	0	2.4528	0.0458	0.05	1.2074	1.3826	1.9502	5.031	2.0216	3.5419	2.1863	11.1258	3.646	0.3315	4.5035	1.6015	2.5176	1.616	6.3659	8.2881	1.3122	1.2285	0.1655	2.444	2.9519	5.0602	4.3946	3.5215	4.7224	8.0933	1.8793	4.8644	2.616	2.5738	2.091	1.0089	2.8794	3.2246	20.9188	0.4486	0.1291	5.7054	7.0805	0.2074	12.285	7.4465	0.4704
ENSG00000005379	BZRAP1	9256	0	0	0	0	0	0	0	0.008	0	0	0	0	0	0	0.0176	0.3411	0.0601	0	0	0	0.0109	0	0.2655	0	0	0	0	0.0803	0.5243	0.0022	0	1.623	0	0	0	0	0.2352	0	0	0.0067	0.0227	1.0297	1.0189	0	0.0067	0	0
ENSG00000005381	MPO	4353	0	0	0	0	0	0	0	0	0	0	0	0	0	0	0	0	0	0	0	0	0	0	0	0	0	0	0	0	0	0	0	0	0	0	0	0	0	0	0	0	0	0	0	0	0	0	0
ENSG00000005421	PON1	5444	0	0	0	0	0	0	0	0	0	0	0	0	0	0	0	0	2.4499	0.0233	0	0	0	0.0336	0.0156	0	0	0.2347	0.012	2.1916	0.9348	0.0099	0.7805	0	0	4.732	0	0	0.0324	0	0	0	0	0	0	0	0	0.1068	12.4974
ENSG00000005436	GCFC2	6936	0.028	0	0	0	0	1.0954	0	1.225	4.5478	9.0223	1.9314	6.3175	6.9439	2.3044	2.8323	8.0784	7.2324	10.9927	0.2433	5.1933	2.1772	7.7278	0.3579	4.5777	2.0162	2.3948	4.5655	2.7909	1.0456	1.7698	2.4877	1.1484	6.629	2.4934	0.0294	1.3652	0.0141	0.4601	0.0213	0.2936	0.1395	5.9812	0.485	1.9677	6.9535	6.291	0.0221
ENSG00000005448	WDR54	84058	0	0	0	0	0	0	0	0.6057	6.9657	0	0.5364	0.0273	0	0	1.886	1.462	8.5291	5.0338	1.7647	5.7514	10.1024	16.3706	18.3408	4.8995	3.9306	2.3011	4.8563	2.5461	7.8737	5.1721	5.3022	5.7253	17.5986	9.3766	19.7952	7.682	1.8261	2.8036	71.6804	6.9147	13.6468	7.996	18.2938	18.6264	5.5786	8.9977	52.1662
ENSG00000005469	CROT	54677	0	0	0	0	0	0	0	0.0159	3.5177	0	0	0	0	0	0	4.4207	0.0203	2.1123	0.0803	0.7163	0.8405	0.017	0.0128	0.3339	4.368	1.4368	1.5633	0.6748	3.7834	0.0069	0.9358	0.061	0.4707	0.7847	0	0.522	0	1.9266	0.0282	0.0082	0.1169	0.2996	0	0	2.7657	1.3753	0.0152
ENSG00000005471	ABCB4	5244	0	0	0	0	0	0	0	0	0	0	0	0	0	0	0	0	0	0	0	0	0	0	0	0	0	0	0	0	0	0	0	0	0.0117	0	0.0139	0.0238	0.3006	0.0751	0.9627	0.0036	0	0	0.0081	0	0	0	0
ENSG00000005483	KMT2E	55904	1.5963	0	0	2.5785	0	0.5963	11.3597	3.1607	4.1101	3.4982	5.4145	5.3712	6.4676	0.0126	2.2805	3.9541	7.31	5.4096	15.1004	0.0536	2.0367	9.1173	2.9319	7.893	4.5174	3.1662	5.7661	2.6261	2.1435	19.3199	5.2908	7.2001	3.7935	7.4165	10.078	4.3993	2.2117	10.9655	0.3042	13.4481	2.8911	5.6637	7.2515	5.6882	4.8431	14.0949	15.9064
ENSG00000005486	RHBDD2	57414	0	0	0	24.5264	7.7009	0.0323	19.4537	46.4576	4.3616	4.3923	0.3832	0.1475	0.8887	0	14.304	1.5372	14.0477	1.8657	3.6697	0.0304	3.8417	2.5562	6.546	6.3008	4.6613	0.1103	9.735	8.4221	6.9153	21.341	8.8641	12.7662	8.6609	19.7035	0.4388	0.199	0.1944	30.9781	42.6468	9.2521	10.4078	0.3809	12.1831	3.9147	0.1808	10.5048	0.0526
ENSG00000005513	SOX8	30812	0	0	0	0	0	0.0295	0	0	3.4839	0	0	0	0	0	5.026	6.6119	4.7099	6.9446	9.2216	3.4411	1.7648	0.0334	0	0	0.0604	0.7885	0	0.0066	1.7487	1.6548	0.009	4.8217	2.2239	1.9431	0.0195	0.0052	0.0181	0	0.0269	0.0119	0.006	0	0	1.462	0	0	0
ENSG00000005700	IBTK	25998	0	0	16.8917	9.3391	8.3661	19.9363	1.4675	2.404	6.6668	13.0574	3.8701	6.4527	16.0963	0.0518	11.0897	10.9673	9.0075	5.3751	6.1805	6.2033	5.7766	7.6043	12.3733	0.4019	14.6467	10.401	14.2889	4.8306	9.035	5.7823	5.4837	1.8472	7.4346	5.1323	9.7369	12.946	0.0426	9.1031	1.4258	4.7684	3.0533	9.334	10.0665	3.7732	11.9263	10.3026	4.1641
ENSG00000005801	ZNF195	7748	0	3.0428	23.2103	1.791	36.1736	2.2086	8.5807	0.0169	9.1431	15.6041	12.2063	6.1779	13.5418	23.3883	8.4617	20.1505	7.7193	13.843	13.3604	13.9426	3.9654	17.4635	12.6241	12.6371	20.9823	22.3837	18.6646	7.9514	6.8454	33.8424	10.2252	9.6539	7.7888	16.504	4.973	0.9568	1.0969	17.1769	13.6627	19.0643	8.2344	7.9396	7.1195	8.1411	17.0377	5.8646	3.3991
ENSG00000005810	MYCBP2	23077	0.4516	0	0.0108	2.9272	2.7646	2.3693	0	0.019	4.8451	2.0307	6.2477	5.0907	2.443	1.0309	1.9289	3.4133	4.2155	1.3402	3.3742	2.947	1.9512	6.6283	0.1265	0.9388	6.4017	6.8997	5.7687	1.4372	5.1277	4.8626	4.816	2.1941	0.2172	6.9329	1.2678	1.5657	8.3298	3.6183	0.0893	2.4253	0.7146	1.2492	7.5573	1.0167	4.3067	6.0591	1.8156
ENSG00000005812	FBXL3	26224	0.1019	0	0	0	0	0	0	0	2.8719	1.1529	1.8674	0.0932	1.1311	0	1.9987	3.479	4.096	0.9394	4.1314	1.6442	3.9581	1.0705	0.0456	0.0064	5.5475	3.0153	0.7221	1.5683	1.5513	0.5074	0.3347	0.5645	1.0506	2.6755	0.061	0.0519	0.0078	0.0541	0.0546	0	0.0129	3.8139	0.0551	2.5519	0.0861	1.9622	0
ENSG00000005844	ITGAL	3683	0	0	0	0	0	0	0	0.9437	0	0	0	0	0	0	0	0	0	0	0	0	0	0	0	0	0	0	0	0	0	0	0	0	0	0	0	0	0	0	0.0147	0	0	0	0	0	0	0	0
ENSG00000005882	PDK2	5164	0	0	0	0	0	0	0	0	0	0	0	0.071	0	0	0.2028	0	1.2811	2.9283	0.3702	0.341	1.1051	0	0	0.6479	2.4955	0	0.2112	0.1656	0.0912	0.7772	0.3303	1.6012	0.1033	2.7096	2.2393	1.6219	0	0.0236	0.0594	0.0081	0	0.1594	0	0.6638	0.0944	0.2875	0.0143
ENSG00000005884	ITGA3	3675	0	0	0	0	0	0	0	0	0	0	0	0	0	0	0.0167	0.2647	0.0109	0	0	0	0	0	0.0049	1.328	0.714	0.0038	0	0.0557	0.5772	0.1223	0.2719	0.171	0.1028	0.2984	0.0221	0.0167	0.0167	0.173	0.0335	1.0906	0	2.4904	0.0104	0	0.0604	0	0.027
ENSG00000005889	ZFX	7543	2.483	0	0	1.4839	0	9.4896	0	2.5773	0.2639	1.549	0.2486	0.0632	7.4191	1.5609	0.0442	0.3789	2.3491	0.0175	3.5794	1.4595	1.1555	4.2149	0.1566	2.0261	0.5898	0.2478	0.2019	1.5917	1.1189	1.897	0.7195	0.3848	1.6283	1.1004	0.3483	5.6225	0.0325	1.7541	0.063	2.6066	1.6848	0.2616	0.2094	0.016	6.1542	1.9085	4.5847
ENSG00000005893	LAMP2	3920	0.4204	42.4764	0	12.4018	0	0.9695	12.0806	0.0756	0.2732	13.889	5.494	15.754	12.8298	0.0789	16.8844	2.7248	3.0643	4.0319	8.5754	0.0818	2.0243	5.4609	0.0896	0.6502	1.9474	5.8676	1.9845	2.7283	3.9447	9.1988	7.897	1.4688	15.8122	10.4573	5.0486	1.067	0.0186	1.4246	0.1026	0.16	0.8728	10.2449	6.4991	4.9374	1.6171	3.78	0.0297
ENSG00000005961	ITGA2B	3674	0.1297	0	0	0	0	6.8231	0	0.0159	0.291	0	0	0	0	1.7751	0.6796	0.4058	0.8245	1.9366	0.9237	0	0	0.1693	0	0	0	0	0.2003	1.4142	0.5695	0.0078	0.0357	0.6645	0.0056	0	0	0	0	0	0	0.0056	0	0.7786	0.2608	0	0	0.2956	0
ENSG00000005981	ASB4	51666	0	0	0	0	0	0	0	0	0	0	0	0	0	0	0	0	0	0	0	0	0	0	0	0	0	0	0	0	0	0	0	0	0	0	0	0	0	0	0	0	0	0	0	0	0	0	0
ENSG00000006007	GDE1	51573	24.7208	0	14.0767	24.1074	50.353	2.3395	0.7108	2.9317	21.8939	86.5852	12.331	23.3686	1.5852	42.8989	56.6849	19.0599	26.7176	24.6474	36.5204	13.2801	48.8029	42.0888	16.9576	11.7103	8.8448	35.0446	50.2227	40.0007	20.567	32.8146	20.8905	52.3983	20.4924	39.1829	38.6976	59.4001	0.5297	38.3758	39.3051	92.3323	4.1643	23.0848	72.4376	28.0971	78.8608	30.2853	58.3729
ENSG00000006015	C19orf60	55049	0.0712	0	0.0098	0.0185	0.4778	5.66	0.0241	0.1861	0.5877	0	0.0364	0.0218	0.1954	0.0626	0.9252	0.8402	1.0938	1.7936	0.4207	0	7.0056	3.0406	1.3392	2.6992	2.4265	3.3445	0.1151	3.4244	0.0078	1.0196	1.904	0.9451	0.0722	1.5149	0.9464	0.1715	4.0191	0.0258	1.2771	3.6516	0.09	0.355	0.0154	5.4142	0.0248	2.3257	0.1491
ENSG00000006016	CRLF1	9244	0	0	0	0	0	2.921	0	0	0.6042	0	0	0	0.9052	3.4157	2.3037	5.1818	1.3167	8.7008	3.0214	3.7178	2.8301	4.9689	1.5299	0	0.0681	0.6427	0.0158	0.1279	1.0027	0.4777	0.5476	0.0481	1.4517	0	6.4398	0.0073	0	0.665	0	0.348	0.0161	0	0.037	1.4136	6.0009	0.5698	0
ENSG00000006025	OSBPL7	114881	0	0	0	0	0	0	0	0	0.0741	0	0	0	0	0	0	0.2513	0.0223	0	0.011	0	0.0981	0	0	2.4119	0.0112	0	0.0083	0.1134	0.0262	0	0.3282	0.0762	0.1077	0.0049	0	0	0	2.1393	0.0184	0	0.0071	2.7128	0.0067	0	0.0923	0.026	0
ENSG00000006042	TMEM98	26022	0	0	0	0.8087	0	0.0268	0	0	17.322	0.016	0.021	0	0	0	21.5376	21.9942	8.9903	26.2655	22.1196	11.6981	5.2917	35.9714	97.1998	18.8123	7.0203	20.6644	10.9468	9.2849	15.0129	14.0747	27.6658	19.5741	12.986	16.1805	23.2632	5.211	6.4549	15.5491	0.3332	12.0896	34.8228	33.6053	38.9382	20.4795	28.4508	17.7537	15.9072
ENSG00000006047	YBX2	51087	0	0	0	0	0	0	0	0	1.2205	0.0542	0.0243	0.0159	1.7729	0	0.3056	1.7621	2.8631	1.3149	2.4694	1.6388	1.604	1.1857	1.6265	0.8131	1.107	0.1176	0.1237	0.332	0.415	0.0328	0.3405	1.1937	0.203	0.0054	0.3481	0.0175	0.3965	0.5487	11.5495	0.0307	0.0093	0.5342	0	0.2703	5.8668	1.8404	0.0478
ENSG00000006059	KRT33A	3883	0	0	0	0	0	0	0	0	0	0	0	0	0	0	0	0	0	0	0	0	0	0	0	0	0	0	0	0	0	0	0	0	0	0	0	0	0	0	0	0	0	0	0	0	0	0	0
ENSG00000006062	MAP3K14	9020	0	0	0	0	0	0	0	0	0.3383	0	0	0	0	0	0	0.0958	0.023	0	0	1.276	0	0	0	0.0058	0.0063	0.7863	0.0515	0.5344	0.0057	2.153	0.5933	0.0217	5.8475	0.2196	0.0078	0.0239	18.8193	0.0065	5.275	0	0	0	0	0	0.0146	0	0
ENSG00000006071	ABCC8	6833	0	0	0	0	0	0	0	0	0	0	0	0	0	0	0	0	0	0	0	0	0	0	0.0066	0	0	0	0	0	0	0	0	0	0	0	0	0.0059	0	1.1118	0	0	0	0	0	0	0	0	0
ENSG00000006116	CACNG3	10368	0	0	0	0	0	0	0	0	0	0	0	0	0	0	0	0	0	0	0	0	0	0	0	0	0	0	0	0	0	0	0	0	0	0	0	0	0	0	0	0	0	0	0	0	0.0783	5.8213	0
ENSG00000006118	TMEM132A	54972	0.3231	0	0	0	0	0.3538	0.5337	0.1887	0.023	0.7523	0.0283	0	0.0433	0.0162	1.4948	0.4369	1.0165	0.1991	0.1184	0.1416	0	0.0214	1.1619	1.0597	0.0148	3.791	0.0405	0.1587	0.6332	0.7551	0.3579	0.0986	5.557	0.0897	0.0392	2.9044	0.01	0.5234	0.0583	3.8787	0.2183	0.234	4.2096	0.4002	0.6933	1.7652	2.1757
ENSG00000006125	AP2B1	163	34.573	153.249	9.6563	37.9848	14.4731	5.5217	30.2749	8.6879	16.7848	6.3977	12.5264	9.1711	18.4905	15.1955	17.3749	19.5417	10.5695	22.0494	10.6353	6.7881	5.4706	25.0733	5.457	4.0329	20.1448	12.9182	19.4742	12.7274	17.0482	16.7258	11.8194	29.8002	7.8817	7.3768	7.9768	7.2234	0.0858	15.8119	0.3656	14.9128	5.58	23.6978	16.7595	20.3259	14.8455	17.4243	4.3106
ENSG00000006128	TAC1	6863	0	0	0	0	0	0	0	0	0.1363	0	0	0	0	0	2.4277	0.0182	0	1.5723	0	0	0	1.0744	0.0287	0.2215	4.9843	0.0361	16.0786	3.5212	3.3093	4.8573	1.6281	0	2.6908	0.0395	0	0	4.099	0	0	0	0	0	0	4.3008	0	0	0.2084
ENSG00000006194	ZNF263	10127	0	0	0	0.5475	28.8126	13.9273	0.0187	61.1142	6.6859	3.3275	18.4299	0.6464	5.7312	4.3768	5.4549	3.9421	9.1417	12.0402	12.127	0.1779	4.6688	6.2197	0.0528	7.1027	3.7622	5.8017	10.5684	5.1474	2.9291	2.7652	3.9984	4.9193	4.7664	1.9019	0.0205	0.1847	0	1.1646	2.4636	0.0726	9.1687	9.4677	0.3325	4.99	1.5607	2.2511	0.0066
ENSG00000006210	CX3CL1	6376	0.0264	0	0	0	0	0	0	0	0	0	0	0	0	0	0	0	0	0	0	0	0	1.1893	0.0181	0	1.3063	0.4326	0	1.1439	0.7427	0	0	0.9459	0	0	4.0637	0.0071	0.0122	0.0073	0	0.0353	0	0	0	0	0	0	0
ENSG00000006282	SPATA20	64847	0	0	0	0	0	0	0	0	0.1693	0	0	0	0	0	0.0136	0.0197	0.0089	0	0.6951	0	0	0	1.88	0.0524	0.0488	0.4711	0.6769	2.0199	0.0096	0.3095	0.1681	8.1204	0.6843	0	0.4714	0.6209	0	2.5697	0.0164	6.2078	0.0677	0.009	2.8914	0.266	0	1.5663	0.0079
ENSG00000006283	CACNA1G	8913	0	0	0	0	0	0	0	0	0	0.0135	0.078	0.0056	0	0	0	0	0.3082	0.4754	2.148	0.3766	1.0986	0.0037	0	1.2492	0.2199	0.8735	0.0931	0.5294	0.0036	0.0046	0.1936	1.5381	0.0053	0	0	0	0	1.086	0	0.0098	0.0047	0	0	0	0	0	0.0072
ENSG00000006327	TNFRSF12A	51330	0	0	0	0.076	57.1971	0.2096	0	0.0525	23.0116	6.5296	5.1762	17.9311	0.1157	0.0557	57.0183	9.0418	62.4945	22.6234	43.5473	31.9792	71.7885	19.6343	0.2492	67.8831	10.0059	3.4514	23.1529	23.2655	29.5537	69.6362	41.4244	10.813	63.143	58.7756	20.8134	30.3504	28.5005	10.4029	15.7453	18.424	36.6757	31.6615	17.1758	70.132	37.9861	19.0828	50.0657
ENSG00000006377	DLX6	1750	0	0	0	0	0	0	0	0	0	5.9348	12.3458	0.3166	1.2059	0	0	0	0	0.0116	3.2533	0	0	0	0	0	1.1627	0	0	2.1525	0.0075	0.0095	0.0109	0	0.028	0.0275	0	0	0.0209	0	0.0281	0	0	0	0	0	0	0	0
ENSG00000006432	MAP3K9	4293	0	0	0.0538	0.0053	0.5682	1.117	0	0	4.0519	0.6557	3.309	0.0985	0.2864	0.0043	6.4719	9.691	10.689	3.3357	4.0265	4.5016	7.8214	2.3377	0.0401	7.2291	3.957	2.7188	6.4626	3.4494	2.9381	6.7962	3.8598	7.6449	9.018	0.0845	5.5415	8.1684	0.8303	2.9135	0.0603	22.8331	0.0276	3.3661	0.0339	2.2117	16.9292	5.2793	0.0182
ENSG00000006451	RALA	5898	105.321	202.017	4.1444	17.7833	9.2159	1.4705	0.505	74.8688	22.2247	17.7191	30.7388	17.1579	37.6485	28.8882	33.9706	34.2228	22.7922	23.8231	34.445	48.7374	40.8343	15.4548	43.9001	20.4734	17.6515	28.0283	26.6124	45.2331	28.839	43.4221	39.2995	22.4019	15.4259	50.0563	10.47	47.6807	0.3167	23.1653	2.1085	31.9746	29.009	13.2265	10.4811	47.6576	14.2751	28.8427	47.4021
ENSG00000006453	BAIAP2L1	55971	0	0	0.012	2.109	0	0	0	5.9003	4.3264	10.8016	0.0899	0.0469	1.5731	2.3726	5.7176	6.4116	2.9603	2.1743	7.2763	1.7294	0.559	0.1384	4.9579	0.2518	1.8593	5.5252	1.9788	7.5485	9.0566	2.7288	6.1832	5.8712	7.7449	3.2914	10.8529	0.3908	0.6154	7.9969	22.2901	17.1432	12.9576	5.5178	10.0695	5.429	10.5088	17.2259	8.3181
ENSG00000006459	KDM7A	80853	0.7338	0	15.9425	1.4968	0	10.6531	1.5005	4.1967	0.0133	1.1764	0.4257	0.3881	19.1103	0.0181	1.5555	0.9488	1.0438	0	0.5928	0.6638	1.8278	0.0027	0.0158	0.4538	0.0173	0.1016	0.02	0.2731	0.0042	2.6729	0.0034	0	0.188	0.5569	0.2095	0.013	5.4676	0.0033	2.6708	0.0264	0	0.0465	0.036	0.6513	0.1569	0.9841	0
ENSG00000006468	ETV1	2115	1.1468	0	3.6831	0.0235	0.0042	7.9474	0	9.3042	1.8356	0.4876	6.4088	0.2304	0.0103	0.0143	6.8772	7.2443	5.9644	8.3291	10.3362	2.8503	3.8227	2.5648	0	1.7613	3.1689	8.7722	3.2472	4.0267	2.4464	5.476	1.6309	4.6137	5.2025	4.1115	1.5853	8.5158	0.0237	1.6661	0	6.2652	0.344	2.6345	3.2124	4.9377	3.9822	4.6708	5.694
ENSG00000006530	AGK	55750	0	0	3.7438	0.007	0	17.9343	0	0.2456	3.8873	1.5189	0	0	0.1022	0.016	1.3133	4.9678	0.1235	1.3717	0.4515	0.52	1.7939	0.0116	0.0079	0.3025	2.789	0.9185	3.7082	6.1356	4.5641	5.1886	4.1228	2.4408	0.0873	4.6262	0.0128	0.7864	0.2083	4.3144	0.6102	4.3798	3.4819	0.4564	4.3909	4.431	1.7402	1.1698	0
ENSG00000006534	ALDH3B1	221	0.018	0	0	0.0063	0	0	0	0	0	0	0	0	0	0	0	0	0	0	0.0194	0	0	0	0	0	0	0	0	0.011	0.0238	0.011	0.3774	0	0.0316	0.0093	0	0.0045	0.0397	0.0173	0.0335	0	0	0	0	0	0	0	0
ENSG00000006555	TTC22	55001	0	0	0	0	0	0	0	0	0	0	0	0	0	0	0	0	0	1.5624	0.1632	0.3686	0	0	0	0	0	0	0	0	0	0	0	0	0	0	0	0	0	0	0	0	0	0	0	0	0.0504	1.3344	0
ENSG00000006576	PHTF2	57157	0	0	0	9.7399	0	0.0108	7.2567	0.0187	3.0765	0.8649	1.195	0.2851	0.042	0.0053	1.7959	3.0092	0.8317	4.2161	1.4961	2.5615	1.6503	0.5733	0	0.0113	3.5565	0.0876	2.6418	0.9534	1.0048	1.7907	1.1866	2.6829	0.0894	3.5024	3.2502	0.016	0.0203	0.536	9.7997	0.1188	0.0214	1.6279	0.5057	0.4518	1.4523	0.9105	0
ENSG00000006606	CCL26	10344	0	0	0	16.0287	0	24.9324	41.3198	38.4682	0	0	0	0	0	0	0	0	1.0876	0.0934	0	11.4622	12.3737	17.0029	0.0625	2.7614	14.8272	34.4928	7.4201	0.471	0.0417	0.2372	9.4919	0	38.584	0.2163	0	0.0763	0	0	63.5349	0.1778	0	0	12.4495	4.3842	2.039	0	0
ENSG00000006607	FARP2	9855	0	0	0	0	0	0.0914	1.8908	0.0126	0.3294	0.1653	0.144	1.3551	2.5491	0	0.6744	0.0486	0.7233	1.2077	0.0554	3.5244	2.724	2.7099	0.0749	0.8263	3.6654	0.3746	1.7475	1.0611	0.6945	1.2748	2.2205	1.3755	1.8596	0.4927	0.2901	0.0202	0.016	5.5564	0.492	3.6069	5.7925	3.0465	1.5088	0.4892	0.502	3.1805	0.2854
ENSG00000006611	USH1C	10083	0.0286	0	0	0	0	0	0	0	0	0	0	0	0	0	0	0	0	0	1.2458	0	0	0	0	0	0	0	0	0.0072	0	0.0043	0	0	0.0711	0	0	0	0.0169	0.0087	0	0	0	0	0	0	0	0.0284	0
ENSG00000006625	GGCT	79017	0	0	0.0337	56.8826	0	66.7537	79.3291	0	71.8232	19.7438	2.1567	6.5108	17.5065	9.6186	21.8937	65.0579	122.557	69.7768	84.2634	112.383	107.376	128.82	51.8094	96.5563	89.4998	89.0023	87.2761	82.3537	65.7817	53.8236	84.8674	62.2455	47.6158	58.8339	119.036	36.6666	47.2554	109.934	51.2393	62.2769	105.099	64.2336	44.2314	101.955	142.075	77.4743	84.8153
ENSG00000006634	DBF4	10926	22.611	0	21.2012	0.0973	5.6246	0	0	8.8766	21.8158	9.0246	4.8775	2.0392	14.268	17.6237	9.4604	13.1881	6.3896	12.3612	8.9285	13.734	7.3714	6.9152	52.9207	6.1479	27.4361	9.311	19.9679	22.6772	13.8081	23.0547	22.3609	16.4894	9.3501	12.4451	22.8006	21.3988	0.316	21.0576	54.1103	5.5151	35.1613	18.4103	9.2435	19.2056	23.939	19.9642	3.3165
ENSG00000006638	TBXA2R	6915	0	0.2929	0	0	0	0	0	0	0	0.6758	0	0	0	0	0.8047	0.0123	0	0	0	1.1381	0	0	0	0	0	0.0099	0	0.0075	0	0.014	0	0.051	0.0168	0	0	0	0.0302	0	0	0.016	10.4462	0	0	0.0806	0	0	0
ENSG00000006652	IFRD1	3475	0	0	0.3977	0.1265	32.7228	8.4266	27.0649	0.3003	6.9176	3.0731	4.9201	5.1434	26.9379	0.0597	9.8565	12.325	15.3959	2.922	13.5855	14.7199	16.2643	19.1028	6.6708	9.071	15.6516	23.359	21.342	10.6463	15.913	18.48	16.5814	3.4349	12.6417	28.5908	2.9991	5.1989	32.3467	10.4305	19.7884	10.3364	7.0954	7.3084	18.114	23.8034	8.6052	7.9538	3.3198
ENSG00000006659	LGALS14	56891	0	0	0	0	0	0	0	0	0	0	0	0	0	0	0	0	0	0	0	0	0	0	0	0	0	0	0	0	0	0	0	0	0	0	0	0	0	0	0	0	0	0	0	0	0	0	0
ENSG00000006695	COX10	1352	0	0	0	9.7226	0	5.9035	2.4491	0	6.046	8.2058	0.8843	0.7725	7.1362	15.6783	3.0493	8.8478	8.9952	6.7707	6.2854	3.447	4.6467	8.8277	7.4157	3.6388	6.4296	12.6841	8.9048	9.5425	16.5247	20.914	2.546	8.2445	10.7872	5.3717	26.553	8.6279	0.1951	0.4033	0.0912	1.1739	1.5894	7.3038	9.3199	4.854	12.0629	0.9628	0.0466
ENSG00000006704	GTF2IRD1	9569	15.5334	0	0	0	0	0	0	0	3.2316	0	0.0155	0	0.7041	0	4.3319	0.2651	1.2049	0	6.583	3.1774	2.6301	1.8933	13.6261	3.2738	3.0579	1.6902	5.2005	1.1925	1.3658	0.5294	1.4622	3.6632	5.9814	1.0388	0.0148	7.4724	1.285	4.4691	0.0172	5.4628	1.4036	0.8404	0.2386	0.5005	0.4611	5.5071	0.5637
ENSG00000006712	PAF1	54623	0	0	0.1134	42.1847	0	12.2052	42.342	21.4624	4.4911	6.4812	4.5756	0.55	3.2798	9.7222	6.3039	10.0891	1.0202	6.6553	23.7206	7.968	1.7131	5.6566	3.2538	4.5013	5.4337	1.5236	9.198	4.3066	8.7764	15.7206	6.7802	1.0371	4.97	8.4236	4.3739	8.5048	40.1074	6.6365	20.6563	1.8212	1.7771	0.0677	14.8338	3.5032	2.0657	8.5811	3.3292
ENSG00000006715	VPS41	27072	0	0.0167	4.5831	0	0.1123	0.8375	3.5894	0.0109	2.7322	0.785	5.854	0.148	0	0.2817	0.5297	3.1127	0.7821	1.4851	4.7282	0.0107	4.7953	5.3074	0.0552	3.9962	3.4597	8.9498	9.0862	2.9745	8.0615	1.2333	2.1199	3.5921	6.0153	15.477	0.0664	18.0632	0.121	11.1304	1.0042	0.1612	0.0117	4.4029	3.2606	3.7856	8.4937	3.7661	0.0348
ENSG00000006740	ARHGAP44	9912	0.0162	0	0	0.0952	0	10.2736	0	1.0804	1.416	1.2249	2.5403	0.1025	0	0	0.3635	1.7992	0.5501	3.2862	2.5858	0.8873	0.4138	2.9447	0.0616	0.0224	0.6066	0.0713	0.6495	0.7857	1.6449	1.9356	0.021	0.1825	0.2449	1.102	6.5958	0.5078	0.2007	0.052	0.0511	0.2893	4.1006	1.0392	0.0052	1.0675	0.0048	2.5486	0.0246
ENSG00000006744	ELAC2	60528	0.6723	1.6888	3.7029	0.0336	0	52.7853	2.8379	8.6706	1.7688	10.5225	12.5796	8.0675	2.4346	19.4612	1.9853	10.0096	4.7176	10.1857	12.1619	4.7961	4.5738	19.3482	2.762	3.8367	11.5427	2.2358	7.4041	4.6644	9.1403	3.6104	4.1287	18.1827	9.4156	10.6052	14.0051	2.8488	22.9643	1.0963	0.5128	13.0558	11.8903	9.6807	9.1815	3.4356	4.8337	4.0819	4.6465
ENSG00000006747	SCIN	85477	0	0	0	0	0	0	0	0	0.4977	0	0.0057	0	0	0	1.7044	0.02	0	0.0873	0	0	0	0	0.0082	0	0	0.0162	0	0	0.0408	0	0.3114	0	0.0054	0	0	0.0035	0.0141	0.0029	0.0188	0	0	0.0267	0.669	0.0025	0	0.1429	3.4569
ENSG00000006756	ARSD	414	0	0	0	0	0	2.4877	0	0	0.8205	0.2373	0	0	0	0	0	0.028	0	0	0.0478	0.0955	1.4174	0	0.0094	1.3895	0	0.0133	0.0102	1.9855	1.0574	0.7664	0.1034	0	0.0054	0	0.0061	0	0.0105	0	4.957	0	0	0.0062	0	0	0.8295	0.0054	0
ENSG00000006757	PNPLA4	8228	96.7177	0	0	21.5553	0.0207	0	19.1429	2.9728	5.9031	5.6356	1.0639	15.6227	0.0489	10.4813	19.0041	15.2726	21.2612	0.5709	6.2821	3.7325	3.0791	8.0952	6.7927	4.4986	8.1914	17.9493	10.1515	8.7861	2.9426	0.6256	7.0419	24.1304	19.042	3.9248	31.3712	0.6439	34.5887	22.2138	0.3767	22.3692	1.9446	11.3179	13.7275	4.0781	21.2863	5.1335	36.4092
ENSG00000006788	MYH13	8735	28.4676	0	0	0	0	0	0	0	0	0	0	0	0	0	0	0	0	0	0	0	0	0	0	0	0	0	0	0	0	0	0	0	0	0	0	0	0.0225	0.0156	0.1579	0	0	0	0	0	0	0	0
ENSG00000006831	ADIPOR2	79602	7.8384	0	0.0122	1.1	0	0.4046	0	2.7902	3.5527	12.4705	15.3781	12.6623	57.9127	0.184	14.7578	9.2468	7.8497	25.5688	17.3421	12.1177	11.5819	9.1094	0.0796	2.0204	7.7785	8.2253	9.6556	5.4472	5.8239	1.8185	10.495	10.6403	0.2695	2.909	11.3138	3.6999	0.1202	4.6023	0.7264	10.2622	0.679	5.5476	18.0159	20.0441	4.654	9.9679	0.0503
ENSG00000006837	CDKL3	51265	0	0	0	0	0	6.848	0	0	0	0	0.1251	0	0	0	0.8376	0.2348	0.5269	0	0.0191	0.0541	0.2822	0	0.0091	0.0191	0.2003	1.0925	0.3954	0.0624	0.6829	0.0128	0.3633	0	0.0573	0	0	0.0094	0	0	1.3231	0	0	0	0.0202	0	0	0.3128	0
ENSG00000007001	UPP2	151531	0	0	0	0	0	0	0	0	0	0	0	0	0	0	0	0	0	0	0	0	0	0	0	0	0	0	0	0	0	0	0	0	0	0	0	0	0.047	0	0.0331	0	0	0	0	0.013	0	0	0
ENSG00000007038	PRSS21	10942	0	0	0	0	0	0	0	0	0.3371	0	0	0	0	0.027	0	0.0323	0	0	0	0	0.1679	0	0	4.5446	0	0	0	0	0.0358	2.1796	0.0165	0	0.163	0.0427	0	0.0335	0.2334	0	0.0588	0	0	0	0	0	0	0	0
ENSG00000007047	MARK4	57787	0	0	0.0291	0	0	0	0	0	1.1479	0.0435	0	0	0	0	0.214	1.972	1.4987	0	0.0054	1.4992	0.5842	0.0719	3.2541	0.3159	1.298	1.2282	0.1794	1.5848	0.5393	0.0298	1.4432	2.96	0.7427	0.0048	0.0233	0.7187	0.2525	1.9132	7.4087	1.2703	7.1365	0.1294	0.0066	0.8774	3.1681	0.3156	0.0254
ENSG00000007062	PROM1	8842	2.0638	0	0	0.787	0.4868	14.8258	25.578	15.906	5.545	16.7643	27.2841	18.0742	33.9323	7.55	2.7649	21.5555	4.2021	6.5857	5.0582	1.6205	15.7647	8.8679	0.0914	5.213	16.7014	3.7644	10.3733	4.6885	4.3401	27.2938	7.8475	9.6172	7.2964	7.3897	7.199	7.8325	0.0244	8.6663	1.928	1.6136	15.2287	3.0926	12.9545	4.4075	14.4373	5.1879	0.2989
ENSG00000007080	CCDC124	115098	0	0	7.12	24.4044	40.1958	79.1037	3.0118	0	16.694	24.6323	34.9876	36.1113	45.4279	25.2194	7.7289	13.5922	17.547	14.4715	10.9998	24.9542	5.2323	23.9017	0.3213	84.1003	13.2314	17.637	18.7865	36.0232	10.6356	42.4527	25.9905	11.182	21.7094	18.5419	60.6708	2.6005	20.9066	1.6611	5.9256	17.7661	16.387	21.8545	28.7288	22.3438	1.5882	21.0404	5.3552
ENSG00000007129	CEACAM21	90273	0	0	0	0	0	0	0	0	0	0	0	0	0	0	0	0	0	0	0	0	0	0	0	0	0	0	0	0	0	0	0	0	0	0	0	0	0	0	0	0	0	0	0	0	0	0	0
ENSG00000007168	PAFAH1B1	5048	12.9806	0	24.1252	4.7595	5.1684	0	7.2115	5.8346	10.1762	10.4728	11.642	27.2262	8.4349	4.9562	8.441	7.5893	7.7027	14.06	7.5105	20.2146	7.2408	11.803	2.9028	4.7249	6.6966	6.7944	9.8595	4.895	9.1143	14.8152	11.5224	7.3149	7.5222	5.7065	1.3283	8.9722	0.1627	4.7145	0.4307	8.1404	4.6227	3.8371	5.2748	8.7963	9.0987	11.5251	0.2192
ENSG00000007171	NOS2	4843	0	0.0329	0	8.1304	0	0	0	0	0	0	0	0	0	0	0	0	0	0	0	1.2791	0	0	0	0.0666	0.2789	0.1889	0	0	0	0	0	0	0.0118	0.0894	0	0	0.0185	0.0064	0.1598	0	0	0	4.098	0.0112	0	0	0
ENSG00000007174	DNAH9	1770	0	0	0	0	0	0	0	0	0	0	0	0	0	0.0033	0.0029	0	0	0	0	0	0	0	0.0022	0	0	0	0	0	0	0	0	0	0	0	0.0045	0.0024	0.0094	0.0022	0.1106	0	0	0	0	0	0	0	0
ENSG00000007202	KIAA0100	9703	0	0	0	3.3897	0	0.2229	0	0.3899	0.8104	0	0	0	0.0068	0.9879	0.1695	1.7482	0.5168	0.0253	0	0	0.2231	0.1572	11.5828	0.0037	0.186	1.2594	1.5667	1.2009	0.5549	2.4968	1.3637	0.3221	0.2058	1.0558	2.8618	0.0189	0.0237	1.1777	1.5027	3.0697	0.0164	0.0054	0.6892	0.1372	0	1.3973	0.0622
ENSG00000007216	SLC13A2	9058	0	0	0	0	0	0	0	0	0	0	0	0	0	0	0	0	0	0	0	0	0	0	0	0	0	0	0	0	0	0	0	0	0	0	0	0	0	0	0	0	0	0	0	0	0	0	0
ENSG00000007237	GAS7	8522	2.6158	0	0.656	0.213	1.5167	15.4872	0.004	5.1489	0	8.4071	14.9293	2.2747	0.3937	4.9764	0.4104	0.7104	0	0	0.3741	0.0823	0	1.6502	0.0268	7.8501	0.5968	0.0438	3.793	2.7346	0.012	2.6882	1.5362	3.9144	2.9731	2.1323	0.0111	0.0146	0.0321	0.0251	0.218	1.7049	0.061	1.444	0.2748	0	0.75	0.4098	0.013
ENSG00000007255	TRAPPC6A	79090	0	0	0	0	0.057	0	0	86.5187	27.7563	0	0	0	0	0	28.7027	10.4746	29.0972	30.7512	8.2005	15.5831	29.7884	74.7512	88.5471	44.7054	32.714	60.9071	40.2081	27.6051	25.2416	18.4286	23.7096	61.7475	46.9218	4.6137	56.625	1.02	63.2234	23.0836	23.9142	7.0807	38.0707	6.6707	55.4236	33.8195	52.4862	53.0404	76.4178
ENSG00000007264	MATK	4145	0	0	0	0	0	0	0	0	1.5079	0	0	0.0218	0.4835	0	5.8961	4.4256	4.3618	7.8009	3.9117	2.3575	0.9149	4.741	5.5219	10.5744	6.324	2.638	4.8966	0.7567	2.1192	0.0645	4.7956	1.5587	10.2529	5.5846	8.1492	0.8323	2.9664	5.0963	22.7785	0.1019	0.2863	12.3766	0.0621	1.8057	35.4284	4.9688	0.7238
ENSG00000007306	CEACAM7	1087	0	0	0	0	0	0	0	0	0	0	0	0	1.2786	0	0	0	0	0	0	0	0	0	0	0	0	0	0	0	0	0	0	0	0	0	0	0	0	0	0	0	0	0	0	0	0	0	0
ENSG00000007312	CD79B	974	0	0	0	0	0	0	0	0	0	0	0	0	0	0	0	0	0	0.0288	0	0	0	0	0	0	0	0	0.4347	0	0	0	0	6.0168	0	0	0	0	0	0	0	0	2.7993	0	0.0666	0	0	0	0
ENSG00000007314	SCN4A	6329	0	0	0	0	0	0.0157	0	0	0	0	0	0	0	0	0	0.0657	0.8242	0.0041	0.0255	0.5397	0	0	0.0062	0.6911	0	0.0383	0.0068	0	0	0.0089	0.0642	1.4284	0	0	0.004	0.0162	0	3.0922	0.0175	0	0.8571	1.0322	0.1749	0	0	1.3157	0
ENSG00000007341	ST7L	54879	0	0	0	1.7724	0	0.0342	0	0	0.0172	0.7958	0.0373	0	0.5782	3.0955	0.3843	0.052	2.4683	0.0393	0.4521	1.2863	1.3614	0.6255	0.0099	0.3313	0.3725	1.4493	1.9806	0.5295	0.0607	1.8131	5.2992	0.0592	1.2957	3.131	0.0145	0.0231	0.2841	0.4249	5.9268	1.2423	0	0	0.0821	0.4819	0.1494	1.1883	0.0101
ENSG00000007350	TKTL1	8277	0	0	0	0	0	0	0	0	0	0	0	0	0	0	0	0	0	0	0	0	0	0	0	0	0	0	0	0	0	0	1.3303	0	0	0	0	0	0	0	0	0	0	0	0	0	0	0	0
ENSG00000007372	PAX6	5080	0	0	0	0	0	0	0	0	0.742	0.1039	0	0.0031	0	0	0.3133	0.0424	0	1.4445	0.6359	1.1874	0.2248	0	0	2.2831	0.0082	0.0129	0.7279	1.6303	0.2675	0.0081	0.0963	0.0062	1.5141	0.3808	0.0022	0.0021	0	0	0	0	0	0	0	0	0	0	0
ENSG00000007376	RPUSD1	113000	0.043	0	0	8.8658	6.8306	12.1454	0.0197	0	1.0927	0.7874	0.5339	10.4496	16.2509	8.659	2.8896	0.3644	3.7456	3.1019	0.2814	0.6572	2.0678	0.0423	11.6591	3.6131	0.0101	0.077	4.7244	3.6483	0.7347	0.0773	1.0379	2.9522	0.3244	0.1995	0.0157	0.6066	0.104	0.2472	0.0897	0.0333	6.3806	0.2668	35.4092	2.3862	16.6767	0.0955	14.6943
ENSG00000007384	RHBDF1	64285	0	0	0	0	0	0	0	0	0.0765	0.1026	0.1061	0.0177	0.0419	0	0	0	0.2939	0.3974	0.0654	0.0772	2.3076	0	0	0.011	0.0284	2.3163	0.4988	0.8525	0.2509	0.7949	0.7987	0.0252	4.1872	2.1537	0.0062	0.5169	0.025	2.4606	0.2301	0.0289	6.9579	1.8403	0.0231	0	2.7811	0	0
ENSG00000007392	LUC7L	55692	0.1389	0	8.8706	0.6218	0.0066	29.6934	0.0978	1.1106	5.5015	2.4482	2.1975	1.1312	2.4356	0.0297	12.9671	11.7049	12.8658	6.2927	15.6897	8.2118	3.6556	10.8971	14.0466	22.0915	12.2219	6.5322	11.9714	18.3659	12.4959	2.4498	5.5682	13.0929	7.4532	12.2577	25.9828	16.7435	4.8264	4.5031	7.9475	23.8049	13.4624	10.6785	33.4496	15.4105	7.9042	7.0498	44.3661
ENSG00000007402	CACNA2D2	9254	0	67.7603	0	0.0145	0	0	3.5258	0	1.0455	0.0972	0.3879	3.1999	0.3779	0.0055	0.3903	5.4065	0.2354	0.2111	1.259	1.9113	0.5806	0.1861	0.0163	1.2233	1.9047	3.012	0.2922	2.4455	0.9431	0.0263	0.1465	0.1394	0	0.223	3.7329	0.3023	1.2268	1.8446	0.1915	0.095	0	2.3849	0.1392	1.2757	0	0.8904	0.0218
ENSG00000007516	BAIAP3	8938	0	0	0	0	0	0	0.2139	0	0.0133	0	0	0	0	0	0.9311	0.0884	0	0.011	1.3363	0	0.2411	1.6896	0.0095	0	0.0418	0.0958	0.0154	0	0.9226	0.1959	0.535	9.1443	0.4196	0.005	0	0	0.0285	0	0.0542	0.0104	0.0167	0	0.0092	0	0	0	0
ENSG00000007520	TSR3	115939	0	341.459	2.1074	0.0281	0	0	0	0	7.7237	3.1263	7.6392	0.3393	14.3385	4.7493	0.1609	5.5728	12.6521	8.4667	6.0831	5.6956	9.4417	1.1469	5.2644	0.2348	9.0593	9.3123	8.0769	8.7535	7.9814	9.568	2.0183	12.202	5.3775	9.753	7.3617	0.3913	0.8953	5.0255	0.8662	0.2152	39.1637	4.0399	17.9929	17.5157	4.8468	9.4505	0.4713
ENSG00000007541	PIGQ	9091	0	0	0	0	0	7.0226	0	0	1.4826	0	0	0	0	0	3.4563	0.3046	0.239	0.2759	0	0.1138	2.5528	0.0361	1.5962	0.321	0.0378	0.063	0.3467	1.359	0.0853	0.01	0.7406	1.8515	0.4644	0	0	0	0.0128	0.0063	0.0837	0	0.4237	0	7.206	0.0601	0.1164	2.1924	4.5814
ENSG00000007545	CRAMP1L	57585	0	0	0	0	0	0	0.9873	52.304	1.359	1.2991	6.7528	0.2646	2.4526	0.0036	0.1763	0.1762	0.1408	0.0079	0.1677	1.574	1.4079	2.1903	0.0053	0.6985	1.0022	1.1849	1.1782	1.712	0.9485	2.5797	1.2906	0.6218	0.7837	2.8408	0.101	0.0451	0.0768	0.0046	0.2254	0.015	0.3421	5.001	0.0043	0.2784	2.9012	0.3541	0.0115
ENSG00000007866	TEAD3	7005	0	0	0.0403	13.747	0	13.8747	0.0241	0.2376	3.2546	1.8534	0.1947	0.1448	0.0662	0	1.8544	1.9666	8.1556	6.3097	6.7372	16.7295	0.1905	0.1963	2.5461	7.0864	7.5013	2.0409	4.0335	4.2432	5.5683	0.6367	2.7396	1.0643	0.9531	3.0746	0.4752	5.6728	0.7088	0.037	2.7097	11.5075	12.9831	0.0386	0.3223	1.761	12.7507	6.0553	0.0265
ENSG00000007908	SELE	6401	0	0	0	0	0	0	0	0	0	0	0	0	0	0	0	0	0	0	0	0	0	0	0	0	0	0	0	0	0	0	0	0	0	0	0	0	0	0	0	0	0	0	0	0	0	0	0
ENSG00000007923	DNAJC11	55735	0	0	0.0106	3.8375	28.499	33.8086	17.322	0.0623	6.0624	5.6528	8.4311	10.6234	7.8215	0	1.6407	3.5868	3.5212	0.8375	3.4932	1.3889	1.1617	1.8291	0.0187	0.1794	4.4219	1.2503	2.5352	1.8177	3.0457	1.2752	4.6204	3.4406	3.7503	2.2682	0.0196	1.2574	0.4864	3.5109	0.0968	2.8437	0.4787	0	2.543	0.0657	5.0912	7.1886	0.1343
ENSG00000007933	FMO3	2328	0	0	0	0	0	0	0	0.0195	0	0	0	0	0	0	0	0	0	0	0	0	0	0	0	0	0	0	0	0	0	0	0	1.1858	0	0	0	0	0.0232	0	0	0.0078	0	0	0	0	0	0	0
ENSG00000007944	MYLIP	29116	0	0	9.0947	0	0	0	3.8824	45.3517	45.442	14.4525	10.234	7.1473	0.0318	22.146	44.0455	61.9341	3.8888	55.4564	23.71	40.8278	14.2255	6.597	3.4896	51.221	55.3833	29.3731	38.9891	14.1838	26.3635	22.3651	35.2781	87.3923	21.6853	18.5404	19.604	22.8308	93.0922	19.0929	45.2258	0.3101	4.0821	60.0059	44.9772	7.2854	4.5617	36.9327	16.5938
ENSG00000007952	NOX1	27035	0	0	0	0	0	0	0	0	0	0	0	0	0	0	0	0	0	0	0.0325	0	0	0	0	0	0	0	0	0.2498	0	0.2052	0.2697	0	0	0	0	0	0	0	0	0	0	0	0	0.7672	0	0	0
ENSG00000007968	E2F2	1870	0	0	0	0	0	16.677	0	0	0.0121	0.6677	2.1586	0.1725	1.0984	1.1177	0	0.0053	0	0.2034	0.0105	0	1.7168	4.0091	0.0236	0	0.4552	0.1147	0	0.0053	0.0068	0.0062	0.3563	0.7108	0.0251	0	0	0	0	0	0	4.5145	0.0049	0.0088	0.0205	1.9306	0.0869	0.2659	0.0404
ENSG00000008018	PSMB1	5689	101.165	0	106.246	126.789	179.81	232.002	188.635	205.156	182.735	122.46	123.242	141.973	153.33	284.368	209.658	203.681	169.995	188.376	93.0436	197.677	169.891	147.127	495.505	114.445	233.902	213.739	182.644	163.572	161.778	331.871	197.364	117.134	243.077	104.018	171.173	223.459	294.264	234.854	170.667	282.317	155.447	199.02	317.1	298.957	105.23	157.489	299.681
ENSG00000008056	SYN1	6853	0	0	0	0	0	0	0	0	0.0234	0	0	0	0	0	2.1193	0.0233	0.3369	0	0.7955	0	6.4989	11.6134	0.1295	1.2753	1.1647	2.118	0.0347	0	0	4.1178	0.4187	1.7962	0	0.198	0	1.6917	0	0.0241	0	0	0.2657	0.0262	1.2681	1.9537	0.0217	0.1995	0.02
ENSG00000008083	JARID2	3720	20.4663	0.1941	21.0717	37.2535	33.3023	75.0186	1.1365	47.6159	109.133	16.8823	39.5378	21.4119	9.8393	12.4314	100.274	165.887	108.611	80.7114	181.742	137.301	77.0925	87.8544	17.4586	83.1035	91.6846	138.822	180.821	70.5075	95.3747	69.5435	108.622	39.8681	76.4825	214.111	25.3451	94.9688	59.1945	153.048	39.4541	99.5866	128.077	151.689	65.7413	109.761	136.211	148.621	25.1402
ENSG00000008086	CDKL5	6792	0.0577	0	0	0	0.0233	19.3886	0	0.5149	2.4469	0.5958	2.5794	0.3322	2.409	0.006	2.6363	1.7074	2.9355	3.0518	1.8752	2.5374	5.1604	2.9981	0.0447	1.9813	3.7347	1.4523	2.8608	3.4494	2.7965	2.8475	1.5101	2.0867	2.0665	0.869	3.1289	3.0385	0.0248	7.0871	1.0016	1.5588	0.9167	1.7902	0.0464	0.6451	4.5998	0.5166	0.4597
ENSG00000008118	CAMK1G	57172	0	0	0	0	0	0	0	0	0	0	0	0	0	0	0	0	0	0	0	0	0	0	0	0	0	0	0	0	0	0	0	0	0	0	0	0	0	0	0	0	0.2909	0	0	0	0	0	0
ENSG00000008128	CDK11A	728642	0	0.1341	0	0	0	11.5192	0	0.3957	0.8754	0.2169	0.1496	0.0828	0.0918	0.7083	0.5342	0.0473	1.0341	0.3116	2.7127	0.0745	0.0185	2.5269	0.0347	3.2502	1.4636	1.0717	0.5541	0.4036	0.09	0.0342	0.3548	0.282	0.0573	0.5753	0.6371	4.3133	17.0945	0.5423	0.0923	2.0325	0.0061	0	1.4776	1.097	0.3459	0.0105	0
ENSG00000008130	NADK	65220	0.0254	0	0	1.1785	0.0444	0.6627	0	75.1663	5.6594	3.7312	3.1439	0.9465	0.8162	12.4515	1.0553	2.7156	11.5696	5.7842	6.8007	1.4988	5.0047	4.9623	0.6601	1.3447	7.0472	0.677	2.6972	4.425	1.5582	0.3042	2.2328	2.302	7.0019	8.3512	13.7944	1.9084	0.1765	5.4605	3.2576	0.6489	1.1156	8.728	0.1837	1.792	0.5082	8.325	11.8721
ENSG00000008196	TFAP2B	7021	0	0	0	0	0	0	0	0	0	0	0	0	0	0	0.0081	0.2564	0	0	0.0656	0	0	0	0	0	0	0	0	0	0	0	0	0.0147	0.0061	0	0.0138	0.007	1.0162	0.3683	3.7833	0	0.0043	0	0	0	0	0	0
ENSG00000008197	TFAP2D	83741	0	0	0	0	0	0	0	0	0	0	0	0	0	0.0587	0	0	0	0	0	0	0	0	0	0	0	0	0	0	0	0	0	0	0	0	0	0	0.0832	0.0237	0.2619	0	0	0	0	0	0	0	0
ENSG00000008226	DLEC1	9940	0	0	0	0	0	0	0	0	0	0	0	0	0	0	0	0	0	0	0	0.1138	0	0	0	0	0	0	0	0	0	0	0	0	0	0	0	0	0.0257	0	0.024	0	0	0	0	0	0	0	0
ENSG00000008256	CYTH3	9265	0	0	0	3.9921	0	0	0	0	0.4358	7.9577	0.5398	1.8223	0.0179	0.0567	0.043	0.263	2.9834	0.6456	1.8915	0.0108	1.1915	0.5579	0.0058	0.1064	1.7329	0.5487	1.3255	0.1026	0.7402	0.7512	1.1659	0.068	0.5096	0.6727	0.0073	10.4468	0.073	0.0216	0.2709	5.6557	11.8944	0.0223	6.9353	3.5951	0.0427	0.0588	0.0127
ENSG00000008277	ADAM22	53616	0	0	0	0	0	0.3194	0	0	0.6477	0	0	0	0	0	0.0514	0.6739	0.9524	0.2797	0.4107	0	0.443	0.0343	0.7639	0.4163	0	0.7992	1.1394	0.0845	0.345	0.2499	1.141	0.3977	0.0144	0.4659	0	0.6524	0.0064	0.2829	0.0284	3.2574	0.3653	0.3595	0.2685	0.0997	2.0022	0.3492	1.4607
ENSG00000008282	SYPL1	6856	101.052	15.3001	0	0	92.2655	5.7703	69.2516	53.8834	39.2706	15.6274	47.9424	47.2736	20.372	32.8754	28.6191	19.0349	6.9629	24.5866	14.5974	42.4355	21.5065	56.3656	7.0106	1.8193	20.078	32.6345	20.7581	35.6956	24.426	31.765	37.0654	4.2558	31.0057	23.807	17.252	19.6904	0.3232	28.3942	0.175	7.5153	21.6444	23.6767	2.2837	34.6355	44.0598	16.9775	4.0595
ENSG00000008283	CYB561	1534	0	0	0	0	1.5989	23.2453	0.5188	4.0155	5.9045	0.1388	0.534	0.4	1.6238	2.0875	2.0435	4.305	5.445	3.4993	5.6214	4.5277	3.211	1.5846	0.0197	4.7916	2.5897	4.0019	3.5164	0.9143	5.5625	7.8521	2.9179	8.233	2.0087	2.9731	8.8208	1.4313	0.0173	3.0458	0.2175	10.5352	15.9295	7.5125	4.5185	2.2983	1.0888	0.3001	0.5236
ENSG00000008294	SPAG9	9043	0.5403	0	4.5544	0.0864	0	0.2261	0	0.0061	5.4325	5.5675	6.2724	5.1596	20.0597	0.0232	2.2375	1.4032	2.1556	4.675	1.0591	9.2326	1.6215	7.4521	0.0858	10.2434	4.8981	0.4592	5.7238	2.7123	1.6903	4.9527	2.5565	1.1524	1.3898	3.2847	4.1121	3.9612	10.4005	1.995	0.0506	7.7144	0.561	1.0649	2.5136	1.3263	4.1443	4.2834	0.0425
ENSG00000008300	CELSR3	1951	0	0	0	0	0	0	0	14.3945	1.4075	0	0	0.0038	3.5689	0.5792	0.6169	0.2569	0.6252	0.4082	0.0126	0	0.0068	0.9186	0.0065	2.4578	0.1379	0.0719	0.0356	0.0892	0.6659	0.655	0.3379	0.3961	1.9166	0.2357	0.0063	0.0059	0.4971	2.077	0.0073	3.6883	0.0744	0.0635	0.0039	0.1443	3.2451	0.1378	0.0103
ENSG00000008311	AASS	10157	0	0	0	0.0374	78.8026	56.5085	19.8618	37.2785	61.4485	0.5998	2.2853	0.0958	0	0.0637	31.9281	35.6847	49.2119	34.3075	80.063	34.1828	21.9654	90.3679	16.593	58.5713	36.6979	63.6851	66.9528	28.0194	22.5528	36.1136	52.4258	28.6697	66.9373	23.2867	50.3471	26.4242	82.184	35.9725	150.908	32.2323	33.4006	42.405	47.3753	29.4537	63.876	62.551	0.7817
ENSG00000008323	PLEKHG6	55200	0	0	0	0	1.2279	0	0	0.835	5.4374	0	0	0	0	18.2467	1.7168	0.287	0.7176	0.8137	1.8226	1.0962	5.6721	3.9865	6.7351	5.5288	0.1556	0.0122	1.6307	0.0912	1.0426	0.0754	2.9164	0.3161	0.0112	1.4627	0	0.117	0	1.6308	0.0201	0	0.0558	0.1188	0.015	1.1833	4.1902	0.013	0.2623
ENSG00000008324	SS18L2	51188	34.414	0	225.189	25.0528	115.463	55.8054	78.4524	2.4356	71.4116	16.0699	6.0737	23.2255	22.8361	7.1679	84.0064	141.622	63.0517	58.1809	142.64	147.075	60.5378	18.7671	11.6824	36.3663	26.0104	72.5732	85.5459	71.9741	46.7643	83.9819	48.7036	39.9702	58.4198	24.0317	41.1383	53.2528	166.454	28.6548	87.9784	108.031	91.5683	53.5612	104.46	105.834	33.2594	90.5265	72.8612
ENSG00000008382	MPND	84954	0	0	0	0	0	0	17.4784	0	6.8565	0.635	0	0.1738	0.0462	13.5993	5.6797	4.402	5.3975	4.7547	6.2298	3.0225	2.2304	6.0064	0.1302	4.5719	4.1569	1.6362	11.5215	1.4391	11.2404	0.2516	2.0627	0.2826	26.162	3.2067	0.0478	14.0734	0.2265	0	110.819	0.1378	13.3915	9.3507	2.7027	15.0018	13.8673	10.9179	10.3682
ENSG00000008394	MGST1	4257	0.5873	0	0	7.1276	0	29.94	10.1145	0	28.4291	0.2191	0	0.0127	0.0363	0.0832	30.247	26.5727	30.7131	38.6854	34.4912	31.6951	27.561	39.8089	9.5188	9.7479	29.6065	23.474	35.3194	36.087	41.3772	30.6126	82.5665	26.7423	37.97	26.7114	46.1419	33.2157	15.9821	21.4016	18.234	20.9668	18.78	33.2149	44.5038	37.7914	18.8532	45.1691	16.8259
ENSG00000008405	CRY1	1407	0	0	0	0	0	29.6809	0.0104	0	2.1184	4.3571	3.0959	3.4269	10.0548	3.1861	2.3189	6.0023	3.6862	8.0368	3.8583	1.3502	9.7604	3.0015	0.0278	0.0408	2.8344	6.3867	0.9302	5.1758	5.6798	3.9106	5.6201	1.6214	0.1778	2.8209	0	0.0414	0.0865	1.0428	0.3976	3.1048	7.4691	1.1366	5.2884	5.442	3.6567	9.6899	0.0378
ENSG00000008438	PGLYRP1	8993	0	0	0	0	0	0	0	0	0	0	0	0	0	0	0	0	0	0	0	0	0	0	0	0	0	0	0	0	0	0	0	0	0	0	0	0	0	0	0	0	0	0	0	0	0	0	0
ENSG00000008441	NFIX	4784	0	0	0	0	0	0	0	0	0.0068	0	0	0	0	0	0.0309	3.116	0	0.0096	0.0078	0	0	0	0.0086	0	0	0	0	0	0.0128	0.0164	0.0093	0	0.0096	0.0059	0.0089	0	0	0	0.0873	0	0	0	0	0	0	0	0
ENSG00000008513	ST3GAL1	6482	0	0	0.5162	0	0	0.0168	0	0	0.0057	3.4946	0.4488	7.9917	19.2834	47.9257	0.197	0.0108	0	1.4209	0	0.0054	0.6521	0	0	4.6484	0.0107	0.0094	2.3882	1.264	1.0782	3.3041	0.0581	1.5935	0.0332	1.1976	9.4891	12.2244	0.0621	0.0658	0.1005	0.8262	0.0053	7.2225	0.0276	5.7268	0.0179	0.0846	0
ENSG00000008516	MMP25	64386	0	0	0	0	0	0	0	0	1.3533	0	0	0	0	0	3.683	1.3184	1.9464	0	0.6433	2.1929	3.1949	0.0378	0.0525	7.9628	0.2939	0.0532	3.3604	1.0563	3.0603	0.0118	3.2854	6.7392	0	3.6116	0.062	0.4744	0	1.0421	0.0177	0.0767	0.0198	2.0795	0.2138	4.889	14.7028	0.1234	23.6489
ENSG00000008517	IL32	9235	0	0	0	24.1861	15.3428	8.9326	7.7559	11.026	0	0.9621	5.9994	0.3213	0.273	0.0337	0.0113	0.0082	0	0	0	0	0	0.9543	0	1.235	0	0.0104	0	0.837	0.0159	0.126	0	0	0	0.7572	1.8446	0	0	0	0	0	0	0	0	0.134	0	0	0
ENSG00000008710	PKD1	5310	0	0	0	0.0316	0	0.0083	0	0	0.1224	0.0071	0.0063	0	0	0.6566	0.4985	0.1076	0.3002	0.0162	2.1739	0.2134	0.6724	1.108	1.5562	0.7508	0.6103	0.7935	0.5683	0.1684	0.6671	0.0048	0.6965	0.7875	0.0899	0.7426	0.0697	0.0276	4.8161	0.7749	0.1679	1.6781	0.1262	0.0682	1.6496	0.2264	0.0471	0.93	0.0638
ENSG00000008735	MAPK8IP2	23542	0	0	0	0	0	0.0219	0	0	0.5621	0.0686	0	0	0	0.0087	0.8389	0.0476	0.0094	0	2.7204	1.3106	3.541	0	0.0087	0.0089	0.3984	1.4554	0.7279	0.3192	0.9121	0	0.3256	0	5.0876	0.0149	0	0	0.0373	0.0074	0.061	0	0.0078	0	0.1711	3.4484	0	0	0.021
ENSG00000008838	MED24	9862	0.1024	0	0	0.5138	0	28.6328	1.78	0	1.9277	0.305	0.9429	4.5579	0.5211	4.9851	2.1266	4.507	5.7	2.839	3.0444	2.1831	6.6928	6.0569	3.5185	12.3831	4.0756	4.5235	5.0566	6.3169	3.092	1.0162	3.8478	12.2482	0.6924	5.4579	1.8799	3.3656	35.5678	10.5616	21.3554	2.025	7.3617	0.3997	8.7133	4.9049	10.6864	5.0727	20.6999
ENSG00000008853	RHOBTB2	23221	0	0	0	0	0	0.0828	0	0.0089	0.7353	0.0145	0.0081	0.0084	0	0	0	0.0459	0.4099	0	3.1814	0.0096	1.03	0.3784	0.0075	0.0139	0.0114	0	0.0323	0	0.5721	4.4881	0.2958	0.3586	0.0143	0.865	0.0128	0.0122	4.3261	0.0123	0.0412	0.0074	0.0052	0	0.008	0	0	1.6091	0.0114
ENSG00000008869	HEATR5B	54497	0.3784	13.613	0.0552	1.7216	8.6167	1.8389	3.1029	0	1.0983	0	0.0073	0	3.4417	0.0111	0.6721	0.1213	1.4505	0.613	0.1775	4.4186	0.1652	0	0	0.1333	0.0334	0.5889	1.5406	1.2907	1.5183	0.0532	0.8157	2.83	1.9062	3.1831	0.3618	0.0077	1.3336	1.0871	0.0574	2.0999	0.0155	0	0	0.5222	0.0943	0.4863	0.0099
ENSG00000008952	SEC62	7095	1.7436	45.038	0	17.3708	33.8903	10.0881	8.661	14.6362	9.0355	9.0121	14.5752	15.119	15.0394	4.7474	8.4585	6.6519	8.8419	5.0707	6.7037	7.8223	6.0666	4.8762	14.8031	18.5085	11.0733	15.2139	15.5193	11.3819	7.4158	9.1262	10.8145	12.7268	7.3965	15.924	4.9302	8.5137	14.9711	19.3349	14.3986	14.8696	0.4194	4.7497	3.8029	10.0011	21.4514	6.9055	10.3332
ENSG00000008988	RPS20	6224	304.823	164.173	402.369	161.494	227.493	261.834	374.37	186.147	392.592	410.973	282.099	391.721	576.116	654.755	408.086	378.124	498.118	219.621	233.72	319.438	400.361	333.479	1545.88	805.268	337.325	604.464	279.243	616.238	615.557	743.596	434.652	701.845	579.845	618.595	456.021	602.186	1163.28	332.936	975.573	480.17	653.512	369.212	539.212	278.842	499.979	481.802	1724.01
ENSG00000009307	CSDE1	7812	30.664	177.617	93.5188	113.706	62.5668	31.273	205.383	58.6003	238.271	66.2067	129.111	75.5248	194.412	72.0576	149.156	186.738	169.517	79.1288	149.325	104.255	98.6287	223.982	37.856	68.9499	112.431	113.861	121.858	142.887	147.975	135.594	102.226	84.2263	201.955	123.137	100.164	152.275	12.5945	134.631	6.4346	150.576	130.91	138.267	203.418	122.653	211.355	135.945	22.3972
ENSG00000009335	UBE3C	9690	0.0279	35.1892	8.953	11.3373	5.832	1.4837	1.0024	4.901	5.7761	4.599	18.3744	4.2088	1.6482	0.057	6.4403	10.3313	1.1017	3.6624	14.2641	7.7041	2.3454	4.2059	0.0671	2.3578	3.2105	3.2972	1.66	2.713	1.7158	13.8401	3.7886	2.1632	4.3325	8.0121	0.1026	8.2665	0.1109	0.4855	29.2163	10.4645	1.093	9.0704	1.7753	1.4509	4.2269	8.2993	0.0599
ENSG00000009413	REV3L	5980	0	0	0.1368	2.8655	0	18.3089	2.746	0	0.0066	3.8804	0.9637	0.0475	0.153	0.6219	0.9403	0.8849	0	0.0027	1.2445	1.9151	0.2385	0.004	0.0047	0.9206	0.696	0.0086	1.3961	0.9844	0.8272	0.2202	0.2777	0.0101	0.5498	1.9872	2.3616	0	0.0282	0.0031	0.0536	0.698	0.0041	1.9171	0	0	2.6154	2.0652	0.0038
ENSG00000009694	TENM1	10178	0	0	0	0	0	0	0	0	0	0	0	0	0	0	0	0	0	0	0	0	0	0	0	0	0	0	0	0	0.4154	0.0214	0	0	0	0	0	0	0	0	0	0	0	0	0	0	0.0296	0	0
ENSG00000009709	PAX7	5081	0	0	0	0	0	0	0	0	0	0	0	0	0	0	0.0535	0.0053	0	0	0	0	0	0	0	0	0	0	0	0	0	0	0	0	0	0	0	0	0	0	0	0	0	0	0	0	0	0	0
ENSG00000009724	MASP2	10747	0	0	0	0	0	0	0	0	0	0	0	0	0	0	0	0	0	0	0	0	0	0	0	0.0124	0.0399	0.0112	0.024	0.1651	0.2076	0	0	0.0072	0	0.009	0	0.0063	0	0	0	0	0.0085	1.2539	0	0	0	0	0.0114
ENSG00000009765	IYD	389434	0.0148	0	0	0	0	0	0	0	0	0	0	0	0	0	0	0	0	0	0	0	0	0	0.0033	0	0	0	0	0	0	0	0	0	0	0	0	0	0	0	0	0	0	0	0.0047	0	0	0	0
ENSG00000009780	FAM76A	199870	0	0	1.9401	24.2081	41.2709	33.7884	7.6737	0	7.4197	3.4779	9.5081	0.1739	2.8472	0.0221	0.6379	7.0436	6.6733	1.3888	3.9378	3.4232	6.5974	5.3255	1.7547	5.3626	10.4294	6.9364	8.0672	1.9359	5.7137	0.2431	4.1484	2.9915	0.037	1.4199	0.0128	4.0439	0.2055	4.6875	0.3287	4.9683	11.7618	0.2739	0.0099	2.8726	1.1778	10.58	0.1455
ENSG00000009790	TRAF3IP3	80342	0	0	0	0	0	0	0	0	0	0	0	0	0	0	0	0	0	0	0	0	0	0	0	0	0	0	0.1463	0	0	0	0	0	0	0	0	0	0	0	0	0	0	0	0	0	0	0	0
ENSG00000009830	POMT2	29954	0	0	0	0	0	6.9826	0	0	1.2541	0.3215	0.6344	3.8699	0.0497	0.0108	0.3616	3.8402	2.259	0.586	0.619	2.1173	0.6227	0.2823	0.194	2.6405	1.4482	0.6006	1.2617	3.3349	1.4655	3.921	1.0444	3.1667	3.9453	1.5065	0.026	0	0.402	1.8603	1.0092	4.8023	3.7715	6.2917	0.0577	4.4293	0.3737	0.4048	0.0593
ENSG00000009844	VTA1	51534	12.3703	0	7.6594	45.2421	11.0036	9.4281	13.0994	34.244	16.9143	6.0072	13.3803	4.5771	0.9033	28.0443	10.9897	8.8438	7.8563	10.7396	10.525	6.8188	12.1573	11.1692	0.0641	5.9846	7.2912	3.2388	10.3154	6.007	9.4602	1.5325	16.7493	6.7481	6.1955	8.9147	9.5093	7.2719	0.0813	4.8295	0.2579	11.6393	6.3399	11.7713	1.8155	12.2331	5.1217	7.3654	0.0811
ENSG00000009950	MLXIPL	51085	0	0	0	0	0	0	0	0	0	0	0	0	0.0196	0	0	0	0	0	0	0	0.303	0	0	0.2614	0	0.0186	0	0.005	0	0	0	0	0.0077	0.009	0	0.0144	0.276	0.0082	0.1778	0.0083	0	0.0084	0	0.0201	0.1179	0	0.0133
ENSG00000009954	BAZ1B	9031	6.0695	0	26.4671	0.4788	27.3691	16.2169	1.244	31.8961	18.2438	19.1857	14.7988	9.8652	7.1884	2.1734	7.7993	11.3511	31.7784	7.6965	47.4259	11.2605	19.4922	13.9207	59.5528	32.5968	23.9729	20.1006	29.8771	18.5635	17.2097	24.7299	31.6711	26.2159	19.7195	44.373	59.4091	9.7759	20.9726	31.4652	4.9936	76.141	3.9738	16.7838	20.2862	32.9475	76.7479	12.6246	15.028
ENSG00000010017	RANBP9	10048	0	0	116.999	0	0.2083	0	6.2999	0	25.6471	12.5792	18.7874	31.6936	0.7325	20.4304	20.2421	29.4334	8.2638	3.3179	11.1942	4.4048	13.3408	6.2267	1.2193	2.3652	9.6603	8.2425	8.0258	7.5285	10.9779	9.1568	10.7331	1.079	8.536	5.4935	12.1697	0.7125	3.4762	5.6097	1.7857	6.9499	21.0423	18.1942	0.0442	5.3938	1.779	2.0414	0.1105
ENSG00000010030	ETV7	51513	0	0	0	0	0	0	0	0.0407	0	0	0	0	0	0	0.0128	0.0315	0	0	0	0	0	0	0	0	0	0	0	0	0	0	0	0	0	0	0	0	0	0	0	0	0	0	0	0	0	0	0
ENSG00000010072	SPRTN	83932	0	0	0	0	0.2233	0	0	0	4.1025	0.1148	0.429	6.2564	0.4302	0.0116	1.6498	1.7546	3.2339	1.1447	2.6108	1.3777	1.5619	0.2202	0.0095	4.6683	3.2078	1.2269	1.8259	1.7384	0.2804	0.2588	3.1296	0.6789	5.123	0.746	0.0045	0.2113	0.2012	0.1317	0.1113	0.212	0.6611	3.8773	0	0.042	0.033	1.3528	0
ENSG00000010165	METTL13	51603	0	1.0872	5.9589	1.2604	29.6238	23.6628	8.0099	8.6624	18.8304	16.3262	11.1905	37.9353	9.5257	0.0611	14.204	41.2373	25.2796	17.4427	17.1492	2.8572	12.8731	28.4109	1.758	12.4799	17.7756	22.2667	35.5463	14.087	20.6121	15.4547	13.3951	47.2499	13.3071	28.4869	4.1537	16.7015	0.1595	14.3835	39.0943	37.2668	16.84	34.5755	13.4822	11.0014	3.4521	25.0235	12.0547
ENSG00000010219	DYRK4	8798	0	0	0	0	0	0	0	0	0	0	0	0.0123	0.4054	0	0	0	1.7867	0	0.8672	0	0	0.2613	1.6212	0.0049	2.556	9.1808	0.2299	0.4969	0.3414	0.2491	0.7042	0.0441	0.1611	0.6151	0	3.6406	0.0283	0.319	0.1211	0.0574	0.4994	5.1333	0.1168	0.1548	0	0.5981	0
ENSG00000010244	ZNF207	7756	5.0799	52.3973	0.0318	10.5183	13.7262	44.0143	18.7182	3.6597	17.767	14.8495	12.4992	13.9514	13.9253	4.4885	18.6201	26.9587	17.4743	35.3276	35.1077	28.1348	13.5013	18.5943	9.8444	8.363	24.1844	16.135	15.5721	14.363	24.1161	22.3766	12.555	30.5678	11.3838	23.6513	25.0716	23.6522	14.4807	30.0428	19.3999	20.9493	19.8338	36.3795	23.6316	21.9274	29.4044	19.3891	12.3521
ENSG00000010256	UQCRC1	7384	280.69	11.8096	349.957	193.119	46.7983	229.51	41.3856	130.639	60.2558	46.5001	25.196	56.7648	34.6732	24.8074	82.4435	37.0679	99.7689	71.3339	121.771	43.8183	45.5481	61.1096	378.391	91.6706	115.04	90.9864	60.076	85.0377	61.0936	77.4779	65.2026	167.858	69.5698	74.17	76.4142	67.9949	207.271	54.12	183.178	53.1987	199.364	203.581	152.343	75.7976	91.8528	99.8142	190.154
ENSG00000010270	STARD3NL	83930	0	10.3987	0	27.2117	0.0162	4.0222	0	0	16.7347	0.4795	1.7769	18.8676	19.8814	19.767	16.5468	7.4268	15.3905	8.9874	34.367	18.068	18.3418	16.1456	0.1817	3.6886	10.8751	2.2428	9.5448	8.2808	8.6127	15.304	15.078	6.4196	12.0532	24.9262	6.3494	20.9894	0.0845	10.3487	0.2402	35.1859	7.6918	33.2253	15.1795	5.7354	16.154	3.4447	16.8783
ENSG00000010278	CD9	928	158.659	411.132	0.0116	221.504	296.477	38.4332	157.719	309.698	32.8868	27.6405	99.1588	105.737	13.5273	192.473	38.5357	47.2351	52.761	51.7888	75.1292	72.8354	61.2969	22.3137	37.5957	9.8565	39.5707	32.9258	16.7296	28.4435	29.4717	45.3724	28.2467	41.9703	37.3881	56.3943	27.6387	121.137	48.3062	53.6455	10.5605	34.6064	14.9754	30.7648	64.2271	70.144	61.3352	33.9474	42.7204
ENSG00000010282	HHATL	57467	0	0	0	0	0	0	0	0	0	0	0	0	0	0	0	0	0	0	0	0	0	0	0	0	0	0	0	0	0	0	0	0	0	0	0	0	0	0	0	0	0	0	0	0	0	0	0
ENSG00000010292	NCAPD2	9918	3.5724	0	4.0559	57.3286	1.4156	0.0611	0.5645	13.5541	7.5358	4.2544	6.0461	15.6578	1.3979	3.7542	27.8372	8.7412	15.0896	25.5632	4.1418	14.5595	12.6696	13.0633	0.1184	13.8017	28.034	6.4495	15.5579	13.2092	14.5354	22.0151	21.6965	29.9121	7.7443	15.6019	4.4601	22.2667	2.2003	8.5535	12.0387	0.7085	21.8746	14.4933	8.1577	18.3267	43.3686	16.8803	0.1254
ENSG00000010295	IFFO1	25900	0.0266	0	0	0	0	0	0.5086	0	0	0.148	0	0	0.0336	0	1.1048	2.7275	0	4.9491	0.0224	0	0.4189	0.0626	0.0054	0.101	0	0	1.4994	2.326	2.4731	0.015	2.1985	0.0592	1.3573	1.1348	4.0541	0.0276	63.7956	1.2523	0.6663	1.0253	8.7458	0.0116	0	0	0	0	0
ENSG00000010310	GIPR	2696	0.0253	0	0	0	0.0155	0	0	0	0	0	0	0	0	0	0.0097	0	0	0.0093	0	0	0	0	0	0.0113	0	0.0476	1.5769	0	0	0	0	0	0	0	0	0	0	0	0	0	0	0	0	0	0	0	0
ENSG00000010318	PHF7	51533	0	0	0	0	0	0	0	0	4.3559	0.7889	0.0171	0.5337	0.1706	13.3954	0.584	1.6946	0.0166	6.5896	0	6.0047	0.0136	0.3043	0.0303	0.3497	0.0297	0	0	0.8918	0	0	0	0.0105	0.0154	0	0	0	0	0.0072	0.0668	0.0138	0.1263	0	0.4993	3.8863	0.0212	0.7803	0.0435
ENSG00000010319	SEMA3G	56920	0	0	0	0	0	0	0	0	0	0	0	0	0	0	0	0	0	0	0	0	0.6166	0	0	0	0.0147	4.6696	0	0	0.2556	0	1.2306	0	0.8207	0	0	0	0.0168	0	0	0.0841	0	0	0.0524	0	0	0	0
ENSG00000010322	NISCH	11188	0	0	0.007	4.0244	0	5.0888	3.8206	0	1.7558	0.6779	0.9435	0.0346	0.0105	0.0043	6.3137	3.3277	1.6886	6.1479	1.5361	4.0096	1.1129	6.1556	14.2691	4.3062	3.7691	1.9784	5.4204	1.557	4.5751	1.2557	6.0992	12.6767	0.645	0.3236	3.1817	0.1036	1.1489	6.5481	29.0388	0.1219	0.1448	10.3226	4.3137	7.8761	9.1491	1.9556	5.9393
ENSG00000010327	STAB1	23166	0	0	0	0	0	0	0	0.0284	0.0111	0.0236	0	0	0	0	0	0.0146	0.0096	0	0.0192	0.0075	0	0.0716	0.0042	0.0582	0.0501	0	0.0225	0.0332	0.0064	0	0.0072	0.6758	0	0.0164	0.0049	3.5893	1.4659	0	0.031	0.0089	0.1303	0.0185	0.0751	0.1272	0.0053	0.041	0.0104
ENSG00000010361	FUZ	80199	0.0838	0	0.1289	0	0	0	0	0.7399	0.3692	0.2703	1.46	0.0164	0.2164	0.037	1.7345	1.4228	0.1662	0.4273	1.5972	1.6609	0.9999	0	5.5946	0.7001	0.8267	0.1053	0.4269	0.4831	0.2657	0.2275	0.3342	0.1727	0.2104	0.1965	0.0736	0.1207	0.0571	0	0	3.0514	0.5238	0.1716	11.2791	0.1791	0.0174	0.281	1.4899
ENSG00000010379	SLC6A13	6540	0	0.8432	0.0144	0	0	0	0.0162	0	0	0	0	0	0	0	0	0	0	0	0.3037	0	0	0	0	0	0	0	0	0	0	0	0	0	0	0	0	0	0	0	0	0	0	0	0	0	0	0	0
ENSG00000010404	IDS	3423	0	0	0	0	0	0	0	0	0.4333	0	0.0041	0	0	0.0051	3.8386	0.962	1.6507	1.8527	1.6831	4.1156	5.1598	3.666	0.8133	1.4973	1.9221	0.3184	1.6008	0.1129	1.4853	0.9553	2.1468	3.0717	0.3353	1.4544	0.4269	1.4528	0.1082	2.6496	0.0838	0.0418	0.0284	3.8725	4.8485	0.938	3.4681	6.7396	0.0266
ENSG00000010438	PRSS3	5646	0	0	0	0	0	0.145	28.7892	0	0.0436	0.928	1.3553	47.2974	0.1297	12.1046	0	0	0	0	0	0.7755	0	0	0	0	0	0	0	0	0	0	0	0	6.5727	0	0	0	0	0	0	0	0	0	0	0	0	0	0
ENSG00000010539	ZNF200	7752	0.0184	0	0	0	0	0.0137	13.8827	4.2883	1.5493	1.7296	9.6556	1.8992	0.6721	5.7857	0	0.0648	0.1812	0.3177	3.7262	0.0125	0	10.443	0.1002	0.0092	2.3812	4.9677	1.3802	3.7772	0.6198	3.3012	1.9017	4.5268	1.3872	0.2509	2.9606	0.2705	0.107	0.0229	0.226	27.5498	0.0403	27.071	7.469	1.8151	3.12	2.8961	0.017
ENSG00000010610	CD4	920	0	0	0	0	0	0	0	0	0.1151	0	0	0	0	0	0	0.0085	0	0	0	0	0.5286	0	0.2411	0	0	0	0	0	0.1366	0	0	0	0	0	0	0.0065	0	0.0266	0	0	0	0.01	0	0	0	0.614	0
ENSG00000010626	LRRC23	10233	0	0	0	0	0	0	0	0	0	0	0	0	0	6.1064	1.0537	3.3949	0.0102	0.7736	0	3.6068	0.6637	0	0.1772	0.3196	0	0	0	0.7677	0.0792	0	0.508	0	0.2277	0.0122	0	0	0	0	0.036	0	0	0	0	1.3227	0	8.89	0
ENSG00000010671	BTK	695	0	0	0	0	0	0	0	0	0	0.3233	0.3155	7.6051	3.3879	2.3423	0	0	0	0	0	0	0	0	0	0	0	0	0	0	0	0	0	0	0	0	0	0	0	0	0	0	0	0	0	0	0	0	0.0201
ENSG00000010704	HFE	3077	0.0279	0	0	0	0	0	0	0.0176	0	0	0	0	0	0	0	0	0.005	0	0	0.0769	0	0	0	0.0093	0	0	0	0.0063	0	0	0	1.1427	0.0118	0	0	0.0075	0	0	0.0129	0	6.6557	0.0162	0	0	0	0	2.1577
ENSG00000010803	SCMH1	22955	0	0	0	0	0	0	0	0	0	0	0	0	0	0	0.0983	0	0.7765	1.2589	2.66	0	3.9799	2.1001	0.6501	0.0629	0.3024	0.0226	2.8917	0.0408	0.5682	0.1971	1.7097	1.5236	0.0138	0.0652	0.2329	0	0	0.0213	0.0394	0.0498	0	0.0864	6.7288	0	0	6.4617	0.0378
ENSG00000010810	FYN	2534	10.8843	0	0	2.62	0	0	0	0.0125	10.3443	1.2282	9.7325	16.272	5.6921	14.5303	9.0488	6.0925	4.1167	6.2122	13.6384	6.1628	13.1195	8.2143	19.3935	15.3399	13.2018	5.4294	10.9381	5.9183	11.1871	9.9392	15.1915	17.368	2.947	5.3119	4.968	7.8953	0.7401	12.6143	37.1143	31.9499	11.1538	19.0982	6.9932	7.2801	6.5312	8.0438	21.9186
ENSG00000010818	HIVEP2	3097	0	0	0	0	0.0058	0	0	0	2.7558	0.1326	0	0	0.0055	0	0	0.1231	1.9095	1.4701	0	0.0299	2.3143	0.2278	0	0	0	0.0032	1.0445	0.9469	0.2203	0.0527	0.0342	0.0134	0.0976	0.009	0.0034	4.8672	0.015	0.8757	0.0147	0.0038	0.0095	1.6794	0.0197	0.0052	0.1991	0.3524	0
ENSG00000010932	FMO1	2326	0.066	0.1369	0.1612	0.0562	0.0682	0.0385	0.0607	0.0945	0.1547	0.1886	0.1199	0.2527	0.2702	0	0.3461	0.2072	0.3119	0.2544	0.3868	0.3397	0.3568	0.1657	0.0223	0.1902	0.183	0.2314	0.4007	0.2588	0.2445	0.291	0.2503	0.1128	0.2409	0.2368	0.1309	0.3117	0.1999	0.1914	0.0269	0.1027	0.2563	0.1766	0.0792	0.2385	0.157	0.0899	0.182
ENSG00000011007	TCEB3	6924	0.0343	0	16.3669	31.859	22.9919	19.7636	2.6981	0.174	13.6531	16.6593	10.6654	1.7908	8.2615	3.9608	46.8021	14.7014	16.4504	23.4878	34.4796	33.0326	14.4573	11.6358	4.9286	8.0923	17.8549	10.3645	16.0599	25.1184	8.9657	31.9439	7.3404	8.8592	16.2256	34.1297	26.9442	27.0459	2.4875	11.1139	26.3891	15.2596	11.644	13.8226	29.5531	43.0569	42.9483	4.4784	7.0774
ENSG00000011009	LYPLA2	11313	36.7103	0	347.123	60.4773	0.0287	40.3098	1.3368	40.8103	10.1441	22.4277	48.9559	5.0434	12.0541	12.9723	37.9072	53.9922	59.2145	49.2026	32.7376	38.8445	40.2371	23.502	131.733	36.6413	31.1669	49.1742	19.6549	50.2053	49.4215	25.9037	27.8868	74.1506	28.6245	32.6596	36.5056	41.9815	95.0636	40.2435	165.136	124.21	62.8673	86.8605	83.9931	73.5008	54.5653	90.1448	74.5034
ENSG00000011021	CLCN6	1185	0.0172	0	18.9347	0	0	1.2424	0	0	2.8601	0.817	0.0178	0.2161	0.0413	0	0.5806	0.2487	1.9883	1.6393	0.0899	3.3047	0.9121	0.3771	0.0422	0.5364	1.539	0.3317	4.4315	0.5712	3.6946	0.9991	0.8457	0.4536	0.0824	4.0613	0.0063	0.3378	0	0.2412	0.7161	0.0466	2.129	1.3808	0.0623	0.3077	11.9444	4.0312	0
ENSG00000011028	MRC2	9902	0	0	0	0.0602	0.0447	0	0.1277	0.0954	1.1696	0.0123	0.0152	0.0254	0	0	0.1865	0.4285	0.5381	2.6466	1.3862	0.0092	0.5771	2.142	0.0289	0.2685	0.2953	0.2957	0.0504	1.3726	1.1887	0.1259	2.5793	0.1564	0.1156	1.8019	2.1935	2.2871	0.009	0.1888	0.015	0.0104	0.6978	0	3.6245	0.0779	0.0508	1.2847	0
ENSG00000011052	NME2	654364	1.8759	0	0	0.0455	0	0	0	0	0.601	0.5398	0.1988	1.6477	0	0	0.673	0.1471	0.2647	0.387	0	0.0435	0.3504	0.0343	3.1397	0.2245	0.7588	0.7492	0.0296	0.486	0	0.032	0.1585	0	0	0.0224	0.2042	0.4085	0.1225	0	0.5903	0	0.0666	0.2612	0.0984	0.0287	0	0	0.0634
ENSG00000011083	SLC6A7	6534	0	0	0	0	0	0	0	0	0	0	0	0	0	0	0	0	0	0	0	0	0	0	0	0	0	0	0	0	0	0	0	0	0	0	0	0	0	0	0	0	0	0	0	0	0	0	0
ENSG00000011105	TSPAN9	10867	2.0017	25.0017	19.2791	0	0	20.3833	0	8.6701	5.8899	1.1954	6.1066	0.2196	0.2452	1.3605	1.2518	0.1622	1.7585	0.5623	0.932	2.069	0.0268	0.3248	3.6563	1.6893	2.5098	1.002	0.0662	0.3557	1.1165	0.0447	1.5803	1.4481	0.9881	1.6603	0	2.4817	0.1841	0.0667	0.4662	0.067	0.009	3.896	13.436	0.5162	0.0108	1.2583	0.0167
ENSG00000011114	BTBD7	55727	0	0	2.1432	8.0664	0.3271	3.2451	0	3.4028	3.5691	2.051	3.3155	4.4059	0.0697	0.0116	5.1499	2.9791	2.0625	6.8412	3.6063	0.2784	7.0301	7.8641	1.2213	4.409	6.1551	5.2436	2.5525	2.737	4.1214	6.0879	8.1993	3.2436	7.1462	4.9296	1.5171	0.2218	16.2289	8.8036	0.1478	2.3	3.3514	6.501	3.7323	3.8214	3.701	3.1703	0.0345
ENSG00000011132	APBA3	9546	0.0234	0	0	0	0.9369	18.2008	0	0	5.7725	0.0594	0.1893	4.0693	0.0327	4.9392	2.734	2.557	0.0177	3.4375	3.8163	0.0117	2.8102	2.8995	0.0296	9.4555	2.5369	0.0292	1.1808	1.8957	2.5439	3.3068	0.4235	8.7461	4.2976	0.0085	13.8748	0.1495	8.0264	0.2962	0.0828	0.1257	0.4324	14.6027	1.8361	0.4753	10.4222	3.5201	1.226
ENSG00000011143	MKS1	54903	0	0	2.3637	4.7916	0	2.4041	109.949	19.0085	5.7954	5.026	4.4091	0.1448	0.0812	1.0809	0.1285	0.6863	0.6456	5.2056	0.0186	5.5563	2.9023	0.1051	0.3355	0	1.8914	1.2106	0.2252	2.1743	1.9115	5.9811	2.8908	2.591	0.0122	0.0187	1.1586	0.0264	0.0901	0.0281	0.2995	2.8551	0.0178	1.2184	1.4867	1.9116	0.5295	6.9728	0.1184
ENSG00000011198	ABHD5	51099	0	0	0	1.5006	0.2125	0	45.3646	0	5.1723	14.4667	9.8146	12.4734	19.163	0.0788	5.562	16.2113	8.3211	1.7148	4.3038	0.3304	5.4109	17.3896	0.2551	10.3247	10.9733	3.7134	0.1341	14.3202	8.0551	7.5465	5.1827	1.8606	5.3855	11.5302	0.0169	9.225	0.5348	5.0755	9.7853	13.5002	0.2827	11.876	0.0155	7.2406	7.6587	20.6083	0.0636
ENSG00000011201	ANOS1	3730	0	0	0	0	0	0	0	0	0.0405	0	0.0187	0.0547	0	0.0062	2.1788	0.4109	3.7963	0.7398	2.2496	0.5695	1.1469	1.3508	0.0318	2.4739	1.1704	0.7658	0.1965	3.7288	1.2126	0.1853	2.1205	0.4479	0.2653	0.7058	5.1861	0.0633	0.0232	0.2345	0.0572	0.0746	0.7253	0.9061	0.5639	1.8352	0.0411	1.985	2.9636
ENSG00000011243	AKAP8L	26993	0	0	0	0.0987	0	5.4512	0	0	0	0	0	0	0	0	0.9205	0.0153	0	0	1.663	0.0143	0	1.048	0.0063	1.9001	0	0.2359	0.0101	0.32	0.8753	4.913	1.916	0.0054	0.0718	0.2563	0.5287	0.1044	0	0.0085	0	0	8.6618	0.0082	0.0143	0	0.0312	2.219	0
ENSG00000011258	MBTD1	54799	0	0	0	0.5836	0.6366	0.347	0	24.8031	1.3425	1.0136	4.3182	0.1747	0	0	6.4367	15.8813	6.1555	9.6387	3.6712	4.9415	5.9733	2.419	6.2987	2.8319	5.3418	5.6999	5.4838	6.8483	5.0795	8.0879	5.0292	0.906	0.3886	2.0676	6.5322	0.1586	0.6816	0.636	0.0401	0.1729	16.7944	4.3463	1.9511	0.4227	6.5135	4.0058	0.0618
ENSG00000011260	UTP18	51096	33.9949	0	24.0661	10.1407	4.2746	42.6266	0	0.2766	70.8275	50.4615	53.0477	43.0766	36.2697	32.7641	35.0975	71.4249	38.788	66.6078	34.6917	50.8832	29.634	46.2739	6.9139	32.0943	46.26	41.1506	65.212	28.5991	65.2586	33.3402	51.5513	50.1975	69.7857	40.8273	17.5856	3.8008	0.124	32.1469	1.7492	22.7011	41.8258	30.1173	84.829	44.7387	39.2285	44.4975	36.2232
ENSG00000011275	RNF216	54476	0.733	0	15.1515	0	0.0082	14.0911	6.1485	23.8025	5.611	7.7882	6.3225	7.0282	1.6835	15.5727	7.4136	5.6397	2.8956	6.8013	6.7254	9.5778	4.5996	2.1981	0.4927	13.413	8.599	16.8243	23.1983	4.2037	8.4179	11.6634	5.65	8.0017	12.9442	13.8015	14.9257	9.6648	0.3862	4.9364	28.9467	2.4929	6.3208	22.6176	12.3554	14.4076	7.9618	5.0564	5.5566
ENSG00000011295	TTC19	54902	62.1796	0	0	26.9316	10.3848	38.2558	19.8996	0	12.0005	14.4155	4.5961	19.7429	0.9768	1.5651	6.9356	9.814	6.3401	5.1846	7.7594	17.6844	7.9742	2.2052	10.0463	4.519	1.8706	7.3265	15.4333	4.3061	3.5445	9.9937	5.4533	5.6796	2.3634	4.7465	8.9011	14.7233	0.1077	12.9404	9.8091	17.6225	12.8502	7.0067	3.6269	19.7527	16.7991	7.9268	3.0266
ENSG00000011304	PTBP1	5725	22.6608	48.1328	44.245	16.4175	11.783	28.3721	8.8249	41.6638	39.4427	65.2821	30.1786	54.492	81.1245	51.053	52.1592	52.2962	47.9926	34.8935	25.7142	39.8874	48.6929	37.6364	7.1067	26.6417	41.9425	32.1164	58.3735	42.1936	57.0834	50.214	41.2024	22.1453	47.0563	24.2006	10.3015	39.5742	0.8632	56.6009	24.3137	93.6506	43.2343	48.991	57.0543	43.5878	36.2661	46.9266	14.4113
ENSG00000011332	DPF1	8193	0	0	0.0585	0.0275	0.186	0.1281	0	0	2.5468	1.0605	1.9469	0.0708	0	6.6006	3.4436	1.7085	4.9634	6.3114	11.7525	3.8712	3.6121	4.2607	8.4762	7.5702	5.3519	3.7041	7.968	4.2652	2.9583	1.7267	2.0944	7.7017	3.2188	0.1572	5.5618	2.8661	12.0897	5.7036	15.1761	5.4732	2.6029	3.3782	11.3038	3.555	21.5997	19.6851	13.0522
ENSG00000011347	SYT7	9066	0	0	0	12.1597	0	0	0	0.017	0	0.0142	0.0322	0.5042	0	0	0.3985	1.1747	0.124	0.0196	1.9659	0.6896	0	0.0078	0.0188	0.2273	0.4137	2.041	0.8519	0.0108	1.3262	0.0057	0.4412	0.3624	0.199	0.0075	0	0.0075	0	0	1.2699	3.1471	3.4066	0	1.06	2.1675	2.4906	0.7669	0
ENSG00000011376	LARS2	23395	0	4.0502	0	0	0.0677	0	0.0874	0.0472	11.29	6.9776	4.4351	4.9251	3.0919	4.743	4.68	6.9356	12.6752	4.5792	8.2399	5.9434	8.4819	16.5161	0.1896	4.0531	12.6773	8.7991	3.907	4.2776	10.4328	15.8675	5.9255	15.5953	15.17	8.4356	4.2291	10.9273	1.6982	5.5738	0.3587	3.4985	3.3869	7.1839	0.0931	4.7518	14.761	2.2827	0.0629
ENSG00000011405	PIK3C2A	5286	2.3411	0	0.101	0.155	7.948	0.0476	0.0069	12.7567	13.2616	5.7866	14.2732	16.4863	14.5414	0.5522	22.1773	13.1501	17.8298	20.099	21.8091	7.8781	26.5949	15.4866	1.8581	5.9643	7.0348	20.1414	6.5567	8.3236	15.2142	16.1559	8.6279	6.5549	5.4278	11.9664	0.1419	4.0967	29.2096	13.4037	18.4314	3.8689	8.7683	14.2316	14.383	16.5275	12.2148	15.6762	4.2796
ENSG00000011422	PLAUR	5329	0	0	0	0.0159	0	0	0	0	0	0	0	0	0	0	6.2437	0.0831	0.5656	2.136	1.2518	0	1.8283	1.0414	0.0244	3.9838	1.274	0	0.1732	0.4489	1.7344	0.4779	0.826	0	0.0121	0.5554	0	0.0095	0.0321	0.0097	0	0	0	0.0413	0	4.8838	0.0829	0.6408	0.0175
ENSG00000011426	ANLN	54443	0	13.0805	8.6496	33.8881	0	2.1613	0.0217	24.9745	6.3785	8.8805	10.4894	40.8575	35.476	0.0482	13.5155	3.1195	6.4225	10.6187	2.0848	2.37	8.6346	8.5521	0.2383	0.1741	4.989	3.8951	2.8113	4.8549	11.0665	6.5586	9.0188	5.3111	2.7488	18.3859	0.0432	1.7409	14.6476	5.0647	0.3818	0.3821	9.4482	12.4478	0.0766	1.9923	4.4896	10.9617	0.2532
ENSG00000011451	WIZ	58525	0	0	0	0	0	2.1306	0	0.3845	0.4108	0.4039	0.2339	1.7126	0.3997	0.0118	3.4828	0.7979	3.106	1.4811	0.9456	0.7166	1.3295	0.0682	1.9091	0.7187	1.234	1.2243	1.1184	0.8972	4.3453	3.8741	1.5319	5.1431	2.5817	4.0184	3.5996	5.6429	8.6942	2.5588	0.2861	0.3947	0.2604	0.3078	7.9408	0.2002	0.9835	2.3078	2.1928
ENSG00000011454	RABGAP1	2844	0	0	0	0.5606	1.3988	0.5165	0	3.8166	0.6367	0.0297	0.0799	0.1962	0.1287	0.0297	3.7565	0.7959	2.5579	3.8481	4.3652	2.5078	0.536	3.3152	0.0246	1.2157	2.5027	3.8644	0.3849	3.0848	0.4073	4.4729	3.2692	0.7769	0.5045	0.0992	0.2652	0.7214	11.0754	2.3185	4.6427	3.143	5.4065	1.4758	0.1223	0.0853	10.285	1.5087	4.418
ENSG00000011465	DCN	1634	0	0	0	0	0	0	0	0	0	0	0	0	0	0	0	0	0	0	0	0	0	0	0	0	0	0	0	0	0	0	0	0	0	0	0	0	0	0	0	0	0	0	0	0	0	0	0
ENSG00000011478	QPCTL	54814	0	0	0	0	0	0	0	0	0.6933	0	0.0247	0	0	2.1977	0.0417	0.1113	0.2142	0.9688	0	0.3929	2.1047	0	0	0.4422	0.3052	0.057	0.0938	0	0.7974	0.0303	2.2312	0.0916	0.0348	0.1052	0.4262	1.3896	6.1735	0	0.0469	0.0108	1.8794	1.2107	0.0493	0.5006	0	2.3979	0
ENSG00000011485	PPP5C	5536	5.9315	0	42.4251	0.0104	0	0.8088	4.9435	0	4.8184	2.7877	14.7236	1.0532	1.6611	3.7526	11.7711	11.0039	8.0148	5.3252	5.3815	5.7417	3.6217	15.3548	0.5296	2.2076	6.4525	1.6483	6.623	4.4726	11.1793	6.1136	6.2302	4.5932	4.9237	7.3218	2.7619	8.3274	0.4087	10.3313	1.8663	9.8124	12.4207	11.7811	4.9018	10.8218	3.7314	4.9566	0.0658
ENSG00000011523	CEP68	23177	0	0	0	0.0072	0.0424	0	0	1.4186	4.171	3.3175	3.5602	0.1955	0.0109	5.4484	4.2005	7.0124	12.7172	0.527	4.3462	0.6669	0.4056	0.4331	22.9928	11.1754	6.1243	6.7314	5.1851	4.6991	2.8201	4.4115	7.809	0.9265	0.7052	1.7014	6.1734	4.8871	0.0564	14.3378	0.2042	11.5526	0.991	18.7524	13.2709	3.0757	15.381	12.7927	0.0416
ENSG00000011566	MAP4K3	8491	0.0338	20.4326	0	0	0.0248	0.2018	1.9917	0	3.4426	2.0689	11.9295	0.997	4.8923	0.3153	4.1567	1.6731	3.1894	4.3732	0.1852	2.8947	6.8058	7.0545	0.1124	0.1141	0.0113	0.6784	2.4793	1.9025	5.5794	4.7403	1.8642	0.0539	0.1233	4.6263	4.4317	5.3964	0.0605	0.1062	0.5914	1.6918	0	0.6485	0.0276	1.3049	3.7828	3.4483	0.0248
ENSG00000011590	ZBTB32	27033	0	0	0	0	0	0	0	0	0	0	0	0	0	0	0	0	0	0	0	0	0	0	0	0	0	0	0	0	0	0	0	4.7219	0	1.0499	0	0	0	0	0	0	0	0	0	0	0	0	0
ENSG00000011600	TYROBP	7305	0	0	0	0	0	0	0	0	0	0	0	0	0	0	0	0	0	0	0	0	3.9427	0	0	0	0	0	0	1.5958	0	0	0	0.0594	0	0	0	0	0	0	0	0	0	0	0	0.0424	3.3548	0	0
ENSG00000011638	TMEM159	57146	0	40.1299	15.6085	1.31	10.7916	3.3614	51.2537	58.0525	13.3582	2.5445	10.2832	2.2632	0	44.8684	8.5516	8.1699	30.8143	30.7765	20.0614	15.4153	18.8735	7.9859	1.6506	27.2773	8.7345	6.4658	25.7043	6.6685	11.2387	1.9699	20.6294	16.6416	9.5279	3.8718	20.9024	0.9936	0.0341	9.0608	0.3418	2.0139	11.4095	12.089	0.9322	5.7409	17.5428	11.4471	15.0018
ENSG00000011677	GABRA3	2556	0	0	0	0	0	0	0	0	1.3161	0.0173	0	0	9.2209	0	1.3545	0.6026	1.4238	0.6614	0	0	0.848	0	0	3.0021	1.8144	0	0.9301	0.1607	0.6587	0.0139	3.3298	4.9824	4.2925	0.6774	5.9911	0.0085	0.0201	2.56	0.0409	0.0114	0	0.1393	0.0305	0.9307	0	0	0.0178
ENSG00000012048	BRCA1	672	4.2721	0	0	7.1482	0	21.4115	2.5466	0.0064	17.2516	1.9817	10.7067	5.667	2.2343	0.0574	5.4206	4.1	4.0668	2.5844	10.5083	6.8626	6.9977	4.4698	6.2384	6.9924	5.5137	3.2756	21.0167	6.4524	6.3493	13.0304	3.5994	16.8921	2.9699	4.2901	7.0069	4.4995	11.7506	22.8311	0.458	12.3906	12.0101	7.2461	10.3363	6.5274	10.9223	1.3364	2.7803
ENSG00000012061	ERCC1	2067	0.0275	0	0	0	0.0501	10.3825	0	0	2.919	1.2903	3.6353	11.0465	9.245	0	8.4297	1.6537	4.3794	7.0087	4.3104	7.4969	6.0279	1.1745	0.1196	5.7969	3.6861	3.2362	5.4766	3.329	2.617	6.5689	3.6199	10.1338	2.9355	0.0803	3.3902	14.0247	16.0242	5.9977	0.1995	32.5937	13.716	12.0378	10.2377	12.9077	0.3977	2.054	16.1191
ENSG00000012124	CD22	933	0	0	0	0	0	0	0	0	0	0.2646	0	0	0.0088	0	0	0	0	0	0	0	0	0	0	0	0	0	0	0	0.4383	0	0	0	0	0	0	0	0.0087	0	0	0	0	0	0	0	0	0	0
ENSG00000012171	SEMA3B	7869	2.3236	0	0	0.0069	0	0	0	0	0	0	0	0	0	0	0	0	0	0.1134	0	0	0.021	0	0.0081	0.4532	0	0.0089	0.6462	0.0323	0.7756	0.0163	0.0241	0	0.13	0.0133	0.0165	0.7274	0.0379	0.1532	0.0184	0	0.0742	0	0	0	0.0273	0	0.1548
ENSG00000012174	MBTPS2	51360	0	0	0	0.0062	0	0.1426	10.1632	0	1.7051	0.0335	0.0134	0	0.0085	2.5464	1.2716	0.6356	2.0034	4.769	2.3515	0.1363	0.1849	2.0356	0.0118	0.0032	0.7842	1.1273	0.9556	1.9115	2.0759	1.5484	1.8971	0.7844	0.1081	0.1445	0.0223	0.0167	0	0.0228	0.0183	0.4569	0.0822	3.1136	0.6317	4.0973	0.0156	1.8239	0.0109
ENSG00000012211	PRICKLE3	4007	5.8362	0	0	0	0	0	0	0	0	0.0277	0.0914	0.028	0	0	0	0	2.6292	0	0	0	0	0.1694	0	0.0873	3.177	0	0	0.3921	0.8582	0.1371	0.0275	0.0129	0.1231	0.0117	0	0.0116	0	0.0113	0.8272	0	0	0	2.6487	0	1.5598	0.4393	0.0205
ENSG00000012223	LTF	4057	0	0	0	0	0	0	0	0	0	0	0	0	0	0	0	0	0	0	1.201	0	0	0	0	0	0	0	0	0	0	0	0	0	0	0	0	0	0	0	0	0	0	0	0	0	0	0.1449	0
ENSG00000012232	EXTL3	2137	13.5117	5.2328	0	4.1926	0.0054	1.9923	0	0	3.4562	1.8844	1.7645	0.2393	1.5651	0.0078	3.9747	1.1095	0.5145	2.4392	1.874	1.0626	3.4154	1.8662	0.0369	0.024	2.3785	1.1814	3.4365	2.0244	2.3892	1.6647	2.9756	4.2506	0.7185	5.6821	0.177	0.2124	0.1051	3.4151	0.1495	1.4168	5.5875	8.4894	4.6151	4.9828	5.0405	1.7586	0.0338
ENSG00000012504	NR1H4	9971	0	0	0	0	0	0	0.0426	0	0	0	0	0	0	0	0	0	0	0	0	0	0	0	0	0	0	0	0	0	0	0	0	0	0	0	0.0143	0	0	0	0.0507	0	0	0	0	0	0	0	0
ENSG00000012660	ELOVL5	60481	37.3322	0.3442	0	10.7313	41.6289	14.1165	1.0398	1.8701	19.5881	15.3015	12.8807	19.3257	1.5744	0.1117	35.801	16.8551	23.8493	39.9011	35.7529	13.2112	17.9678	25.3636	3.6071	3.5648	48.9122	32.4741	39.1429	24.4035	50.8141	18.6248	44.5645	29.8402	25.3925	35.0595	8.8162	31.1379	0.3269	62.801	15.8956	48.2848	24.9973	58.476	14.0551	41.3371	54.9469	34.6268	1.5326
ENSG00000012779	ALOX5	240	0	0	0	0	0	7.0267	8.9972	0.208	0	1.433	8.8468	0.6417	0	0	0.0135	0.6991	0	0	0	2.4842	0.0396	0	0.0137	0	0.5449	0	0	0.0072	2.2176	0.0099	0.4479	2.7254	0	0	0	0	0	0.4119	0	0.2405	0	0.0078	0	1.3197	0	0	0
ENSG00000012817	KDM5D	8284	0	0	0	0.0071	0.2725	24.7327	0	0	0.6674	0.0718	0.5613	0.5322	0.0281	0	2.9479	2.1774	6.4226	3.352	4.2005	0.3131	2.4896	0.0631	0.0042	2.7509	1.8925	3.416	7.3475	1.7872	2.8989	0.1869	3.6924	2.283	4.753	2.1729	7.2103	0.0752	0.0076	1.9231	0.0307	7.444	0.6998	2.8104	0.0167	0.0726	2.3134	0.0076	0.0087
ENSG00000012822	CALCOCO1	57658	0	0	0	0	0	0	0	0.0066	0	0	0	0	0.0177	0	0.6128	0.0085	0.0495	0	0	0	0	0.5642	0.0167	0.3395	0.0887	0	0.4835	0.1216	0.4012	0.073	0.0096	0.0098	0.0106	0.1842	0	0.1719	0.0092	0.5166	0.0305	0	0.0192	1.1198	0	1.3943	0	0.0458	0
ENSG00000012963	UBR7	55148	0	0	0	26.3454	0	1.5684	16.74	0	4.7875	7.8157	2.351	0.2384	0.6771	0	13.4224	10.4428	5.6999	5.6137	5.2149	20.3157	11.8949	11.133	2.5239	4.3142	1.5928	4.8182	4.3969	7.0849	15.2063	18.0105	9.7494	5.6555	10.8001	8.9994	0.4281	0.2907	0.0673	7.8693	0.3317	17.2125	0.1491	10.1054	17.7362	7.6611	17.0946	15.2327	0.1315
ENSG00000012983	MAP4K5	11183	0	0	0	0.8879	0	0.0185	2.8155	0	1.8746	2.9429	8.8108	0.2853	2.3195	0.0093	1.3501	0.1495	3.4933	1.9764	7.5133	2.2161	2.9661	8.9679	0.1153	0.444	2.1403	0.1119	6.2659	2.2294	2.7712	2.7963	5.2919	2.1305	4.8659	1.716	0.0114	0.2102	0	3.3536	0.921	0.0485	1.1032	0.0452	3.0404	0.2835	0.0109	5.7703	0.0204
ENSG00000013016	EHD3	30845	0	0	0	0	0	0	0	0	0.0135	0	0.0562	0.7895	0.1333	0	3.4499	0.1241	1.8809	4.3488	0.7484	0.0409	1.1029	0.05	4.14	0.0351	1.3611	1.0696	1.4981	2.1554	2.2566	0.2927	4.4343	0.2047	7.367	1.6729	0.0197	0.0088	0.0265	0.1663	0.0443	9.2639	0.0316	0.7218	1.0629	0.6272	0	0.3525	0.0486
ENSG00000013275	PSMC4	5704	3.4392	0	324.88	165.607	115.265	144.185	209.124	0.0208	137.308	67.1712	141.881	102.651	100.371	190.856	95.3202	49.1284	58.6136	71.5954	81.6695	57.4338	80.4587	97.0929	44.7131	73.7995	90.6223	64.0124	60.3038	92.1072	65.3541	48.179	44.827	112.684	81.9224	57.9362	81.2202	154.52	4.9696	40.7317	158.366	97.843	53.5036	129.026	120.126	98.9654	110.306	56.9291	73.0336
ENSG00000013288	MAN2B2	23324	16.6463	0.0533	0	0	0	0	0	0	0	0.5274	0.0363	0.0338	3.5768	0.0039	0	0	0	0	0	0	0.2681	0	0.2375	0.0053	0.7677	0	1.4334	0.1631	0.0039	0	0.948	0.018	0.0184	0.0043	0	0.0132	0.5364	0.0026	0	0.1412	0.0055	0	0	0	0.0177	1.4566	0.0155
ENSG00000013293	SLC7A14	57709	0	0	0	0	0	0	0	0.0089	0	0	0	0	0	0	0	0	0	0	0	0	0	0	0	0	0	0	0	0.0069	0	0.0035	1.3371	0	0	0	0	0	0	0	0.0106	0	0	0	0	0	0	0	0
ENSG00000013297	CLDN11	5010	0.013	0	0	0	0	0	0	0.0303	0	0	0	0	0	0	0	0.104	0.1726	1.921	0.0492	0	0.5481	0	0.0227	0	0	0	0.012	0.0708	0	0	0.3093	0	0	0	0	0	0.0246	0.3379	0	0.0063	0	0	0	0	0.1138	0	0
ENSG00000013306	SLC25A39	51629	57.9408	42.3167	99.3907	1.0914	0.0615	82.0052	41.5421	9.6313	30.4127	56.6849	34.3598	53.3216	67.3628	0.8575	82.0108	21.2653	50.8332	31.6793	54.0829	20.8747	37.2637	13.369	19.1351	39.0133	18.3987	17.5083	26.8487	32.5491	23.0928	26.2575	9.2398	31.0223	35.1888	14.4653	67.958	33.9228	6.722	58.4464	5.1841	84.7542	64.9576	45.6	30.4229	20.5261	58.3859	28.0111	55.1829
ENSG00000013364	MVP	9961	0	0	0.0506	0	0.0888	2.9208	0	0.0129	0	0.2892	1.3995	0.1323	0.1079	5.9391	0	0.0062	0	0	0	0.1004	0	0	0	0.2317	0.0069	0.0155	0.0277	0.4452	0	0.0182	0.0514	0	0.0324	0	0	0.0176	0.2991	2.8078	1.0306	0.0102	0.0059	0	0	0	0	0	0.0157
ENSG00000013374	NUB1	51667	0	4.6869	37.5661	7.6197	0.2906	14.3597	8.0092	0	6.7995	8.203	1.3808	12.8077	2.5695	16.7904	5.9177	5.298	13.0926	3.3285	6.8807	16.5104	8.4739	5.8834	1.3523	7.2905	16.062	6.1858	8.4011	14.9922	16.6548	12.6726	9.3109	13.1423	8.9735	7.4236	2.6748	0.5312	0.1282	2.9961	0.4941	2.1073	1.3258	17.5496	16.248	4.6773	2.6037	7.7072	0.0149
ENSG00000013375	PGM3	5238	3.405	32.0263	0.4985	0	23.5949	49.6613	20.1112	0	3.1031	5.8852	8.403	8.3218	6.2466	9.2433	7.0638	4.3765	7.1363	8.3216	12.2841	9.2654	1.853	4.4721	0.3341	5.6056	8.6745	10.9988	3.0016	8.973	10.0555	3.3795	7.4077	2.1775	1.8936	13.4706	3.9259	0.2603	0.0452	8.1841	0.1251	0.1693	4.9749	4.6104	1.9814	7.7798	11.1077	5.0675	0.2046
ENSG00000013392	RWDD2A	112611	0	0	0	0	0.0202	25.12	0	0	0.0879	0.1266	0	0	0	0	0	0	3.5955	0	0	3.9073	0	0	0	0	1.8517	3.4433	3.1665	0.0579	0.2577	0.5249	2.5496	6.2429	0.0139	0.0102	0.0399	0.0213	0.0348	7.3864	0.0188	0.2303	0.0141	2.0693	0	0.0099	0.0423	0	0.081
ENSG00000013441	CLK1	1195	0.0562	0.1812	0	0.468	13.2874	10.3167	37.8191	11.8032	19.5661	8.3946	13.6105	0.8517	0.5136	0.0626	8.6026	46.2585	10.0199	11.9635	27.1024	7.0374	9.634	7.5836	0.0683	9.336	29.4959	2.8391	4.5295	12.0699	14.8849	22.5537	14.2308	13.176	18.6999	25.3659	26.6301	4.549	0.4824	28.9113	4.2794	11.165	11.2153	13.338	9.0411	25.5423	23.8703	3.2018	1.5489
ENSG00000013503	POLR3B	55703	0	0	0	0	0	0	0	0	9.7016	0.072	0.5073	5.8557	17.7333	0.0718	3.4982	9.128	22.8135	1.0034	4.3986	18.9176	0.8044	7.2036	1.8555	1.23	16.2765	0.9991	12.1336	4.4513	10.4483	11.269	14.2635	2.1977	6.271	17.1463	6.1902	0.0926	0.1042	5.2876	0.2891	8.2062	1.9664	11.8161	0.0506	4.8913	0.1516	5.3096	0.0808
ENSG00000013523	ANGEL1	23357	0	0	0	0	0.1954	0	0	0	1.5645	1.5851	0.2448	3.2833	0.1029	13.7757	0.3369	2.713	6.9882	0.8832	1.3518	1.8943	0.5144	3.6847	2.6413	0.0307	0.0422	4.8336	1.4316	0.4812	4.4137	2.9823	1.2407	2.3826	5.3094	0.459	0.0246	0.5843	0.0444	0.0185	1.9134	0.056	5.1724	2.5839	0.9362	8.1374	2.1137	4.5717	0.0501
ENSG00000013561	RNF14	9604	0.0517	11.9943	9.3609	3.3668	0	30.5803	29.0401	0	0.2117	1.2743	0.2659	4.3612	6.6107	0.4546	1.688	2.7325	6.4248	2.134	0.3548	3.2085	4.4466	2.6262	0.0344	0.0106	0.4292	0.0941	2.2733	5.4202	1.5466	2.5191	4.0416	0.0147	0.0274	4.6829	7.8913	1.1052	0.1772	0.5255	0.1434	0.6135	0.0159	5.179	0.1458	1.346	0.0815	1.6268	0.0147
ENSG00000013563	DNASE1L1	1774	0	0	0	0	0	0	0	0	0	0	0	0	0	0	0	0.1037	0	0	0	0	0	1.0523	0.0274	0	0.1861	1.8274	0	0.0303	0.2498	0.5542	0.1011	0.155	0.0116	0	0.0085	0	0	0.0111	0	0.0117	0	0.109	0	0	0.4513	0	0
ENSG00000013573	DDX11	1663	0	0	0	1.0713	0	0.2754	0.4879	16.2885	2.5166	0.7337	0.054	1.4209	0.0446	0.0118	1.9557	4.4987	2.2351	3.0849	1.2269	0.6359	1.6504	0.4675	9.5993	1.8663	1.0621	2.0748	0.5385	1.3824	0.4016	0.2661	0.3438	7.0277	1.1443	2.2807	5.1314	1.0791	17.7883	5.1487	8.8864	7.9863	2.6608	1.6906	3.4711	5.0605	5.1588	5.4201	0.0077
ENSG00000013583	HEBP1	50865	0	0	0	0	0.0182	0.3686	6.2583	0.0293	0.8462	2.8566	1.1042	0.0581	0.246	0.0596	6.4249	3.2799	4.4096	0.0226	4.6248	3.4076	0.2315	9.754	23.7566	6.3884	4.9042	1.181	5.8257	8.799	5.0462	5.7129	5.5799	4.4417	0.4898	14.9723	18.6817	19.4014	0.0691	6.3272	60.7666	23.664	2.3382	8.3457	1.0935	19.6689	0.4959	9.7724	13.1895
ENSG00000013588	GPRC5A	9052	0	0	0.0069	0.3334	0	0	0	0	0	14.1853	0.0673	0.0489	0.9297	0.0055	0	0	0	0	0	0.9593	0.2645	0	0	0.0377	0.0557	0.0538	0.0545	0.6299	0.0383	0.024	0.3187	0.2575	0.0624	0.038	0.0051	0.0291	0.0066	0.0851	0.0573	0	0	0.0042	0	0	0	0	0
ENSG00000013619	MAMLD1	10046	0	0.0289	0	0	0	0	0	0	0	0	0	0	0	0	0	0	0	0	0	0	0	0	0.0087	0.0058	0	0	0	0	0.6558	0.0181	0.0041	0	0.0079	0.0065	0.0084	0	0.0112	0.0067	0	0	0	0	0	0	0	0	0
ENSG00000013725	CD6	923	0	0	0	0	0	0	0	0	0	0.009	0	0.0163	0.1014	0	0	0	0	0	0	0	0	0	0	0	0	0	0	0	0	0	0	0	0	0	0	0	0	0.116	0	0	0	0	0	0	0	0	0
ENSG00000013810	TACC3	10460	0	0	27.9981	0.0731	0.5684	26.0338	0	9.8806	18.4195	18.112	8.4787	6.612	19.9883	6.3772	40.3762	18.9308	20.5919	32.1073	14.7734	24.9808	24.2294	14.0379	41.6283	15.8121	17.7259	11.3162	15.6183	19.5422	24.4129	16.4048	17.3679	35.2402	9.533	18.4753	23.341	7.4902	45.4233	5.0591	20.746	10.0839	25.738	48.8741	39.9925	14.4391	17.2751	16.8729	18.8604
ENSG00000014123	UFL1	23376	0	0	0	0	0	2.7399	46.0366	0.8382	0.2566	4.3439	9.9954	0.2935	1.6875	9.5089	0.2088	0.2876	2.3446	7.3561	3.0817	0.7185	0.8425	2.7141	0.0073	11.0606	4.3307	7.8537	7.9609	4.7165	7.3786	4.5553	16.5586	0.4478	0.7897	19.0078	0.0469	13.6933	0.1296	6.3378	0.2301	23.4459	3.7014	0.0482	13.1764	3.9874	1.7258	1.7249	0.0518
ENSG00000014138	POLA2	23649	0	0	38.1718	0.0967	0	3.2435	11.1387	0	7.6222	4.6138	14.4828	17.222	4.3233	0.0381	10.4155	0.8508	5.212	4.5592	7.4151	3.4491	5.289	11.9145	1.3607	2.8028	6.5345	9.4348	3.6791	8.3904	4.848	15.7526	14.0277	9.7406	0.2266	4.3543	0.0255	8.6773	1.2761	6.6055	1.4574	19.1664	12.0352	14.4449	20.8965	10.7859	9.991	6.1699	7.6987
ENSG00000014164	ZC3H3	23144	0	0	0.0138	0.1836	0.0166	28.0967	0	0	0.0412	0.0732	0.1557	0.2221	0.0534	0.2998	5.79	1.182	0.4314	1.0132	1.6392	0.9202	2.1091	0.162	0.1175	0.0398	0.1709	0.6343	0.5441	1.8966	1.7802	0.1857	1.3713	3.8874	2.9976	0.7375	0.0394	4.0171	25.6916	0.2917	0.2956	0.0417	3.0708	2.2435	0.3211	1.1083	19.5236	4.0718	0.0184
ENSG00000014216	CAPN1	823	12.0187	0	0.0666	20.0876	22.8001	0.538	0	17.8762	14.2535	2.2898	0.6109	4.1511	2.5529	7.9364	13.8573	8.9679	6.621	6.336	5.7446	7.5443	12.6642	15.0309	3.3834	4.4189	8.5193	19.0106	8.0649	15.3369	8.9297	12.6647	4.6243	7.8565	3.5878	8.0655	2.3209	12.6478	6.7234	16.4723	48.2166	12.2322	11.6057	10.6544	13.1213	29.051	3.8736	3.3138	23.345
ENSG00000014257	ACPP	55	0	0	0	0	28.4545	0	1.1302	0	0	1.9793	3.2847	0.0651	0	0	0	0	0	0	0	0	0.3032	0	0	0	0	0	0	0	0	0	0	0	0	0	0	0	0	0	0	0	0	0	0	0	0	0	0
ENSG00000014641	MDH1	4190	0	21.4854	53.894	47.8192	105.64	67.6976	236.712	35.335	53.7723	24.7752	58.833	32.6534	15.9694	67.3008	54.2661	32.6971	58.6027	81.3171	35.2223	57.4944	31.1421	107.913	35.6719	29.6378	23.9338	57.2462	31.613	45.0642	58.4164	40.367	66.0662	23.6269	69.0691	51.0653	37.5587	35.5286	0.8073	54.3497	34.5982	42.4322	88.9784	154.697	27.0495	93.3013	85.6832	53.5314	17.5222
ENSG00000014824	SLC30A9	10463	0	0	0	3.7392	32.9332	5.8297	0	0	9.7163	6.6425	12.8762	4.1704	0.5212	0.1692	5.0301	5.8218	19.4808	6.5209	4.7254	8.3389	7.0931	5.9014	15.4392	6.314	16.346	9.2199	13.9145	10.3924	15.0781	8.6962	11.1329	6.2532	2.2186	7.2586	5.1361	20.3855	0.1398	12.4275	0.2723	15.3629	7.6806	10.0822	11.8959	20.3441	22.3978	6.1652	5.5436
ENSG00000014914	MTMR11	10903	0	0	0	0	0	0.217	0	0	0	0	0	0	0	0	1.0643	0.0137	0	0	0.0079	0.0176	0	8.3982	0.1117	0	0	0.1773	0	0	0	0	0.5963	0	0.0193	0.542	0	0	0	0	0	0	0	3.4296	0	0.029	0.011	0	0
ENSG00000014919	COX15	1355	0.8502	0	0	6.6153	49.363	7.3961	17.4987	36.3268	7.0209	13.8376	8.3816	8.0829	0.2981	2.8571	0.3863	10.9929	6.5529	12.6248	12.5109	2.6187	6.4661	15.9267	24.0647	0.4101	5.8478	3.9089	2.9785	3.7334	11.0826	11.6698	8.6503	0.6772	8.7043	5.1041	5.7294	3.0626	0.0217	1.0875	3.042	33.4818	6.7641	9.2725	21.1636	17.1171	1.3079	4.5672	0.0172
ENSG00000015133	CCDC88C	440193	0.0353	0	0.0142	0.0138	0.0127	0.0099	0.012	0.2224	1.8758	0.2552	0.0784	0.0354	0.1647	0.0628	0.0981	0.9401	2.8537	1.0631	2.5893	1.8079	0.7656	3.332	0.3183	6.0392	0.5211	1.9509	1.502	0.7378	1.4535	1.2806	2.0894	0.1249	0.3479	1.1686	0.2003	0.4967	0.1193	1.2775	0.3078	4.937	4.2742	2.6059	0.0685	0.1507	5.6292	0.2347	0.0267
ENSG00000015153	YAF2	10138	0.0114	0	5.9702	0.0048	0.0061	0.3893	0	0	0	0.0602	0.2933	2.2724	0.2776	9.4544	0	0.0075	0	0	0	0	0	0	0	0.0091	0	0	0.0075	0.294	0.3306	0.0054	0.3457	0	0.0176	1.0963	0.005	0.0033	0.303	0.0053	0.0317	0.0088	0	0	0	0	0	0	0
ENSG00000015171	ZMYND11	10771	0	0	0	0	0	0	0	0	2.1122	2.4859	4.0647	0.2112	0.8349	0.0848	11.7497	0.4159	4.4412	1.6546	5.7694	6.2775	0.0058	19.708	0.1738	0.7801	0.8615	13.3198	4.6285	2.9103	3.9644	10.393	6.0533	1.4769	0.4563	0.4392	0.0344	0.0923	0.0499	0.0217	3.4026	5.7924	0.1151	3.2978	0.102	0.086	4.1225	6.5617	0.056
ENSG00000015285	WAS	7454	0	0	0	0	0	0	0	0	0	0	0	0	0	0	0	0	0	0	0	0	0	0	0	0	0	0	0	0	0	0	0.0332	0	0	0	0	0	0	0	0	0	0	0	0	0	0	0	0
ENSG00000015413	DPEP1	1800	0	0	0	0	0	0	0	0	0	0	0	0.0344	0	0.0206	0.018	0	0	0	0	0	0	0.5221	0.1247	0.8658	1.2034	0	0	0	0	0.7937	1.9326	0.04	4.4671	0	0	0	0.0195	0	0.0457	12.8002	0.1983	0.0138	0.0205	0.0145	3.8562	11.131	52.9813
ENSG00000015475	BID	637	0	0	0	0	0	0	0	0	9.8234	0	0	0	0	0	18.7065	1.16	8.1702	12.6381	6.8946	3.1377	9.677	25.6244	42.5023	8.7736	7.9994	23.1055	8.5385	16.5571	12.7382	5.3204	9.7308	10.6008	10.2463	5.5256	25.6271	7.9191	14.6055	7.6207	37.8361	31.5618	17.0815	6.1105	3.6832	26.42	14.2084	21.5499	37.8197
ENSG00000015479	MATR3	9782	0.0184	0	0	0.282	13.3305	0.7355	0.4155	0.0908	0.5697	0.0888	0.0863	0.0079	0.1026	0.0294	0.6344	0.1197	0.1553	0.368	0.1515	0.8271	0.052	0.7159	0.0313	0.0683	0.5867	0.0842	0.3106	0.3554	0.4326	0.169	0.1458	0.0591	0.205	0.315	0.2964	0.2534	0	0.1795	0	0.0342	0.0415	0.0468	0.0793	0.1168	0.2303	0.2163	0.0041
ENSG00000015520	NPC1L1	29881	0	0	0.1747	0	0	0	0	0	0	0	0.0334	0	0	0	0	0	0	0	0	0	0	0	0	0	0	0	0	0	0	0	0	0	0	0	0	0	0	0	0	0	0	0	0	0	0	0	0
ENSG00000015532	XYLT2	64132	3.2386	0	0	3.033	0	2.6018	1.7878	0.0169	0	0.0507	0.0942	0.0158	0	0	5.7021	0.6832	1.9338	0.0125	2.63	0.026	0.868	0	0.0084	6.5759	0.3673	1.1191	0.2142	0.4033	0.3548	2.3059	1.5218	0.1507	3.2213	1.1508	0.026	0.8393	0.0661	2.4752	0.1718	0.1843	0	0.9637	1.1867	1.0609	0.0285	1.3835	0
ENSG00000015568	RGPD5	84220	0.0335	0	0	0	0	0	0	0	0	0	0	0	0	0	0	0	0	0	0	0	0	0	0	0	0	0	0	0	0	0	0	0	0	0	0	0	0	0	0	0	0	0	0	0	0	0	0
ENSG00000015592	STMN4	81551	0	0	0	0	0	0	0	0	0	0	0	0	0	0	0	0	0	0	0	0	0	0	0	0	0	0	0	0	0	0	0	0	0	0	0	0	0	0	0	0	0	0	0	0	0	0	0
ENSG00000015676	NUDCD3	23386	0	0	6.9594	0.1675	0.0047	1.6728	12.7387	7.6004	0	0.1813	0.3284	2.773	5.8157	0.0662	1.6711	0.8716	2.4876	1.8909	0.1933	2.022	2.3326	7.1373	0.1224	2.5524	1.5136	1.0973	0.8836	1.0726	1.9891	1.8429	1.3335	6.0576	1.1711	4.6323	0.0139	3.3291	0.0247	5.5185	0.1678	6.4561	1.4507	1.8588	3.4336	0.2498	0.8409	2.3886	0.0413
ENSG00000016082	ISL1	3670	0	0	0	0	0	7.5262	0	0	4.4888	0	0	0	0.0371	0	0	0.8979	0.0193	0	0	0	0.9576	0	0	0	0	0	0.0581	0.5228	0	0	0	3.6787	0	0	0.0114	0.758	0.0764	0	0.075	0.0259	0	0	0	0	0	0	0
ENSG00000016391	CHDH	55349	0	0	0	0	0	9.3941	12.7416	5.5485	0.7422	1.478	5.8282	12.9199	1.2547	0	4.5601	7.1815	5.5958	0.0051	9.406	0	0.0613	2.4542	3.8614	6.9487	0.0035	2.5385	3.8664	2.0898	1.1954	4.3063	2.7023	19.6552	0.1491	0.629	3.9973	15.1303	0.0186	6.9544	0.0375	6.3155	7.0099	5.1804	1.7444	2.8458	10.2459	3.1152	0.0739
ENSG00000016402	IL20RA	53832	0	0	0	0	0	0	0	0	0	0	0	0	0	0	0	0	1.5595	0	0	0	0.748	0	0.651	0	0	0	0.393	0	0	0	0	0.1201	0	3.3884	0.0089	0	0.0174	0	0	5.8315	0.0507	0	0	0	0	0	0.9845
ENSG00000016490	CLCA1	1179	0	0	0	0	0	0	0	0	0	0	0	0	0	0	0	0	0	0	0	0	0	0	0	0	0	0	0	0	0	0	0	0.0137	0	0	0	0	0	0	0	0	0	0	0	0	0	0	0
ENSG00000016602	CLCA4	22802	0.0691	0	0	0	0	0	0	0	0	0	0	0	0	0	0	0	0	0	0	0	0	0	0	0	0	0	0	0	0	0	0	0	0	0	0	0	0	0	0	0	0	0	0	0	0	0	0
ENSG00000016864	GLT8D1	55830	0	0	0.0148	0.2529	0.0157	0	0	0	4.8981	3.2836	11.5564	0.5118	0.0263	14.0573	8.3551	4.4879	6.2839	11.7389	2.4939	9.9625	11.7198	3.2529	0.1646	3.237	1.3795	1.5252	2.5199	11.4044	6.3079	9.4291	7.7141	11.6332	5.5998	5.3639	0.5667	2.8768	0.1099	4.3007	32.7353	18.1303	1.634	2.3093	10.8908	9.9413	0.6891	3.264	1.2855
ENSG00000017260	ATP2C1	27032	0.0287	0	0	0	3.6127	0	4.4605	11.19	10.1682	4.0597	10.7429	14.3377	12.3398	1.509	12.4715	3.8722	7.4584	7.5115	5.6779	2.82	5.0683	7.0185	0.0627	3.0294	6.4711	2.0825	1.4405	4.6744	5.8307	3.7091	7.6195	0.6528	7.3561	5.4654	3.9591	3.2403	0.8911	3.0841	0.3112	1.6302	9.2108	12.0709	2.0747	10.1409	1.4217	7.2509	0.0922
ENSG00000017427	IGF1	3479	0	0	0	0	0	0	0	0	0	0	0.008	0	6.0273	0.0087	0	0	0	0	0	0	0	0	0	0	0	0	0	0	0	0	0	0	0	0	0	0	0	0	0	0	0	0	0	0	0	0	0
ENSG00000017483	SLC38A5	92745	0	0	0	0	0	0	0	0	2.0808	0	0	0	0	0	0	1.5686	0.4301	2.3339	4.3957	3.1131	0.7892	9.8479	3.9328	17.0697	1.5998	10.6506	7.0885	4.7922	9.8595	1.8449	3.5302	19.2437	5.9736	11.8098	7.379	37.8729	0.0655	10.0921	0.2765	14.3224	9.4095	28.0485	1.9479	10.8624	0.1997	3.6482	7.8933
ENSG00000017797	RALBP1	10928	9.7456	0	0	17.5384	4.72	22.6388	9.4359	20.795	19.6139	30.3806	44.7297	45.992	2.9271	9.5714	19.5368	11.7325	11.192	7.2631	9.1118	10.587	7.8432	11.7116	0.3785	28.7588	18.4423	30.2536	18.9889	17.1563	11.7719	20.3312	17.5388	34.2581	38.0661	5.4542	11.6039	23.3896	14.6775	40.4058	26.5493	26.1141	7.3868	12.3547	13.0944	24.5317	26.8958	9.3452	12.172
ENSG00000018189	RUFY3	22902	7.1503	0	0.0303	0	0.009	0.9329	0.121	0.3498	0.3202	1.2605	4.4245	0.9058	8.6086	0.017	3.9388	0.322	1.2816	0.4511	0.0083	2.2923	0.4643	3.0711	0.0305	2.8784	1.2824	9.5741	0.8973	1.2266	1.7172	2.784	0.3887	5.9818	10.7451	0.6902	11.0919	2.8883	4.6449	4.401	0.812	8.5148	0.0572	0.1278	6.1916	0.092	0.9118	1.4359	0.0196
ENSG00000018236	CNTN1	1272	0.0155	0	0	0	0	0	0	0	0.0743	0	0	0	0	0	1.9259	0.0808	0.2379	0	1.5555	0.0103	0.2508	2.0028	0.0177	0.0774	2.7831	0.095	0.4132	0.1036	0.6753	0.1788	0.5573	0.773	0.7564	1.2027	0	0.0036	0	0.0357	0	0	3.4406	0	0	0.2856	0.06	0.2261	0.0064
ENSG00000018280	SLC11A1	6556	0.0176	0	0	0	0	0	0	0.0209	0	0	0	0	0	0.2419	0	0.0179	0	0	0	0.0093	0	0	0	0.1239	0.7975	0.0038	0.0054	0	0	0.0588	0.0036	0	0	0	0	0.0037	0	0.0043	0.0268	0	0.0103	0	0	0.0029	0	0	0
ENSG00000018408	WWTR1	25937	0	0.5063	0.9913	1.8086	1.7623	0.5437	9.8874	1.7772	3.6378	4.695	13.8438	4.5683	4.8549	6.7889	10.2056	2.7708	8.631	12.6756	2.7091	4.9081	5.1128	2.8055	0.027	0.7598	0.6615	0.3299	2.1136	1.7185	0.4219	2.1408	2.8928	0.0309	2.5031	1.5267	0.698	0.6601	16.288	5.9224	0.097	0.0703	0.8328	6.2285	0.5301	2.3386	0.3277	4.3933	0.0078
ENSG00000018510	AGPS	8540	0	0	0.4928	10.7763	0	2.508	7.7669	0.1836	5.4302	5.2175	21.4843	0.7249	8.3172	11.7249	1.6567	4.7621	7.5409	10.8221	4.3114	5.5404	6.268	6.1919	0.0232	0.1636	3.2364	1.8563	9.4011	3.4575	4.934	0.2019	4.709	2.4268	5.007	7.4859	0.0668	8.0593	0.2381	11.5129	1.4065	0.3407	5.653	8.0262	1.1727	0.3488	0.6179	1.2026	0.0463
ENSG00000018607	ZNF806	NA	0	0	0	0	0	0	0	0	0	0	0	0	0	0	0	0	0	0	0	0	0	0	0	0	0	0	0	0	0	0	0	0	0	0	0	0	0	0	0	0	0	0	0	0	0	0	0
ENSG00000018610	CXorf56	63932	0	0	0	0.0249	20.8019	8.1654	16.9522	12.4779	0	5.2027	0.0227	0.0884	0.0374	0	2.3077	6.074	3.8097	7.3119	5.3926	0	3.3604	2.5645	0.0676	5.483	0.6637	2.8274	11.9764	0.5082	0.8143	11.817	6.874	7.297	10.8422	0.666	2.9228	2.469	0.556	0.4221	1.0283	6.3196	1.2565	0.1851	2.4025	6.2795	0	0	0
ENSG00000018625	ATP1A2	477	0	0	0	0	0	0	0	0	1.1982	0	0	0	0	0	0	0.111	0	0	0	0	3.3253	2.5256	0.0153	1.1055	0.0215	4.2459	3.8791	5.7607	1.2145	0.0549	4.2358	0.6088	0	0.0069	1.3155	0.0275	0.0301	10.0432	13.2097	0.0063	0.0074	0.0064	0	1.2477	8.6906	4.1591	3.1213
ENSG00000018699	TTC27	55622	0	0.0302	0.0185	3.8828	0.8458	52.3504	0	0	17.6723	22.0276	31.3628	48.7175	1.9081	0.0847	18.1758	16.0445	37.302	17.8968	29.0871	13.0828	16.0298	0.2042	3.5268	11.3141	16.2116	19.0788	13.6164	14.4769	12.0274	13.784	22.1613	5.5032	21.2465	12.5277	15.2927	0.201	0.0505	5.1603	0.1123	48.1813	23.6962	44.4949	11.3931	13.3627	36.8928	18.8448	0.1613
ENSG00000018869	ZNF582	147948	0	0	0	0	0	0	0	0	4.4424	0	0	0	0.0244	0	3.1344	0.2984	1.1608	0.0469	1.9314	0.5685	0	1.1572	0	0	0.6884	1.0808	0.0344	2.0276	0.3198	0.0116	2.9718	0.0382	0.7714	0	1.075	0	9.6433	5.5774	0	0.0722	0.0277	0.0149	0.1768	0.7526	0.0155	0	0
ENSG00000019102	VSIG2	23584	0	0	0	0	0	0	0	0	0	0	0	0.1187	0	0.0692	0	0	0	0	0	0.4174	0	0	0	0	0	0	0	0	0	0	0	0	0	0.3327	0	0	0	0	0.1565	0	0	0	0	0	0	0	0
ENSG00000019144	PHLDB1	23187	0.0045	0	0	0	0	1.4407	0	4.2773	0.7406	0.3941	0.0053	0.0307	0.013	0.8983	0.5734	0.5508	0.1147	0.7423	0.286	1.657	0.4942	0.7931	0.0206	0.8546	0.4004	0.242	1.0814	0.3171	0.5709	0.0094	0.4534	1.4238	1.8838	0.7253	0.2877	0.745	0.0088	0.9141	0.1311	2.5529	0.7447	0.5073	0.1886	0.2247	0.0741	2.8559	0.005
ENSG00000019169	MARCO	8685	0	0	0	0	0	0	0	0.0816	0	0	0	0	0	0	0	0	0	0	0	0	0	0	0	0	0	0	0	0	0	0	0	0	0	0	0	0	0	0	0	0	0	0	0	0	0	0	0
ENSG00000019186	CYP24A1	1591	0	0	0	0	0	0	0	0	0.0748	0	0	0	0	0	0	0.0069	0.0134	3.3437	0	0	0	0	0	0	0	0	0	0	0	0	0	0	0.0119	0	0	0	0	0	0.0239	0	0	0	0	0	0	0	0
ENSG00000019485	PRDM11	56981	0	0	0	0	0	0	0	0	1.1046	0	0.0108	0	0.0062	0	0.7965	0.9613	0.0065	0	0.0104	0.1465	0.0468	0.0085	0	0	0	0.0063	0.0242	0.0044	0.022	1.6618	0.0481	0.0852	0.0193	0.0033	0.0141	0.0121	0	1.1332	0.0544	0	0	0	0	0.0023	0.0212	0.1023	0
ENSG00000019505	SYT13	57586	0	0	0.0257	0	0	0	0	0	4.1102	0	0	0.0152	16.1032	0.0267	8.2278	1.0812	3.9276	4.8399	1.6432	4.9183	0.2678	0.7126	0	1.8331	5.8664	0.3893	0.8223	2.9707	0.5571	0.2819	1.1283	2.6576	1.7932	5.2163	0.008	5.5249	0	0.025	0	0.8471	0	2.3647	0.4716	0.272	1.4808	2.0209	0
ENSG00000019549	SNAI2	6591	0	0	0	0	0	0	0	0	0	0	0	0	0	0	0	0	0	0	0	0	0.999	0	0	0	0	0	0	0	0	0	0.0168	0	0	0	0	0	0	0	0	0	0	0	0	0	0	0	0
ENSG00000019582	CD74	972	0	0	0	0	0	0	0	0	2.3277	0	0	0	0	0	3.682	0.7882	5.6562	1.6398	5.8824	0	3.7133	8.2173	0.1556	2.5578	0.091	10.6599	1.145	4.4699	0.7361	16.4591	3.9578	11.928	7.7044	2.719	0	2.2057	0.0162	6.0639	0.0763	0.4058	0.5595	0.0106	6.2602	1.2522	8.5954	1.2483	25.7345
ENSG00000019991	HGF	3082	0	0	0	0	0	0	0	0	0	0	0	0	0	0	0	0	0	0	0	0	0	0	0	0	0	0	0	0	0	0	0	0	0	0	0	0	0	0	0	0	0	0	0	0	0	0	0
ENSG00000019995	ZRANB1	54764	0	0	0	0	0	0	0.392	0	3.8673	4.9858	6.9295	4.757	22.4006	0.0157	8.0202	3.576	3.2074	4.519	7.0197	7.7489	11.2343	3.1053	7.5137	0.7146	3.689	2.5828	5.5416	3.3873	5.0904	0.7583	1.9679	5.295	4.9253	1.6124	0.1633	2.7719	0.0393	11.229	8.6998	0.0087	5.4221	2.4807	3.4296	2.7132	1.0343	2.0692	4.9982
ENSG00000020129	NCDN	23154	0	0	0.6905	0	8.5265	0	0.0626	0	3.8673	1.1658	0.0519	0.0139	0	2.2056	3.6667	0.763	10.0469	0.1472	3.8037	1.1019	2.4566	5.492	1.027	4.3208	2.3557	4.6778	1.6089	3.7967	1.4059	6.535	4.8486	2.5687	3.282	0.7438	0.2141	4.4583	0.0317	1.9876	1.7392	2.691	11.2485	4.6127	10.0532	4.3306	1.185	0.9635	0.0472
ENSG00000020181	ADGRA2	25960	0	0	0	0	0	0	0	0	1.0098	0	0	0	0	0	0	0.0388	0.6308	0	0	0	0	0	0	0	0	0	0	0	0	0.013	0	0	0.0057	0.0211	0.0064	0	0.0098	0.0123	0	0	0	0	0	0.0382	0.0237	0.8118	0
ENSG00000020219	CCT8L1P	NA	0	0	0	0	0	0	0	0	0	0	0	0	0	0	0	0	0	0	0	0	0	0	0	0	0	0	0	0	0	0	0	0	0	0	0	0	0	0	0	0	0	0	0	0	0	0	0
ENSG00000020256	ZFP64	55734	0	0	26.1203	2.4199	0.7194	0.5493	3.5965	0	2.9734	1.0565	3.1526	7.5506	0.1958	0.0396	4.6104	2.6411	2.8076	4.5212	7.0158	6.8441	1.1788	3.0979	0.2053	2.9308	3.653	2.9371	4.5316	3.7756	2.024	4.7713	1.8535	6.6858	12.9809	2.2861	0	6.8335	0.2045	2.3938	4.5166	0.7227	7.1497	7.2485	2.1082	0.3484	9.9532	7.5673	18.422
ENSG00000020426	MNAT1	4331	0	0	0	16.4025	0	21.5672	3.5983	1.7494	6.3102	2.8924	0.8439	1.1192	1.0407	0.0204	7.2238	7.0279	8.063	6.7731	2.3114	12.5251	7.5075	6.1529	0.3749	0.3739	1.4125	0.2376	1.021	1.8422	7.9671	2.6752	11.5972	0.1812	10.8644	3.4406	0.4763	0.4805	22.6313	2.2787	0.4208	9.9104	9.2425	1.9172	0.5042	15.4805	3.9542	5.7214	0.0742
ENSG00000020577	SAMD4A	23034	0	0	0.0097	0	0	0	0	0.0049	0	0	0	0	0	0	1.2598	0.0279	0	0.1794	0.8757	0.5891	0	0.0311	0.0219	1.5703	0.0156	2.8722	3.6188	0.0814	0.7726	3.4121	1.147	0	0.0556	0.9647	0.017	0.5669	0.1218	0.0061	0.4041	0.0233	0.0035	1.7623	3.5268	0.1755	0.3733	0.938	2.5407
ENSG00000020633	RUNX3	864	0.0273	0	0.014	0	0	0	0	0	0	0	0	0	0	0	0.4975	1.3154	0.0383	0	0.1907	0	0.3216	0	0.0112	0	0	0	0	0	0.2888	0.0065	0.3226	0	0.0106	0	0	0	0	0	0	0	0	0	0.0141	0	0	0	0
ENSG00000020922	MRE11A	4361	0	0	0.0158	6.4917	0.0093	0	20.0586	1.3541	10.2805	6.3713	3.0181	0.1663	7.8923	0.0658	3.9396	4.023	5.7372	6.5086	8.6697	12.0581	7.332	10.987	3.4476	3.4337	7.7437	3.818	12.9644	5.2509	6.4944	2.3965	12.9994	14.3516	5.2937	0.6822	0.0118	6.1737	0.0688	5.4913	0.1242	2.9165	2.2315	1.6089	6.0744	3.5969	6.7308	7.8772	0.0717
ENSG00000021300	PLEKHB1	58473	0	0	0	0	0	0	0	0	0	0.0155	0	0	0	0	2.2264	0.9142	0.0082	1.6832	2.6925	0.1098	0.5896	0.0178	0.027	1.805	2.4793	1.9289	1.1193	1.0511	1.2029	0.4271	1.2251	4.7462	2.3257	0.4919	0.0794	0.0324	5.0654	0.0163	0.0902	0.0072	0.1003	2.6869	0.0422	7.0291	0.0421	5.7298	0.1205
ENSG00000021355	SERPINB1	1992	45.1489	0	0	0.0184	0	1.3643	14.5012	0.3181	1.9217	13.5027	8.2644	61.7674	23.1216	0.0546	3.3271	5.5531	3.0002	15.331	0	0.022	0	11.7554	0.1716	0.0122	5.5174	0.0245	6.4424	0.0103	2.813	0.0169	0.4007	0.0472	0.0772	0.0184	0	0.013	0.0172	0.012	0	9.2054	0	0.0122	9.3507	12.3705	1.1978	7.6766	0.0384
ENSG00000021461	CYP3A43	64816	0	0	0	0	0	0	0	0	0	0	0	0	0	0	0	0	0	0	0	0	0	0	0	0	0	0	0	0	0	0	0	0	0	0	0	0	0	0	0	0	0	0	0	0	0	0	0
ENSG00000021488	SLC7A9	11136	0	0	0	0	0	0	0	0	0	0	0	0	0	0	0	0	0	0	0	0	0	0	0	0	0	0	0	0	0	0	0	0	0	0	0	0	0.0912	0.0313	0.0628	0	0	0	0	0	0	0	0
ENSG00000021574	SPAST	6683	4.965	0	0.3226	23.0249	0	0	3.8108	0.2324	6.4355	6.1188	10.0823	4.9903	11.2692	1.325	16.3406	13.1185	6.318	3.5329	3.4925	9.2494	13.035	2.1402	0.2283	0.205	5.9146	4.214	10.7496	4.6329	11.4749	5.7717	3.3413	1.7179	1.0732	3.6086	0.312	0.2266	0.0208	4.0833	4.7303	8.6747	0.0545	17.715	0.2404	3.4474	5.7341	3.6739	0.0126
ENSG00000021645	NRXN3	9369	0	0	0	0	0	0	0	0	1.3012	0.0486	0.0509	0.0057	0.0041	0.0027	0.8951	0.0622	0.0057	1.0891	0.0359	0.0812	0.1471	0.003	0.0422	0.6538	1.0175	0.9316	0.2045	1.1672	0.4191	5.0199	0.6095	3.4209	1.7252	0.0049	3.131	0.2503	0.003	1.1897	0.0165	0.0265	0.8101	0.0812	1.6861	0.0117	0.3282	1.9794	1.5971
ENSG00000021762	OSBPL5	114879	0	0	0	0	0	0	0	0	0	0	0	0	0	0	0	0.0564	0.1684	0	0	0.0532	0	0	0	0.0354	0	0	0	0	0.2133	0	0.0102	0.0041	0	0.3381	0.0049	0.0057	0.1763	0.0294	0.1666	0.0071	9.932	0	0.448	0	0	0.0227	0
ENSG00000021776	AQR	9716	0.0099	0	0.0023	0.5254	0.2324	15.2998	6.7224	2.495	7.2258	5.841	5.5643	3.9397	6.3631	0.008	3.212	5.7932	5.7453	8.5657	7.9783	7.284	7.1921	3.2545	0.3017	2.8675	5.4836	7.4882	7.5156	4.2582	6.4297	4.3529	8.0292	5.8561	5.377	4.3137	2.3337	10.3862	4.078	6.1771	13.026	4.6952	5.072	9.7695	4.5445	4.337	12.3879	3.0939	1.6839
ENSG00000021826	CPS1	1373	0	0	0	0	0	0	0	0	1.8693	0	0	0	0	0	2.0626	1.3406	0.698	3.3233	0.9474	0.0071	1.7873	0.1114	0.0046	0.5039	3.8098	0.8768	0.3005	1.9232	0.2307	2.9266	2.7071	0.0325	1.2174	3.0301	2.5357	0.0612	0.1114	1.523	0.1173	0	2.8358	0.7103	5.5292	0.6781	2.136	0.0586	0.0067
ENSG00000021852	C8B	732	0	0	0	0	0	0	0	0	0	0	0	0	0	0	0	0	0	0	0	0	0	0	0	0	0	0	0	0	0	0	0	0	0	0	0	0	0	0	0	0	0	0	0	0	0	0	0
ENSG00000022267	FHL1	2273	0	0	0	0	0	0	0	0	8.3088	0.0142	0.0216	0.1012	0	0	9.2601	12.2391	12.17	7.575	15.0664	17.1501	14.6903	15.0582	8.2765	11.8626	10.8964	15.6372	24.2971	8.5325	12.1205	4.0907	15.0549	10.0378	12.0096	14.1418	5.2824	0.7802	7.5522	19.9089	27.4908	18.3285	5.548	2.5256	6.6379	12.5773	17.3496	12.1498	14.5223
ENSG00000022277	RTFDC1	51507	3.3016	32.1146	14.6163	5.2138	0.3233	16.0611	11.7705	0	13.7812	11.7107	2.0911	23.0096	0.7179	17.2808	6.0822	8.226	7.6551	6.2776	8.668	1.0269	9.6649	17.317	17.3329	18.2071	9.2043	3.3224	14.5896	11.8197	6.0439	1.8331	6.2229	6.4205	3.5727	7.3738	2.1935	8.5282	22.1117	7.0458	3.2393	25.9622	1.2896	16.0549	23.1118	20.5362	18.4637	10.8104	10.4259
ENSG00000022355	GABRA1	2554	0	0	0	0	0.0115	0	0	0	0	0	0	0	0	0	0.0095	0.7518	0	0	0	0	0	0	0	0	1.4428	0	0	0.2095	0	0	0.0227	0	2.5291	0	0	0	0.0151	0	0	0	0	0.0429	0	0	0	0	0
ENSG00000022556	NLRP2	55655	39.1307	126.171	393.083	132.804	132.398	126.89	47.9231	50.5541	27.7655	87.6196	222.446	234.644	110.309	159.662	11.2776	54.2984	13.7665	24.1483	33.1397	11.1147	13.2275	0.0186	3.5547	9.302	16.1141	12.348	17.356	18.343	18.4519	10.9593	14.5817	14.8882	24.0561	29.7268	1.4034	19.7808	0.7415	27.1725	1.7118	47.9782	34.6674	0.0312	29.3887	0.3824	27.2028	16.0246	12.2126
ENSG00000022567	SLC45A4	57210	0.0423	13.1429	0	0.7719	3.1949	0	0.1018	0	3.1895	0.0976	0.642	0.1924	0	0	0.0159	0.787	0.1802	2.244	0.2911	0	4.1389	0.0149	0	0.2266	0.4923	0.1571	0.7813	0	0.5268	2.6607	0.5531	0.1534	0.1572	0.0094	0	0.0048	0.0143	0.2759	0.0119	0.033	0	0.1481	0.0395	0.5998	0	0.2983	0.0087
ENSG00000022840	RNF10	9921	3.1508	0	63.1162	3.7546	5.4	18.2779	4.2033	0.0084	8.3417	2.8089	20.4864	2.753	30.3532	14.4966	14.6955	22.1184	11.8943	7.1623	30.0845	21.3585	14.814	16.7037	0.1939	25.7021	14.8535	16.9972	14.6932	24.9101	17.4874	20.4299	12.4715	22.3304	28.58	12.2467	15.1098	21.8599	0.3988	11.9295	1.4098	1.98	20.2141	26.3731	32.9766	17.3649	24.8127	22.495	3.9261
ENSG00000022976	ZNF839	55778	0	0	0	0	0	0.0185	24.3694	0	1.8211	0	0.0231	0	0	0	0.0069	0.0724	4.6065	1.2761	0	0.7404	0.5307	0	0.2213	0	1.4413	2.2809	0.0079	0.5797	0.0123	2.7893	0.7397	0.4585	0	0.0136	0.0149	0.007	0.061	0.1939	16.1784	0	0	0	0	0	1.012	0	2.6176
ENSG00000023041	ZDHHC6	64429	0.1272	0	0	0	0.0955	0	25.5206	22.4707	18.0245	13.8823	1.142	0.3545	30.8113	3.2056	8.5246	6.8903	14.7867	2.9687	23.3503	7.7661	6.3729	11.6443	0.0861	1.1314	19.5201	4.0686	4.2624	8.202	10.8009	6.5503	10.3662	0.8293	22.7447	15.7233	8.0747	3.3908	0.0468	4.7382	0.1184	9.6474	2.1438	8.4455	1.4513	12.9424	2.5007	13.587	12.3757
ENSG00000023171	GRAMD1B	57476	0	0	0	0	0	0.0064	0	0	0.0251	0	0	0	0	0	0.3356	0.0022	2.1284	0.0894	0.0039	0.7193	0	0.1212	0.0082	0.2145	0	0.2353	0.8367	0.9671	0.6436	0.0964	0.2775	0.1774	0.0069	0.4289	0.0164	0	0	0.0496	0.0287	7.1297	4.0951	0.0345	0.0047	0.4521	0.0122	0.0778	0
ENSG00000023191	RNH1	6050	0	51.0731	0.0083	0	14.5101	6.6425	0.011	12.8643	3.1847	10.3125	12.0092	7.6075	5.0306	0.5654	11.0625	1.1486	3.9227	3.8817	4.1413	5.4236	2.1304	2.4199	17.4029	3.1834	2.9929	6.8898	6.0039	3.8456	5.6426	5.0063	0.894	5.4725	6.8366	3.7769	0.1177	0.1001	86.7011	14.326	9.8219	12.8163	1.9797	2.1458	7.4395	11.0161	12.1369	2.8114	0.0358
ENSG00000023228	NDUFS1	4719	0.0094	79.7286	2.1544	0.5095	19.3604	0.6448	16.2832	1.7878	5.0204	7.8408	14.6101	2.9491	21.9971	3.2018	3.7963	5.6173	5.908	3.9928	8.1659	6.4267	9.4983	21.1928	0.4317	2.7831	9.158	5.6106	7.3203	8.1339	8.8739	5.0205	5.9286	5.5368	8.9587	7.964	7.9212	8.164	0.0449	3.5745	0.2444	4.0699	5.3637	6.6461	4.942	10.7618	18.3342	6.2976	3.9043
ENSG00000023287	RB1CC1	9821	22.5311	0	0.0081	21.4208	0.0098	24.1333	2.8938	13.6624	7.7836	28.5047	37.2459	13.5602	12.3042	0.0131	9.1083	4.2294	2.2195	11.1034	17.8631	5.1141	12.9027	12.3123	0.1461	6.3262	10.3307	6.5911	18.064	7.4495	2.2751	2.6944	10.708	7.4501	4.5916	18.3313	3.9843	6.7734	12.0184	7.1311	1.3739	11.0861	0.0412	6.9772	2.8557	4.2198	13.8608	2.2975	1.5146
ENSG00000023318	ERP44	23071	44.4581	0	0	0.0234	0	7.3688	30.735	1.465	2.9642	23.0189	17.2054	10.8889	13.2734	0.7612	5.332	7.4138	11.5913	19.0706	7.9461	11.5189	15.6271	8.7922	0.0748	4.0563	7.9873	2.2413	5.4533	9.1386	11.7241	7.623	18.4892	4.519	37.3332	8.0457	2.356	10.1967	0.0854	22.7556	0.2311	6.3396	27.8618	5.3873	9.253	17.4068	0.7734	7.1405	0.0941
ENSG00000023330	ALAS1	211	70.9662	0	233.901	0.0879	0.0896	0	146.017	0	20.9789	4.9733	1.1355	16.1936	1.598	0.1392	3.2107	20.5844	11.6105	16.9097	16.4571	10.6185	7.8289	22.7469	0.1002	12.2032	17.8632	2.6062	19.6346	10.4491	15.0711	21.2231	18.5216	12.485	21.8111	13.82	7.0233	3.0327	43.2521	5.6228	45.9057	30.0529	20.796	17.7418	5.1688	8.6973	22.9368	10.4047	40.0133
ENSG00000023445	BIRC3	330	0	0	0	0	0	0	12.4518	0	0	0	0.0116	0	0	0	0	0	0	0	0	0	0	0	0	0	0	0	0	0.0097	0	0.3092	0.0054	0.0044	0.0058	0	0	0.4605	0	0.005	0	0	0	0	0	0	0	0.0186	0
ENSG00000023516	AKAP11	11215	0	0	0	23.035	1.6572	0	0.0085	0.531	4.4753	4.1157	0.1242	1.7482	0.107	1.8584	5.2746	7.9469	6.6099	7.243	3.3376	0.7904	3.7914	1.3179	0.0088	4.5509	3.3636	1.5462	6.1684	2.675	1.6265	4.5508	1.859	0.696	1.199	0.0953	2.7643	3.0823	0.0425	3.2675	0.1258	0.1716	0.0695	0.4525	1.8795	0.5308	9.0472	0.0295	0.0198
ENSG00000023572	GLRX2	51022	0	63.4545	0.0433	0	0	0	0	0	0.4396	16.4363	1.6973	28.7519	27.4448	0	0.9134	5.2393	3.3813	5.9431	0	3.536	3.1817	7.3919	0.2594	14.8379	5.0053	0.3109	7.026	9.7651	3.0118	8.3081	3.7923	0.2931	7.044	10.7977	0	3.2057	80.6739	15.0412	0.1648	0.1229	2.5432	10.5803	15.0571	5.7506	3.1553	22.054	0.0989
ENSG00000023608	SNAPC1	6617	0	0	0	0	0.0191	0	40.095	8.1289	3.8757	0.989	1.5126	9.2168	0	0	3.8155	4.5546	9.45	2.7241	2.0202	5.5224	3.4141	6.8234	7.2961	5.9146	6.6768	2.3173	7.6561	3.0707	0.9587	0.8949	16.8653	0.496	12.2838	0.3257	8.0982	2.1698	0.0605	2.2745	0.1346	0.0199	5.1067	0.5402	8.6731	2.6678	6.0468	10.0077	0
ENSG00000023697	DERA	51071	0	0	71.3407	59.8691	31.7037	0.9815	49.1931	59.4103	0.3776	24.5341	2.8932	22.8741	32.9286	1.6493	3.0793	0.6905	6.7908	2.155	5.1321	8.582	8.1974	5.904	0.2192	2.911	12.9589	23.3451	14.3099	8.2327	8.72	8.9894	7.6499	1.7022	0.101	0	11.5806	6.2955	0.0435	8.4973	0.1695	1.8535	0.0653	3.1845	6.8893	12.9014	0.528	13.4137	3.4332
ENSG00000023734	STRAP	11171	13.5855	44.9073	224.19	102.605	66.9099	66.5572	77.8993	156.259	123.537	147.986	113.482	171.282	89.6956	82.5018	124.21	136.427	178.746	157.234	215.351	143.611	219.164	153.65	65.945	24.9074	219.815	160.768	187.814	170.319	160.376	180.886	147.247	136.062	348.101	191.973	86.0391	192.25	32.1376	300.13	17.5378	168.4	210.624	142.175	142.486	236.712	132.357	157.422	4.3594
ENSG00000023839	ABCC2	1244	1.5512	0	0.0208	5.1491	0	0	0.363	1.0209	1.0198	0	0.0431	0.2355	0	0.011	0	0.0338	0.644	0.0062	0.0178	1.9879	2.4626	0	0.009	0	0	1.106	0.2338	0.3667	0.0124	0.0545	0.6006	0	0	1.014	0	0.0072	0	0	0.0176	0	0	0	0	0	0	0.1293	1.566
ENSG00000023892	DEF6	50619	0	0	0	0	0	0	0	0	0	0.6974	0	0	0	0	1.7552	0.014	0	0	7.0592	0.0164	1.2086	0	0	4.2497	0	0	0	0.2833	1.4442	0	0.136	3.9651	6.6471	0.7014	0.017	0	10.0976	0	0	0.1141	2.5957	0.0139	0	0	3.1413	0	0
ENSG00000023902	PLEKHO1	51177	0	0	0	0.0103	0	0	0	0	0.769	0.2965	1.355	0.1054	0	0	1.2952	0.0293	6.6421	3.5583	5.212	0.1633	1.7156	10.3585	13.8088	5.3419	2.0828	6.0908	0.1557	2.2214	2.9344	25.0917	1.9882	0.0369	3.3829	5.5234	1.9429	10.4001	0.7904	1.01	21.9507	5.023	11.2758	8.4604	7.8533	7.9257	3.0605	1.9767	3.081
ENSG00000023909	GCLM	2730	4.587	0	0.0072	36.3153	10.391	13.7378	2.6524	1.0559	0.069	3.9213	17.6088	10.3241	55.76	4.5245	9.0915	11.6632	13.0551	13.0162	9.8527	0.1832	9.6476	0.6749	2.4502	6.1898	6.7907	4.5661	13.7225	1.876	6.0313	13.7771	3.5837	1.2987	3.1635	9.0661	3.7682	14.5349	23.6253	8.4339	0.5403	25.0168	0.0582	5.7597	1.6554	5.5046	6.2313	8.0945	0.0577
ENSG00000024048	UBR2	23304	0.016	0	15.0506	13.623	28.5333	0.0501	18.554	11.9105	1.0808	3.1236	0.4381	2.227	4.0704	0.0197	3.1583	1.0858	2.9461	2.8549	3.6785	5.5598	1.9345	4.1029	4.9533	2.564	0.9638	0.6484	2.3634	3.545	0.9182	2.81	5.4786	4.0671	1.2534	9.1027	1.8138	0.0601	0.068	0.0384	30.8628	2.19	0.2073	3.4986	0.2604	0.6349	8.7877	2.8106	0.03
ENSG00000024422	EHD2	30846	0.0353	0	0	0	0	0	0	0	0.9896	0	0	0	0	0	2.3528	1.5195	4.3603	0.1745	4.0456	1.3815	2.4462	0.0115	0.0084	0.0232	6.6561	0.2141	0.5016	1.3953	2.2413	0.0981	4.29	5.4687	1.4042	1.8165	0.0651	6.6669	0.1687	11.3737	0.1452	0.0427	0.0669	1.0936	0.1462	0.7392	0.244	0.2989	0
ENSG00000024526	DEPDC1	55635	0	0	0	4.4521	0.0241	0	0	0.389	10.8212	0.5628	4.4809	39.8285	8.1292	0.0092	13.7449	6.6259	4.5953	4.2729	4.4604	0.3826	1.0013	1.566	0.0381	0.0507	3.4351	5.3237	5.542	2.7306	4.6633	3.9894	7.1191	5.1976	21.2761	0.2493	0.0247	14.3633	0.0436	4.2982	0.0412	0.023	3.9595	1.6791	1.1686	3.5355	5.3922	7.9062	0.4719
ENSG00000024862	CCDC28A	25901	0	0	0	0.0413	54.0534	47.1038	0	0	4.9507	7.306	0.8136	0.0323	4.231	0.1767	35.0822	11.2007	15.4186	14.541	0.7379	7.1946	9.0192	13.0988	20.1436	0.6248	5.1194	7.3163	6.4471	10.5164	8.938	4.8853	6.2423	0.4729	2.7137	31.6939	7.1178	2.6453	0.1423	5.1542	0.3991	0.557	5.9588	38.7308	4.306	13.0869	1.9974	10.2916	0.1369
ENSG00000025039	RRAGD	58528	0	0	0	0.0129	0	0	0	0	11.4004	0.029	0.3266	0	0	0	3.6017	0.3107	5.5797	0.9271	2.1156	4.9121	1.0789	8.3375	0.2964	0.8704	3.0614	0.9784	3.0025	3.3444	3.0513	0.2007	4.6568	2.4662	0.5507	3.8932	10.2092	0.5726	0.0186	0.3963	0	0.0563	0.7567	3.8146	0.0233	0.3241	3.8782	2.4001	0.0583
ENSG00000025156	HSF2	3298	0.5114	0	0.0185	0	0	0.0335	0	0	1.4868	1.8999	0.0472	0.0505	2.0078	2.2374	4.7385	0.5554	0	1.3396	0	4.6531	3.7477	0.0172	0	0	0.426	2.0334	9.2308	3.5888	9.8662	16.1455	2.0414	2.1377	4.2445	6.686	0.0269	1.5099	58.3783	11.1018	5.3033	0.0155	0.0174	2.4063	35.8571	5.9069	2.2746	1.8177	0.0859
ENSG00000025293	PHF20	51230	6.9013	0	0.3022	0.586	0.7508	15.6005	25.9413	0.6297	28.0451	2.5042	7.0603	6.5307	10.5146	0.5094	17.0186	9.0317	23.0513	8.8724	16.6965	13.2763	10.8883	7.5387	18.4266	13.115	22.0853	30.3682	14.6047	21.4254	8.4862	5.1447	11.3421	14.3282	7.5574	23.89	24.7601	3.306	10.5546	20.7573	2.7884	36.531	0.8745	14.9506	17.7514	25.9268	54.5756	7.5693	3.6047
ENSG00000025423	HSD17B6	8630	0	0	0	0.0211	0	0	0	0	0.0365	0	0.026	0	0	0	3.0323	0.2792	0.4816	0	3.2527	0	6.2103	8.2594	0.1155	0.4061	0.5129	0.0208	0	2.2938	0	8.3998	3.2522	0.1758	0	4.0256	0.3989	0.0386	0.0404	2.9662	0.2547	2.2063	3.2295	0.2572	0.1473	4.6072	18.4921	0.018	0.0331
ENSG00000025434	NR1H3	10062	0	0	0	0	0	0	17.3994	0	2.6709	0.1439	0.4374	4.7717	3.9684	0.0102	1.5359	0.0553	3.4734	0.297	0.2389	0.5336	2.8804	3.8931	31.7528	0.3057	4.688	0.8641	3.2395	0.396	0.0272	0.0176	1.7264	6.2063	4.0776	0.4063	15.0673	0.3915	0.2229	0.2297	0.2938	18.9832	2.6296	6.6514	0	1.0071	0.223	4.1528	24.5869
ENSG00000025708	TYMP	1890	0	0	0	0	0	0	0	0	0	0	0	0	0	0	0	0.0103	0.1009	0	0	0	0	0	0	0	0	0	0	0	0.378	0.0267	0	0	0.0353	0	0.0262	0	0.0271	0.0104	0	0	0	0	0	2.3108	0	0	0
ENSG00000025770	NCAPH2	29781	0.2775	0	31.8488	3.7534	55.1525	0	0	0.0761	1.2638	13.9476	4.887	0.4176	46.3791	46.7458	11.4937	10.4697	10.279	5.3282	3.9967	22.3677	4.5467	17.0665	20.119	20.6685	8.4393	7.4081	18.3272	7.5334	9.436	10.6743	8.6073	14.5581	3.5444	6.6318	13.3305	0.5619	34.918	12.1379	2.1797	72.457	18.5868	30.5475	77.6033	17.3988	12.4119	10.0745	13.9306
ENSG00000025772	TOMM34	10953	0	0	0.0307	14.0845	0.0321	53.6213	0.3789	0.0392	22.7132	10.9334	4.1525	22.1564	2.1227	0.053	7.4964	3.1028	5.8325	37.1053	5.6965	0.4084	12.7766	12.3428	0.0739	3.6246	4.8335	17.7034	9.9693	9.8641	10.4073	24.3709	14.9384	14.7031	14.1928	5.0318	3.368	0.7772	12.579	0.9527	7.2379	50.9077	2.8965	11.0113	62.8116	3.6669	27.5128	7.531	4.0102
ENSG00000025796	SEC63	11231	52.617	18.1701	0	26.8599	75.272	34.7665	111.39	8.0986	24.1132	46.1444	39.8888	61.5613	33.9851	25.4358	20.6307	19.0293	9.7646	17.8371	19.2235	21.0862	7.5073	11.8536	0.1549	4.0495	16.2177	36.0658	22.6142	9.6713	12.6914	20.959	25.4338	9.6233	33.7263	25.9441	17.2396	15.074	0.4107	15.5364	3.0884	14.2813	17.7702	4.5133	13.5664	30.4936	14.8278	19.1523	3.1364
ENSG00000025800	KPNA6	23633	22.3676	6.6637	16.1059	9.2195	4.026	34.745	6.866	0.021	82.5263	31.8325	19.7068	19.8013	45.3285	17.7236	41.462	82.369	52.8334	54.3925	63.0109	47.1202	60.0708	54.3139	22.4593	38.4577	27.2155	70.8495	87.7003	31.5815	50.4878	31.8173	51.7731	84.1145	52.9956	49.0212	35.7747	21.1445	2.6166	37.1162	46.9702	76.889	50.228	93.8594	84.2215	58.8038	79.8184	56.7704	0.384
ENSG00000026025	VIM	7431	0	0	13.6579	11.4256	0	0	0	0	13.728	0	0	0	0	0	37.8352	20.3576	7.1202	38.7663	19.4645	1.409	12.6928	131.311	21.5905	92.1731	30.0297	37.2788	73.1508	34.3528	56.8011	2.3247	125.531	10.1929	18.7671	127.624	31.15	0.9241	2.062	35.987	49.1772	8.288	9.4696	122.197	1.9687	63.2046	6.8154	43.1122	24.8787
ENSG00000026036	RTEL1-TNFRSF6B	NA	0	0	0	0	0	0	0.006	0	0	0	0	0.0296	0	0	0	0.0299	0.0038	0	0	0.0053	0.0231	0	0	0	0	0	0	0	0	0	0.0159	0.0082	0.0229	0	0	0	0	0	0.0484	0	0	0	0	0	0.009	0.0079	0
ENSG00000026103	FAS	355	0	0	0	0	0	0	0	0	0.0409	0	0	0	0	0	0	0	0	0	0	0	0	0	0.0143	0	0.885	0.4983	0	0.0691	0.0113	0.0274	8.0005	0.1221	0.0238	0.0073	0	0	0	0	0.0221	0	0	0	0.0304	7.1488	3.8458	0.0727	0
ENSG00000026297	RNASET2	8635	8.5451	32.7381	0	2.3518	0.5056	6.1622	0.1205	0.2774	0.4266	0.5318	0.8405	6.4564	0.0743	11.0183	1.2823	0.9747	0.0286	0.3646	0.0385	0.4963	0.0404	0.0044	1.2742	0.2432	1.4071	2.0766	0.7229	1.206	0.3164	0.428	0.8043	0.9611	1.0643	2.7396	1.1446	0.1497	0.0283	1.061	0.8642	2.4871	5.3486	0.4398	0.0234	0.9761	0.5625	0.4681	0
ENSG00000026508	CD44	960	0	0	0	0.6541	0	0	0	8.1829	1.1854	0.2849	1.1789	0.103	0.7829	0.0041	1.9934	0.1647	0.5347	0.637	0.1691	0.2551	1.3505	0.7846	0.0137	0.9509	1.3525	2.9389	1.1758	1.9215	2.178	5.5563	5.0147	1.1407	2.3822	4.1114	0.0142	0.0247	1.4652	0.6377	0.0125	0.005	4.9133	2.5604	4.6586	4.3978	0.0233	5.0797	1.3832
ENSG00000026559	KCNG1	3755	0	0	0	0.0198	0	0	0	0	0	0	0	0	0	0	0	0	0	0	0.1252	0	0	0	0	0.0097	0	0.5568	0	0	2.3019	0.0089	0.021	0.1969	0.0062	0	0	0	0.0134	0.0081	0	0	0.0226	5.0634	0.8585	0.1087	0	0	0
ENSG00000026652	AGPAT4	56895	0	0	0	0.0081	0	0	0	0	1.6776	0.0476	0.0725	0	0	0	1.0218	3.016	0.232	0.1824	0.5587	2.7379	0.6239	0.0069	0.0129	5.9178	0.658	0.0268	2.5111	2.405	0.3056	2.314	1.9873	0.6561	2.4045	0.0703	5.0009	0.1643	0.1066	3.9908	2.2106	0.0152	1.0524	4.0377	0.1128	0.1275	9.03	5.0312	0.0048
ENSG00000026751	SLAMF7	57823	0.0213	0	0	0	0	0	0	0	0	0	0	0	0	0	0	0	0	0	0	0	0	0.0075	0	0	0	0	0	0	0	0	0	0	0	0	0	0	0	0	0	0	0	0	0	0	0	0	0
ENSG00000026950	BTN3A1	11119	0	0	0	0	0	0	0	0.0699	0	0	0	0	0	0	0	0	0	0	0	0	0	0.3521	0	0	0	0	0	0.0146	0.24	0.0795	0.0954	0.1573	0.0523	0	0.0118	0.0241	0.0397	0.0158	0.013	0.0741	0	0	0.0087	0	0	0.0932	0.0112
ENSG00000027001	MIPEP	4285	9.0931	0	0	0	0	87.0714	0	0	2.8487	1.7201	1.3182	7.6576	0.1299	2.1189	15.5525	6.1239	2.6383	4.5732	13.1953	1.3421	11.064	6.149	0.0236	6.7436	2.4831	5.0723	3.2785	5.56	6.8504	1.99	3.3304	1.3875	7.9096	2.3919	0.5422	1.3733	0.1268	25.008	0.256	0.0136	3.5105	14.5966	1.6745	4.3117	0.9721	0.3906	0
ENSG00000027075	PRKCH	5583	0	0	0	0	0	0	0	0	0	0	0	0	0	0	0.01	0.2441	0.7312	0.0054	3.9351	0.0144	0.0113	0.0046	0	0.0052	0	1.0074	0.5005	0.4871	0.2702	2.1235	0.3254	5.7243	0.7597	0.0052	0.4507	0	0	0	0.0308	0.1871	0.0078	1.6728	0.8516	0.0038	1.292	1.1095	0
ENSG00000027644	INSRR	3645	0	0	0	0	0	0	0	0	0	0	0	0	0	0	0.3264	0	0	0	0.0649	0	0	0	0	0	0	0	0	0	0	0	0	0	0	0	0	0	0	0	0	0	0	0	0	0	0	0	0
ENSG00000027697	IFNGR1	3459	119.954	0	0.0224	1.211	0	3.9572	62.1196	3.8982	29.8053	0.6784	5.2946	0.1458	5.0538	0.6226	11.7288	6.6601	13.1357	7.5511	24.2281	17.2697	5.6848	0.0152	0.0228	7.9519	13.0229	12.7314	8.0726	8.1869	12.5653	22.5167	20.3185	16.1367	0.8259	11.8909	12.365	0.1063	0.056	0.074	0.0483	5.5475	0.0739	0.5556	23.3815	4.7644	27.2166	13.6303	0.0908
ENSG00000027847	B4GALT7	11285	0	0	0	0	0	0	0	0	0.3562	0.4606	1.4391	3.6967	0.6688	0.0433	3.4224	0.2594	1.0423	2.5816	3.3384	1.7967	0.477	0.0157	27.9731	1.3524	2.4811	0.1029	4.6306	2.7614	5.9339	0.5174	3.1668	3.8023	4.0531	0.5493	6.5031	12.1641	0.0624	0.2316	0.1043	0.1587	0.0099	6.4928	0.0345	0.4758	0.0177	0	0.061
ENSG00000027869	SH2D2A	9047	0	0	0	0	0	0	0	0	0.7588	0	0	0	0	0	0	0	0	0.0735	0.0268	0	0.0266	0	0	0	0	0.329	0	0	0.1957	0.0632	0.137	0	0.0187	0	0	0	0	0	0	0	0	0	0.4374	0	2.3855	0.5245	0.2505
ENSG00000028116	VRK2	7444	4.3262	0	0	18.8369	41.3531	2.9533	15.7588	0.4124	2.5114	4.219	6.7683	3.2147	21.49	18.05	9.4829	5.0748	3.1068	5.4551	10.8658	4.7183	3.9137	4.4443	0.0441	0.0403	5.8651	7.632	3.8228	7.4554	6.0405	5.9957	7.9657	4.9763	15.3997	11.4109	1.0152	13.6949	0.1214	4.7399	3.2087	0.2179	6.1898	0.3355	2.0732	3.3113	1.2539	2.0146	7.6121
ENSG00000028137	TNFRSF1B	7133	0	0	0	0	0	0	0.1396	0	0	0	0	0	0	0.025	0	0	0	0	0	0	0	0	0	0	0	0	0	0	0	0	0	0	0	0	0	0	0.0465	0	0.0589	0	0	0	0	0	0	0.035	0
ENSG00000028203	VEZT	55591	1.1925	0	0	3.5597	31.1052	2.9362	4.8409	52.0213	7.3328	3.2049	27.4611	8.707	19.0893	0.0038	6.4079	6.5867	11.3698	8.6235	7.455	8.5591	6.3281	5.1833	0.2543	4.9994	2.4251	14.3984	10.6357	4.1081	4.4999	3.2503	4.4994	12.5772	9.0612	3.4077	0.0422	11.2944	0.2118	5.4032	7.1446	6.8478	6.2067	8.4626	8.4275	11.1701	2.1249	11.5299	0.0892
ENSG00000028277	POU2F2	5452	0	0	0	0	0	0	0	0	0.0171	0.2038	1.5303	0.0764	0	0	2.9447	2.3576	0	0.5209	1.0036	0.2561	3.1243	0	0.0231	3.9687	0.9416	0.0486	0	0.0791	0.271	2.9022	0.069	9.5415	0.0109	0.2094	0.0061	0.3111	0.0197	0	0.0517	0.1799	0.0156	0.0101	1.7421	0.0803	6.5759	1.6366	1.8445
ENSG00000028310	BRD9	65980	0	0	0	0	0	0	0.0071	0	0.399	0.7576	4.8792	0.1697	0.1817	0.123	0.9253	2.8489	1.3207	1.4464	1.507	0.1449	1.2316	0.8161	8.0221	2.6808	1.0759	2.7276	1.5814	2.2077	2.0651	5.7669	1.4735	3.2472	0.457	1.5915	8.0844	2.0719	0.0768	3.2073	17.8978	5.2654	0.4166	4.7238	7.8968	0.8184	1.3253	5.1639	8.989
ENSG00000028528	SNX1	6642	0	0	0	1.4535	0	3.8316	0	0	1.9631	0.2966	3.0559	0.0709	0	0.0051	2.2952	5.3693	3.5516	0.7601	3.5304	5.9359	3.8617	7.3617	5.5854	2.4143	2.9346	1.1375	4.0345	4.2664	4.1161	2.8077	3.1606	2.2523	1.9489	0.8215	0.0164	0.0859	0.0867	4.5164	0.1664	2.7291	2.9479	1.7654	0.0201	1.7407	1.2069	2.9537	2.936
ENSG00000028839	TBPL1	9519	1.7821	0	2.979	39.2443	0.8755	0	9.335	0	13.293	13.5784	7.1484	26.424	4.4124	0.053	21.4976	17.1321	11.8514	18.5514	14.2017	21.5741	24.5829	11.6526	0.6303	5.1354	13.216	9.2757	3.053	7.9723	13.8762	1.7216	14.2024	3.6675	11.3025	15.4318	0.5521	20.3541	2.1716	20.6183	0.5263	1.1791	18.4867	7.1962	9.1978	24.0969	1.1408	11.6668	0.5179
ENSG00000029153	ARNTL2	56938	0.0217	0	0	0	0	0	0	0	0.1792	7.34	0.1375	0.2503	0.0588	0	0.7222	0.6248	2.8231	0.5379	3.9327	1.2924	3.1561	2.3905	0.0364	0.2381	3.3547	0.3432	1.8823	1.3037	1.6342	2.7552	2.6472	2.6311	3.3862	0.7844	0.5985	0.4405	0.0093	0.0371	0.0101	1.0232	0.0076	6.4848	0.1095	3.6956	5.0433	10.4822	0.0434
ENSG00000029363	BCLAF1	9774	0	1.5115	2.5287	2.5137	31.7642	10.3619	20.6288	4.2958	14.0344	6.0357	3.3774	7.8484	15.7272	5.7396	4.6742	14.0588	16.7255	20.082	17.0328	14.0197	17.0601	13.8078	10.1654	7.0672	21.6775	10.1585	27.9345	14.698	17.7962	18.8367	18.2427	7.6298	14.8529	38.7748	16.2376	16.5024	32.2896	15.7907	5.2148	11.3638	7.0555	7.1675	5.0048	11.6483	11.5634	10.7355	1.587
ENSG00000029364	SLC39A9	55334	0	0.0143	0	3.4711	2.8171	22.9801	56.4696	0	5.0099	5.2316	19.841	4.6366	9.0171	15.7611	1.4311	5.2216	4.8851	3.0871	5.2978	7.5134	2.544	10.9084	0.11	5.1742	3.4023	4.2405	1.3186	3.1849	6.212	2.6853	10.3095	1.2019	8.4922	3.1846	6.4301	6.8577	0.0355	3.4336	0.3827	21.16	1.8606	13.5585	0.0414	1.81	8.9276	3.9013	0.0459
ENSG00000029534	ANK1	286	0	0	0	0	0	0	0	0	0.1171	0	0	0.0583	0	0	0	0.0068	0	0	0	0	0	0.0539	0.0045	0	0	0	0	0.0203	0	0	0.0246	0.0604	0	0	0.0029	0.0032	0	0.1064	0	0.0037	0	0.0037	0.0053	0	2.6451	0.0057	0
ENSG00000029559	IBSP	3381	0	0	0	0	0	0	0	0	0	0	0	0	0	0	0	0	0	0	0	0	0	0	0	0	0	0	0	0	0	0	0	0	0	0	0	0	0	0	0	0	0	0	0	0	0	0	0
ENSG00000029639	TFB1M	51106	0	0	106.073	20.1561	0.7474	2.6357	0.2434	57.8194	27.1128	14.8876	19.8047	1.1556	7.6461	4.7094	14.7302	19.7846	17.7271	16.3886	11.288	9.6942	7.6407	8.8175	0.3729	2.1866	12.3465	15.4136	9.9024	9.2556	7.0338	0.3403	12.4812	8.0136	18.1209	13.1709	15.3986	0.2629	0.3845	0.5009	5.0385	23.9151	27.8329	49.8184	16.1264	29.816	3.6335	9.8378	32.3075
ENSG00000029725	RABEP1	9135	0	67.0358	0.0086	14.7467	0	0	2.6443	7.8485	3.0431	13.3445	1.5463	0.2733	6.4477	12.7693	3.0212	6.1925	10.3613	5.094	9.2859	5.8069	6.9023	5.2965	0.0716	2.9223	4.5636	9.2284	5.5834	5.592	9.1737	2.592	3.3651	4.2494	8.8527	9.095	2.2078	12.2827	0.1662	1.5157	26.546	1.0136	0.1646	8.6577	4.4135	6.1205	9.9004	5.5479	1.2692
ENSG00000029993	HMGB3	3149	46.2003	303.832	92.7229	318.565	48.073	90.33	77.0009	183.932	38.3314	24.1022	18.909	50.8258	46.5833	25.8961	43.6143	86.0017	47.0638	28.8246	33.4165	32.3012	41.8144	62.0164	34.3356	25.1032	36.2037	42.156	33.5313	46.2858	44.8711	45.6473	49.0598	23.6848	42.9938	24.7476	65.3017	24.7337	38.6698	68.427	111.415	68.1125	65.7136	61.2429	66.3051	56.6187	53.5293	66.868	40.6621
ENSG00000030066	NUP160	23279	1.6934	54.5479	99.5841	2.9462	19.2717	16.6718	7.0663	0	8.706	10.9179	6.3852	13.2254	27.0964	8.9316	6.052	13.3545	10.9794	7.4696	12.3128	8.0687	14.9312	14.568	2.2531	10.4547	11.8013	7.5877	7.6807	7.0008	13.3096	9.1166	5.8346	1.5206	3.5728	8.843	6.7142	6.4523	0.0712	5.8604	17.2652	12.2244	8.6187	10.862	7.3302	11.105	21.7565	19.2686	0.0554
ENSG00000030110	BAK1	578	29.0867	976.098	13.2551	0	104.892	0	0.8878	170.243	19.8705	4.893	12.9961	1.4079	2.1756	10.7688	16.191	15.9917	7.6929	6.194	0	4.2077	14.994	23.6053	52.4746	6.4515	5.2573	8.6705	1.4661	4.1312	14.0701	5.3332	6.143	14.7548	1.9481	20.4035	0.5222	4.4607	0	8.502	42.7021	23.4722	35.1508	23.9206	3.1764	4.1438	9.7694	4.0171	0.0344
ENSG00000030304	MUSK	4593	0	0	0	0	0	0	0	0	0	0	0	0	0	0	0	0	0	0	0	0	0	0	0	0	0	0	0	0.0049	0	0	0	0	0	0	0	0	0	0	0	0	0	0	0	0	0	0	0
ENSG00000030419	IKZF2	22807	0	0	0	0	0	0	3.4698	0	0	0	0	0	0	0	0	0	0	0.0536	0	0	0	0	0	0	0.5966	0.0493	0.5626	0.1478	0.0024	0	0.25	0	0.0154	0	0.0035	0	0	0.6399	9.0195	0	0	0.5028	0.0167	0	0.0054	0.7544	1.4548
ENSG00000030582	GRN	2896	31.1654	0	0	0.0174	0.6528	33.9348	6.8888	8.5228	10.4137	6.3615	7.3257	1.7413	13.3535	37.2104	8.4194	24.4775	26.0877	14.5829	9.9229	15.5091	17.5648	28.3683	51.4799	22.4081	25.7779	36.136	12.4343	24.8896	17.0942	23.6911	24.6436	41.373	48.0649	18.5107	24.9797	7.6422	1.3784	26.4145	0.6193	49.4319	26.3295	38.5783	52.418	31.7549	39.2369	12.1278	29.3704
ENSG00000031003	FAM13B	51306	0.0898	0	0	0	3.65	0	1.535	0	0.1109	1.8723	3.6134	2.125	0.2226	0.032	3.7679	0.9627	3.0713	2.2932	12.2146	5.0718	5.25	2.2827	0.0331	0.0176	1.0457	3.2571	3.4982	4.7538	1.7413	0.9546	7.3272	3.8572	3.8891	4.4316	0.0357	0.0331	1.1942	0.4328	0.0238	10.3224	0.0574	0.3913	12.5514	0.6086	2.4612	2.8801	0.0602
ENSG00000031081	ARHGAP31	57514	0	0	0	0	0	0	0	0	0	0.0097	0	0	0.0425	0	0.5893	0	0	0	0	0	0	0.7942	0.0039	0	0	0	0.1185	0.0039	0	0	0	1.492	0.0066	0.0072	2.213	0	0	0.0105	0	0.0033	3.473	0	0	0.0678	0	0	0
ENSG00000031691	CENPQ	55166	0	0	141.45	0	0.1523	0	5.7408	0.0393	13.0086	8.1962	1.7068	22.8203	16.2989	0.6782	26.0358	9.3306	11.4106	10.4069	6.634	11.9139	13.3112	18.6966	0.2891	2.0125	1.3899	14.4484	19.034	7.45	11.117	9.0002	15.0314	15.525	0.2406	20.2429	2.848	11.8749	5.0831	10.5114	0.8429	2.772	2.3032	2.2568	8.6224	5.5629	14.5933	6.4992	0.128
ENSG00000031698	SARS	6301	1.1528	92.3965	115.206	158.509	31.0516	70.7559	70.0803	81.8604	13.1606	13.7839	13.7134	24.057	6.2731	98.0486	17.3152	33.1252	10.1803	13.7355	11.7105	7.3529	17.3305	15.366	38.2431	43.5769	20.543	40.7646	44.4829	35.6388	22.5705	27.4124	31.2581	17.9085	15.4356	53.8715	16.2976	9.8939	15.7327	23.2747	22.5336	29.3682	22.9055	15.1994	142.812	106.625	16.6254	12.475	40.3254
ENSG00000031823	RANBP3	8498	0.0645	2.5499	0.0044	0.1838	0	0	0	0	3.7882	0.191	0.0494	0.4135	5.7245	0	3.3933	0.3129	3.4657	3.6149	5.2243	1.1953	1.1416	13.0238	1.0851	7.4025	3.4295	2.7704	6.3963	1.5946	2.6692	10.5199	2.2298	0.7273	4.8569	4.2142	7.0416	5.9038	21.3552	6.5467	0.3679	1.8628	2.4178	2.2348	6.4799	5.5064	2.0318	7.8484	0.3568
ENSG00000032219	ARID4A	5926	3.6272	0	0	0	0	0	0.1577	9.936	0.0548	7.0634	7.3505	0.8436	0.3902	0.0211	0.1837	3.6299	7.2444	7.1126	5.225	0.3626	9.3594	0.0214	6.9121	3.1778	1.4899	4.1885	11.0384	6.2691	3.1384	3.9756	6.6673	3.2152	8.1827	13.266	10.319	0.1537	83.0795	5.2086	2.2939	6.5164	0.5714	2.2751	8.7626	4.4226	6.9273	0.2597	0.0398
ENSG00000032389	TSSC1	7260	0	0	47.0216	0.0671	0	4.1162	2.9654	0.38	0.5542	9.864	21.9633	2.2055	0.1739	0.1519	2.5983	5.7086	5.8327	5.9653	2.5876	6.3519	6.0665	2.1839	20.2962	18.6473	6.1479	8.4648	3.2868	5.3722	1.8723	4.9679	3.3374	5.8356	0.9954	7.2352	0.009	9.6132	0.2915	1.3976	0.7338	13.3974	0.065	14.0444	5.5329	4.72	7.0973	2.0878	17.2021
ENSG00000032444	PNPLA6	10908	5.8795	0	0	0	0	0	0	0	1.1134	1.2794	0.5856	0.0523	0.3665	0.0056	0.4773	2.6828	0.463	0.0268	0.4138	3.1113	0.7781	0	0.0257	8.543	1.4838	0.6507	1.2119	1.0092	1.4694	0.9453	1.5714	2.585	0.1228	0.6551	1.0934	0.0117	0.3601	0.349	9.38	0.0293	0.0766	8.039	0.023	2.4777	2.4995	1.3122	4.6639
ENSG00000032742	IFT88	8100	65.504	0	0.0096	0	0	0	0	0	0.4227	0.0137	0.0123	0.012	0.0705	13.9804	0.1365	0.0252	0.3399	4.0008	0.0333	2.1248	0	0.448	0.0218	2.0635	0.0062	0	1.6907	1.3852	0	0.0124	0.6903	0.6222	0.017	0	0	0.0066	0	0	0	0	0.0071	0.0184	0	0	4.8374	4.2942	0.1807
ENSG00000033011	ALG1	56052	0	0	0	0.0115	0	0	0.6951	0	1.9057	0.1935	0.2053	0.999	0.6896	0.085	1.9544	1.5862	3.3677	0.8831	0.0738	3.4906	1.9233	4.1902	0.881	1.7936	1.356	7.3707	1.9969	0.8241	6.4084	0.2207	2.2545	1.7081	5.2987	3.4165	0.3138	8.6493	0.0375	3.5273	8.1461	1.1865	2.7427	2.6333	12.1025	4.8915	2.5099	3.4294	20.3638
ENSG00000033030	ZCCHC8	55596	0.016	0	0.0067	0.8127	0	0	0.0075	0.0062	0.9765	4.5083	0.6381	6.422	9.0143	0.0308	3.2345	2.4935	2.0151	0.1445	8.6608	1.0777	0.9136	5.5663	0.0785	0.2823	1.1825	14.0509	3.3002	4.007	2.0952	3.5602	1.0757	0.7791	6.4295	5.5627	4.6428	0.3486	0.4639	0.0798	23.5087	5.369	0.1248	3.8032	4.9294	0.9138	3.9536	10.1937	2.8588
ENSG00000033050	ABCF2	10061	0	1.8831	38.7885	0.0095	67.8421	0.2809	0.0212	0.0884	10.1495	29.6994	1.9152	8.5008	10.4817	47.7222	21.3841	18.024	8.8294	18.7668	18.6537	10.1639	6.9681	2.1443	3.508	23.2396	4.2008	16.0832	10.2222	6.3044	26.1073	10.1095	15.1857	12.0713	8.9943	13.4709	2.8187	3.1248	2.0523	7.163	6.0529	37.3513	24.6385	19.9902	5.1579	24.556	23.6825	9.6974	6.6688
ENSG00000033100	CHPF2	54480	0	0	0	1.5696	0	0	0	0	0	0	0	0.0224	1.1034	0	0.0937	0	1.3204	0.0142	0.8124	0	0.0277	0.1864	0.2977	0.9482	0	0	0.0138	0.0533	0.7378	0.6971	0.4226	0.9725	0.3748	0.0068	0.0183	0.0287	0.0634	0.0532	0.0893	0.0208	0	0	0	0	2.4525	0.206	0
ENSG00000033122	LRRC7	57554	0	0	0	0	0.0049	0	0	0	0	0	0	0	0	0	0.003	0.2219	0	0	0	0.1182	0	0.5981	0	0	0.083	0	0	0	0	0	0.0781	0	0	0	0.0032	0	0.01	0	0.0072	0	0	0	0	0	0	0.1042	0
ENSG00000033170	FUT8	2530	0.6959	0	0	21.4531	0.4867	1.6724	0.8374	1.6188	1.0122	0.3121	0.9183	0.1388	5.522	0.0148	1.2229	1.4776	0.2064	1.0001	2.3177	0.3346	0.5404	2.5025	0.0471	0.0515	3.8196	1.7632	8.9993	3.8176	1.2085	0.0654	4.7602	1.9926	1.1721	0.3128	0.067	2.6494	0.0442	6.8904	0.1948	0.1052	0.3041	0.3286	0.0223	3.7152	4.6801	5.0403	0.0291
ENSG00000033178	UBA6	55236	0.0352	0.8255	0	5.0902	27.2159	0.5493	24.6118	10.6879	1.3022	0.5642	0.3014	1.0009	3.0804	0.0186	2.2904	0.2553	0.6936	0.1643	1.9532	0.0773	1.3337	1.2007	4.2546	1.557	2.6439	1.43	3.622	1.4187	1.3751	1.5368	1.2266	4.4185	0.6613	3.1702	0.932	0.0323	0.0284	0.7727	0.0674	0.1417	1.2679	1.6692	0.5795	0.375	2.3282	3.547	0.0172
ENSG00000033327	GAB2	9846	0	0	0	0.0535	0	0.2168	18.3333	0	1.8051	7.3585	0.1903	2.92	0.4304	0.0123	2.5835	0.0874	2.5043	0.1711	0.278	0	0	0	0	1.2607	0.6489	0.3618	1.5131	0.5494	0.2057	0.0102	0	2.3349	0	0.0291	0.014	0.0244	0.0868	0.2615	0.3332	0.0372	0.0068	0.1052	2.728	0	0	0.2363	0
ENSG00000033627	ATP6V0A1	535	0.0289	0	0	0	0	1.5423	29.3784	5.8382	0.57	0.0638	0.3418	0.033	0.0533	0	0.8767	0.4788	1.0253	1.0426	1.3916	0.0109	0.4216	0.064	0.0099	1.9383	1.5622	1.4897	2.036	2.775	0.9059	0.2392	2.1975	1.6167	2.1416	0.1895	0.1535	0.2214	0.0067	1.6541	0.0267	0.1204	0.2612	1.5455	1.3756	2.3525	0.0932	0.2943	0.2678
ENSG00000033800	PIAS1	8554	0	0	0	1.7083	0.0038	22.0854	0	0.0979	9.4244	7.9057	16.106	23.9417	8.4758	5.1092	9.9674	4.5308	5.3996	3.3727	10.4445	6.5528	3.8676	3.0023	1.8728	4.0844	3.0998	5.7019	11.9254	4.9852	3.709	4.5355	7.5271	7.0917	4.6938	3.9513	10.6383	1.9687	1.1675	3.2914	11.5258	6.371	7.5738	9.6698	14.6552	2.1155	13.0811	7.7897	3.5765
ENSG00000033867	SLC4A7	9497	0	0	0	0.1626	0	0	0	0.0096	1.0971	0.0068	0.0545	0	6.5213	0.019	2.334	4.2334	2.6031	2.3564	0.345	0.9158	1.6425	1.9087	0.3415	5.9207	11.0437	9.4571	3.5567	2.643	0.5557	1.52	5.3464	3.1721	3.5989	13.9968	5.1577	2.2691	0.1556	5.6951	2.6173	2.4366	1.087	1.315	1.2349	0.0798	10.691	1.7334	0.0145
ENSG00000034053	APBA2	321	0	0	0	0	0	0	0	0	0.2994	0.0589	0.3242	0.0327	0.1167	0	1.1987	0.184	0	0	0	0.4886	0	4.6455	0.0819	1.416	0	0.8964	1.275	1.602	1.1217	0.5032	0.4986	6.5994	3.3022	1.5358	0	10.437	0.3631	0.0256	4.7603	0.0435	2.6433	3.7853	0.021	1.3519	0.0105	0.0063	6.0355
ENSG00000034152	MAP2K3	5606	0.0209	0	0	0	0	0	0	0	3.0443	3.3229	1.4384	0.0642	0.2573	0.9122	27.4367	9.4094	13.7572	9.3012	9.5381	4.4603	15.3742	9.3481	16.7506	22.6915	8.0523	0.4522	5.2583	2.0681	4.0948	15.6535	6.0583	2.5186	0.6117	13.4134	0.1974	6.3621	1.675	0.1093	1.5628	4.7163	9.4528	0.9247	2.0442	6.1086	9.481	4.2875	20.4009
ENSG00000034239	EFCAB1	79645	0	0	0	0	0	0	0	0	0	0	0	0	0	0	0	0	0	0	0	0	0	0	0	0	0.1942	0	0	0	0	0	0	0	0	0	0	0	0	0	0	0	0	0	0	0	0	0	0
ENSG00000034510	TMSB10	9168	1192.72	644.812	1707.01	880.741	480.879	631.294	762.447	428.337	150.936	153.918	396.547	351.476	691.902	799.776	573.668	467.46	293.418	236.261	166.431	915.242	673.448	393.202	1010.53	681.351	343.282	445.365	392.871	853.84	461.258	718.773	426.191	431.245	446.541	1118.48	301.194	526.471	2281.45	334.386	1757.14	635.572	657.49	405.077	342.289	590.902	297.442	583.187	1656.31
ENSG00000034533	ASTE1	28990	0	0	3.0016	0	7.1696	0	0	0	5.4207	0	0.0719	0.8531	0.1115	0.4567	8.3068	5.7564	1.1182	0.0114	6.7309	7.9011	0	3.783	0	0.0705	1.0331	9.0912	0.0644	7.213	1.5909	10.2129	3.896	0.0224	0.2264	9.915	15.1186	0.0342	0	5.1265	0.4712	3.1921	0	0.8336	13.6111	1.5943	1.7481	0.1544	0.0454
ENSG00000034677	RNF19A	25897	40.1601	0	0.2585	4.1619	0.3856	0	0	21.0341	0	0.1667	0.6206	9.0186	0.1362	0	0.136	0	0.8578	0.0524	1.2852	0.0836	0.9884	0.2212	0.0246	0.1791	0.0038	0.0093	0.904	0.3431	2.17	5.3837	0.351	0.1637	0.1466	1.6962	0.005	0.1896	2.4484	0.5048	0.085	0	0	0	0	0.0098	0.0144	0.0868	0.0497
ENSG00000034693	PEX3	8504	0	0	1.449	36.6229	0	0	50.2326	0	4.4382	7.6014	0	0	0.2672	37.5741	5.55	1.2488	11.385	12.2367	8.3701	8.0371	4.546	0.7285	0.0172	0.0251	3.1699	0.279	2.3284	3.8001	0.395	0.7327	3.0865	2.1715	1.3966	0.1002	6.4807	0.0207	4.2777	5.0268	0.1649	1.2521	0.7629	3.7101	0.577	2.0008	0	3.8674	0
ENSG00000034713	GABARAPL2	11345	2.318	0	51.6272	6.0844	77.2255	42.4914	21.8097	48.1262	26.3419	14.0679	22.0799	2.1069	11.4035	44.3253	13.3314	26.0965	17.4438	37.3135	73.4279	11.574	20.9887	18.009	7.2025	13.4912	30.265	41.1616	21.8456	16.0548	20.4813	29.8068	32.2938	23.5497	6.5158	15.3069	1.0549	35.2776	0.5056	6.833	0.2793	7.7858	31.8602	35.9061	21.1929	24.0615	22.6341	41.0997	15.2874
ENSG00000034971	MYOC	4653	0	0	0	0	0	0	0	0	0	0	0	0	0	0	0	0	0	0	0	0	0	0	0	0	0	0	0	0	0	0	0	0	0	0	0	0	0.0418	0	0	0	0	0	0	0	0	0	0
ENSG00000035115	SH3YL1	26751	0	0	0	0	0	0	0	0	1.4449	0.0258	0.0783	1.186	0	0	0.3763	1.8735	1.7848	0.1304	2.4787	0.9856	1.9024	3.2745	0.0245	1.7828	1.9258	1.9161	1.7596	1.7985	2.783	1.7431	3.3705	2.9073	1.4137	1.2174	6.1082	1.7209	0.0199	5.0354	0.0643	0.4861	1.9049	5.4674	2.1466	0.2499	7.7729	4.3522	0.0466
ENSG00000035141	FAM136A	84908	69.4025	420.024	163.3	44.3798	149.23	13.1917	21.7812	82.9388	53.6872	54.0229	36.281	30.1866	11.3735	23.5896	60.7981	81.2463	43.0793	54.892	43.7744	64.0812	86.4144	30.3736	9.4879	22.3276	64.917	108.632	51.9364	46.2762	43.3091	38.1288	32.6814	79.3796	53.7385	28.9407	80.4601	57.8363	189.166	93.8255	1.8254	101.137	58.5011	58.7978	81.6816	30.1292	56.3955	60.0331	110.976
ENSG00000035403	VCL	7414	0.8806	0	0.0467	0.5136	11.0117	8.8862	12.7037	0.2377	24.6638	9.2121	20.1789	34.4648	33.3804	1.5289	17.1379	32.2884	23.1308	43.7775	12.2713	26.4793	37.2793	47.9451	0.4814	42.2706	43.3476	119.463	38.4155	63.0334	12.8175	85.8888	137.518	37.7727	160.145	149.066	36.4733	45.7062	0.8732	41.0673	3.8447	24.9378	33.8559	15.3072	8.8718	123.913	96.7766	21.4525	2.7737
ENSG00000035499	DEPDC1B	55789	0	0	0	0.1014	55.9577	0	0	2.3295	12.8586	1.4153	24.8975	11.3557	9.3531	0.0657	24.112	29.403	26.2714	24.6452	23.6522	10.6136	33.7129	44.0346	10.4986	5.0955	40.8006	4.8485	32.9761	21.3363	25.476	10.004	21.0386	9.9264	24.4208	9.1663	24.7601	17.3284	1.7827	10.4617	0.4582	12.8713	13.7716	38.2504	7.7902	3.0768	48.642	10.7435	0.4768
ENSG00000035664	DAPK2	23604	0.0103	0	0	0	0	0	0	11.1918	0	0	0	0	0	0	0	0	0.2766	0.3589	0.0546	0	0	0	0	0	0	0	0	0	0	0.0016	0.003	0	0.0037	0	0	0.0025	0	0	0	0	0	0	1.8341	0	0.0086	0	0
ENSG00000035681	NSMAF	8439	0.3434	47.673	96.5921	20.8189	69.2512	38.2981	32.1601	62.9729	2.4031	3.5686	7.2994	18.8926	0.8321	17.9379	0.1051	4.9415	3.2222	2.3965	6.0381	0.4132	2.2777	0.3496	0.0155	0	0.7702	7.0863	3.9631	2.7512	4.403	0.3915	1.192	1.3131	2.8133	2.8021	0.46	9.5369	23.0367	3.4554	0.0798	0.1532	2.3939	3.6424	0.2894	3.3428	1.2452	1.0628	1.956
ENSG00000035687	ADSS	159	0	39.4999	0	15.459	0	25.3142	16.8264	1.5484	6.2937	3.1898	5.3621	10.2704	2.6937	15.8801	2.7368	4.4469	6.689	4.3539	10.4002	8.3198	9.3047	11.9582	2.0941	3.9828	6.7636	15.1638	4.8222	13.0929	8.3792	11.732	19.5011	3.794	4.9976	12.6147	1.6483	5.5683	0.1317	7.0446	2.7027	0.2288	2.3084	7.752	1.3854	31.5487	9.7708	3.7723	9.5259
ENSG00000035720	STAP1	26228	0	0	0	0	0	0	0	0	0	0	0	0	0	0	0	0	0	0	0	0	0	0	0	0	0	0	0	0	0	0	0	0	0	0	0	0	0	0	0	0	0	0	0	0	0	0	0
ENSG00000035862	TIMP2	7077	0	0	0	0	0	0	0	0	1.289	0	0	0	0	0	3.0691	3.0303	3.5886	1.3212	2.4073	5.1292	2.9904	3.0017	0.7775	1.4455	6.5888	1.7364	14.6908	4.3744	4.4716	4.4827	8.7654	2.6888	2.7903	7.6698	1.7727	8.5013	0.118	6.6979	0.1647	2.5147	0.0083	3.2651	8.5486	1.042	7.1083	4.3997	6.9796
ENSG00000035928	RFC1	5981	0.0192	0	0.878	0.0071	0	37.6943	10.6928	1.9814	25.1147	14.1619	5.9323	12.8053	42.7602	15.8072	3.1832	10.2745	14.3188	6.6493	29.0975	41.8363	16.0942	8.4645	25.5143	29.1248	22.403	21.041	48.7876	18.9396	8.0649	48.5659	20.4498	28.2578	23.1517	16.9463	17.4843	11.477	0.5984	31.9605	0.2486	61.7583	4.1948	17.8476	11.0192	19.999	23.1972	8.2237	7.7743
ENSG00000036054	TBC1D23	55773	6.5177	25.6319	72.181	81.609	53.3388	52.0787	230.387	66.6037	18.896	12.7768	57.7526	58.8402	3.3206	1.8918	16.583	29.3844	18.643	24.0727	12.5052	36.4988	13.2816	9.2263	3.2135	6.6358	8.8552	6.0486	9.7265	14.1125	12.8758	10.4644	8.8372	3.3652	28.7246	16.2369	3.2609	0.2344	0.6347	17.4758	0.3358	6.9621	1.2868	3.1951	1.9386	19.5918	13.2249	2.3137	0.0429
ENSG00000036257	CUL3	8452	3.6361	3.7862	0.0439	0.1777	5.2703	0.3074	1.3034	0	11.2121	14.2274	9.1445	4.085	14.5999	0.0259	5.2406	6.9818	4.5855	6.0087	2.6681	3.6789	9.2314	15.0887	4.2545	3.2565	8.1584	6.9484	10.3989	3.7752	6.8776	7.0986	3.2867	4.0575	11.665	6.8367	3.3347	1.2016	0.6895	1.1864	0.039	2.8272	12.6191	12.1078	3.8065	5.0846	5.7837	7.5117	5.5014
ENSG00000036448	MYOM2	9172	0	0	0.0122	0	0	0	0	0	0	0	0	0	0	0	0	0	0.0065	0	0.7776	0	0	0	0	0	0	0	0	0	0	0	0	0	0	0	0	0	0.0135	0	0.031	0	0	0	0	0	0	0	0
ENSG00000036473	OTC	5009	0	0	0	0	0	0	0	0	0	0	0	0	0	0	0	0	0	0	0	0	0	0	0	0	0	0	0	0	0	0	0	0	0	0	0	0	0	0	0	0	0	0	0	0	0	0	0
ENSG00000036530	CYP46A1	10858	0	0	0	0	0	0	0	0	0.0397	0	0	0	0	0	0	0.0029	0	0	0	0	0.0056	0.0043	0	0.0483	0.1828	0	0.4108	0.3179	1.5984	1.71	0.0052	0	0	0	0	0	0	0	0.0203	0	0	0	0	1.5348	0.0143	0	0
ENSG00000036549	ZZZ3	26009	0	0.0175	57.5528	0	0.5944	2.4422	16.5989	0	2.1595	3.0565	0.9926	4.9047	5.7577	7.9591	6.0643	2.2871	3.3079	10.0538	1.7616	3.683	5.7855	4.1352	0.2961	0.0052	1.0905	0.8144	5.0065	1.6622	1.9554	3.2926	3.4727	0.2892	4.1092	5.6127	4.48	4.6476	0.1587	5.2377	22.3364	0.3601	3.4889	7.7834	3.5664	0.2529	0.3364	2.9299	0.0521
ENSG00000036565	SLC18A1	6570	0	0	0	0	0	0	0	0	0	0	0	0	0	0	0	0	0	0	0	0	0	0	0	0	0	0	0	0	0	0	0	0	0	0	0	0	0	0	0	0	0	0	0	0	0	0	0
ENSG00000036672	USP2	9099	0	0	0	9.0914	0	8.5068	0	0	1.6621	0.0263	0	0	0.0877	0.0207	0.3518	0.114	0	1.4855	4.5939	0.0106	0	0	0.0073	2.2927	0	0.0103	0.7332	0.0737	0.0088	7.6631	0.7333	0.0299	0.0416	0.0177	0.0187	1.0093	0.7776	0.2033	2.6992	0.0092	0	0.0096	4.1067	0	0.0192	0	0.0345
ENSG00000036828	CASR	846	0	0	0	0	0	0	0	0.0387	0	0	0	0	0	0	0	0	0	0	0	0	0	0	0	0	0	0	0	0	0	0	0.4295	0	0	0	0	0	0	0	0	0	0	0	0	0	0	0	0
ENSG00000037042	TUBG2	27175	0.7793	0	0	0	0	31.7345	0.2409	0	3.4406	0.1313	0.419	0.3692	0.5032	0	0.1678	0.4578	1.1793	0.2983	2.8972	0.1956	1.7376	0.3754	0.5535	0.0179	1.9436	0.5045	0.4011	2.38	3.757	0.4062	3.6318	16.7252	5.7	1.7892	5.4775	0.1868	2.3208	0.232	0.9042	0.1346	0.9355	1.1488	0.2161	0.1311	8.687	2.4824	0.0248
ENSG00000037241	RPL26L1	51121	6.0081	0	157.02	43.3735	37.9953	58.0654	100.548	0	90.9935	72.4578	38.5743	38.3265	84.171	91.8079	62.4322	52.6512	40.8265	66.0676	35.5566	56.9332	38.2536	62.9166	61.7299	50.4438	29.6357	26.5565	71.3528	44.4013	30.7227	89.9565	34.571	37.7443	25.6807	43.2764	66.4541	101.727	19.7494	33.4221	52.3219	41.5157	29.191	29.7498	41.0488	43.9684	158.976	55.5162	65.7014
ENSG00000037280	FLT4	2324	0	0	0	0	0	3.5115	0	0	1.8305	0.058	0	0.0308	0	0	0.059	0.6265	0	0.5491	2.0997	0	0.0205	0	0	0	0.0055	0.1582	0.0124	0.772	0.5412	1.6074	0.0753	1.9315	0.0033	0.5426	0	0.0032	0.0176	0	4.2819	0.0142	1.1765	0	0.0349	0.731	0	0.0049	0
ENSG00000037474	NSUN2	54888	0	0	13.9842	6.4606	11.5654	0	0	11.8296	7.2661	5.864	1.5136	0.1997	1.3841	0.0479	7.4279	6.1381	13.2498	12.9972	7.0383	10.8042	14.3373	19.8191	2.0083	0.2624	4.819	8.362	6.0771	22.1716	11.7158	5.9618	13.3002	0.699	14.5116	15.6816	4.006	8.3074	0.7443	8.9075	3.3044	20.3187	5.3631	15.1549	1.9502	5.8865	4.1741	6.1082	0.0782
ENSG00000037637	FBXO42	54455	0.0114	0	0	0	0	1.908	0	0	2.3894	0.4438	3.6625	0.1122	0.8547	0.0118	0.2357	0.7662	3.4936	0	3.3865	0	1.3814	0.0767	0.0058	0.1348	2.1095	0.7583	2.9406	1.0614	0.8812	0.0676	0.8441	3.2583	1.1062	1.2188	0.0112	0.0073	0.6235	0.0634	0.1417	10.24	0.0703	0.0911	2.0611	0.0245	0.0163	1.4081	0.0084
ENSG00000037749	MFAP3	4238	0	0	0	0	0	0	0	0	0.0145	0.484	0	0	0.0191	0.5105	0	0.1309	0.7629	0	1.6571	0	0.4317	0.02	0	0	1.0529	1.7303	2.1564	2.389	0.0565	2.134	0.0635	0.0061	0.0461	0.0135	0	0.0148	0.0176	0.006	0.0505	1.3191	4.7301	0.1863	0	0.4532	0.0844	0.273	0
ENSG00000037757	MRI1	84245	0	0	0.4826	0.0745	0	25.408	0	2.2294	0.2814	1.9408	0.0629	0	3.6578	0.0114	1.3701	2.1727	1.1299	5.0255	1.774	0.4491	3.2585	0.1307	5.293	2.9427	0.342	3.4191	0.0317	0.2905	1.7721	0.1813	1.297	0	4.3198	1.2363	0.038	0	0.0263	0	0.0294	0.2274	0.0142	0	4.981	0.9915	5.0825	0.0976	0
ENSG00000037897	METTL1	4234	197.373	0	3.3653	18.6198	34.636	38.6178	19.9005	20.811	5.7345	12.5124	2.2588	30.392	1.7674	29.1747	5.0664	11.4428	14.8628	0.0203	1.269	10.0603	0.0143	21.791	12.7348	10.7556	3.9011	5.6322	14.2599	6.0085	5.7467	21.5532	1.3461	5.6056	12.7362	0.5966	0.0791	0.1539	12.8751	6.4546	2.2518	16.9142	33.4386	18.6656	54.8675	7.082	4.7725	15.7875	7.7103
ENSG00000037965	HOXC8	3224	0	0	0	0	0	0	0	0	0	0	0	0	0	0	0	0	0	0	0	0	0	0	0	0	0	0	0	0	0	0	0	0	0.0253	0	0	0	0	0	0	0	0	0	0	0	0	0	0
ENSG00000038002	AGA	175	0	0	0	0	0	0	35.7982	0	1.4519	0	0	0	0	9.3454	0.0162	3.3099	1.4099	0	4.3359	9.5908	0.8079	0.5182	3.96	0.4308	3.6891	2.0903	0.0376	4.0745	5.7295	3.4737	2.2589	0.0158	0	1.3376	3.6099	0	0	0.2865	0	0.0155	17.1603	0.0096	0.0202	8.0054	0.032	6.0907	8.8155
ENSG00000038210	PI4K2B	55300	0	0	0	11.8963	26.7204	7.0985	0	1.5765	0.0968	0.9513	3.5775	17.2992	0.1874	0	8.4393	2.8096	0.2394	0.6724	1.6243	1.0715	5.2931	2.7192	0	0.1703	1.7	4.5124	6.1118	2.8455	4.4326	3.1155	3.2024	3.2602	0.4889	1.2339	1.508	1.9293	0.0219	0.4621	0.0314	0.3191	0.0093	0.9361	4.7283	5.5461	0.2153	4.4274	0.028
ENSG00000038219	BOD1L1	259282	26.4151	38.7101	0.0039	16.5135	20.2809	7.1936	0.0245	1.1301	4.5902	4.8193	4.9008	4.6062	4.2249	18.0105	2.7515	10.3378	1.8816	4.9346	1.6859	2.6636	3.0585	3.5518	5.8405	3.8186	2.2109	4.1088	8.4139	2.4463	2.7286	3.0315	5.5343	1.0867	3.0776	3.4352	11.7387	4.0401	12.4126	2.0577	4.1269	2.5643	0.8728	2.1809	5.0297	2.0206	5.5879	4.2287	4.9814
ENSG00000038274	MAT2B	27430	0	6.0369	0	30.0038	63.637	17.6738	0.5801	0	13.2662	8.5775	15.316	3.8856	0.599	0.0914	10.4197	13.5477	7.7052	6.8253	18.4497	12.4733	17.8746	23.4471	2.6597	0.8678	7.9504	10.0422	7.7097	13.7365	22.5879	9.5583	16.4211	8.7708	20.932	13.2521	10.645	8.8885	0.1416	12.4022	0.2672	14.5659	4.3456	17.7096	3.5813	17.1032	25.1752	20.2223	0.9284
ENSG00000038295	TLL1	7092	0	0	0	0	0	0	0	0	0	0	0	0	0	0	0	0	0	0	0	0	0	0	0	0	0	0.2327	0.0231	0.0097	0	0.0045	0	0	0.3091	0	0	0	0	0	0.0325	0	0	0	0	0	0	0	0
ENSG00000038358	EDC4	23644	2.4984	0	0	0	0	0	0	0.6052	1.2857	0.6441	1.7786	0.2462	0.4863	4.0797	7.2828	3.4536	4.329	2.6106	8.6573	0.6986	2.7198	3.7406	13.4008	0.8959	0.7095	6.0525	11.045	0.8116	1.3321	4.1104	1.6124	0.6485	2.7139	3.6762	13.7993	3.307	0.0701	5.5712	18.7426	2.3061	9.1546	6.7112	2.3349	1.5958	9.9059	2.0343	0.0638
ENSG00000038382	TRIO	7204	0.008	0	0	0.0034	0	0	0.0074	1.2801	0.8787	0.9614	0.7335	1.332	0	0.0048	0.3762	0.4246	1.7495	0.884	0.5656	0.0896	0.6079	2.7316	5.6498	4.56	3.8381	2.3818	1.5466	0.5278	1.4109	0.9072	1.3158	0.4466	0.7212	0.9249	6.6129	1.3075	0.1369	1.4221	5.7696	0.1383	0.3043	1.2027	0.9703	0.1342	3.0255	4.3824	1.254
ENSG00000038427	VCAN	1462	1.7069	0	0	3.5415	27.1	7.6984	28.4651	4.8977	31.4105	1.9413	10.5696	3.078	18.7945	24.6281	26.1907	25.7593	16.1118	29.9995	43.334	8.2146	24.5579	7.2649	31.9827	37.6987	29.8056	40.1646	35.3992	35.1693	19.342	32.3843	25.3741	19.2023	29.0846	46.9568	20.5917	31.6833	22.2989	47.937	18.8877	51.4394	25.1756	21.486	18.874	14.7386	75.2527	16.8571	0.6106
ENSG00000038532	CLEC16A	23274	0	0	0	0.4877	0	4.9605	5.2015	0	0.8126	0.613	0.1727	2.2601	2.8994	0.0131	0	0.5364	0.2597	0	2.0342	0.3058	1.0486	0.0343	0.0092	1.1367	0.2171	0.5331	0.7187	1.7582	0.7005	0.8272	2.1379	0.0244	0.4311	0.325	0	7.9555	0.3431	0.0038	0.8072	0.3361	0.0875	3.2462	1.3935	0.1771	0.6999	0.8436	0.5497
ENSG00000038945	MSR1	4481	0	0	0.0131	0	0	0	0	0	0	0	0	0	0	0	0	0	0	0	0	0	0	0	0	0	0	0	0	0	0	0	0	0	0	0	0	0	0.0213	0	0.0241	0	0	0	0	0	0	0	0
ENSG00000039068	CDH1	999	1.7348	0	0.0865	6.9354	18.8878	0.857	15.0181	22.0231	12.1794	33.262	17.6734	10.1478	1.1684	0.075	14.6787	3.8124	8.3067	11.4813	23.0831	17.552	19.8737	21.8649	6.0803	11.5047	29.3028	13.4999	27.1291	11.669	26.0574	16.625	28.208	9.4647	19.6628	14.3961	8.8864	34.3497	0.3919	28.785	0.5364	2.4626	18.4744	9.2936	16.6458	38.0201	28.2945	9.0481	0.5518
ENSG00000039123	SKIV2L2	23517	0.3011	0.0999	0.0176	30.9034	68.6065	22.475	41.5468	0.388	5.1111	14.8875	14.3513	5.3313	1.7354	0.0362	16.8845	16.5991	21.0255	10.4862	10.6808	15.3025	17.2565	7.9348	1.1599	3.5408	12.214	8.8417	16.1125	16.3068	10.7073	20.0212	15.0731	2.9699	6.1633	30.9426	6.5905	18.6924	13.3325	29.1329	11.9051	22.8581	19.445	6.9075	6.0901	18.9888	20.7907	8.7913	1.4199
ENSG00000039139	DNAH5	1767	0	0	0	0	0	0	0	0.0249	0	0	0	0	0	0	0	0	0	0	0	0	0	0	0	0	0.0046	0	0.6448	0	0.2062	0.0053	0.0065	0	0	0	0	0.0024	0.005	0.0024	0.0041	0	0	0	0	0.6988	0.005	0	0
ENSG00000039319	ZFYVE16	9765	0.0387	0	2.7866	0.3454	0	0.1998	14.0762	0.028	0.2226	0.6421	3.496	0.1819	0.1	0	0.6809	0.2027	1.2555	0.0582	0.6585	0	0.6676	0.2919	1.6588	0.7293	0.0399	2.8012	0.2856	0.7031	0.3451	0.0069	0.9872	0.0399	0.6425	2.045	0.0028	0.022	1.02	0.4922	0.0411	0.0048	0.0037	1.3352	0.7095	1.3709	2.9574	3.3046	0
ENSG00000039523	FAM65A	79567	0	0	0	0	0	0	0	0	0.8052	0	0	0	0	0	0.0081	0.7015	0.1367	0	1.4592	0	0.0134	0.1335	8.4026	0.0144	0	1.3808	0.2379	0	0.0121	9.5378	0.6095	3.4506	5.0733	0.9305	0	0.0174	0	0.3278	0	0.0206	0	0.1354	0.0092	0.8082	0.0247	1.3363	2.4626
ENSG00000039537	C6	729	0	0	0	0	0	0	0	0	0	0	0	0	0	0	0	0	0	0	0	0	0	0	0	0	0	0	0	0	0	0	0	0	0	0	0	0	0	0	0	0	0	0	0	0	0	0	0
ENSG00000039560	RAI14	26064	10.058	0	0.0065	0.4775	20.1304	29.0026	1.287	0	27.7493	19.0345	4.9836	0.6207	45.7024	0.0179	43.9994	37.075	29.0507	12.4521	28.2882	29.8998	17.3176	28.7367	12.1154	37.0274	35.2601	37.2752	36.8358	28.0418	13.4791	36.5649	21.6265	36.6342	29.3902	33.5689	17.1783	31.3647	38.1836	11.3603	0.5718	42.9313	9.0359	22.4548	37.0717	16.2909	38.3786	13.2957	13.4783
ENSG00000039600	SOX30	11063	0	0	0	0	0	0	0	0	0	0	0	0	0	0	0.0667	0.0636	0	0	0	0.0192	0	0	0	0	0	0	0	0	0.0298	0	0	0.0115	0	0	0	0.0112	0.0491	0	0.1395	0.0079	12.346	0	0	0	0	0	0.0199
ENSG00000039650	PNKP	11284	0	0	0	0.4059	0	15.5973	0	0	5.6354	1.4973	7.9422	9.8303	6.4393	0.0468	7.772	2.1281	2.8594	3.7643	5.0054	9.1278	1.263	10.1201	2.9598	9.9948	2.6377	4.5331	6.6698	3.8864	2.6709	3.4893	1.8408	7.6702	6.3642	2.3186	4.2459	6.591	0.9582	1.4202	50.2131	0.3882	8.6336	7.6359	38.1341	1.7704	16.1318	16.2574	18.9939
ENSG00000039987	BEST2	54831	0.0297	0	0	0	0	0	0	0	0	0	0	0	0	0	0	0	0	0	0	0	0	0	0	1.6766	0.0286	0	0	0	0.4799	0	0	0	0	0	0	0	0	0	0	0	0	0	0	0	0	0	0
ENSG00000040199	PHLPP2	23035	0	0	0	0.0045	0	0	0	0.0065	3.3702	1.3072	6.7554	0.347	0.9494	0.0073	0.0225	3.0009	0.9251	5.1531	1.8787	3.2013	2.1804	0.2857	0.0131	1.3612	0	0.5197	0.673	1.8159	1.0651	0.1047	1.9258	0	0.1045	0.7028	0.013	0.0074	0.0211	1.8826	20.2817	0.1315	0	0	0.0042	1.5325	0.6274	0.2622	0
ENSG00000040275	SPDL1	54908	0.7513	0	0.0651	0	0	33.6529	1.7305	49.4768	17.5073	3.1753	8.0368	20.6191	9.4297	15.9144	6.8783	22.1376	5.9875	13.6215	7.9864	14.1652	21.0796	3.9189	9.6447	4.2466	12.3407	9.9868	6.1098	6.7207	11.6009	2.3835	17.8915	10.7628	25.4422	13.691	0.0937	4.5746	0.423	9.8761	2.301	5.8666	0.9563	4.4254	1.6297	6.5515	32.6956	3.1662	4.0633
ENSG00000040341	STAU2	27067	0.3402	0	0	1.4654	0.0083	0.0798	2.8572	19.0027	7.2546	0.1899	1.463	0.021	0.2239	0.1555	2.1075	6.6789	4.4617	6.7571	2.793	8.4321	3.6813	7.1119	3.5563	0.3585	6.8586	2.8108	4.6635	3.8474	5.214	1.974	3.7791	11.0118	6.6915	2.1014	0.0774	1.7445	0.0343	4.9298	0.1292	9.3774	2.7855	5.9658	1.9967	1.6401	2.6321	2.9165	0.5602
ENSG00000040487	PQLC2	54896	0	0	0	0	0	0	0	0.2376	2.4186	7.8751	0.149	0.0871	0.1601	0.0663	0.0184	0.2206	10.8864	0	1.3648	0	1.9999	3.2818	0.0338	7.4065	8.8401	10.0675	0.8811	4.6362	3.1439	3.4678	3.7997	7.7965	11.8252	0.5008	5.5427	0.0517	0.4321	9.5464	8.5057	17.5757	0.1401	9.8727	0	4.3763	6.5733	3.5051	0.0243
ENSG00000040531	CTNS	1497	31.4666	0	0	0	0	36.5174	19.6173	0	0.0775	5.6652	0.1994	0.1543	12.8927	0.0173	0.7462	0.7911	2.7301	6.7614	1.4786	5.4617	3.5577	6.3802	0.0561	1.0102	4.3787	7.8123	3.4435	0.2871	2.457	1.38	3.9463	4.6752	2.6977	0	2.0791	0	0.1532	1.3225	0.3103	0.145	51.3872	1.7923	3.9111	1.2239	25.6656	1.1465	0.0223
ENSG00000040608	RTN4R	65078	0	0	0	0	0	0	0	0	1.0877	1.1517	0	0	0	0.0323	5.1329	1.2084	1.1196	5.1787	0.2482	3.1304	7.3392	0.0349	0	1.6082	0.7743	0.358	2.9429	13.0503	3.297	0.3001	6.8598	6.9227	3.5882	10.3819	0	1.4857	0.4578	0.7645	1.0947	0.308	0	8.1496	0.5556	0.147	0	9.9568	0
ENSG00000040633	PHF23	79142	0	22.818	0	6.8712	0.1975	1.6344	0.5138	20.3111	19.9887	15.3991	10.3099	1.5579	23.8144	41.3122	8.7985	29.6178	27.4069	21.3592	41.3861	40.1297	20.3884	31.7374	20.3424	20.2773	37.0417	11.3416	50.3224	9.5724	30.8757	21.7832	26.28	43.8491	39.6987	17.4737	13.0391	6.9655	23.4383	18.2876	37.9897	48.2053	47.8335	41.7843	47.0908	32.4386	23.7613	24.7069	57.4279
ENSG00000040731	CDH10	1008	0	0	0	0	0	0	0	0	0	0	0	0	0	0	0	0	0	0	0	0	0	0	0	0	0	0	0	0	0	0	0	0	0	0	0	0	0	0	0	0	0	0	0	0	0	0	0
ENSG00000040933	INPP4A	3631	7.089	2.6295	0	0.0036	0	0	0	0.1243	2.2217	0.0129	0.0266	0.0071	1.9571	0.0123	1.6057	0.127	0.3929	1.0393	0.8008	1.0111	1.6751	0.5919	0.026	1.4207	4.8864	3.3107	5.2356	1.047	5.919	4.8303	2.3227	3.0274	0.0208	0.0456	0.2386	3.3574	0.0487	0.0101	10.5205	2.1602	2.3263	0.3155	0.0509	1.5554	6.3669	3.091	0.0167
ENSG00000041353	RAB27B	5874	0	0	0	0	0	0	0	0	0	0	0	0	0	0	0.0059	0	0	0	0	0	0.1361	0	0	0	0	0	0	0.0042	0	0.0052	0.0047	0	0.0193	0	0	0	0	0	0	0	0	0	0	0	0	0	0
ENSG00000041357	PSMA4	5685	1.634	37.1826	28.6715	62.3268	28.5369	85.677	80.396	97.2771	49.4728	78.3584	53.797	40.4529	72.4695	12.0482	32.0753	64.9446	29.8706	44.7057	75.4907	55.6069	55.4425	29.0214	54.4349	36.3529	57.7168	44.1304	37.7433	30.0913	32.7557	59.1004	30.7014	21.386	34.7191	45.2051	59.6707	43.4457	32.7377	49.673	65.8386	68.8079	28.0336	30.4134	42.1986	43.6744	67.3958	29.4554	21.4374
ENSG00000041515	MYO16	23026	0	0	0	0	0	0	0	0	0.2588	0	0	0	0	0	0	0.0091	0	0	0	0	0.469	0	0	0	0	0	0	0	0	0	0	0	0.0049	0	0.0029	0	0.0258	0.005	0.0714	0	0	0	0	0	0	0	0
ENSG00000041802	LSG1	55341	0.674	7.7989	0.9321	42.4544	0.0152	14.9167	40.0341	44.9617	34.1628	15.9154	16.7267	0.7362	9.8736	23.1872	6.4438	15.4378	18.8457	2.6201	36.1168	15.8001	19.9974	31.9049	5.4516	13.7329	30.6053	64.0202	33.574	14.3597	17.303	13.6472	14.332	20.4452	23.8134	22.504	17.7251	22.1472	93.3135	41.3982	88.9039	27.1414	26.645	22.6964	63.2474	20.6602	26.816	22.7764	2.9007
ENSG00000041880	PARP3	10039	0	0	0	0	0	0	0	0	0	0	0	0	0	0	0	0	0	0	0	0	0	0	0	0	0	0	0	0	0.0155	0.0245	0.2495	0.0118	0.0162	1.773	0	0.015	0	0	0	0	0	0.0599	0	1.1723	0	0.4148	0
ENSG00000041982	TNC	3371	0	0	0	0	0	0	0	0	1.7936	0	0	0	0	0	0.0043	0.0423	0	0	0	0.2667	0	0	0	1.1638	1.299	0.0642	0	0.0064	0	0	0	0.0047	0	0	0	0	0.0519	0	0	2.9517	0	0.0048	0.3347	0	0	0.1175	0
ENSG00000041988	THAP3	90326	0	0	0	0.0879	0	0	0.016	0	1.5323	0.9017	0	0.0607	0	1.0316	0.0535	4.6575	0	0.0293	8.4989	0.9866	2.2896	0.011	0.7622	0.1205	0.3843	0	1.9696	2.1294	0.7784	0.2233	1.6483	4.497	0.0309	1.8254	2.3413	6.7067	33.9818	0.6828	51.2438	1.166	2.3673	17.7305	0.0251	0.6394	1.5197	1.5336	9.1846
ENSG00000042062	FAM65C	140876	0	0	0	0	0	0	0	0	2.2058	0	0	0	0	0.0156	0	0.1107	0	0	0.6827	0	1.5175	0.3467	0.011	4.1358	0.2279	0.1009	0	0.2986	0	0.1688	0.1337	0.0451	0	0.0067	0.4177	11.5616	0.0856	1.7168	0.2212	0	0.9829	0	0.0095	2.268	11.8191	1.4729	0.0261
ENSG00000042088	TDP1	55775	0.4712	0	0	0.0081	12.5089	19.4151	35.5286	0.0168	2.193	2.4668	0.3762	0.7148	0.1893	0.0262	4.3612	10.3313	2.4865	4.1343	5.2919	1.8864	3.6367	11.7584	0.1229	0.1875	4.5597	0.7055	1.9291	4.429	3.665	8.489	8.8816	4.7189	5.3329	7.2086	2.7631	1.3691	0.1405	11.809	2.6023	0.3713	21.8826	4.1586	5.5875	4.6326	15.7989	6.1345	11.698
ENSG00000042286	AIFM2	84883	0.0467	12.3107	0.01	12.8432	0	11.5159	0	0	1.5128	0.124	1.0305	0.5315	2.2312	9.2315	9.9737	0.7291	0.3526	15.3099	5.8949	0.1496	1.7925	6.2305	0.1494	3.4359	0.1304	2.5347	0.0847	1.5432	0.1086	8.1216	1.0606	7.8531	0.3318	1.0585	0	6.9062	0.0418	0.0193	0.0781	0.1332	6.2036	6.1573	0.0194	0.0177	20.7005	0.3402	0.0268
ENSG00000042304	C2orf83	56918	0	0	0	0	0	0	0	0	0	0	0	0	0	0	0	0	0	0	0	0	0	0	0	0	0	0	0	0	0	0	0	0	0	0	0	0	0	0	0	0	0	0	0	0	0	0	0
ENSG00000042317	SPATA7	55812	6.5353	0	0	0	0	0.0264	6.9498	0	0.7015	0.2366	0.6402	9.0915	0.0255	0	3.559	3.2851	0	0.0075	2.7809	0.2287	2.5308	5.7928	0.0162	0.0085	3.5457	2.6651	1.9586	0.6944	1.479	0.0171	0.1024	0.3362	4.4376	0.0064	0.4543	0.0125	0.034	5.2194	0.1009	0.0061	0	0.0968	5.0802	2.2712	0.8247	2.0239	0.6504
ENSG00000042429	MED17	9440	0	39.25	0	1.5759	0	0.0984	0	3.6199	5.8389	0.5746	0.3356	0	0.1135	0.0147	2.1535	3.3004	6.2681	1.8962	3.8868	2.1351	0.8052	5.4581	0.0712	1.8576	2.3913	7.517	5.2891	3.8468	3.5582	3.2321	3.4006	1.7074	0.8278	6.6483	0.271	1.7022	0.0322	4.9969	0.0636	3.5265	6.8479	8.1022	5.7205	4.0162	3.01	2.6441	4.8844
ENSG00000042445	RETSAT	54884	0	0	0	0	0	0	0	0	0	0.5899	0	0	0	0	0	0	0	0	0	0.335	0.7305	0	0	0.3024	1.4975	0	0.0713	0.5494	3.1892	3.221	0.4774	0.1814	0.02	0.0105	0.0251	0.0329	21.1399	0.0062	0.1156	0.0119	0	1.2741	0	0	0.2197	0.3476	0.0188
ENSG00000042493	CAPG	822	60.5267	255.572	204.676	162.719	189.291	20.8026	106.644	47.145	13.2383	1.3622	7.4869	2.1104	0.1051	14.5013	27.9493	11.4589	6.2452	23.1189	5.8152	2.1956	11.975	12.4717	19.7548	5.7613	3.2069	12.6048	9.2002	4.0534	5.4135	30.6486	8.581	6.8703	12.0939	15.5687	0	1.702	0.9364	10.7635	21.2253	2.7803	35.3544	11.6224	3.8281	38.0992	25.5893	6.7845	33.2005
ENSG00000042753	AP2S1	1175	21.9252	0	152.677	28.3726	85.0782	46.0601	38.9495	18.0864	39.0305	23.4233	18.504	23.0024	12.7016	45.1193	28.2828	52.3706	38.8244	29.0267	26.5561	29.6237	23.3979	59.7982	172.132	112.174	33.6405	52.1496	45.4481	34.2502	26.9257	64.9877	35.0996	59.3467	52.5907	35.3091	66.5435	48.9673	59.3726	16.1163	55.7775	65.7852	98.7632	42.6386	65.3797	52.1946	14.1636	28.374	83.4233
ENSG00000042781	USH2A	7399	0	0	0	0	0	0	0	0	0	0	0	0	0	0.0024	0	0	0.0025	0	0	0.7847	0.0587	0	0	0	0	0	0	0	0	0	0	0	0.0457	0	0	0	0.0043	0	0.016	0	0	0	0	0	0	0	0
ENSG00000042813	ZPBP	11055	0	0	0	0	0	0	0	0	0	0	0	0	0	0	0	0	0	0	0	0	0	0.0343	0	0	0	0	0.1383	0	0	0	0	0	0	0	0	0	0	0	0	0	0	0	0	0	0	0	0
ENSG00000042832	TG	7038	0	0	0	0	0	0	0	0	0	0	0	0	0	0	0	0	0	0	0	0	0	0	0	0	0.0033	0	0	0	0	0	0	0	0	0	0	0	0	0	0	0	0	0	0	0	0	0	0
ENSG00000042980	ADAM28	10863	0	0	0	0	0	0	0.0202	0	0	0	0	0	1.2161	0	0.1293	0	0	0	1.4143	0	0	0	0	1.1902	0	1.0967	0.3796	0	0	0	0.0676	0	0	0	0.0052	0	0.0083	1.2677	5.1159	0	0.3668	0	0	0.02	0.3113	0	0
ENSG00000043039	BARX2	8538	0	0	0	0	0.321	0	0	0	0	0	0	0	0	0	0	0	0	0	0	0	0	0	0	0	0	0	0	0.0087	0	0	0	0	0	0	0	0	0.4079	0.1323	1.7097	0	0	0	0	0	0	0	0
ENSG00000043093	DCUN1D1	54165	5.1248	0.0183	0.0964	13.1764	0.4997	0.9297	10.0116	7.767	1.3212	7.677	5.0454	1.4363	3.3773	8.3758	4.729	4.1273	2.951	6.1799	8.5944	3.0274	2.5117	2.9035	0.1562	0.9282	0.5104	1.6445	5.9064	2.1634	4.4505	3.6884	1.5549	1.4018	1.177	1.264	0.3955	0.9601	0.026	1.614	0.7934	1.525	1.2187	3.7292	0.4106	1.7964	9.8504	1.3114	0.0227
ENSG00000043143	JADE2	23338	0.011	0	0.1546	0.0224	0	0.0129	0	0	4.9513	0.7031	0.0605	0.3861	0.1376	0.02	4.1738	3.7716	3.1338	10.2816	6.5216	3.4373	4.3155	4.0529	0.0905	2.3241	4.8324	0.8505	5.5582	3.2159	4.1708	3.9629	2.0545	1.136	2.2298	1.7791	0.0151	3.2319	0.036	4.9127	0.0826	0.2396	8.5395	10.1976	0.586	4.9907	0.6547	4.4434	2.5907
ENSG00000043355	ZIC2	7546	75.3595	0	0	12.954	0	0	0	0	3.0328	0	0	0	0	0.0642	5.5978	25.6184	16.6562	7.6872	21.1122	0.5023	9.9184	4.0958	13.7136	6.1077	18.9052	7.9435	11.2988	11.1096	17.5119	6.2727	17.591	5.7476	9.1267	12.9451	7.1157	3.3569	0.0327	36.004	40.5415	1.6353	2.4329	4.6898	0.5274	2.5403	16.8864	9.6436	5.3897
ENSG00000043462	LCP2	3937	0	0	0	0	0	0	0	0	0.1936	0	0	0	0	0	0	0.0065	0	0	0	0	0	0	0	0	0	0.3325	0	0.0392	0	0	0	0	0	0	0	0	0	0	0.026	0	0	0.1443	0	0	0	0	0
ENSG00000043514	TRIT1	54802	0.0594	0	100.347	0	29.7816	50.899	34.3081	0	10.6191	3.1182	2.1851	1.4936	2.381	1.5685	9.0884	14.4567	2.8333	17.5675	16.1268	6.3036	20.1511	5.5585	18.3737	4.2645	15.0798	3.6573	9.4047	11.3347	6.8412	5.0935	11.4638	2.9406	12.5153	3.4706	11.9582	31.0627	0.0824	14.5976	0.1374	13.591	70.8572	4.721	2.926	6.9872	9.4721	6.9778	3.712
ENSG00000043591	ADRB1	153	0	0	0	0	0	0	0	0	0	0	0	0	0	0	5.4512	0.0921	0	0	0	0	2.1512	0	0	0	0	0	0	0	0	0	0	0.0133	0	0	0	0	0	0	0	0.0621	0	0	0	0	0	0	0
ENSG00000044012	GUCA2B	2981	0	0	0	0	0	0	0	0	0	0	0	0	0	0	0	0	0	0	0	0	0	0	0	0	0	0	0	0	0	0	0	0	0	0	0	0	0	0	0	0	0	0	0	0	0	0	0
ENSG00000044090	CUL7	9820	0	0	0	5.5654	0.0203	0	0	0	1.1316	0.4461	2.9047	0.0797	0	0	0.6193	0.0463	1.0097	0.2486	0.274	2.0353	0.1839	3.6087	0.0727	2.0906	0.0071	0.202	0.0099	3.6667	0.156	2.7243	0.7422	0.5116	0.0368	1.9135	0.0291	0.0871	0.0261	4.1724	0.0256	0.0199	12.7077	2.3126	0.0342	2.2181	0.6915	1.9356	0.0551
ENSG00000044115	CTNNA1	1495	1.5793	0	50.3042	6.5809	32.091	27.6691	48.296	38.363	14.1574	30.3957	25.3194	34.693	33.5425	9.7387	30.7573	17.7382	20.4061	16.5081	47.3253	25.4908	26.0288	17.7063	38.4515	25.4708	26.687	35.5414	52.8451	41.3865	24.8068	28.2684	50.1107	44.4669	33.5103	80.8717	26.5423	25.2092	1.1172	34.4227	21.6014	19.2583	21.0491	15.4148	18.582	32.8109	41.2228	10.4999	22.9363
ENSG00000044446	PHKA2	5256	0	0	0	0	0	0	7.0622	0	0.05	2.1269	9.9664	2.3965	0.0349	20.6557	4.4951	1.2534	6.7554	2.7297	0.0136	1.2393	3.455	1.2409	0.0165	1.4551	3.5092	2.0649	4.0239	4.8559	0.6446	0.3885	1.6939	1.1518	5.1363	0.4942	1.9367	0.0089	0.0273	3.2599	3.4563	6.883	0.0038	4.2819	0.0465	2.4514	0	2.7835	0.0166
ENSG00000044459	CNTLN	54875	0	0	0	0.6662	0	0.8768	0.075	8.8688	1.7137	0.0658	0.2761	0.0419	0.2637	0.0028	3.6162	5.8965	0.6742	1.6238	2.6147	4.9289	0.7548	0.3633	20.9681	3.6187	0.8459	3.7536	4.4336	1.2452	3.3436	6.1819	2.2032	3.9831	1.3235	7.7303	7.3653	6.0146	0.5695	7.5757	7.3338	0.0838	0.2298	5.0556	7.6999	7.2781	5.5613	8.0444	0.9512
ENSG00000044524	EPHA3	2042	0	0	0	0	0.0066	0	0	0	0	0	0	0	0	0	0	0	0	0	0	0	0	0	0	0	0	0	0	0.0097	0	0	0	0	0	0	0	0	0	0	0	0	0	0	0	0	0	0	0
ENSG00000044574	HSPA5	3309	56.5234	42.1621	0.0296	93.218	15.2683	121.737	62.7916	244.304	95.3233	184.644	140.335	196.992	302.924	3.7534	88.6216	103.196	121.938	195.432	239.661	83.9244	107.129	33.9718	21.2821	105.419	67.6733	123.71	24.462	140.23	62.0887	53.8284	91.4175	63.9444	114.077	142.229	28.797	117.236	0.8649	178.448	32.4604	72.3875	64.3428	69.7166	131.537	105.69	207.703	65.5771	16.0153
ENSG00000046604	DSG2	1829	24.1098	0	0	0.6021	11.006	4.0864	61.9523	10.4148	32.0906	18.3042	1.5347	8.506	13.4774	6.9882	32.7334	7.8151	13.2083	25.8123	14.239	16.09	20.2413	45.7882	12.9163	21.1055	26.3479	7.7525	21.6777	9.9774	26.8923	16.9814	27.504	11.4153	14.6752	27.1543	4.373	12.9461	0.0369	12.7999	4.1867	34.2433	5.2232	33.5791	43.8181	19.3689	43.4336	39.3342	0.6863
ENSG00000046647	GEMIN8	54960	0	0	0	0	0	0	11.0218	8.6243	2.1312	0.3688	0.3461	1.0548	0	2.6288	3.4995	0.1518	4.2306	4.954	0.0313	1.4321	0.3407	0.1565	0	0.1167	3.9742	0.0459	1.0161	2.6459	11.204	1.1149	3.4935	16.6215	3.5891	1.2574	0.023	3.8781	0.4571	7.5224	139.497	18.5102	0.0202	0.7098	2.7349	0.0158	0.7779	13.2589	0.1708
ENSG00000046651	OFD1	8481	1.4973	0	0.0719	6.2523	0	53.8519	0.8135	7.7895	2.1691	5.9817	1.4876	17.9837	7.0622	2.7876	4.6285	2.0393	3.3892	0.5493	10.8673	5.5411	4.3565	1.5034	2.0991	20.7348	9.5849	27.4566	7.722	11.2489	11.3142	13.1119	2.2832	10.444	2.7156	12.8282	30.0948	0.1046	34.7757	12.7029	64.4421	0.6165	0.5146	11.7845	15.567	3.179	9.2398	10.2415	0.0276
ENSG00000046653	GPM6B	2824	0	0	0	0.6411	2.0983	0	0	0	21.0356	0.1268	0.7802	0.0149	0.1083	0.0116	20.7011	13.1481	15.2542	35.0377	19.977	10.7123	13.5077	26.8957	11.3315	32.3806	34.1987	29.6027	24.1628	23.2935	14.6567	44.6341	37.1574	9.1752	30.206	19.2806	32.386	12.3855	2.2486	39.3302	0.6324	39.041	24.1821	36.3967	74.67	36.9728	79.4994	24.1832	25.9123
ENSG00000046774	MAGEC2	51438	0	0	0	0	0	0	0	0	0	0	0	0	0	0.046	0	0	0	0	0	0	0	0	0	0	0	0	0	0	0	0	0	0	0	0	0	0	0	0	0	0	0	0	0	0	0	0	0
ENSG00000046889	PREX2	80243	0.0096	0	0	0	1.2602	0	0	0	0.2376	0	0	0	0	0	2.2353	2.8042	1.683	4.1389	2.5815	4.0778	5.0286	5.2344	0.0146	1.0706	3.5815	2.0156	1.6165	2.6043	0.8904	4.7978	2.9708	2.473	0.4411	0.9404	0.0082	1.6425	0.0076	2.2639	0.0368	0.1718	0.015	2.716	0.0655	7.2541	6.4093	1.4902	0.024
ENSG00000047056	WDR37	22884	0	0	0	4.5262	0.053	0	0	0	3.5549	0	0.0105	0	0.0119	0.0088	2.8469	2.0632	2.4784	0	0.0078	0	0.0073	1.2607	0.0358	0	2.6353	1.1628	1.9717	0.0147	0.7465	1.2408	2.5087	0.8598	4.6867	0	3.5541	0	5.48	0.5308	8.5297	0	0.0634	0.1388	2.1524	0.1247	0.0539	0.6594	0.3922
ENSG00000047188	YTHDC2	64848	0	9.8461	0	3.1496	0	0	4.1891	0.0084	1.1523	1.0976	0.4009	4.2741	6.5304	0.3787	3.1661	0.0883	0.2003	0	0.1621	2.2217	1.14	1.1579	0.0042	0.0236	1.5573	0.9189	0.1497	0.9399	2.0443	0.6878	2.2463	0.5644	0.9988	2.014	0.0143	0.2952	1.004	2.7434	0.0566	2.1318	0.1217	0.0062	2.0505	4.0466	0.0434	1.9859	0
ENSG00000047230	CTPS2	56474	0	0	0	1.4868	0	19.3477	0.0129	0.9774	5.748	0.0516	1.3321	16.619	0.0186	0	5.6758	10.7891	14.8327	7.8964	4.4037	1.4398	9.8647	16.2524	1.1414	3.4556	6.3027	7.9748	9.7385	8.812	6.1142	8.7793	5.7198	12.3399	3.8567	2.0785	0.2889	5.8383	18.6908	4.572	3.381	3.4953	1.8912	7.9251	14.0424	4.1175	13.7022	15.2128	9.0155
ENSG00000047249	ATP6V1H	51606	0	0	0.8532	7.2059	46.6103	8.3797	0	11.3647	5.0786	5.3195	0.4016	0.1412	1.0597	29.5529	0.8466	0.4244	2.0547	7.4714	1.3798	5.9361	5.0538	0.8584	2.6525	9.2931	8.0343	1.9573	6.7207	9.0493	10.7653	2.9688	9.4732	10.2731	11.7605	2.1938	0.0307	16.4698	0.079	1.6003	0.2268	2.1798	0.8533	9.4058	0.6154	1.7264	0.7347	6.7923	10.3569
ENSG00000047315	POLR2B	5431	0	6.9143	9.1025	0.0217	0	44.6863	18.7574	0	8.053	6.5634	31.4211	12.6319	4.2342	0.1084	13.8183	15.4352	12.3407	20.1573	19.2596	27.8559	14.8095	16.5821	0.409	5.9109	11.6438	5.9787	17.1901	5.9817	16.7474	19.6103	25.5993	6.0068	9.4568	9.675	0.5344	13.0723	15.9444	9.7971	0.1587	5.7158	14.8621	9.2987	11.3545	18.3415	19.2921	12.4075	1.6858
ENSG00000047346	FAM214A	56204	0	0	0.0057	0.0057	0	0	0	0	0.0041	0	0	0	0	5.9968	0.4482	2.0243	1.4113	0.0113	0.5266	7.2939	0.8619	0	0	1.0402	0	0.2875	2.0999	1.0603	1.9851	0.7634	0.8171	0	0.015	2.4613	0.0096	0.0141	0.0676	0.262	0.0798	0	0	0	0.0175	0	3.0977	2.0902	0
ENSG00000047365	ARAP2	116984	0	0	0	0	0	0	0	0	0	0	0.0031	0	0.0067	0	0	0	0	0.0585	0	0	0	0	0	0	0.0369	0	0.0241	0	0.9265	0.3907	0.5268	0	0	1.1438	0.0069	0.0018	0.0259	0	0.0048	0	0	0	0.0045	0	0.0327	0	0
ENSG00000047410	TPR	7175	0.0216	0.0108	1.5516	12.9767	10.7932	58.9841	8.321	16.1783	11.4913	8.4599	14.1203	23.1503	17.5479	29.2129	5.814	15.4737	11.2085	9.2761	14.252	11.4636	9.4737	10.7108	2.1938	10.574	19.315	18.4196	31.9684	21.6427	20.6172	16.0394	17.6276	6.3339	16.0153	11.7806	17.8269	8.487	23.1813	11.6556	6.5958	31.9454	1.9811	12.1387	11.2973	16.3312	18.9879	6.8066	23.2869
ENSG00000047457	CP	1356	0.2167	0	0	0	1.9048	0	0	0	0	0.3729	0.0069	0.0932	0	0	0	0.0103	0.0102	0.0058	0.0171	0.1266	0	0.0657	0	1.7601	0	0.0123	0.0076	0.141	0	0	0.0033	0.6876	0	0.1524	0	0	0	0	0	0.0071	0.0051	0	0	0.0129	0	0.0088	0
ENSG00000047578	KIAA0556	23247	0	0	0	1.7543	0	0	0	0	0.1895	0	0	0	0.0096	0.2515	0.0043	1.184	0	0.1946	0.8107	0.8242	0.18	0.0095	0	0	0.203	0	0.0238	0.0954	0.7164	0.3957	0.3423	0.1246	0.0047	0.332	0.0191	0.0046	0.0049	0.0234	0.0672	0	1.8691	1.2049	0.0057	1.5724	2.612	0	1.0928
ENSG00000047579	DTNBP1	84062	1.6255	0	0	0.2446	0.2631	8.8616	0.0579	11.1121	0.7665	0.6688	1.5065	27.2707	3.187	8.3045	2.6254	3.1427	5.0149	0.3296	0.6487	10.256	4.1615	6.7234	0.2822	6.3877	0.8395	0.8767	3.9546	1.9783	4.4864	0.0285	1.1343	16.5956	0.6325	3.824	1.6701	0.2009	16.313	13.4721	0.3169	16.9452	12.4782	0.0116	7.3106	0.9807	0	8.9085	9.4918
ENSG00000047597	XK	7504	0.0579	0	0	0	0	0	0	0	0.0143	0.4637	1.4586	0.0665	0	0	2.5831	0.0211	0.6333	0	0	0.6459	0.8973	0	0	0.0067	0.0064	2.2573	0.1422	0.535	0.1309	0.0207	0.0047	0	0.0273	0.0149	0	0	0	0.0077	0	0.0195	0.0157	0.3621	0	0.0599	0	0	0
ENSG00000047617	ANO2	57101	0	0	0	0	0	0	0	0.0114	0	0	0	0	0	0	0	0	0.1799	0	0	0	0.0836	0	0.0087	0	0	0	1.7119	0	0.043	0.0321	0.3967	0.0073	3.0601	0.6962	7.2367	0.0068	0.0114	0.0345	0.0173	1.3428	0	2.7417	0.0132	0	1.855	0.6219	0
ENSG00000047621	C12orf4	57102	0	0	0	0.0121	0	0	1.0551	0.0179	0.6317	4.1038	0.3887	0.0167	25.7532	0.0117	4.5289	1.3027	4.5937	0.7369	3.2568	13.3189	6.1279	0.0182	0	0	0.352	1.4354	1.1565	1.7418	2.1951	4.8286	2.2116	0.0594	3.8431	3.3886	0.0175	0.0166	0.0442	0	0.1992	1.7242	0.0645	0.9843	4.8995	0	0.8397	4.6674	0
ENSG00000047634	SCML1	6322	0	0	0	0	0	1.6025	0	0	0	3.5327	3.2595	0.0346	0.0724	0	0.4447	0.0134	0.0101	0	2.8994	0.2792	0.9565	0.0082	0.012	0.7852	0.1334	0	0	1.3277	0.0073	0.0064	0	0	0.0137	0.0073	0	0.0078	0.0267	0.0076	0.2246	0.0076	0	0	0	0	0	0	9.0617
ENSG00000047644	WWC3	55841	0	0	0	0	7.7766	0	0	0	4.4276	2.0368	0.3636	0.0241	0.0118	0.0077	9.1317	1.548	12.4209	2.3181	2.2666	5.0896	8.0859	5.0494	13.8386	2.8199	7.709	8.8805	1.3441	3.7016	1.6824	9.8861	7.8163	4.1916	0.7466	10.204	14.7914	0.0686	16.9474	1.2488	0.3758	19.5417	0.1649	15.3568	15.4765	4.4232	39.6701	4.2895	0.0346
ENSG00000047648	ARHGAP6	395	0	0	0	0	0	0	0	0	0.5755	0	0	0	0	0	0	0.0241	0	0	0	0	0	0	0	0	0	0	0	0.0467	0	0	0	0	0	0	0	0.0033	0	0	0.0636	0	0	0	0	0	0	0.0067	0
ENSG00000047662	FAM184B	27146	0	0	0.2063	0	0	0	0	0.0103	0	0.0222	0.0447	0	0	0	0.2789	0.0037	0.0954	0.009	0.4887	0	0.2916	0.0063	0	1.3734	0.2858	0.0412	0.2037	0.126	0	0	0.1615	0	0	0.1776	0	0	0	0.0126	0.0339	0	0	0.3677	0	0	0	0	0
ENSG00000047849	MAP4	4134	4.707	0.0067	0.7318	6.9473	13.4907	16.6717	1.2109	11.5087	7.6262	12.814	9.7076	13.6293	8.2743	10.8524	4.3016	4.7048	3.0087	2.9135	4.6906	2.1283	4.9199	1.9536	5.7937	6.6948	3.625	10.3385	7.8236	10.4799	5.92	5.6741	6.2256	4.3293	3.9507	11.3672	7.2377	2.2265	9.9925	8.3168	0.7811	1.4983	2.3514	3.6225	7.2321	5.4507	10.3466	1.7888	0.6837
ENSG00000047932	GOPC	57120	20.569	0	0	0.0134	0.6801	2.7967	0	46.6946	14.9268	6.2174	7.8913	6.4143	1.484	16.9193	9.5801	12.2368	6.2611	12.0977	5.6471	13.7266	8.3586	7.6769	46.41	16.7411	4.856	8.1462	6.5175	12.444	6.2206	4.2292	7.4966	12.1984	10.2221	5.0444	1.4851	2.1686	7.399	3.7707	6.2562	0.517	0.0328	2.0756	7.8125	5.1485	17.5886	4.6382	10.5166
ENSG00000047936	ROS1	6098	0	0	0	0	0	0	0	0	0	0	0	0	0	0	0	0	0	0	0	0	0	0	0	0	0	0	0	0	0	0	0	0	0	0	0	0	0.0234	0.0032	0.0737	0	0	0	0	0	0	0	0
ENSG00000048028	USP28	57646	108.303	33.9747	76.3682	49.371	154.694	114.217	1.3215	32.7865	64.5563	22.291	95.2576	97.1097	29.1874	3.1801	33.6323	28.5192	43.4789	49.3877	27.9473	38.0755	16.6629	11.4794	14.629	21.4659	18.7145	14.9873	14.1793	8.1668	6.6323	14.8548	14.4185	11.6413	24.7195	12.7361	11.0554	1.4027	0.1178	23.5514	2.6465	9.2106	44.6644	20.422	30.4766	25.1251	17.2587	20.2171	1.3772
ENSG00000048052	HDAC9	9734	0	0	0	0	0	0	0	0	0	0	0	0	0	0	0.0563	0.0021	0.5467	0.0337	0.0035	0	0	0	0	3.8363	0.0033	0.3867	0.3387	0.0472	0.7218	0.407	0.3945	0.4034	0.0047	0.184	0.3048	0.0074	0.0324	0.0062	0.0906	0.5408	0	1.4567	0.0064	0.3249	2.0548	0.0601	0.0128
ENSG00000048140	TSPAN17	26262	0	0	0	0	0	0	0	0	9.1867	0.016	0	0	0.2066	0.0093	8.4631	2.0096	3.7787	2.3594	0.807	4.2313	4.2106	9.1912	19.0989	3.6324	7.5303	5.1218	7.5777	9.9659	6.5676	6.8293	9.7659	12.6973	6.2513	0.6473	4.4949	1.5782	0.9531	5.5377	0.2515	17.2736	18.4096	4.5804	9.0359	2.375	2.9364	3.0692	0.4341
ENSG00000048162	NOP16	51491	17.7151	89.5103	64.8417	31.9899	68.1584	122.134	184.732	102.305	31.7391	25.2275	23.9163	11.3902	29.6629	108.429	30.1406	28.8048	18.8442	25.7865	46.0734	74.9771	30.0863	41.7101	33.9077	16.94	26.5721	43.9275	31.7397	13.2722	11.7233	6.2097	36.1054	23.3611	27.1736	21.9645	17.7441	42.5045	21.0388	12.7139	73.3656	65.6172	15.3969	32.0328	26.9785	21.902	30.3786	11.6628	26.8623
ENSG00000048342	CC2D2A	57545	0	1.2885	0.0801	0	5.4195	0	14.6989	0.2529	5.3565	0.0813	0.4429	0.0315	0.0092	2.0681	0.9743	0.2603	0.1594	4.6985	0.0077	1.6622	1.1853	2.6494	0.0202	0.8867	2.6917	4.5182	4.1373	0.405	2.9199	3.9549	6.1405	1.8469	1.414	2.7313	0	0.0138	0.4985	1.5465	0.0139	0.0163	1.2829	0.1384	0.7178	2.2883	3.0867	7.1467	0.0335
ENSG00000048392	RRM2B	50484	0	0	0	0	0	1.9769	0.6132	0	1.7139	0.1104	0.1645	0.0385	0.1879	0	1.2259	1.0161	3.7758	5.747	1.368	3.1674	3.325	11.147	0.1122	0.0836	1.369	3.919	2.5592	1.6087	6.4171	1.3333	12.1748	0.0149	3.5654	1.837	0.9798	1.1734	0.0279	0.8218	0.0602	0.9418	0.3567	0.7964	0.0225	2.2213	1.7738	1.5694	0.0446
ENSG00000048405	ZNF800	168850	0	0	0	0	0.0119	0	0	0.0089	0	0.622	0.2632	3.4615	0.0838	0	0	0	0	0	0.2155	0	0	0	0.0131	0	0.0069	0.0066	1.6304	0.5305	0	0.0136	1.3268	0	0.0907	1.0439	0.0066	1.3826	0.0276	0.0643	22.9644	0	0	0.0131	0	0.5614	0	0.0125	0
ENSG00000048462	TNFRSF17	608	0	0	0	0	0	0	0	0	0	0	0	0	0	0	0	0	0	0	0	0	0	0	0	0	0	0	0	0	0	0	0	0	0	0	0	0	0	0	0	0	0	0	0	0	0	0	0
ENSG00000048471	SNX29	92017	0.0096	0	0	1.7286	0	4.2152	0	0	0	0.39	3.4842	0.0988	0.0468	1.2159	0	0	0.0039	0.6749	1.2523	1.4061	0	0.0155	2.2537	0.0127	1.1347	0.0052	0.904	0.8534	1.8102	0.8057	0.449	3.4398	0.0116	0.0024	0.0088	5.0251	0.3824	0.0252	0.1083	0.0446	0.018	5.2126	0.0066	0	0.2892	2.9297	0.0086
ENSG00000048540	LMO3	55885	0.0131	0	0	0	0	0	0	0	0	0	0	0	0	0	0	0.0468	0	0	0	0	0	0.3622	0.0053	0	0	0.0663	0	0.2002	0	0	0	0.004	0	0	0	0.0467	0.0264	0.0035	0.0643	0	0.0046	0.0337	0.048	0.0803	0.1462	0	0
ENSG00000048544	MRPS10	55173	0	0	83.5989	41.7589	60.6546	79.6484	68.1354	2.9833	22.2438	84.8595	65.5474	16.6535	33.8199	1.0078	26.1287	35.3373	45.8744	40.3405	53.1826	28.4854	43.9806	22.7202	0.3039	30.6504	27.048	34.4968	33.7226	33.8254	55.5865	32.9072	43.3941	57.9201	40.927	26.1014	48.1872	89.2807	0.2571	44.2761	0.5644	50.0713	72.4943	27.3798	47.259	64.228	50.2971	44.7773	0.0653
ENSG00000048545	GUCA1A	2978	2.9737	0	0	20.2088	0.7351	17.9909	12.7087	0	0	1.326	5.2091	0.1158	0	8.3047	4.3761	3.4578	4.1508	13.8729	3.9248	3.3225	6.0743	9.1407	0.2083	0.1354	8.0397	0	0.0234	7.0931	3.4482	0.3006	3.0817	0.3005	1.7205	6.4176	0.0469	10.8878	0	0	5.9705	0.0901	0.0175	3.724	0.0942	0	0.0336	0	0.3269
ENSG00000048649	RSF1	51773	2.7312	0	0.2126	0.0045	0	0	1.3707	3.1739	15.1467	2.3537	3.3535	2.0357	2.4525	13.8988	3.9685	7.3551	15.502	15.3815	24.8136	13.214	10.9058	9.472	52.4668	24.521	16.2198	10.8954	21.4249	18.9053	8.7253	11.2748	25.6847	25.5791	6.5069	15.0511	34.2726	14.915	11.1952	28.63	17.2083	13.5018	0.1275	6.5836	5.697	11.1551	33.2725	16.7625	4.8357
ENSG00000048707	VPS13D	55187	0	0	0	1.8255	1.8973	0	0.0065	0.0092	2.2135	0.7947	0.032	0.0519	2.7429	0.0061	1.0466	1.251	0.2084	2.6196	1.2279	0.9951	1.1653	0.0835	0.0071	0.6377	0.5399	0.5767	1.3787	0.463	0.8599	1.1693	0.3413	0.0318	0.0077	0.079	0.1725	0.9344	11.9324	2.4445	0.0565	0.1046	0.261	4.5195	0.249	0.1667	0.5818	1.0771	0
ENSG00000048740	CELF2	10659	0	0	0	0	0	0.1734	0.0306	0	9.5884	0.0155	0.2281	3.9599	0	0.0198	4.0063	3.4282	5.1079	0.0033	5.4994	2.7009	12.4727	4.199	7.0568	7.8435	14.6952	9.245	9.8654	14.5429	14.8551	8.5229	3.0152	8.0297	7.051	14.4555	8.0129	7.0039	0.1055	13.306	15.9076	2.6417	1.9141	16.5055	4.8291	25.307	23.819	13.8009	3.0548
ENSG00000048828	FAM120A	23196	0	0	10.8216	0.6839	0.0085	18.4987	0	33.0641	12.8019	49.3409	22.9175	20.0784	36.1262	12.2011	12.9943	16.9493	15.7742	1.499	17.8561	21.1513	9.6524	14.9048	3.0547	5.4276	9.0594	7.1053	14.1287	12.8194	6.2207	16.4901	8.3654	18.0499	18.951	20.3617	0.3928	3.2889	16.2919	13.76	19.1716	15.4437	3.6268	19.9536	4.615	2.85	29.2891	5.1968	9.7009
ENSG00000048991	R3HDM1	23518	0	0	0	0.6272	0.3861	1.1035	2.1207	0.0445	4.0675	10.4398	16.6844	4.5029	0.7785	0.0203	7.5829	5.335	8.0086	4.699	4.6618	2.5613	2.2273	7.6373	3.5905	6.5553	4.9682	4.7469	10.3031	6.3261	4.8131	4.5725	2.2127	2.0415	2.3511	8.4975	8.0112	0.5197	0.125	9.2605	0.4467	0.1043	12.3967	2.5435	12.2482	8.3486	1.7671	1.1859	5.7438
ENSG00000049089	COL9A2	1298	0	0	0	0	0	0	0	0	0.0614	0	0	0	0	0	0.0501	0.0089	0.0127	0	1.1642	1.1136	0.653	0	3.5761	0	0.7638	0	0	0.2126	0.1855	0	0.2046	3.6783	0.9822	0	0	0	0.02	0	0	0.0394	0.0204	0.3054	10.4473	0.0108	0.0169	0.1792	0.0195
ENSG00000049130	KITLG	4254	0	0	0	0	0	0	0	0	0.0233	1.0622	0	0.0248	0	0	2.5503	0.0216	0.0592	1.7532	0.0086	0.0241	2.2602	0.0129	0	0	0.4062	0.1552	0.2833	1.5542	0.0135	0.0708	4.2575	0.0635	1.244	0	0	0.0453	0.0119	1.7754	0	0.1452	0	1.529	0	0.0673	0	0.1752	0
ENSG00000049167	ERCC8	1161	2.8178	0	0	0	0	0	0	0.0123	1.5519	2.3408	0.9358	0.0899	0.3612	0	6.3543	1.5361	3.9732	0.0109	0.7821	0.1696	2.2885	0.0478	0.0205	0.4359	3.1322	5.1964	3.0473	7.5725	5.1948	3.1982	0.9425	5.6103	0.6257	4.4337	4.2648	0.7437	0	0.21	0	0.0147	0.0101	2.9507	6.2866	1.0713	6.7525	3.7448	0.0155
ENSG00000049192	ADAMTS6	11174	0	0	0	0	0	0	0	0.0116	0	0	0.0216	0.2486	3.8813	0.0053	0	0.1108	0	0	0	0	0	0.005	0.0134	0.8714	0	0	0.6425	0	0	0.0093	0.023	2.0715	0.011	0.0032	0	2.4851	0.0089	0.0362	0.0107	0.0112	0	0	0	0	0	0	0.9826
ENSG00000049239	H6PD	9563	0.0092	0	0	0	0	0	0	0	0.0163	0	0	0	0	0.0038	0.6826	0.0197	0	0	0	0	0	0	0	0.0051	0.8738	1.5232	0.0094	0.0036	0.0666	1.6683	0.0071	2.4449	0.4426	0.1921	0	0.3306	0	0.0076	0.026	0.0029	0.0052	0	0.0063	0.205	0	4.1784	0.0296
ENSG00000049245	VAMP3	9341	0	0.0644	41.1257	0	0.0216	0.3546	0	1.4902	27.5029	20.4773	14.9785	3.5037	43.3637	3.7727	34.3137	18.9567	17.8666	9.8642	31.244	15.9141	13.9392	0.8906	4.8373	8.3694	15.5572	5.7384	19.3852	14.465	7.0483	23.2754	10.3103	3.6829	13.0694	15.5632	18.4089	0.4898	0.5081	12.5787	5.3885	2.4607	4.6357	14.7704	39.7025	23.596	12.0197	37.8813	4.6712
ENSG00000049246	PER3	8863	0	0	0	3.2139	0	0.0098	0	0	0.0389	0.0178	0.0863	0.0208	0.1626	0	0.2594	2.2797	3.7949	1.5621	1.9587	2.5939	7.3576	0.477	0.0042	0.0144	3.224	0.0064	0.8829	0.32	0.4018	0.0435	0.1906	0.7001	0.0053	0.007	6.2977	6.0009	0.0275	2.1717	0.0443	0.1133	7.7189	0.4311	0	0.2669	3.305	2.3844	3.842
ENSG00000049247	UTS2	10911	0	0	0	0	0	0	0	0.045	0	0	0	0	0	0	0	0	0	0	0	0	0	0	0	0	0	0	0	0	0	0	0	0	0	0	0	0	0	0	0	0.1376	0	0	0	0	0	0	0
ENSG00000049249	TNFRSF9	3604	0.0183	0	0	0	0	0	0	0	0	0	0	0	0	0	0	0	0	0	0	0	0	0	0	0	0	0	0	0	0	0	0	0	0	1.4051	0.0079	0.0043	0.0145	0	0	0	0	0	0	0	0	0	0
ENSG00000049283	EPN3	55040	0	0	0	0	0	0	0	0	0	0	0	0	0	0	0	0	0	0	0	0	0	0	0	0	0.0368	0	0	0	0	0	0	0	0	0	0	0	0	0	0	0	0	0	0	0	0	0	0
ENSG00000049323	LTBP1	4052	0	0	0.1138	0.1394	0	0	0	0	3.1647	1.2762	13.798	0.3297	0.6369	0	2.2552	5.6424	1.3299	2.4176	3.9796	3.6021	0.8717	4.7715	0.0495	4.5077	4.475	5.956	3.1656	5.6589	8.5775	2.5709	4.8824	3.3933	20.6433	5.2932	1.2019	0.0379	0.0226	7.8339	0.5567	2.5531	0.0128	9.4157	6.476	1.7119	5.0902	1.5986	1.2195
ENSG00000049449	RCN1	5954	0.3977	0.0345	4.2265	2.6998	0.0734	1.9083	23.3961	9.0543	4.6934	9.7586	9.2294	22.1797	32.7107	2.3297	4.4338	11.102	4.2777	17.2516	9.7276	9.2776	13.1027	16.5417	3.6048	9.3907	5.2404	13.5006	9.5743	5.4002	6.4862	14.5218	14.1714	2.7571	20.264	16.97	4.2005	12.4434	4.5923	8.3969	6.9181	11.0147	9.3055	8.6186	8.3305	10.7618	13.4181	10.0984	12.8482
ENSG00000049540	ELN	2006	0	0	0	0	0	0	0	0	0.2041	0	0	0	0	0	0	0.0062	0.0068	0	0	1.0128	0.838	0.0134	9.7793	0	0	0	0.007	0	0	0	0.6179	0	0	0	0	0	0	0	0	0	0	0	0	0	0.0413	0	0
ENSG00000049541	RFC2	5982	84.3709	0	119.6	2.3509	18.3916	17.5405	6.7713	45.0804	12.5026	11.3515	15.7902	16.5816	1.2217	0.2104	33.9554	52.1365	25.1715	16.6635	11.3903	28.9778	34.4444	24.3366	15.4656	33.8846	30.8978	33.168	41.9803	29.0867	59.1789	59.2861	36.9829	11.1867	24.8356	29.7272	39.1499	29.4772	4.7325	27.3791	0.3176	41.6124	52.2534	90.0472	73.9583	43.029	3.9497	45.8384	6.7786
ENSG00000049618	ARID1B	57492	0	0	7.7428	6.0473	3.9485	5.9014	3.7055	10.0672	0.9092	0.8821	0.9307	0.0694	0	0	1.6956	1.64	2.1689	2.1895	1.7563	2.8986	3.3498	3.7085	0.4508	1.2335	2.6445	2.1969	2.7745	1.236	6.3558	0.6295	2.7158	0.4594	2.056	1.8734	3.1372	4.2891	3.9108	2.1027	8.2691	0.2507	2.0577	2.6958	0.4611	2.4614	1.1065	2.742	0.0267
ENSG00000049656	CLPTM1L	81037	0	0	43.9038	0.0145	0.031	0	0.1589	35.8082	4.9814	17.807	1.3682	10.4823	10.1699	26.7773	8.3745	4.5968	8.3615	6.5506	7.6955	14.6289	7.144	14.1351	8.1274	5.261	4.1734	7.748	7.1446	9.5774	9.0672	8.86	8.7557	7.1265	8.6223	11.0807	0.1446	6.5325	0.3186	9.8908	0.5453	41.4571	3.0422	14.6688	12.0658	5.1116	6.2421	12.111	0.5373
ENSG00000049759	NEDD4L	23327	0.0055	0.0415	0	0	0	0.1227	3.3045	5.9671	4.835	1.0878	1.7576	1.8535	19.5728	0.0351	5.257	4.3127	2.5209	3.7207	2.2239	2.7787	2.7401	3.2275	0.0527	1.5464	2.2442	5.2955	7.8493	4.1962	3.483	4.4402	6.0939	1.7431	7.8048	7.1404	3.1861	3.8276	0.2457	8.0342	0.1076	14.9792	4.5417	5.6681	10.088	4.5774	2.6981	3.0441	0.0184
ENSG00000049768	FOXP3	50943	0	0	0	0	0	0	0	0	0	0	0	0	0	0	0	0	0	0	0	0	0	0	0	0	0	0	0	0.0181	0.0235	0	0	0	0	0.03	0	0	0	0	0	0	0	0.4761	0	0	0	0	0
ENSG00000049769	PPP1R3F	89801	0	0	0.0207	0	0	0	0	0	0.8566	0	0	0	0	0	0	0.2019	0	0	0	0.0176	0.6833	0	0	0	0	0.0212	0.014	0	0	0	0.0315	0.3877	0.0109	0	2.822	0	0.0114	0	0.0525	0.012	0	0	0	0	0	0	0
ENSG00000049860	HEXB	3074	49.9702	0.7698	0.1266	12.9763	0	2.4289	0.0349	31.1397	14.1965	10.9996	3.5174	4.8838	0.2742	1.2182	1.0359	12.8636	4.0717	2.3056	3.4009	4.7278	8.7045	7.3379	1.7102	2.1076	4.8966	5.0114	11.4152	2.4098	1.9928	5.0328	8.9398	0.2451	10.2237	2.9807	1.3981	9.7753	2.3223	3.363	0.3054	27.278	5.8097	4.8619	0.4734	3.7636	10.8304	4.9783	0.0402
ENSG00000049883	PTCD2	79810	0	0	0.3097	0	0	13.957	0.3974	0	0.4535	2.0246	4.3816	2.7064	0.0345	0.0125	0.7248	1.206	5.2278	2.9248	3.2627	1.7497	2.8405	1.4488	0.0129	0.0029	1.6957	1.9652	1.577	0.855	1.2676	0.0059	0.995	0.4937	2.6852	0.9433	0.0166	5.4612	0.0329	4.6271	0.0313	3.5874	2.6646	2.8912	0.1	0.0193	2.8783	0.6279	0
ENSG00000050030	KIAA2022	340533	13.9835	0	0	0	0	0	0	0	0	0	0	0	0	0	0	0	0.0038	0.1713	0	1.5351	0	0	0.0046	0	0	0	0	0.1263	0	0	0.1989	0	0.7246	0	0	0	0	0	0	0	0	0	0	0	0	0	0
ENSG00000050130	JKAMP	51528	0	0	0	0	8.4866	46.4003	52.8592	0	24.818	11.8851	6.9023	0.5681	0.8894	0.1532	34.7439	6.775	7.9581	14.7855	23.531	10.476	17.2757	13.514	0.1098	0.1128	5.2862	9.8304	3.2019	13.8983	7.4158	6.8126	12.1545	4.0073	3.2997	17.9914	4.772	16.5599	0.0377	9.1433	2.2112	10.0205	9.7798	28.5342	19.9349	5.4338	0.0908	11.9122	0.0304
ENSG00000050165	DKK3	27122	0	0	0	0	0	0	0	0	1.3703	0	0	0	0	0	2.4261	0.4236	2.2798	0.7703	7.5105	0.9954	2.9144	5.1746	3.7148	0.2335	3.5086	1.365	2.8005	1.1481	4.3766	0.7676	4.3171	14.0166	1.5214	6.4619	8.0132	0.2623	0.0291	1.3014	0.0563	16.4792	0.2698	12.6078	2.0856	2.5506	9.4278	0.8672	0.031
ENSG00000050327	ARHGEF5	7984	0	0	0	0	0	0.0153	0	0	0.92	0	0	0	0.0145	0	0.2034	0.68	2.7738	2.4523	2.8683	1.0539	1.1802	3.104	0.0542	1.7755	0.5336	0.3506	0.226	1.0642	0.6336	0.2206	1.2726	5.0357	0.5297	1.8972	0.0084	0.0065	0	0.4384	0.0279	10.0452	1.4339	2.6428	0	0.2889	0.0411	0	4.7462
ENSG00000050344	NFE2L3	9603	39.4303	0	0.0242	39.1476	0.1456	0.7476	53.9218	0	4.4893	9.4547	11.6941	3.2116	19.2032	0.1504	11.5183	14.9792	18.3232	24.1461	21.9103	5.4437	19.6757	13.7872	0.0946	0.7232	7.6605	4.0886	3.356	7.9455	0.5502	8.9793	4.1017	5.87	0.0292	15.1265	7.9192	5.483	0.0336	8.2436	12.3871	15.2339	8.9455	1.9272	0.141	1.9678	5.3434	3.1518	0.0324
ENSG00000050393	MCUR1	63933	0	0	11.6962	2.2968	9.5323	0	0	9.5278	8.7368	3.0498	5.2252	7.0741	14.1278	17.6354	8.3804	1.1287	0.1694	5.0609	4.1406	5.2737	11.4788	5.5345	0.0662	4.0525	3.4441	8.4557	6.6705	4.2959	0.4521	5.9545	4.4505	0.558	4.9971	5.0704	1.6367	1.1813	3.2354	3.3808	1.9479	4.1628	10.7633	2.1552	3.8516	3.2933	12.1304	4.0008	0.403
ENSG00000050405	LIMA1	51474	0.0219	0.0158	0	0.1163	37.0505	0	0	8.8228	0.4982	17.4584	3.2704	5.8521	0.6372	0.0511	2.4736	0.1962	3.4387	0.4584	1.033	0	5.7436	1.7173	0.7243	16.6959	2.9966	5.1845	7.6271	20.9527	1.6252	25.7552	10.3376	5.9678	0.1986	31.9183	0.069	11.3431	0.4444	1.5522	1.4452	5.0137	4.4558	0.383	0.0489	10.8824	11.7511	7.1833	0.0643
ENSG00000050426	LETMD1	25875	0	0	0	0	0	0.527	1.0522	1.8459	10.6251	3.5638	0.3352	0.3159	0.0312	0.1748	0.7981	3.1989	12.9516	3.0208	4.9281	6.1964	8.141	8.4064	0.0599	4.7457	2.4885	1.3733	1.1255	3.4291	1.9377	0.1678	7.9163	3.6345	3.6627	6.0806	1.9736	12.8576	0.0115	2.1066	0.4541	15.3167	1.0897	9.1762	6.2779	6.5474	21.5167	5.1004	18.1251
ENSG00000050438	SLC4A8	9498	7.7761	0	0.003	1.1056	0	1.1236	0	0.0034	0.9957	0.5913	4.5059	0.4548	6.8291	0.9664	0.8735	2.2971	1.9282	2.1345	0.1562	1.5669	0.294	0.1578	0.0117	0.0032	1.9995	1.3972	1.8135	1.0692	1.9551	0.0612	1.1337	1.0403	0.0045	0.6767	0	1.9051	0.0715	0.0014	0.0064	0	0.1189	2.2705	0	0	0.1223	1.9013	4.9577
ENSG00000050555	LAMC3	10319	0	0	0	0	0.0336	0	0	0	0.8063	0	0	0	0	0	0	0.0468	0.4108	0.4915	0	0	0	0	0.0068	0.4525	0	0	0.7019	0.0624	0.0065	0.655	0.7902	1.734	0.0116	1.0213	0.0205	0.014	0	0	0	23.523	0.0309	0.1489	0.2363	0.4727	0.3927	0.0225	2.6208
ENSG00000050628	PTGER3	5733	0	0	0	0	0	0	0	0	0.0078	0	0	0	0	0	0.0036	0.9786	0	0.1565	0	0	0	0	0	0	0	0	0.193	0	0.5848	0.0046	0.3332	0	0	0	0	0	0.0094	0	0	0	0	0	0	0	0	0	0
ENSG00000050730	TNIP3	79931	0	0.0363	0	0	0	0	0	0	0	0.0221	0	0.0389	73.4777	0.0129	0	0	0	0	0	0	0	0	0	0	0	0	0	0	0	0	0	0	0	0.2372	0	0	0	0	0	0.0502	0	0	0	0	0	0	0
ENSG00000050748	MAPK9	5601	1.2842	0	0	0.5865	0	0.0539	2.408	11.7083	0.5433	1.6109	1.46	0.2373	2.4744	0.0244	2.2048	1.2787	0.8277	0.9642	4.1426	8.4206	1.8996	7.3227	0.0907	2.3446	2.6167	0.0636	1.6876	0.4138	4.251	0.3878	2.6558	2.6052	2.4097	1.7671	0.1394	0.2068	0.0282	3.3702	0.1916	0.0479	0.4015	1.9832	2.4177	2.8689	0.0229	3.6348	0.0998
ENSG00000050767	COL23A1	91522	0	0	0	0	0.0199	3.4192	0	0	2.6758	0.0172	0.1972	0.1783	0.2154	0.2193	0	0.1979	3.9722	0	0	0	1.1967	0	0	0	0	0.2274	0	0	0	0	0.1862	0	0.0143	0	0.1016	0	0.0246	0.0107	0.0296	0	0	0.8732	0	0	0	0	0
ENSG00000050820	BCAR1	9564	0	0	0	0	0	7.9868	0	0.8564	8.923	0.1751	0.0166	0	0.1962	0.0052	12.2902	2.5841	6.5483	7.2314	10.807	9.4973	5.9573	10.8712	0.1405	7.6803	0.5367	1.0206	4.4323	2.9346	2.6579	3.7833	5.7155	4.1961	7.4571	2.6683	0.2028	8.8556	0.0506	0.1519	1.2607	17.821	19.7491	11.6274	2.9579	2.2311	0.8231	4.5976	8.6114
ENSG00000051009	FAM160A2	84067	0	0	0	0.9491	0	0	0	12.0644	3.0468	0.2174	0.4561	0.0596	0.0114	0.0119	3.8167	2.4185	4.094	0	0	0.0717	1.2158	0.7008	0.0481	1.5568	5.5805	0.0241	0	0.3244	2.0079	0.1768	1.972	0.0308	0.0504	0.006	3.6357	0.3569	0.7543	4.0197	1.7176	5.7556	0.0255	0.823	2.6214	0	0.9016	4.1767	7.3946
ENSG00000051108	HERPUD1	9709	0.0268	0	0.021	0.0077	0	0.02	0.0102	0.0166	43.8676	53.3446	4.7944	80.8963	34.9847	0.0228	8.5855	7.6412	4.9055	16.6897	15.9895	7.8007	4.1848	0.1509	3.8696	11.0167	11.1054	18.7449	12.4448	26.5672	4.6169	21.1722	5.8821	10.9227	9.5937	27.0227	0.2766	13.7549	27.0192	5.2295	0.2671	13.9999	5.5362	7.9391	7.5258	8.8214	21.2844	2.5975	0.0247
ENSG00000051128	HOMER3	9454	0	0	0	0	0	0	0.2663	0	0.3523	0	0	0.1631	0	0	0.2868	0.6518	0.8732	0	1.3613	0	1.5482	4.1174	39.6323	0.6213	4.8244	1.3212	0.0339	0.723	1.1587	1.7832	1.7114	13.2237	0.6026	1.2013	0.0437	1.9442	2.1618	1.2826	0.1669	0.0736	12.3477	3.5653	0.0327	10.7175	3.8603	0.7049	24.6403
ENSG00000051180	RAD51	5888	95.3193	0	2.6603	0.012	0.0227	105.095	18.1849	136.417	3.4929	47.6016	57.8814	119.742	21.7903	54.6662	8.6923	6.8639	4.4071	11.9932	13.3238	1.5693	15.2051	17.7475	53.996	15.0592	9.197	23.4696	2.7506	12.6629	21.2794	7.6959	16.4246	26.2296	23.4492	25.1444	25.6274	0.1333	57.1923	24.1617	0.7228	4.7155	0.3732	44.6004	0.191	7.9162	33.8768	8.4757	2.6916
ENSG00000051341	POLQ	10721	0	0	0.0176	18.4967	7.0563	8.5255	5.7207	0.0492	1.6466	6.687	1.02	5.9884	0.0132	0.967	2.1432	0.3222	3.6354	5.1474	5.0839	1.3445	2.8439	5.6726	0.0633	1.9082	4.6891	0.8469	2.7329	1.5024	2.6535	0.3356	2.284	1.2242	0.0484	2.6508	4.9487	4.0275	0.6059	0.0255	0.5801	0.0054	0.0049	0.4801	0.3019	5.3463	1.2526	0.609	0.757
ENSG00000051382	PIK3CB	5291	1.0279	0	0.0048	36.8787	5.5813	0.0317	0	0	0.1836	1.7301	7.2709	7.1051	0.1169	0.0066	0.3589	2.2026	1.5692	1.1684	1.4479	0.8543	2.5784	0.0728	0	0	0.2747	0.4471	3.1415	0.1147	3.4576	0.2689	2.7522	3.1018	0.0855	1.8879	0	0.0054	1.2388	0.0615	0	2.3792	2.1507	0.0058	0.0234	1.0367	0.01	0.9296	0.0081
ENSG00000051523	CYBA	1535	8.6169	9.8375	0	0	0	2.8025	9.0591	0	0.0192	0.0497	0.1378	1.5356	0	0.7089	0.1085	0	0	0	0.1251	0	0	0	0	0	0	0	0	0.4001	0.0076	0.0402	0.2545	0.0338	1.1611	0.054	0	0.0322	0.0253	0	1.1497	0	0	0.0143	0	0	0.3253	0	0
ENSG00000051596	THOC3	84321	0	7.555	0	3.6984	5.6184	0.0891	0	5.9002	0.7567	0.6827	0.7761	0.7599	2.4198	3.9995	2.3624	1.2241	1.4645	7.0137	1.5785	2.6367	4.1583	4.7785	2.4809	3.1942	4.8013	2.0249	3.1732	4.0545	2.5386	2.1422	5.633	1.118	4.0386	3.1383	2.3993	4.7886	0.0481	3.6458	2.0474	1.6136	14.605	1.5258	3.1282	3.7887	1.8893	0.6273	0.3022
ENSG00000051620	HEBP2	23593	16.0457	0	0.0688	1.6615	0	0	1.8606	8.0801	2.7354	0.6882	0.1613	0.6717	4.832	0.0099	0.7463	1.2784	2.3886	0.7316	4.2577	3.1492	1.2087	2.0177	3.8639	1.9895	0.0462	0.9818	1.6537	1.0652	0.6373	3.6072	1.4843	1.7273	2.9831	1.7445	0.5256	4.034	4.4412	0.6145	7.5459	11.1552	0.0892	0.8921	3.0743	0.3871	0.9465	1.2349	4.2067
ENSG00000051825	MPHOSPH9	10198	0.0154	0	0.0225	16.7745	0	0.485	2.4974	0	0.7616	3.3301	2.6781	3.427	13.8268	0.0077	7.1187	3.9616	3.6134	0	1.3096	0.9313	2.6559	0.8573	0.0818	1.8922	2.7004	0.2809	3.9646	1.3602	1.2092	0.2257	2.8332	0.595	0.0187	3.4486	0.3738	0.0036	0.014	0.2052	0.0188	3.9655	1.2971	0.2392	2.8944	0.1292	0.0627	2.0627	2.5762
ENSG00000052126	PLEKHA5	54477	0.4199	0	2.8806	2.4862	1.2366	1.2666	0	22.5986	9.837	0.8521	0.4383	3.0662	1.5253	4.0356	7.4687	12.0395	12.41	15.735	8.124	8.2606	12.9246	7.7901	2.6339	7.655	11.6365	5.9524	13.9917	7.5027	5.8146	5.8687	3.4033	4.3773	11.5591	5.2536	4.3859	1.6472	86.8894	12.223	5.1267	7.9327	0.18	4.6757	16.505	2.1814	15.1493	7.4075	5.4725
ENSG00000052344	PRSS8	5652	0	0	0	0.0227	3.4608	0	0	0	2.6552	138.665	26.882	0.5388	2.7006	5.8911	8.3486	12.7791	12.4963	19.7645	18.0782	12.9101	11.17	5.7061	1.7304	11.0563	8.4269	15.9113	9.0115	13.1571	3.3487	9.3636	7.0777	1.6403	4.6715	23.2284	5.4682	22.4545	35.3112	15.6035	0.8767	21.5225	4.9977	13.9398	42.8656	12.7683	39.2017	11.4367	11.5112
ENSG00000052723	SIKE1	80143	0.0202	0	46.8491	0.0203	2.4967	2.2776	3.9819	0	8.2616	8.9832	11.0043	6.1175	7.4726	10.0493	8.4038	5.7661	6.7961	5.7692	2.5033	4.2112	4.8368	1.5768	29.1367	0.7298	3.9968	3.7964	5.9375	7.7817	5.3775	13.9235	6.8314	2.1032	3.3602	7.5851	0.0737	0.1789	0.0367	3.7033	0.137	8.4578	2.361	2.4444	2.7463	2.9665	20.9631	4.218	0.0264
ENSG00000052749	RRP12	23223	2.5622	33.4115	0	18.0683	5.686	10.4739	8.6108	11.4362	2.756	1.7244	5.6667	3.9542	7.522	5.9643	2.7646	5.0428	3.4497	2.9703	4.1358	5.1673	1.3634	1.8586	2.8551	5.151	4.8022	1.3015	5.5306	10.166	5.6852	3.2349	2.3311	0.4451	10.0164	1.705	7.9019	1.5226	1.4771	5.6634	4.9056	5.1855	13.252	1.49	2.5965	3.2285	0.8777	2.9972	2.5459
ENSG00000052795	FNIP2	57600	30.4405	0	0	0	0	6.6852	8.9361	0	0.3355	2.0824	1.6347	15.3807	0.2914	0	0	1.0145	4.0897	1.5908	2.0523	2.8049	0.0277	1.8225	0.4183	0.0205	4.8035	2.8471	4.5511	5.9084	0.3037	1.1071	0.6514	1.2366	0.0822	0.889	4.7327	0.9032	0.042	2.694	0.1517	0.2913	0.0076	2.8339	0.146	0.0491	3.8193	1.0121	0
ENSG00000052802	MSMO1	6307	20.8781	0	0.0297	0.4277	68.2361	2.7592	0	0.0278	37.5126	30.7343	17.161	21.0373	56.8425	0.2785	60.877	11.1318	12.0361	71.5304	28.1241	11.8422	52.8061	19.195	8.7502	9.8814	28.8439	17.404	20.2873	38.5886	11.9531	29.2288	53.324	4.21	21.6228	8.8263	0.2694	13.4606	0.1474	11.1194	0.4605	31.5583	32.2744	14.8735	27.447	59.8297	4.2655	62.334	3.1503
ENSG00000052841	TTC17	55761	0	7.2435	0.0047	0.0037	0	6.1707	0.0058	0	10.4933	1.9227	6.4006	0.1505	0.9666	0.5386	1.0312	3.9088	2.0517	1.4057	2.9738	6.9561	0.2083	4.8013	5.0733	3.5503	3.2968	1.1428	6.1489	2.3223	4.966	6.1618	2.5177	11.3868	5.788	5.2006	2.4126	3.6051	2.8041	3.3266	5.7048	0.048	1.4151	3.2515	12.5379	1.338	15.7817	6.3017	4.743
ENSG00000052850	ALX4	60529	0	0.2093	0	0	0	0	0	0	0	0	0	0	0	0	0	0	0	0	0	0	0	0	0	0	0	0	0	0	0	0	0	0	0	0	0	0	0	0	0	0	0	0	0	0	0	0	0
ENSG00000053108	FSTL4	23105	0	0	0	0	0	0	0.0725	0	0	0	0	0	0	0.0068	0.0084	0	0	0	0	0	0	0.0074	0	0	0	0	0.2382	0.0732	0	0.0102	0	0	0.2369	0	0	0	0.013	0	0.0171	0	0.0069	0	0	0.2737	0	0	0
ENSG00000053254	FOXN3	1112	0.9129	17.8921	5.6836	4.5976	19.1191	7.7751	28.1681	35.4022	8.5827	6.3712	19.838	11.1695	2.927	0.0684	8.2007	16.191	8.3987	8.3118	5.7597	7.5931	4.9721	16.277	3.3639	8.2143	5.4123	15.5105	7.0266	7.1826	8.0036	5.5319	5.67	6.9719	17.9677	12.707	15.1141	3.8539	13.8346	8.1918	5.9474	1.1548	3.3977	21.3062	12.5252	6.6534	23.2079	7.5016	5.1904
ENSG00000053328	METTL24	728464	0	0	0	0	0	0	0	0	0	0	0	0	0	0	0	1.8199	0	0	0	0	0	0	0	0	0	0	0	0	0	0	0	0	0	0	0	0	0	0	0	0	0	0	0	0	0	0	0
ENSG00000053371	AKR7A2	8574	0	0	17.3253	0	0	12.2758	0	0.0512	1.8103	0.2424	1.6105	0.0438	0	0.1	3.3343	6.5073	2.635	11.3022	8.7104	1.7863	2.7419	9.2767	6.1911	5.9726	0.2083	0.7039	0.5945	6.834	5.9554	0	3.5961	2.9894	0.8386	0.4142	3.4999	0.0195	0.6982	0.0241	15.634	6.4399	0.8185	6.2792	3.9125	0.0234	0.3623	18.9518	0.0733
ENSG00000053372	MRTO4	51154	23.5267	286.361	56.6618	14.5351	47.4418	59.893	23.2677	38.5606	21.0927	18.7844	40.9764	20.9617	15.9969	37.248	8.5661	16.8417	21.0463	14.7523	17.8442	29.5298	21.2051	19.3933	40.5633	61.3513	23.6362	28.8512	49.0617	18.5786	31.146	46.0739	20.6445	26.4827	34.7718	18.3779	38.3096	16.6996	51.2946	20.6712	68.7555	16.7194	76.6467	18.2046	34.8499	23.8948	17.5274	45.3914	17.6834
ENSG00000053438	NNAT	4826	0	0	0	45.9045	0	0	0	12.7652	0.1647	0	0	0	0	0	2.9929	9.3013	0.4118	27.2235	6.256	11.67	0.2529	2.2459	0.2721	4.7448	9	3.5333	3.3986	0.0282	11.1164	21.6642	4.7534	9.4216	13.0807	4.6961	9.5588	0.1376	20.4097	7.2643	15.9458	0.0417	0.1036	0	45.3709	4.3905	10.3522	0.1616	130.11
ENSG00000053501	USE1	55850	2.5983	0	0	0.0264	0	2.4127	0	0	0.3616	1.9556	0.9655	13.1411	0.1587	0	9.8292	2.0831	4.4206	1.6666	10.3595	3.0801	6.8649	10.3621	28.8976	8.1299	1.1017	0.0799	11.0623	2.5855	0.0173	6.0611	5.0519	3.8209	3.9452	3.6933	0	0.1541	0	0	16.4012	35.3775	17.2082	10.1562	6.8196	0.4813	0	11.7526	10.4188
ENSG00000053524	MCF2L2	23101	0.0071	0	0.0027	0	0	0	0	0	0.5811	0	0	0	0.0046	0	0.0886	0.6099	0.0121	0.0135	0	0.5115	0	0	0.0023	0	0.1778	0.2574	0.7414	0.0473	0	0.0017	0.1769	0.0026	0.0269	0.3031	0	0.0034	0.0092	0.1792	2.692	0.0039	0.0181	0	0	0.2146	0	0.2118	0
ENSG00000053702	NRIP2	83714	0	0	0	0	0	0	0	0	0	0	0	0	0	0	0	0	0	0	0	0	0.0153	0	0	0	0	0.3908	1.6478	0	0	0	0	0	0.0163	0	0	0	0	0	1.1481	0	0	0	0.0798	0	2.5868	0	0
ENSG00000053747	LAMA3	3909	0	0	0	0	0	0	0	0	0	0	0	0	0	1.2204	0.0548	0.441	0.0129	0.1201	0	0	0.0214	0.053	0.6371	0	0.087	0.0641	0.0128	0	0	0.6168	0.0103	0.0398	0.0106	0.9635	0.0026	0	0	0	0.0071	1.0908	0	0.4959	0.0073	1.9377	1.0607	0	0
ENSG00000053770	AP5M1	55745	0	0	0.0129	3.9274	10.2125	3.6573	0	9.354	6.3236	5.5217	11.9149	6.214	8.1951	0.0761	4.6469	3.5856	3.2724	3.4783	6.6163	5.4942	5.9517	3.6101	3.6836	0.517	4.4065	1.813	3.2205	1.3047	2.5922	0.9358	2.0415	2.8145	2.1477	5.6326	0.1325	0.1112	0.7367	2.8866	0.043	3.4953	1.3027	2.7621	3.1704	2.4339	4.004	3.4528	0.0493
ENSG00000053900	ANAPC4	29945	2.422	0	0	0.0181	9.3596	0.9782	7.3437	33.8118	2.0848	0.1584	0.3996	1.8423	15.9581	0.0274	0.6671	2.4789	4.5185	2.9604	13.8405	3.0911	1.6786	8.4272	0.1046	1.7492	4.1764	6.8332	4.2625	3.0965	2.8419	0.5937	0.828	2.3154	6.1108	5.0418	3.1215	3.129	0.019	8.1261	1.2281	10.3141	1.361	7.8412	3.4715	5.4193	7.0808	2.3293	0.0219
ENSG00000053918	KCNQ1	3784	0	0	0	0	0	0	0	0	0.6709	0	0	0	0	0	0.225	0.009	0	0	0	0	0.8246	0	0	0	0	0	0	0	0	0	0	0.0586	0.0088	0	0	0.0103	0	0	0	0	0	0	0	0	0	0	0
ENSG00000054116	TRAPPC3	27095	0	0	0	4.0069	0.0405	0	17.5126	5.9446	5.9994	12.5397	8.0892	1.2509	0.3164	6.4096	10.0627	4.2749	5.5635	7.3674	0.4956	0	6.1072	1.3293	0	3.3866	2.499	7.1543	0.9495	4.8003	6.9306	1.3826	4.8262	0.745	7.2634	14.5647	0.057	2.0357	0.0377	4.2156	31.3029	0.1293	12.4629	2.9209	1.3739	9.1679	13.5326	1.3413	0
ENSG00000054118	THRAP3	9967	0	141.177	118.054	99.8854	134.973	190.717	160.3	66.0874	39.0214	8.9185	8.1669	25.2536	51.8778	30.848	21.6695	17.995	31.7821	21.558	51.773	13.554	22.4685	35.7138	173.126	48.4815	64.6133	50.8373	68.3781	21.8522	63.8349	42.591	25.9823	96.9092	20.9596	69.9083	104.141	32.3834	67.3293	131.433	109.978	52.0142	21.7	23.8131	43.5636	33.5221	51.2453	36.0354	60.0715
ENSG00000054148	PHPT1	29085	48.6038	445.167	58.5216	26.6545	107.218	47.2636	77.9879	75.7439	34.9172	6.2413	13.5536	8.7891	36.6624	19.7868	30.0818	29.6286	25.0433	14.2496	22.4621	25.6996	42.2881	71.9595	95.383	40.3351	37.5366	26.8782	12.4264	28.5679	26.3513	23.2812	49.9029	17.3383	37.0819	29.0347	76.0803	18.1589	227.19	14.3876	8.5437	23.1829	34.916	73.2141	42.4008	42.7511	20.8689	35.1948	157.929
ENSG00000054179	ENTPD2	954	0	0	0	0	0	0	0	0	0	0	0	0	0	0	0.0189	0	0.7407	0	0	0	0	0	0	0.3451	0	0	0	0	0	0	0	0	0	0	0	0	0	0	0	0	0	0	0	0	0	0	0
ENSG00000054219	LY75	4065	0	0	0	0	0	0	0	0	0.0078	0	0	0	0	9.7777	0.868	0.0201	1.7811	0	0	0	0.2481	0	0	0	0	0.0535	0.0034	0	0.0026	0.0047	0	0.0049	0	0	0	0	0	0	0.0092	0.1391	0	0	0	0	0	0	0
ENSG00000054267	ARID4B	51742	1.0188	0	0	0.0056	16.1262	8.2423	0	0.1037	10.0094	1.7462	3.1295	2.632	0.6118	0.0289	4.1352	2.8997	10.4467	3.5366	7.766	0.5385	12.6796	3.4927	14.4497	15.6874	10.3589	3.5943	6.513	13.7832	7.181	16.4106	13.9536	9.0856	3.3938	16.1493	6.1219	0.159	33.4712	13.6897	3.9022	7.9065	0.3461	4.355	9.2819	0.5376	20.8769	6.9268	8.0202
ENSG00000054277	OPN3	23596	0	0	0	0	0	0	0	0.0198	0.023	0.0214	0	0	0	0	0	0.2183	0.0115	0.5534	0	0.2188	0.0468	0.0121	0	0.0128	0.0875	0.0265	0	0.0115	1.0917	0.0106	0.4236	0	0.0606	0.0122	0.0124	0.0103	0	0.0608	0	0.2339	0	0.0451	0.2231	0.1549	0	0	0.0215
ENSG00000054282	SDCCAG8	10806	1.9214	0	0	5.7981	0	22.4773	0.0578	41.7337	0.3019	1.27	0.9585	3.1399	10.7201	0.0607	0.6383	0.3984	0.9539	1.8265	0.4708	1.9738	2.9352	7.3924	0.0419	3.5533	0.612	4.7267	1.6516	2.2811	3.8838	0.0294	0.6539	0.9623	3.0542	3.8084	0.0136	0.664	0.3516	0.0606	1.0857	0.2684	11.318	4.0003	0.0348	6.418	8.1889	0.1143	0.0109
ENSG00000054356	PTPRN	5798	0	0	0	0.0075	0	0	0	0	0.4699	0	0	0	0	0	0.6605	0.5722	0	0.2884	0	0	0.2286	0	0	1.6128	0	0.0273	0.2876	0	0.1013	0.0037	0.5058	1.494	0	1.506	0	0	0	0	0	0.0118	0	0	0.0063	1.2581	0.0202	0	0.0348
ENSG00000054392	HHAT	55733	0	0	0	0	0	6.453	0	0	0	0	0	0	0	0	0	0	0	0	0	0.1194	0	0	0	0	0	0	0	0	0.4239	0.0057	0	0	0.008	0.0063	0	0	0.1659	0.0187	0.2963	0	0	0	0	0	0.0331	0	0
ENSG00000054523	KIF1B	23095	0.0072	0	1.7824	2.261	0.0072	0.708	0	0	7.2598	2.2693	16.6	5.4438	6.8436	0.0104	6.6845	2.6455	6.4746	8.5733	2.8827	10.1293	3.4788	6.0307	4.027	5.2971	4.9896	8.8062	12.471	10.2759	5.3163	6.3556	3.9823	5.7509	3.7539	6.7413	8.1976	7.5194	0.9135	5.6604	15.1994	2.408	5.7929	11.2054	5.2224	7.966	6.6783	2.5844	2.4699
ENSG00000054598	FOXC1	2296	0	0	0	0	0	0.5317	0	0	0	0	0	0	0	0	0.0268	0.0176	0	1.2342	0	0.0188	0	0	0	1.2816	0	0	0	0	0.0087	0	0.0087	0	0.0301	0	0.0112	0.0105	0.0693	0	0.1295	1.3908	0	0	0	0	0	0	0.0183
ENSG00000054611	TBC1D22A	25771	0	0	2.1242	0	0	20.4997	0	0	2.4081	1.3188	0.9165	6.1631	8.8372	0.0275	1.5871	1.9138	0.8483	0.01	0.0639	0.1199	2.6458	4.5884	1.3714	3.3848	3.363	1.2076	5.0612	2.6084	2.3545	6.0378	4.185	7.7595	1.0092	0.0234	0.0195	0.0228	7.678	0.021	0.6992	7.9141	0.9003	4.5575	0.267	5.6125	5.8257	2.3694	10.8249
ENSG00000054654	SYNE2	23224	3.2281	0	0.002	0.087	0.0823	5.7378	1.0086	12.2853	2.3769	1.3424	0.8416	0.1539	9.2309	3.4787	1.151	3.3849	1.0286	3.0614	2.4325	1.4128	1.2222	2.2907	0.1619	2.5139	1.6762	1.3467	3.3279	1.2148	1.4429	1.8891	0.7178	1.8573	1.5095	3.017	2.6908	0.8354	2.2225	1.4529	0.2734	0.0213	1.969	0.1788	0.0163	1.9267	6.1964	3.0614	0.7266
ENSG00000054690	PLEKHH1	57475	0.0135	0	0	0	1.8626	26.3255	0	0	0.007	0.6462	4.2523	0.2365	0.0325	0	1.6946	0.1554	0.4514	0	1.3917	0	0.568	0.0624	0	1.5948	0.0034	0.0431	0.5855	1.3559	2.1484	0.2075	0.5432	1.3652	0.7088	0.2955	3.6593	0.0614	11.624	0.1806	0.0294	0.0038	0.2932	0.0285	2.2889	0.0632	2.0991	1.0131	1.0626
ENSG00000054793	ATP9A	10079	0	0	0	0	2.0355	16.5924	0	24.2606	0.0206	1.2239	0.3384	0.0086	0.0228	0	0.0303	0	0.3882	2.0233	0.1244	1.1821	0.6644	4.5978	0.0321	0.513	0	0.4327	1.5242	0.5615	1.2366	1.3961	1.1256	2.5913	4.3286	1.8179	1.3013	0.1153	0.0465	0.1741	0.2006	0.9381	0.0119	0.0102	0	0.569	0	0.153	0
ENSG00000054796	SPO11	23626	0	0	0	0	0	0	0	0	0	0	0	0	0	0	0	0	0	0	0	0	0	0	0	0	0	0	0	0	0	0	0	0	0	0	0	0	0.0286	0	0	0	0	0	0	0	0	0	0
ENSG00000054803	CBLN4	140689	0	0	0	0	0	0	0	0	0.6649	0.0292	0	0	0	0	0	0.0247	0	0	0	0	0	0	0	0	0	0	0	0	0	0	0	0	0	0	0	0	0	0	0	0	0	0	0	0	0	0	0
ENSG00000054938	CHRDL2	25884	0	0	0	0	0	0	0	0	0	0	0	0	0	0	0	0	0	0	0	0	0	0	0	0	0	0	0	0	0	0	0	2.1945	0	0	0	0	0	0	0	0	0.013	0	0	0	1.9738	0.0214	0
ENSG00000054965	FAM168A	23201	0	0	1.0339	0.0555	0	0.9048	0.5891	0.0256	0.0109	0.0112	0.0074	0.0113	0.1543	0.0135	0.0309	0.4266	0.2731	2.4734	0.0062	0.2503	0.6314	2.2033	0.0755	0	0.0385	0.0216	0.0462	0.0733	0.1533	1.3914	0.4602	1.7005	0.0575	0.1136	0.064	0.0047	0.199	0.3718	0.1256	0.0054	0.006	0.0251	0.7889	0.2299	2.0681	0.934	0.0083
ENSG00000054967	RELT	84957	0	0	0	0	0	0	0	0	0.7606	0.0585	0	0	0	0	0.6684	1.0705	1.0564	0.0108	2.334	0.5411	0.2918	2.4748	0.0362	0.9743	1.0277	0	0	0.0798	0	0.3783	0.252	5.1603	0.0065	0	0	0.0065	0.05	0.0303	0.0793	0.0399	0	0.015	0	0.9744	0.0123	0	0.0218
ENSG00000054983	GALC	2581	0	0	0	0	0	0	0	0	1.6275	0	0	0	0	0.0076	0.0313	0.0807	0.5025	1.4875	1.9446	2.0351	2.4409	2.5037	0.0159	0	4.7913	4.4546	0.9796	0	0.4015	2.5811	0.395	0.4796	3.044	1.6942	0.1928	0.4302	0.0321	0	0.0429	0.2628	0	3.7984	0.0108	0.2854	0	0	0.0093
ENSG00000055044	NOP58	51602	0.7307	321.398	71.9804	243.255	132.189	86.444	203.832	161.547	134.383	251.482	217.236	114.145	160.946	40.4928	98.2481	106.694	211.362	110.061	238.157	138.526	136.169	147.056	199.98	76.9826	195.855	152.658	140.314	179.916	104.418	133.018	169.116	181.611	94.8012	147.898	320.759	135.675	18.3972	291.53	47.6188	83.3229	97.7165	55.439	211.947	196.331	162.307	81.1551	59.8775
ENSG00000055070	SZRD1	26099	0	81.0167	6.4986	0.9745	19.2797	3.9524	0.4792	63.1677	3.6141	10.5114	8.1372	21.2581	14.2526	27.3241	16.4529	16.21	9.2588	24.7007	9.2732	22.3555	5.261	19.9827	2.1956	18.2217	6.4683	26.4362	20.4604	9.6847	12.3449	8.54	12.5058	17.8561	10.6977	10.3534	5.4606	8.1157	1.243	14.7341	35.9809	11.5972	40.38	25.0391	9.7144	20.3176	5.1167	16.4363	1.8612
ENSG00000055118	KCNH2	3757	0	0	0.2021	0	3.1596	0	0	0	0.0339	0.6201	3.5308	0.14	0	3.5488	2.3722	0.2457	0.019	0.9582	0.0119	1.9615	5.2241	0.0066	0.1654	2.0821	0.9561	0.1343	0.0095	0.4349	2.3425	0	0	10.861	2.8294	0.0075	0.067	0	0.025	0	0.0368	0.07	0.0079	0	1.1375	0.0173	0	2.2493	0.0105
ENSG00000055130	CUL1	8454	0	0	0	0.3995	14.4848	45.4247	0.3082	0	15.4443	23.0291	18.2089	5.3867	19.5539	13.147	34.6275	24.9033	64.3882	19.8457	34.5195	64.093	25.7558	50.1053	0.8036	19.7982	22.1957	20.4226	32.0126	41.1454	22.7572	29.9096	46.9748	20.5885	55.653	32.3027	22.1444	29.0432	0.9132	52.6654	2.5405	18.9292	35.5081	34.9348	19.6702	50.6167	37.2938	21.5295	8.2437
ENSG00000055147	FAM114A2	10827	0	0	0	0	0	0	0	0.0269	3.1352	9.9588	2.9156	5.4016	0.5542	7.4838	7.4933	3.3381	0.2692	1.3359	3.2935	2.3768	1.5004	0.0061	0	4.1768	3.1307	0.6848	3.2959	1.095	0.0761	1.6677	1.1802	0.0067	0.0072	0.8211	0	0.0185	0.0629	1.8795	0.0622	0.0445	3.2608	2.8435	1.5073	3.3524	0.0254	0.2045	0
ENSG00000055163	CYFIP2	26999	0	0	0	0	0.006	0	1.4172	0	2.0208	2.6519	0.0113	0	0	1.7621	5.4132	3.6628	6.3741	1.5862	6.1557	5.4537	1.6898	1.4823	0.1034	4.9868	2.3999	2.7987	3.9706	5.2656	2.8509	1.7068	1.5554	7.9834	1.5136	1.3588	0.5825	4.453	3.3141	1.237	0.098	8.0647	2.9152	1.7248	5.1889	4.4629	5.0371	11.0951	3.9016
ENSG00000055208	TAB2	23118	0	0	8.41	1.8414	14.1655	18.251	8.0182	0	4.4297	2.5692	8.8582	12.828	0.6567	0.5792	10.3978	7.7496	6.3495	11.8483	5.62	9.9675	8.0626	19.4114	0.2756	1.5912	5.3255	3.1148	8.108	6.5282	12.424	12.1131	6.1248	1.9717	4.2992	13.5426	12.4129	0.0636	0.0912	2.9373	0.1011	0.0417	2.8267	0.9979	5.7334	0.5838	14.118	9.3295	0.0844
ENSG00000055211	GINM1	116254	0.0405	0	0	0	0.8465	0	0.03	0.1588	7.919	7.0285	25.7438	1.318	1.7407	0.1138	5.4681	12.8782	11.1607	4.8834	49.2748	27.9587	10.3455	4.3272	38.3873	4.9882	6.5773	11.0539	7.2414	13.8312	6.777	1.7559	13.0373	0.4405	0.4359	20.1254	0.2434	1.7859	0.2734	19.3605	113.958	0.601	4.4542	40.5292	0.9322	16.3672	44.9557	8.8013	16.8119
ENSG00000055332	EIF2AK2	5610	0	0	0.014	0	0	0	0	0	10.9898	0	0	0	0.0644	0	2.6729	13.1161	8.1446	2.5492	8.1717	5.9206	6.6223	7.8155	0.0959	4.466	8.68	4.1505	8.3192	6.6784	5.1787	7.0057	7.9964	5.2582	10.9052	4.2076	0.1728	13.345	11.1519	3.953	0.2129	7.1105	4.2794	8.5753	8.8168	13.1045	10.4184	7.2883	5.2675
ENSG00000055483	USP36	57602	0	0.0171	0.0046	8.4669	6.8304	1.8291	5.5421	6.8259	7.8809	4.1923	4.6403	4.829	1.511	0.4436	5.7326	3.9003	5.5802	3.4842	6.3202	5.1326	3.1199	3.1884	0.0781	7.1233	5.3959	7.3312	3.9052	6.6599	3.2207	10.2698	4.6385	10.5384	4.8828	3.3746	2.3505	2.4033	0.5445	5.0714	4.4179	7.2715	8.3695	9.8891	13.0738	5.2769	1.089	6.684	2.5635
ENSG00000055609	KMT2C	58508	6.9184	0.4505	9.4933	6.2767	6.7171	14.3199	20.3847	2.7186	1.4493	6.7183	15.6156	7.2043	6.7065	8.229	2.5557	4.9227	1.919	0.6305	2.5328	1.1123	1.1126	3.317	1.0445	3.4037	2.122	2.1175	5.3552	1.6276	3.712	7.0441	1.1983	7.24	1.3273	1.8221	0.0092	0.7528	0.3748	3.7324	0.7449	0.046	0.0102	4.7748	8.4085	3.9783	12.5906	4.7979	0.0189
ENSG00000055732	MCOLN3	55283	0	0	0	0	0	0	0	0.0276	1.6753	0	0	0	0	0	0	0.0618	0	0.1521	0.8656	0.0813	3.2695	3.944	0.0155	0.1058	0.291	2.4265	2.0121	0.3613	1.3841	0.0038	0.5148	0	7.5205	0.0043	0.0062	0.0061	0.0224	0	0.7406	0	0	0	0.1523	2.2786	6.2754	4.8538	0
ENSG00000055813	CCDC85A	114800	0	0	0	0	0	0	0	0	0	0	0	0	0	0	0	0	0	0	0	0	0	0	0	0	0	0	0	0	0	0	0	0	0	0	0	0	0	0	0	0	0	0	0	0	0	0	0
ENSG00000055917	PUM2	23369	0	0.0224	21.5004	28.5496	20.4247	23.3574	0.8028	0	10.3316	4.0188	19.6088	4.1902	1.1273	0.7529	6.5309	16.7431	6.7556	15.844	10.7769	14.1703	7.4172	17.626	0.1771	1.7594	9.5414	5.9864	5.9181	5.8768	8.0261	4.1873	6.7727	1.8674	6.454	4.2732	2.4161	1.757	0.1053	2.5258	0.1273	6.2783	6.5152	7.8134	0.1594	11.4015	16.2584	11.2019	0.0346
ENSG00000055950	MRPL43	84545	1.2423	34.3935	83.6454	1.2601	13.5603	46.5423	0.1645	27.3458	36.2652	18.9603	17.5092	23.0639	39.1001	60.8277	31.7411	49.4791	23.8875	41.6958	22.7384	46.8929	35.8533	48.8246	78.0182	13.3092	18.7902	23.928	21.359	33.5913	19.9557	35.5475	19.1915	83.2871	19.6896	19.9257	40.6723	36.989	15.3859	14.0008	18.0249	57.8331	88.2315	57.6686	63.7893	23.1745	25.5979	60.2383	64.9904
ENSG00000055955	ITIH4	3700	0	0	0	0	0	0	0	0	0.3965	0	0	0	0	0	0.6705	0.0422	0	0	0	0	0	0	0	0	0	0	0	0	0	0	0	0	0	0	0	0	0	0	0	0	0	0	0	0	0	0	0
ENSG00000055957	ITIH1	3697	0	0	0	0	0	0	0	0	0	0	0	0	0	0	0	0	0	0	0	0	0	0	0	0	0	0	0	0	0	0	0	0	0	0	0	0	0	0	0	0	0	0	0	0	0	0	0
ENSG00000056050	C4orf27	54969	8.8053	0	185.41	48.0239	0	34.4428	0	0	2.7523	10.7119	28.1653	72.9017	0.5779	32.3499	13.8823	26.991	13.3884	0.0842	11.4224	2.4661	20.0019	7.5865	1.0139	15.7557	26.6779	2.8213	15.9559	34.4688	19.8334	47.3129	46.0034	27.9273	20.1274	13.353	85.8999	17.4464	10.0855	45.6663	7.0337	13.6063	17.2738	10.9946	13.9562	31.9978	12.8643	30.6907	0.2582
ENSG00000056097	ZFR	51663	0	0	3.9877	5.6498	21.413	3.1546	10.9595	3.6441	21.8815	3.2938	5.5376	1.8254	11.9452	16.7991	2.8098	9.8185	25.3348	17.4944	14.9007	11.6068	19.4589	38.1972	0.2868	7.2634	15.934	9.3393	27.9127	5.7792	24.0404	10.9969	20.5138	15.6982	24.8218	28.7403	19.0763	9.4707	0.1491	14.2226	3.9404	22.2251	11.6227	21.6913	32.8469	11.5689	30.0061	42.5813	14.5502
ENSG00000056277	ZNF280C	55609	0.0317	0	0	0	0.0135	0	0	0	0	0.1995	0.1586	0.0777	0	0	0.1006	6.5019	0.614	2.6008	0.0709	0	0.0075	0.1047	0.0312	1.4006	0.2436	0.0581	0.012	1.2271	5.834	0.5822	5.626	0.1174	0	1.2985	0	0.0075	0.0205	1.6848	0.0308	2.1527	1.8475	2.6693	6.541	0.6804	0.0816	6.4866	6.9732
ENSG00000056291	NPFFR2	10886	0	0	0	0	0	0	0	0	0	12.9307	0	0	0	0.0229	1.9352	0.049	0	0	0	0	0	0.0501	0	2.7447	0.0162	0	0	0	0	0	0	0	0	0	0	0	0	0	0.0253	0.9839	0	0	0	0	0	0	0
ENSG00000056487	PHF21B	112885	0	0	0.0115	0	0	0	0	0	2.7069	0	0	0	0.0142	0	0	0.1241	3.1216	2.5768	1.2162	1.6553	0.2428	0	8.68	1.2973	1.4856	0.39	3.8978	0.7509	2.283	1.0789	0.4599	2.6134	3.0113	4.1164	1.1182	0.3948	0.0215	0.6432	16.2539	0.0504	0.0161	7.3495	2.565	5.5561	0.279	1.7455	0.0129
ENSG00000056558	TRAF1	7185	0	0	0	0	0	0	0	0	0	0	0	0	0	0	0	0	0	0.0198	0.0676	0	0	0	0	0	0	0.014	2.1841	0.4599	0.0241	0	0	0	0.0083	0	0	0	0.0129	0	0	0.0081	0.0115	0	0	0	0	0	0
ENSG00000056586	RC3H2	54542	13.8244	0	37.597	0.6934	2.8501	0.0733	11.7531	0	0.9633	3.5682	0.2394	3.9342	0.0163	0.6956	1.4421	1.3063	1.7343	0.7539	2.4646	3.8161	1.9068	2.3771	0.2474	1.0732	1.2419	1.1787	1.8631	1.3688	1.5945	1.1119	1.1972	0.4448	0.371	1.8079	0.0278	4.9734	0.0082	0.0713	0.4176	2.6815	2.112	1.7253	0.7096	0.0752	0.0972	0.0582	0.0047
ENSG00000056736	IL17RB	55540	0	0	0	0	0	0	0	0	5.6254	0.4674	1.0373	19.0064	9.8741	0	6.6628	0.4343	4.6636	0.4273	0.1207	0.0824	4.7522	0.0747	3.1004	0.5983	1.5884	0.0166	1.4814	0.2151	2.792	0.2862	3.4449	7.7036	0.0462	0.1205	0.0569	0.0807	35.188	4.711	0.1273	0.1752	2.5252	0.0117	17.9568	0.5161	0.0223	1.0441	0.7593
ENSG00000056972	TRAF3IP2	10758	0.023	10.5448	0	0	9.9217	1.7603	0	0	1.0424	0.0356	0.0331	0	4.0231	0.0232	7.7079	0.1173	1.2416	0.8572	2.7288	0.0149	0.7525	0	0.0079	5.8073	0.0102	0.7996	4.5131	0.7784	0.0069	4.2352	0.6763	0.0633	3.8588	3.0801	0.6361	1.9494	0.7513	0.233	2.9118	6.555	1.5629	8.3823	5.4645	2.3928	0.3066	3.5217	0
ENSG00000056998	GYG2	8908	0	0	0	0	0	0	0	0	8.4957	0.0147	0	0.347	0.2367	1.9312	4.5276	9.2788	1.9136	7.5991	15.6204	5.7672	10.1229	6.8507	1.5375	5.5363	9.6742	8.8847	8.1756	4.5423	12.1093	0.7165	4.0556	24.7725	5.5087	5.6574	2.8008	34.7152	0.1177	8.4729	0.2677	8.4714	18.5137	10.7563	7.0989	3.8962	18.2832	8.5757	12.6976
ENSG00000057019	DCBLD2	131566	0	0	0.0082	0	0	0	0	0	3.7416	0.1759	0.1498	2.2358	0.0686	0	7.1783	0.7054	2.2817	3.5775	4.1814	2.1268	3.3744	2.655	0.0296	0.087	5.0008	3.6558	2.9914	3.9152	5.1866	1.5178	5.2734	0.8028	0.927	2.8414	2.3217	5.7404	0.0194	1.7324	0.0679	1.7117	3.8795	7.3628	2.9224	0.7442	4.7007	5.1384	1.3622
ENSG00000057149	SERPINB3	6317	0	0	0	0	0	0	0	0	0	0	0	0	0	0	0	0	0	0	0	0	0	0	0	0	0	0	0	0	0	0	0	0	0	0	0.0195	0	0	4.2281	0	0	0	0.9229	0	0	0	0	0
ENSG00000057252	SOAT1	6646	0.0175	0	0	0	1.0063	1.109	13.8971	0.3576	0.8327	26.47	3.0659	11.3158	10.5296	7.4118	0.3071	0.3625	0	0.7675	0.5729	0	0	0	0	0.0128	0.1418	0.0075	0.4479	1.5152	0.8738	2.9547	0.2936	2.559	0.0579	0.0618	0.2151	4.6214	0.0441	0.0251	0.0925	4.072	0.521	0.0818	0.0842	0	1.5491	2.0489	0.0117
ENSG00000057294	PKP2	5318	0	1.5936	0.1021	0.168	0	7.2859	0	0	1.0375	6.6859	4.1414	0.5051	37.7262	0.0681	14.14	1.2208	10.433	1.3418	4.8418	3.0404	6.5547	4.3567	0.0259	4.4824	2.5258	4.3834	7.2269	3.9771	4.1946	0.9469	4.8272	0.0119	7.5704	3.0483	1.669	0.2904	0.0304	4.1093	0.0569	0.0088	4.3911	3.2878	1.1269	5.7553	6.313	0.0075	0.0293
ENSG00000057468	MSH4	4438	0	0	0	0	0	0	0	0	0	0.2479	0	0	0	0	0.4585	0.0148	0	0	0	0	0	0	0	0	0	0	0	0	0	0	0	0	0	0	0	0	0	0	0	0	0	0	0	0	0	0	0
ENSG00000057593	F7	2155	0	0	0	0	0	0	0	0	0	0	0	0	0	0	0	0	0	0	0	0	0	0	0	0	0	0	0	0	0	0	0	0	0	0	0	0	0	0	0	0	0	0	0	0.372	0	0	0.0153
ENSG00000057608	GDI2	2665	0.8334	30.9862	140.178	39.1821	150.399	56.1352	176.028	13.3505	77.4342	103.1	62.2795	36.2399	223.669	92.7758	77.2156	90.4695	104.612	91.8174	58.6968	86.295	83.9412	149.204	44.5506	66.6546	78.3609	185.746	112.293	129.845	92.7791	102.014	106.802	74.3075	86.876	138.987	68.8044	85.404	1.9634	128.278	2.1586	153.253	155.967	66.1416	108.919	120.204	147.087	86.9294	50.391
ENSG00000057657	PRDM1	639	0	0	0	4.8961	2.5056	5.825	7.2261	0	0	0	0	0	0.058	1.41	0.65	0.0299	0	0	0	0	0	0	0	0	0	0	0	0	0.0055	0	0.0916	0	0.0042	0	0	0	0.0144	0	0	0	0	0	0	0	0	0	0
ENSG00000057663	ATG5	9474	66.7533	72.1147	30.9168	31.0789	146.629	149.112	1.2813	1.5916	11.1773	18.7374	72.0106	101.676	29.7298	118.546	19.9421	9.4715	17.0668	15.3088	11.14	38.8313	8.1829	7.8733	0.1946	0.4346	18.634	11.0666	27.8059	17.9843	16.3369	10.5694	10.6119	2.3326	10.7054	15.3604	2.5806	33.6736	0.6389	5.3276	0.582	4.6373	9.1413	7.6725	21.7249	2.7245	14.7282	6.2872	9.1268
ENSG00000057704	TMCC3	57458	0	0	0	0	0	0	0	0	1.2976	0.4449	0	0	5.5711	0	0	0.1222	0	0.1352	0	0.5899	0	0.0077	0	0	0.0691	0.0061	0.774	0	0	1.5527	0.1155	0	0.0786	0.2811	0	0.304	0.0975	0	0.0624	0	0	0.2889	0.0665	2.2634	0.0106	0.4602	0.022
ENSG00000057757	PITHD1	57095	3.4752	0	105.607	26.1179	0.6494	33.3221	33.8963	2.171	15.4703	3.7029	4.4567	1.4415	2.5626	64.0747	14.1446	17.7949	5.0518	27.9729	10.0609	11.1511	29.0514	24.0078	18.1357	8.4092	21.7756	7.408	13.6344	18.2661	8.9738	7.0715	20.298	10.9513	9.0766	0.2952	8.9202	25.8192	0.9175	42.1723	2.1499	34.7225	7.8292	15.7622	6.1552	20.2286	6.0558	20.7454	18.2872
ENSG00000057935	MTA3	57504	0.3857	0.015	2.0008	15.594	0.9388	3.6013	4.9699	4.9817	55.2274	7.4273	29.2271	9.805	10.9114	18.6849	23.5308	40.3351	22.0258	68.7426	28.2448	47.2356	32.9327	30.9941	1.9727	10.4894	21.0881	22.5421	27.6201	8.2238	39.8756	7.6874	24.5626	27.5756	22.3681	8.0838	8.9743	21.949	4.1231	7.6454	7.4504	21.5316	18.7946	28.2742	31.0027	25.6777	18.1808	33.769	2.1194
ENSG00000058056	USP13	8975	0	0	0	0.3409	0	0.2122	1.4294	0	10.4034	0.1173	1.0446	2.0837	0	0.0067	6.1871	10.7383	9.6155	3.953	11.1326	9.1806	3.3508	10.3799	0.1819	4.4452	8.0843	23.4229	13.2224	3.2425	6.0387	10.7343	7.7607	13.4857	2.7071	6.8573	6.9728	3.6322	0.6686	9.3652	10.0675	12.2946	17.3523	4.1418	18.1261	4.227	9.4973	10.0503	0.7236
ENSG00000058063	ATP11B	23200	28.4808	0	0	0.0276	0	0.0151	0.8734	0	0.9595	7.449	4.9958	0.1162	2.6483	0.0052	2.0928	0.3634	0.5048	1.86	1.3693	0.2105	0.0045	1.7159	0.029	0.0202	0.6043	0.1072	0.4411	0.0043	0.4875	0	0.9278	0.3779	0.0376	0.6292	0.8042	0	0.0084	0.0058	0.3871	2.2113	0.0072	0.3788	0.1721	0.1223	1.4243	0	0
ENSG00000058085	LAMC2	3918	0	0	0	0	0	0	0	0.6413	3.236	0	0	0.1295	0.1484	0	2.3561	0.7688	0.0199	3.502	0.0904	6.3008	1.0223	2.4236	0.029	0.0115	0.6446	5.2699	0.9299	1.0911	0.8683	0.312	3.2401	0.0335	3.4818	5.9378	0.0352	0.0062	0.0081	3.422	0.1148	1.6023	0.0138	7.7561	0.0258	2.5763	6.5138	0.2648	0.0181
ENSG00000058091	CDK14	5218	24.641	0	0	0	0.0106	0	0	0	1.9757	1.5733	8.0518	1.1228	0.2578	0.0086	2.7899	2.0923	2.7712	0.0819	7.6648	2.8741	0.0886	0.0531	0.0069	1.1716	1.3076	2.6363	2.5882	2.5188	1.5872	8.9883	0.3398	0.1467	0.8991	2.9739	0.6462	0.4855	0.0107	0.0036	0.0155	6.7491	0.1289	2.9254	0.921	4.1846	0.023	0.0406	0
ENSG00000058262	SEC61A1	29927	33.6827	0.7269	0	0.8952	0.6769	2.9278	1.1434	0	44.679	40.669	25.2317	17.1707	52.7101	61.9149	25.8486	38.5884	45.8344	53.338	40.0519	35.3489	24.271	58.3119	9.3746	30.0207	50.4157	15.9667	49.359	40.9695	31.0033	34.568	65.5105	42.5994	42.3782	34.231	64.6683	46.9512	1.6254	72.1493	54.1113	34.7766	46.3242	30.5155	39.4423	55.3787	73.3753	49.9423	0.4566
ENSG00000058272	PPP1R12A	4659	6.2276	0	11.1681	11.0375	13.3696	7.4045	6.8816	8.8043	4.3175	13.526	11.5956	22.9251	1.8385	4.7686	10.8958	8.5978	8.6732	15.0074	12.628	9.1645	5.6275	4.1414	8.7933	17.2577	21.266	19.6115	28.9759	15.0525	11.3246	6.7298	15.6449	20.6341	10.7159	17.8733	31.9273	19.8289	22.397	28.0709	39.5562	17.2533	4.8393	14.3917	8.7013	20.3187	33.7954	14.3174	8.1552
ENSG00000058335	RASGRF1	5923	0	0	0	0	0	0	0	0	0	0	0	0	0.0062	0.0042	0	0	0	0	0	0	0	0	0	0	0.0612	0	0.0359	0	0	0	0	0	0.0042	0	0	0	0.0637	0.0289	0.2777	0	0	0	0	0	0	0	0.0046
ENSG00000058404	CAMK2B	816	0	0	0.0046	0	0	0	0	0	0	0	0	0	0	0	0	0	0	0	0	0	0	0	0	0	0	0	0	0	0	0	0	0	0	0	0	0	0	0	0	0	0.0752	0	0	0	0	0	0
ENSG00000058453	CROCC	9696	0	0	0	0.008	0	0	0	0.0216	0.8364	0	0	0	0	0	0.3285	0.3079	1.5358	0.01	1.2151	0.3691	0.7884	0.8306	17.0747	2.9591	2.7434	0.0416	0.1309	0.3928	0.069	0.152	1.9693	1.1179	0.045	0	0.1501	0.268	1.7919	1.8445	29.3169	0.2846	0.0588	0.3141	0.0056	1.4546	4.2323	2.9644	0.0711
ENSG00000058600	POLR3E	55718	11.7958	0	5.9913	20.3889	15.76	6.3863	24.2167	21.9802	4.5985	7.0741	9.8309	5.243	0.4275	0.0834	10.4784	4.7284	12.6846	7.9734	6.4192	10.8151	7.7829	6.8337	4.5946	4.5101	5.4336	7.2931	7.8429	8.4479	3.1103	4.7901	4.6336	10.9637	2.0507	8.0757	5.0615	1.2532	0.1226	3.1662	0.7451	18.6065	4.5904	2.2923	10.0708	4.184	2.5968	3.201	2.9475
ENSG00000058668	ATP2B4	493	4.6958	0	0	2.9765	0.1176	0.2391	0.42	7.6504	1.7608	3.3574	9.4027	3.1548	4.3062	2.7759	2.9879	0.0929	3.2208	0.7338	5.4373	4.1055	1.46	1.6674	4.4953	1.8774	1.6931	0.9777	7.4716	2.3498	4.0942	0.0756	1.9623	16.6153	6.9574	2.3333	0.0101	0.1147	0.083	0.447	0.1926	2.0492	0.038	1.3359	3.1316	3.7116	4.8266	4.1725	0.0127
ENSG00000058673	ZC3H11A	9877	4.4028	2.7105	12.4176	0.2018	0.8292	3.0483	0.6388	2.7626	5.764	5.9717	10.7206	6.7241	2.007	7.3441	1.521	10.5708	4.844	4.2848	9.2013	9.2951	4.8527	2.3874	4.2144	0.641	4.0919	1.8585	6.2558	2.3339	2.4729	4.1464	9.0287	1.8237	7.4448	10.7165	3.8048	1.7635	16.0859	5.2731	1.4588	3.1974	0.6124	7.2825	2.114	1.2399	9.5438	4.1117	1.7568
ENSG00000058729	RIOK2	55781	0.2858	8.3425	58.9781	19.1444	0	18.9095	36.9845	0	2.3566	3.5946	5.1863	0.2924	0.1289	17.284	8.2957	5.8414	3.772	7.3269	13.9657	6.0091	24.355	9.35	0.8485	2.9619	3.3131	0.9457	8.5824	3.981	6.9445	6.4771	5.4001	7.7671	9.0713	1.9613	5.3584	0.7388	0.1196	0.9307	35.0182	1.2247	1.9046	5.3565	6.3692	10.8177	10.5846	0.9833	3.713
ENSG00000058799	YIPF1	54432	0	0	0	0	0.0609	123.955	39.7658	0.0773	0.4712	10.5621	1.1257	0.4467	0.3516	0.0294	18.053	1.5463	8.5409	7.5943	4.8174	15.2116	2.0438	5.0937	10.0156	14.1935	2.6005	33.1112	27.5836	3.7173	11.7055	9.6419	11.8798	19.8279	4.9119	0.4874	0.6221	0.5784	0.1199	1.942	0.0454	6.2021	0.2655	24.9673	0.6982	15.5316	29.1786	6.8772	0.5072
ENSG00000058804	NDC1	55706	1.4156	0	0.0112	32.008	3.7952	2.3665	12.3327	0.7984	12.5934	14.6174	15.4017	14.8171	12.2238	1.8566	22.2281	33.2062	39.5404	21.0115	5.4127	35.6922	5.7513	11.3686	0.9128	2.0519	10.0221	11.869	20.1014	15.3904	21.0447	7.8991	17.5595	3.8939	16.4295	10.6429	0.7274	14.0496	40.0569	8.1608	2.9753	23.2631	13.4946	9.851	12.1759	9.3734	8.6849	17.692	4.3179
ENSG00000058866	DGKG	1608	0	0	0	0	0	0	0	0	0	0	0	0	0	0	0	0	0	0	0	0	0	0	0	0	0	0	0	0	0	0	0	0	0	0	0	0	0	0	0.0094	0	0	0	0	0	0	0	0
ENSG00000059122	FLYWCH1	84256	0.7859	0	2.193	0	0	2.3492	1.6864	0.0059	0.0492	0.3012	2.9969	0.1214	0.623	0.0272	0.286	0.3773	0.0056	2.0755	0.8324	1.0061	0	2.2312	9.1835	0.1323	0.1074	2.7303	1.0024	0.9695	0.2252	2.5565	0.0642	1.3347	0.0223	0.7739	4.5243	8.7194	0.0542	0.0168	0.1088	0	0	0.8087	11.6236	0	0.9461	0.1701	0.028
ENSG00000059145	UNKL	64718	4.9899	0	0	0	0.0089	0	0	0	5.0688	0.0373	0.3273	0.3512	12.1541	0.0327	2.2176	0.8297	1.7612	0.7533	8.1324	1.7015	1.0326	5.2404	0.8253	5.8836	1.6361	2.7489	9.5956	1.2748	1.2923	2.6465	1.9113	3.586	2.4363	1.4336	2.1725	2.4828	0.762	0.0849	2.6656	6.7125	0.0261	2.4591	0.047	1.1119	1.2582	1.3015	9.2838
ENSG00000059377	TBXAS1	6916	0	0	0	0	0	0	0	0	0.0914	0.0427	0.3802	0.0118	0	0	0.8289	0	0.5294	0	0	0	0.0733	0	0	0	0	0.0085	0.8065	0	0.1884	0.0058	0.1994	0.0067	0	0	0	0.0144	0	0	0.3009	0	0.0082	0	0	0	0	0.7994	0
ENSG00000059378	PARP12	64761	0	0	0	0	0	0	3.0693	0	0.6135	0.0458	0.2039	0.0403	0	11.3343	2.5623	0.026	0	3.634	0	0	0	0	0	0	0.3367	0.0247	0.0057	0.3535	0.3536	0.2	1.0952	0.0752	0.5352	0.9667	1.5343	0.2515	0.4014	0.0705	1.694	0.073	0.0137	2.94	0.0378	5.4963	0.1092	1.4314	0.0621
ENSG00000059573	ALDH18A1	5832	0	0	0	0	0.0384	22.5328	0	0	25.5686	1.3432	10.1002	0.3837	0.0643	12.5178	21.4817	22.9029	11.0288	10.5268	33.1438	32.0494	29.6716	23.2967	3.6856	11.2691	11.5432	33.0581	9.2782	31.513	17.9963	8.2495	20.9042	30.3515	22.7171	15.3672	27.384	9.964	0.3496	36.2856	8.5169	37.9097	29.2068	32.1128	17.9529	16.3035	20.4304	12.7495	6.7019
ENSG00000059588	TARBP1	6894	0.5981	0	0	0	0	0.3453	0.2294	0.1841	2.2815	0.0956	0.6718	0.0191	0.1176	4.1761	3.6347	3.0236	1.1617	1.6092	1.0247	0.1493	0.7703	2.3255	3.0435	2.9601	6.579	1.5633	0.0264	0.6203	1.1093	3.8348	0.9108	1.5078	0.0128	2.4852	7.624	0.0104	0.0356	2.8638	19.6304	0.0284	2.1585	2.4969	4.1374	0.6268	0	4.1568	0.0062
ENSG00000059691	GATB	5188	0	0	8.7672	1.9531	0	0.2546	13.7137	0.2308	1.1401	1.6916	1.841	3.1402	0.0457	0.0128	4.5361	1.2175	0.0717	1.3725	1.6814	0.8778	1.823	0.0548	0.6396	0.3341	2.0887	1.333	0.217	2.1704	3.6747	0.6577	1.0766	1.1065	4.2695	0.453	0.1003	0.0192	0.0262	2.5951	0.0396	0.5604	4.6717	1.2649	3.5198	0.12	0.4793	1.2689	0.1818
ENSG00000059728	MXD1	4084	0	0	0.0303	9.0828	0.0114	13.0786	7.6879	0	1.2426	0.0566	0.3886	6.3338	0	0.007	6.8569	0.2333	0.5765	2.6874	0.0669	0.1386	2.2555	0.1441	0	1.4816	1.256	0.007	0.0392	1.8001	0.0064	0.1007	0.052	0.0037	0.7368	0.041	6.8621	0.0383	7.5445	0.054	1.2205	0	0	0.0105	0.0251	0.1838	0	0	0
ENSG00000059758	CDK17	5128	0	0	0	2.0855	0	0.8837	0	0	0.5632	0.0217	0.414	6.8198	0.8149	0	1.2394	0.0595	5.0364	4.7906	1.2906	0.0667	5.0779	2.4594	0.0437	0	0.0387	0.5491	1.425	1.6596	1.5956	1.6642	1.3365	0.1857	2.5935	2.6854	2.6521	0.1863	0	0.3564	1.1489	0.0314	0.0081	2.6388	0.1057	0.051	2.611	2.3713	0.0232
ENSG00000059769	DNAJC25	548645	0	0	0.1344	58.974	1.6442	22.5247	119.037	0.1045	0.1033	6.5249	22.098	6.9497	11.0066	4.6318	1.412	1.5445	1.6865	8.0895	3.8124	2.1866	0.8697	0.7885	7.0123	1.3299	3.5142	1.9391	4.7053	3.8592	4.3257	0.3565	3.2682	1.1269	0.2029	0.0727	0.4432	13.3312	0.0311	0.9435	0.1116	1.622	0	2.9269	1.423	0	0	2.998	0.0287
ENSG00000059804	SLC2A3	6515	8.8198	58.2271	0.9223	23.359	19.0784	12.2244	0.0956	4.5481	41.5205	116.621	16.8911	37.0738	184.844	6.128	112.452	47.6269	27.8748	124.09	66.7772	30.256	89.8468	60.6897	10.7215	18.3084	42.9704	13.1858	99.6084	31.6936	33.6814	40.059	70.0323	27.8916	28.4874	38.7807	34.0375	43.6135	75.7798	28.6905	64.9394	72.0588	49.3819	82.7645	30.8153	55.5107	53.0261	49.1407	1.8596
ENSG00000059915	PSD	5662	0	0	0	0	0	0	0	0	0	0	0	0	0	0	0.361	0	0	0	0	0	0.011	0	0	0	0.2636	0.0142	0.0176	0	0	0	0	0.0129	0.0116	0	0.005	0	4.4931	0	0.0113	0	0	0	0.1624	0	0.0199	0.3097	0
ENSG00000060069	CTDP1	9150	0	4.4296	0	1.1482	0	8.9276	0	0.9359	1.6196	6.4106	2.5144	16.7864	4.3113	3.2465	2.2531	6.2648	4.9587	0.4233	1.9399	4.2933	3.2978	1.551	0.0058	0.4438	4.2317	1.442	2.9284	0.5735	5.425	4.0158	1.6159	0.3997	5.68	1.4505	3.6739	0.0123	2.4381	3.7621	0.2813	0.747	8.317	0.5096	18.2025	1.0876	0.0183	0.8006	0.0099
ENSG00000060138	YBX3	8531	10.9519	12.7277	43.5872	16.5355	10.5369	5.1739	10.8528	8.3765	43.4523	3.4792	8.2264	17.6543	24.1263	26.5106	37.8107	28.0093	34.3722	32.5304	26.8391	18.3521	21.477	30.0615	144.921	29.5412	55.4205	62.1694	39.8091	35.5845	27.37	38.0874	37.3812	24.5396	47.8059	26.1518	54.5074	59.9798	34.5877	56.337	41.8967	40.1207	23.602	71.9998	52.7468	41.3862	43.2441	43.1471	40.9366
ENSG00000060140	STYK1	55359	0	0	0	0	0	0	0	0	3.8331	0	0	0	0	1.506	0	0.2078	1.666	0	0.2182	0	0.0145	0	0	0	0.0415	0.6573	0	1.5507	0.0091	4.6014	0.0561	0.0208	0	0	0	0.5121	0	0.0113	0	3.5014	0	0	0	0	0	0	0
ENSG00000060237	WNK1	65125	2.2996	0	0.006	3.6824	2.3291	2.4034	1.345	20.9712	2.156	4.9608	9.5558	5.3098	0.5369	0.0071	8.1015	7.8563	7.5027	7.7573	6.5154	12.386	9.3695	6.7408	6.0177	4.7642	6.2963	5.0148	15.4021	5.3216	7.6676	9.1509	5.7802	4.9769	2.4543	8.1016	1.8509	5.0566	0.1522	11.1532	2.2111	11.3956	1.1839	3.6271	6.4789	5.0077	7.202	9.6713	0.2213
ENSG00000060303	RPS17P5	NA	0	0	0	0	0	0	0	0	0	0	0.1266	0.2022	0.4007	0.2292	0.0684	0.437	0.5069	0.0795	0	0.5115	0.4864	0.1113	0.6596	0.1114	0.314	0.2475	0.1253	0.2761	0.198	0.1421	0.3263	0.0951	0.2581	0.3365	0.4235	0.4007	0.136	0.1173	0.4741	0.2372	0	0.0869	0.1367	0.0699	0.3321	0	0.3326
ENSG00000060339	CCAR1	55749	15.5802	66.6119	66.8326	1.0092	35.3134	37.9805	7.9358	0.1956	112.037	37.8596	26.2951	90.9939	15.1713	10.6111	51.803	62.4296	101.633	50.0082	122.787	26.9183	57.695	117.097	32.5836	40.5675	89.8155	123.702	67.2474	73.1272	77.0726	43.1479	52.8634	71.47	92.3849	79.6289	94.3853	96.2337	81.8797	95.9158	48.7897	91.2927	38.2819	75.9333	78.198	86.1017	111.25	73.2754	29.4298
ENSG00000060491	OGFR	11054	0.3629	0	0.536	2.4793	0	0	0	2.8604	2.8801	0.5136	1.4315	0.0621	0	0	3.1781	2.7345	1.4838	3.5692	10.4326	2.8571	2.5393	2.15	22.3978	2.7725	0.2468	0.047	2.8004	0.5571	1.1124	1.6667	1.0122	3.4024	0.7626	4.2211	0.9919	0.054	0.2737	3.6663	0.346	12.9203	0.0305	0.8702	0.5979	2.4223	0.0943	0.4608	5.239
ENSG00000060558	GNA15	2769	0	0	0	0	0	0	0	0	0	0	0	0	0	0	0.729	0.6459	3.0369	0.0228	0	3.0027	0.8427	0	0.0548	0	0.4658	0	0	3.4751	0	0.0158	3.7522	0.016	0.012	0	0	0	0.0209	0	0	0	9.9698	0	0	0.5425	0.5039	0	0.1013
ENSG00000060566	CREB3L3	84699	0	0	0	0	0	0	0	0	0	0	0	0	1.783	0.0175	0.149	0	0	0	0	0	0	0	0	0	0	0	0.3741	0	0	0	0	0	0	0	0	0	0	0	0	0	0	0	0	1.8678	0.0325	0	0
ENSG00000060642	PIGV	55650	0	0	0	0	0	0.0528	0	0	4.2205	5.1218	2.2659	0.5568	0.1743	0.0161	0.8587	0.1659	6.9986	0.3668	0.2498	0.0191	1.842	0.57	7.284	1.0801	0.5018	1.701	1.4844	0.1664	2.2068	9.3144	0.9288	7.5079	0.2757	6.9243	0.0144	0.0444	0.0152	21.717	0.2635	1.719	0.0385	7.3379	9.1718	0.0116	9.9795	4.6224	1.7202
ENSG00000060656	PTPRU	10076	11.8721	16.3028	0	0.7829	24.6222	11.2999	6.8276	2.79	0.7252	1.7839	5.7171	5.4702	0.8946	2.3036	0.6187	4.0076	2.943	0.6276	1.4885	0	1.5059	1.251	0.0109	0.1187	1.708	4.6202	1.1647	1.1418	0.664	0.0259	0.2816	3.8205	0.3941	1.7743	2.8074	0.0077	0.0321	0.1185	0.09	0.2931	0.0232	2.5667	0.0075	0.4829	0	0.0396	0
ENSG00000060688	SNRNP40	9410	0.4593	0	0.2501	35.3406	23.3081	24.7693	16.5914	13.5547	16.6518	4.6649	5.6398	0.6598	6.2575	1.8898	12.1274	10.2693	15.367	13.2663	12.6281	5.6757	13.3254	39.7525	5.9648	1.6494	11.0939	3.6481	11.2214	15.6712	17.8791	9.724	14.643	16.5564	11.7843	10.4031	9.7682	34.6719	7.4041	14.3185	21.6279	14.7665	17.4442	7.9616	24.4099	13.2215	20.1455	20.8132	0.0953
ENSG00000060709	RIMBP2	23504	0	0	0	0	0	0	0	0	0	0	0	0	0	0	0	0	0	0.0533	0	0	0	0	0	0	0	0	0	0	0	0.009	0	0	0	0	0	0	0	0.0074	0.0397	0	0	0	0	0	0	0	0
ENSG00000060718	COL11A1	1301	0	0	0	0	0	0	0	0	0.0192	0	0	0	0	0.0064	0.4993	0.6078	0	0.774	0.2001	0	0.1058	2.5491	0.0164	3.347	1.3111	0.0136	3.315	2.0967	0.0063	1.2323	2.2433	3.8183	0	0.5157	0	0.0445	0	2.4642	0	0.0177	0.0673	0.0175	0	1.5742	0.4146	0.0142	0.0087
ENSG00000060749	QSER1	79832	0.2819	0	0.0052	1.3229	0	0.2673	0	0.6835	32.3044	0.007	0.0505	0	2.4245	11.6137	13.7962	20.4773	23.0533	40.5986	18.9239	9.358	15.1954	28.433	7.2102	7.5258	17.5798	12.9042	18.9462	15.9993	17.111	21.6044	13.9816	10.7847	6.3968	19.7489	23.1804	5.0293	21.7521	8.8505	0.6371	14.2311	4.4732	13.8633	11.9255	13.027	34.5426	11.4426	12.368
ENSG00000060762	MPC1	51660	0	0	0	1.0033	0	0.8286	129.179	0	2.7454	13.5948	0.6413	0	54.4579	34.7243	11.1043	5.828	20.6211	16.9793	1.3308	1.7209	4.3445	16.6262	0.2654	12.1531	18.3435	3.2574	1.8645	6.3314	4.1262	21.5171	10.857	0.1143	14.2441	9.0089	55.1313	2.8241	0.0545	8.2893	0.5482	2.9438	23.0093	5.6987	2.265	9.1453	0.0981	17.9152	0.0548
ENSG00000060971	ACAA1	30	7.8764	0.4287	0	0	0	0.0392	0	0	1.8845	0.0466	0.0306	0.1485	0.4717	0.1885	0.0346	1.8747	1.8176	0.5845	0.0164	2.6522	0.4679	1.1014	0.0637	3.8416	0.0554	3.41	1.2726	0.7917	0.6067	4.4849	2.2149	0.6483	0.8925	1.7916	0.0123	0.0639	26.1892	0.971	1.2732	1.0827	0	0.7384	2.1559	0.0867	0.0292	0.6751	7.2332
ENSG00000060982	BCAT1	586	48.5364	0	10.0575	35.8128	129.175	86.7418	69.1888	14.1979	12.0066	40.6433	70.257	46.664	20.8871	69.0209	5.7094	10.0704	13.3452	10.2641	8.0879	9.2955	5.8978	31.6354	14.1091	16.9204	20.6311	73.4808	25.037	29.1033	8.956	44.4294	23.8244	11.4705	36.3193	26.926	15.164	7.8974	0.859	41.9055	10.2843	24.1871	6.8354	8.4881	19.4019	15.0551	13.3909	11.554	1.3505
ENSG00000061273	HDAC7	51564	0	0	4.3794	0.0052	0	0	0	0	6.246	0.073	0.2324	0.0924	0	2.6025	3.0087	9.0754	4.0757	6.2021	4.278	2.6526	2.7147	9.4285	1.2225	4.6902	0.825	1.2465	2.8481	2.4246	2.0074	5.2116	3.0629	9.11	0.3414	3.9994	0.2131	0.9792	0.0594	2.3086	1.0454	15.2411	3.4688	11.0898	1.1064	1.9818	0.434	2.7108	2.6038
ENSG00000061337	LZTS1	11178	0	0	36.8484	0.0097	0	0	13.5628	23.8496	2.0686	0	0.1239	0	0.16	0.5316	1.9974	0.1506	2.095	2.2417	0	3.5244	1.423	0	0	2.0729	0.4904	1.0923	0	1.499	0	0.4002	0.0351	0.4968	0.009	1.2359	0.008	0.1041	0	0.0403	0.0186	1.704	0.0071	3.8503	4.9075	0	0.015	0.589	0
ENSG00000061455	PRDM6	93166	0	0	0	0	0	0	0	0	0	0.0082	0.0041	0	0.0304	0	0	0	0.0043	0	0	1.4406	0	0	0	0	0	0	0	0.0021	0.0047	0.0024	0	0	0	0	0	0	0	0	0	0	0	0	0	0	0	0	0
ENSG00000061492	WNT8A	7478	0	0	0	0	0	0	0	0	0	2.0943	10.2637	0.676	0	0	0	0	0	0	0	0	0	0	0	0	0	0	0	0	0	0	0	0	0	0	0	0	0	0	0	0	0	0	0	0	0	0	0
ENSG00000061656	SPAG4	6676	0	0	0	0	0	0	0	0	0	0	0	0	0.4499	0.0526	0	0	0.0148	0.0209	0	3.5319	0	0.0231	0.021	3.9005	0.016	0	0.7664	0	0.0194	0	0.4027	0	0.0446	0.0343	0.1485	0.0156	0.3583	2.1044	0.0473	0	0	0.0223	0.0286	0	0.0352	11.212	0.0285
ENSG00000061676	NCKAP1	10787	0	0	0.0463	0.0025	8.543	0.0113	3.7008	3.9648	6.6988	4.4932	8.2811	4.2174	6.2462	3.2915	4.2334	10.2951	7.8743	5.1584	3.274	12.14	4.1945	12.8657	0.1238	0.2526	4.1149	1.7214	6.0506	5.1393	6.976	3.5735	5.9464	2.1858	10.224	4.047	3.1877	0.2385	7.7945	3.3023	0.1051	6.7212	4.688	3.3463	3.2733	0.545	4.4241	1.3389	0.4696
ENSG00000061794	MRPS35	60488	11.7912	178.823	56.0119	24.909	87.0986	341.041	54.7445	0	33.2104	93.8938	74.5997	128.741	74.3758	61.3197	52.8991	28.8489	40.7152	87.3687	34.5924	38.6734	56.3365	55.3159	13.7512	25.3391	48.8654	12.6837	76.1134	51.7034	60.0053	39.8311	58.3411	31.4256	43.717	60.1642	23.5194	43.2758	0.3282	47.213	252.598	28.6224	48.2788	62.9016	76.6977	62.9207	47.2449	64.2702	5.7667
ENSG00000061918	GUCY1B3	2983	0	0	0	0	0	0	0	0	2.6767	0	0	0	0	0	3.4834	0.2605	0	2.5071	0	0	0	0	0	0	0	0.0329	0.0137	0	0	0.0372	1.3514	0	0	0	0	0	0	4.9608	0.0168	0.0135	0	5.0648	0	2.2016	0	0	0.0123
ENSG00000061936	SFSWAP	6433	0.0467	0	22.7365	0.9686	4.6807	0.0367	0	0.0688	2.8728	3.2778	1.7586	1.2816	6.7602	17.8816	4.5177	5.6648	4.5471	7.4683	5.4477	3.8524	0.9402	3.5258	9.9013	6.1521	7.3147	7.3082	6.9171	7.089	4.5971	2.0808	4.8112	15.1849	8.2908	8.2735	7.21	11.9858	64.0264	1.9093	9.0707	17.8478	11.285	9.1387	6.6763	5.2116	25.4223	7.3304	4.2508
ENSG00000061938	TNK2	10188	0.0948	0	1.2856	0.5914	0.0036	4.0728	0.1695	3.3951	0.3198	0.1034	0.0051	0.1193	0	0.0383	0.0161	0.1186	0.4774	0.5939	2.1933	0.4375	0.2232	0.0107	0.0552	0.5324	0.0077	0.2314	0.3693	0.5591	0.0136	0.006	0.2533	0.2345	0.8178	0.7288	0	0	0.0451	0.0795	1.8168	0.0078	0	0.0085	0.2714	0	0	0	1.5626
ENSG00000061987	MON2	23041	0.0064	2.0081	0	0	0	2.0551	0	0	1.1575	0.0204	0.0182	0	2.0263	0.0038	1.3227	1.3917	0.2131	1.1979	0.1332	0.028	0	0.0204	0.0059	0.0057	0.0227	0.338	0.734	0.9018	0.8985	0.0305	1.5804	1.1709	0.0752	0.9551	0.0035	0.0133	0.0259	0.0255	0.0235	0.0446	0	1.066	0.2378	0.1014	1.9023	0.3999	0
ENSG00000062038	CDH3	1001	0.0446	0	0	1.2951	0.0092	0.0207	0	0.2332	7.9045	1.961	0.6006	0.048	0.0686	0.0248	9.1532	6.7164	8.5676	2.6489	5.2722	8.3654	11.4668	10.2653	19.1433	6.2891	11.2089	13.3722	9.9385	8.5643	10.1435	3.6025	14.0755	11.1103	11.7698	16.4309	17.3259	11.7253	23.9498	3.6389	1.64	41.1257	10.2463	2.9397	0.5167	9.0082	5.224	3.915	11.0803
ENSG00000062096	ARSF	416	0	0	0	0	0	0	0	0	0	0	0	0	0	0	0	0	0	0	0	0	0	0	0.0182	0	0	0	0	0	0	0	0.017	0	0	0	0	0	0	0.0209	0	0	0	0	0	0	0	0	0
ENSG00000062194	GPBP1	65056	1.7868	14.8484	68.5379	65.6544	46.7844	52.569	0	2.1381	28.2273	21.0071	37.9468	21.5861	59.5474	0.9344	29.378	36.7783	24.6582	24.8857	36.2551	24.839	33.0784	19.6328	7.7964	9.9235	19.0191	12.3493	27.6414	17.1581	7.993	29.8266	11.5215	16.3185	24.6352	15.2593	14.5078	4.8004	19.3982	11.8056	17.2644	14.0665	0.9524	7.2341	22.4527	12.0795	33.0663	14.6518	3.0289
ENSG00000062282	DGAT2	84649	0	0	0	0	0	0	0	0	1.1562	0	0	0	0	1.4877	0	0.1026	0	0	0	1.7909	0	0	0	0	0.2623	0.0121	0.3571	0.1408	0.2214	0.005	0.0126	0.1099	0	0	0	0	0	0	0.0238	0.4829	0	0	0.0118	0.0056	5.7021	0.0086	0.0102
ENSG00000062370	ZNF112	7771	0	0	0	0.2645	0	0	0	0	0.0731	0	0	0.0195	0	0	0.1273	4.4245	7.6744	3.3329	0.0405	0.3783	4.4091	0	0.2589	0.0126	1.5359	2.1487	8.9798	4.2207	1.2688	3.2357	1.6571	0.0798	0	0.012	0	0	0	1.0376	0.0323	0	0	0.0192	2.8579	0.3302	0	0.6358	0.0607
ENSG00000062485	CS	1431	2.3183	0.9131	32.8544	33.1545	31.2882	87.7946	50.2544	19.5118	11.2108	29.0774	18.0875	81.238	69.6648	2.6042	21.128	23.4188	19.152	22.6709	20.1225	24.5337	20.8817	24.8456	1.867	18.3111	12.7953	41.4902	15.5853	16.6232	25.3378	33.9056	17.5679	18.2536	25.9232	40.8615	14.5682	47.9401	4.31	17.6533	12.9263	21.3414	13.9392	24.1505	39.4131	29.0187	21.9859	38.973	4.8001
ENSG00000062524	LTK	4058	0	0	0	0	0	0	0	0	0	0.0137	0	0	0	0	0	0	0	0	0	0	0	0	0	0	0	0	0	0	0	0	0.0634	0	0	0	0	0	0	0	0.105	0	0	0	0	0	0	0	0
ENSG00000062582	MRPS24	64951	5.6455	5.2592	0.8542	0.9116	0.3844	0.238	1.3672	0	2.5876	5.4733	7.953	4.8064	8.7418	6.3379	3.3054	2.0698	2.2408	1.5712	3.5101	3.1681	1.8963	3.3689	5.503	8.0309	4.8933	10.8031	4.2921	4.5344	4.2339	7.1128	3.4307	5.5791	2.9543	3.9658	3.0886	4.2992	7.6976	3.5973	7.5522	2.2575	9.7164	5.5796	8.2848	3.335	3.3077	4.7596	18.5429
ENSG00000062598	ELMO2	63916	0	0.2962	0	0	21.1552	0	0	0	0	1.9486	0.0082	0.0448	0	4.6987	1.0263	0.0242	0.852	1.5377	3.1313	6.7024	0	1.0568	0.0133	0	2.0438	0.3244	3.9685	0.9846	4.5121	5.2469	1.1967	0.1464	1.104	0.6838	0.014	0.0273	0.6111	2.0851	0.6729	1.3435	1.3884	3.6769	5.3241	0.0044	0.1869	0.04	0
ENSG00000062650	WAPAL	23063	0.0755	11.3834	2.1671	0.6151	9.9877	3.674	8.1096	0.4645	10.6689	10.2013	19.405	15.5481	2.0864	16.3494	12.8809	19.2738	9.6175	19.2391	17.4192	18.5299	11.7898	14.6617	9.9345	7.7056	8.2064	20.3648	9.4798	5.6419	13.4368	3.9823	9.6625	11.079	8.2754	7.3325	3.4101	15.6795	0.2242	8.3434	0.5587	2.667	8.2922	13.0572	6.8777	13.9222	32.0861	10.5002	1.2071
ENSG00000062716	VMP1	81671	56.1487	0	0	28.894	50.8139	29.3643	188.238	23.8052	27.3734	9.9221	7.5558	22.5149	15.575	25.4901	25.7541	12.2811	19.7352	19.2516	27.4864	16.6514	13.073	10.4282	6.5552	12.7051	15.4675	5.531	8.3409	8.2362	7.1877	21.1624	7.2424	7.3732	12.4821	8.0403	15.845	14.3718	15.46	11.6674	18.9666	0.2316	14.9623	8.6136	15.5407	2.7962	17.7284	17.5048	0.1222
ENSG00000062725	APPBP2	10513	2.5437	0	0	0	20.0965	0.643	0.2075	1.4672	2.2963	0.8391	0.2576	5.0316	0.109	0	2.2084	2.8608	1.4328	2.7636	0.0077	1.8339	2.1876	2.812	0.0447	0.7416	1.1672	0.7642	0.9403	1.9789	0.8518	0.0537	0.8384	0.0468	0.1057	1.0245	0	0	0.0186	2.2608	0.0225	0.0413	0.1542	1.0566	0.3342	3.8925	0.7015	3.4612	0.0342
ENSG00000062822	POLD1	5424	1.1027	0	5.3518	1.7874	0	0.1232	0	14.4139	1.9832	4.7869	29.9303	12.3463	13.3834	6.6968	7.7465	4.0995	6.7482	14.8171	4.9177	5.7925	8.1413	2.4243	4.8587	11.9082	3.833	2.721	9.2018	4.6024	3.8435	4.0712	3.725	10.8739	7.7084	6.8159	10.5157	5.6444	5.9517	1.6145	2.2973	5.155	11.1955	13.0127	25.0799	5.4534	9.8916	3.7549	29.2708
ENSG00000063015	SEZ6	124925	0	0	0	0	0.0141	0	0	0.0178	0	0	0	0	0	0	0	0	2.3794	0	0	0	0	0	0	0	2.1325	0.0088	0.0852	0	0	0	0.0081	0.2544	0	0	0	0	0.3403	0	0	0	0	0	0	0	0	0	0
ENSG00000063046	EIF4B	1975	0.0246	0	0.1928	70.5297	61.0009	5.3479	32.654	6.0436	82.0114	20.498	45.8609	37.1201	27.7946	41.4451	45.4015	81.9447	65.3978	101.401	66.8286	74.3551	72.1807	55.2705	39.3948	37.1762	48.0263	47.1338	65.1242	42.8158	74.7885	64.8235	57.9535	43.2224	82.4816	69.3209	51.0222	51.1288	11.0935	84.0304	1.0981	34.0215	73.8462	103.447	57.9817	66.7417	92.7502	57.7332	37.4757
ENSG00000063127	SLC6A16	28968	0	0	0	0	0	0	0	0	0	0.3271	0	0	0	0.03	0	0	0	0	0	0	0	0	0	0.0168	3.5155	0.2122	0.0128	0	1.4406	0.4232	0	0.0368	0.0121	0.0836	0	0	0.0224	0	0.0267	0	0	0	0	0	0	0	0
ENSG00000063169	GLTSCR1	29998	0	0	0	0	0	0	0	0	0.6116	0	0	0	0	5.9262	0.478	0.9663	1.3442	0.3289	0.5239	0.3764	2.0658	0.0425	0.0039	0.2177	2.0411	0.5505	1.1321	1.0008	1.0299	0.5011	0.4652	3.1905	1.9289	1.7568	5.5644	0.0233	0.1686	0.4352	17.6902	5.0718	0.0046	0.4962	0	0	2.8241	1.8786	3.958
ENSG00000063176	SPHK2	56848	0	0	0	0	0	0	0	0	0	0	0	0	0	17.0572	1.6501	4.5243	0.4984	1.5713	0.3829	0.1726	1.0115	0.4089	28.4414	3.2272	3.2085	1.889	1.843	0.918	1.1997	2.009	2.863	8.5165	2.8797	2.0388	4.1781	1.0106	1.248	1.1938	2.1611	0.1129	18.3286	0.5516	17.1505	0.0081	1.8574	5.3699	3.0042
ENSG00000063177	RPL18	6141	258.924	187.036	193.634	98.6329	102.327	169.345	82.4826	168.909	164.691	135.019	94.0036	189.851	151.648	411.726	144.308	166.84	206.682	89.7059	118.42	156.636	192.69	189.235	654.93	331.453	196.57	244.787	213.827	195.962	211.679	236.845	231.194	287.87	242.333	178.545	311.405	187.379	573.105	259.335	228.493	461.363	162.306	329.392	288.168	220.198	204.372	263.2	643.996
ENSG00000063180	CA11	770	0	0	0	0.0284	0	0	0	0	2.6618	0	0	0	0	0	6.0052	5.2312	4.5695	9.9968	2.81	7.989	4.457	0.5474	101.616	18.7843	17.9794	0.5161	9.3343	12.5057	26.0067	22.2673	10.4346	18.6639	10.3323	0.5722	2.3084	3.4113	29.318	18.3612	57.6081	39.6906	32.8682	7.9819	1.0227	49.2293	27.2736	3.8666	47.0552
ENSG00000063241	ISOC2	79763	0	54.452	0	0	0	2.8605	0	0	4.0663	3.4645	2.348	30.2701	9.1929	15.23	6.5243	13.4142	10.1498	15.9816	15.6369	0.4437	15.486	0.0091	7.2614	3.2574	2.007	0.0204	1.5535	7.4171	5.3831	5.756	2.7869	0.0081	0.3542	0.009	6.2014	0.589	0.1894	14.3164	0.3305	5.2149	18.1503	0.0191	0.022	0	0	20.5353	0.0875
ENSG00000063244	U2AF2	11338	8.4139	0	1.5127	0	0	2.9804	1.3983	3.5831	0.7078	1.5037	0.056	0.2431	0.4344	3.7123	2.7179	1.3206	0.8296	0.4154	0.2291	1.5498	4.2185	3.1146	0.2994	3.4014	3.6774	1.5461	3.0739	4.6303	5.9242	5.7442	4.5556	1.6012	3.4881	1.5357	5.7301	3.6833	1.6173	2.1125	3.1951	14.048	1.1038	0.0439	0.1749	8.7336	8.3913	2.5779	0.1066
ENSG00000063245	EPN1	29924	2.678	0.155	1.5958	1.7081	0	1.4749	0.1071	0.0289	0.0111	0.4736	0.0938	0.4121	0.0232	1.237	0.1632	0.4048	0.0205	0.2155	1.7899	0.1421	0.3464	0.1856	0.2841	0.7765	0.6376	0.5416	0.8042	0.8658	0.7773	0.2846	0.2766	1.1964	1.6058	0.0182	0.5272	0.007	0.0441	0.0136	0.9553	0.0137	0.0156	0.2455	0.0032	0.1893	0.2692	0.2229	0.1964
ENSG00000063322	MED29	55588	14.675	127.697	0	33.6446	2.1774	6.1682	0	3.1614	16.5335	7.9794	15.803	11.5949	18.6227	2.1661	8.7002	18.7342	10.3859	14.2632	29.6242	10.1525	8.486	7.4712	36.502	12.8296	13.9909	12.9736	8.4746	16.9329	10.1059	4.4038	15.6461	10.1603	11.6685	18.2943	12.8458	9.8551	36.8817	2.3996	1.2872	10.6195	48.027	12.9856	34.3171	13.3542	11.0137	5.1009	16.5564
ENSG00000063438	AHRR	57491	0	0	0	0	0	0	0	0	0	0	0	0	0	0	0	0	0	0	0.2548	0.2282	0	0	0	0	0	0	0	0.0134	0.2004	0.0262	0.1669	1.5836	0.0316	0.0358	0.0064	0.0221	0.0745	0.0225	0.2402	0.0058	0	0	0.0054	0.4079	2.5315	0	0
ENSG00000063515	GSC2	2928	0	0	0	0	0	0	0	0	0	0	0	0	0	0	0	0	0	0	0	0	0	0	0	0	0	0	0	0	0	0	0	0	0	0	0	0	0	0	0	0	0	0	0	0	0	0	0
ENSG00000063587	ZNF275	10838	0	0	0	0	0	0	0	0	4.3814	0	0	0	0	0	3.6351	1.2105	0.1438	3.4618	3.743	0.0059	1.1746	2.3539	0.0202	4.9067	0.8892	0.8313	0.866	4.2706	2.4159	0.417	2.3074	0.0277	9.2205	3.794	0.0366	7.9837	0.0632	8.4035	0.1283	0.0103	0.8289	5.0237	1.5852	0.0802	2.6199	1.0735	0
ENSG00000063601	MTMR1	8776	0	0	0	0.008	0	7.9927	0	0	0.293	0.3188	0.1544	2.7753	5.846	0.4567	0.9951	3.9036	4.3352	2.1666	5.7684	3.0111	1.762	5.9548	0.1211	3.6367	0.6284	0.6451	2.7079	2.0219	1.5762	9.5844	4.2935	11.1343	4.3285	3.3887	0.0154	0.297	0.0326	7.046	0.2691	5.7264	0.2336	7.6951	5.027	2.7324	6.9025	0.5727	0.0648
ENSG00000063660	GPC1	2817	0	0	0	0	0	0	0	0	0.2361	0	0	0	0	0.0082	3.4342	0.7645	1.8293	0.1088	3.6122	0.6586	0.7392	0.0052	0.0112	1.1409	1.1106	0.033	1.2685	1.5894	1.0397	0.0399	0.4762	3.5962	0.1379	0.0052	0	0.004	0.0549	0.0076	0.3077	0.0191	1.5385	5.6692	1.264	4.4215	0.0528	0.6255	6.1126
ENSG00000063761	ADCK1	57143	0	0	0	25.673	0	0	0	1.7919	1.2348	1.7994	2.3921	0.3853	0.2548	0.0265	0	0.0274	3.4964	0.0224	0.1522	5.0634	2.9462	7.5158	0.7602	4.9487	5.2501	0.3082	2.0186	2.5104	3.9768	6.1131	1.237	0.3962	3.4971	5.2704	0.008	6.5751	0.062	2.0478	0	0.0147	0	9.5184	4.21	3.8268	0.0311	4.686	0.0417
ENSG00000063854	HAGH	3029	0.0231	0	0.0585	0	0.0109	1.2589	0	0.0154	0.4034	1.1742	0.2134	0.0342	1.0544	3.0045	0.7697	0.344	0.0654	0	0	0.6506	0.4332	0.0156	1.5316	1.5629	0.7254	3.3266	0.0368	0.0895	0.2577	2.2702	0.601	0.6767	1.4164	0.0295	0.0182	0.0385	3.928	1.5817	2.9978	0	1.7508	1.3918	2.7301	1.6802	0.1603	0.742	0
ENSG00000063978	RNF4	6047	0.033	22.412	36.4125	14.3453	36.3554	5.2057	0.235	3.3076	23.4723	12.8287	12.4914	10.3544	13.0964	33.4071	13.4458	18.507	30.6116	18.8557	30.4231	22.74	14.385	14.5228	0.1924	7.5292	20.5887	24.7663	23.7464	15.9855	8.2328	4.4181	13.4752	12.8254	20.007	12.9606	10.8754	10.3248	64.1936	15.1206	5.0859	34.4647	35.2139	24.4811	5.8153	14.9842	19.1747	17.2492	6.2702
ENSG00000064012	CASP8	841	0.0283	0	0	27.0815	1.0289	21.807	32.6461	0.4635	0.0114	0.0714	0.6618	0.3866	0.6524	13.5648	0.0131	3.8803	0.1988	0.8668	0.006	0	1.0555	0	1.6661	0.1752	0	0.0065	0	0.7568	0.0194	0.0105	0.0268	0	0.0184	0.0058	0.007	0.003	0.0254	0.0068	0.0799	0	0	0	0	0	0.1721	0	0
ENSG00000064042	LIMCH1	22998	0.035	0	0	0	3.678	0	0.6292	0.2155	0.8007	1.0475	8.2431	6.7234	5.3383	8.8563	0.0478	2.7098	0	1.5773	0.0066	0.0594	0	0.2781	0	7.5977	3.2856	8.7387	3.9206	1.3564	1.3129	7.7809	4.2897	3.6044	7.8001	2.5645	7.9232	6.3529	0.093	0.0852	0.1672	0.0388	0.0259	0.5809	0.3989	1.5179	4.3969	0.7068	0.0078
ENSG00000064102	ASUN	55726	0	0	141.977	0.011	1.8481	109.29	24.4612	6.8161	19.3237	18.7648	23.338	9.7464	27.2559	0.0589	11.1676	13.1065	9.5522	25.3782	15.2038	14.892	17.5741	45.5658	1.6243	4.1765	8.6484	25.0622	8.5694	9.6869	9.9421	26.1742	12.6328	4.1314	20.408	2.7763	2.3455	10.4492	0.217	16.7205	0.2431	3.9695	34.256	12.9199	23.11	25.5759	35.3109	4.3251	15.6873
ENSG00000064115	TM7SF3	51768	0	9.54	0	3.2927	0	0	0.0192	0	39.3677	5.3014	1.3493	2.0545	0.9421	10.3414	19.5682	45.3953	24.2082	19.9471	16.2192	7.8883	24.5444	16.889	33.5736	10.9263	21.0871	39.7335	17.6462	7.7066	10.52	21.7407	39.7806	22.8642	12.6443	9.0083	70.7083	26.5741	0.4934	11.8555	2.8392	52.1734	7.9168	22.5124	5.0232	12.7761	39.271	67.8935	2.5279
ENSG00000064195	DLX3	1747	0	0	100.124	0.9862	0.2439	0	0.6906	0	0	7.396	0.0189	0.0178	0.571	0.0805	3.2266	0.06	0	0	0	0	0	0	0	0.0543	0.1367	0.1335	0.0599	0.0286	0	0	0.0291	0	0	0	0.02	0	0.031	0	0	0	0	0	25.734	0	0.0189	0	0
ENSG00000064199	SPA17	53340	0	23.8197	0	0.8824	0	0	10.8911	0	0.0146	0.9032	0.1199	0.5222	2.7663	0.0108	1.2738	0.7034	0	0.114	0	0.7386	0.4567	1.2359	0.0688	2.2855	0.0071	0.1231	0.0193	0.4461	0	0.0378	0.4554	4.975	0.7711	0.3537	2.2841	0.0403	0.0169	0.0074	13.5122	0	0.7499	1.4201	0.0104	0	1.8849	3.3688	0.8393
ENSG00000064201	TSPAN32	10077	0	0	0	0	0	0	0	0	0	0	0	0	0	0	0	0	0	0	0	0	0	0	0	0	0	0	0	0	0	0	0	0	0	0	0	0	0	0	0	0	0	0	0	0	0	0	0
ENSG00000064205	WISP2	8839	0	0	0	0	0	0	0	0	0	0	0	0	0	0	0.0099	0	0	0	0	0	0	0	0	0	0.0242	0	0	0.1093	0	0	0	0	0.1055	0.0057	0	0	0	0.0075	0.0251	0	0	0	0	0	0	0	0
ENSG00000064218	DMRT3	58524	0	0	0	0	0	0	0	0	0	0	0	0	0	0	0	0	0	0	0	0	0	0	0	0	0	0	0	0	0	0	0	0	0	0	0	0	0.0306	0	0	0	0	0	0	0	0	0.0581	0
ENSG00000064225	ST3GAL6	10402	0	0	0	0	0	0	0	0	0	0.0356	0	0	0.6604	0	0.0068	0.4481	0	0.6155	0	1.0595	0	1.068	0.0251	0.1279	2.8587	2.1664	0.3415	0.7001	0.9425	3.2759	1.9636	0.5861	1.4303	0.6623	9.815	0.0237	2.2777	0.2844	0.6099	0	0.013	0	2.2983	0.0703	2.5321	3.9639	0
ENSG00000064270	ATP2C2	9914	0	0	0	0	0	0	0	0	0	0	0	0.073	0	0.0217	0.0066	0	0.0042	1.0136	0.0067	1.4346	0	0.2023	4.4521	0.0063	0.0177	0	0.0165	0	0.159	0.0035	0.0956	0.0112	0.0041	0.0051	0	0	0.0589	0.0148	0.1647	0	0	0	0.0183	0	0	0.5153	0
ENSG00000064300	NGFR	4804	0	0	0.01	0	0	0	0	0	0	0	0	0	0	0	0	0	0	0	0	0.4351	0.2365	0	0	0.013	0	1.3772	0.4544	1.1318	0.1525	0	0.0785	0	0.9572	1.8374	0	11.3359	0.0109	0.0231	0	0.0608	0.0112	1.8889	0	0	0	0.0148	0
ENSG00000064309	CDON	50937	0	0.0134	0	0	0	0	0.1279	0	0.5891	0.9005	0.5633	0.0256	0.0079	0	1.0671	0.1283	0.4961	0.7728	0	0	1.1653	0.4875	0.0102	0	0.072	0.0041	0.486	0.2854	0.7336	2.8431	0.4084	0.5339	0.0665	0.4302	0	0.0602	0.0069	1.0969	0.0138	0.005	0	0.0043	3.0305	0.6464	0.0148	1.0046	0.006
ENSG00000064313	TAF2	6873	0	0	0.4147	5.5474	0.0062	0.494	5.8823	1.2449	2.3554	4.7538	13.0163	8.0437	7.1181	0.0083	4.5674	6.4305	0.1517	9.7929	9.654	7.9323	11.0385	0.2408	0.0173	7.7126	2.8493	1.9917	2.3386	4.7015	3.45	3.8716	2.5966	1.6188	2.3533	8.9743	0.0151	0.6877	0.026	2.1453	0.0402	0.3856	2.6293	3.5516	7.1542	11.0638	1.5327	3.3516	0.0064
ENSG00000064393	HIPK2	28996	0.0335	0	0	0	0	0	0	0	1.0499	0.4124	2.9202	0.11	0.0369	2.6307	1.3489	0.0561	3.3133	2.2029	2.835	1.0757	4.8611	4.1601	0.0556	1.1173	8.4845	3.3915	3.9404	3.1814	6.4101	2.7028	2.4366	2.6663	2.7745	2.4376	0.0893	3.6523	0.0486	3.8064	0.0857	1.6759	1.3157	4.9314	2.6861	1.2506	6.2815	2.6261	2.2313
ENSG00000064419	TNPO3	23534	3.6608	0	1.7015	0.4506	0.0244	42.8253	53.5543	53.084	49.317	15.6913	7.609	24.5069	25.2105	8.6672	48.2767	23.7184	96.2917	28.3192	63.1894	19.9095	44.096	98.3529	1.4116	37.7986	89.4517	40.1303	72.367	30.818	28.285	72.1204	37.1734	48.7428	35.9954	50.791	8.2116	43.5453	2.7924	86.6286	5.2523	63.3422	122.34	22.435	30.3713	58.5374	143.944	45.1121	19.3756
ENSG00000064489	MEF2BNB-MEF2B	4207	0	0	0	0	0	0	0	0	0.024	0	0	0	0	0	0	0	0	0	0	0	0.1232	0	0	0	0.0142	0.7269	0	0	0	0	0	0	0	0	0.1628	0.0388	0.0373	0	0	0	0	0	0	0	0	0	0
ENSG00000064490	RFXANK	8625	4.9897	0	6.1823	5.6249	0.0375	18.4545	27.4711	0.0234	7.4997	9.8482	5.4226	1.5073	12.7234	2.7367	43.1462	19.2305	5.6743	17.5561	14.9805	30.6356	24.7075	23.6815	66.847	59.4388	8.7844	16.1101	19.3535	18.0534	12.1273	42.8862	13.3573	45.8085	23.9508	7.913	13.9387	16.7054	141.566	9.9712	8.7817	89.2058	0.8209	29.591	51.3492	14.5793	49.6866	19.5468	108.505
ENSG00000064545	TMEM161A	54929	0	20.8065	0	11.8355	0	0	0.0195	0	1.7492	0.419	0.0365	0.4943	0.3812	0.065	2.0932	11.2965	17.0269	6.2891	8.4136	1.1668	1.226	12.4315	7.2708	2.5596	4.5066	3.6894	10.0877	7.8948	4.2348	17.4707	5.6786	7.2591	17.8272	14.3808	0.0787	9.1063	79.9505	0.4997	0.7468	16.1216	4.7915	7.8006	8.7737	13.0469	10.9091	10.8631	9.9189
ENSG00000064547	LPAR2	9170	36.9496	0	81.8421	8.3586	0.1483	8.1559	22.6398	52.238	0.7792	6.1037	27.6143	20.7779	2.7572	2.865	12.6214	7.6249	20.8483	11.1737	1.8654	16.8535	6.8058	12.3305	1.1404	4.1033	8.85	3.7901	11.336	5.5373	8.8064	8.6148	11.7234	35.159	4.385	9.1156	29.4826	15.0474	7.4196	7.0822	32.9291	11.4465	0.1275	1.1157	31.9068	0.4179	1.2006	12.3586	10.3905
ENSG00000064601	CTSA	5476	1.7103	134.279	0	0	14.351	21.3621	0.069	3.0996	4.2816	0.775	0.7835	4.3156	0.1934	2.432	7.2259	5.0037	1.827	2.83	0.395	0.8638	2.5138	0.6811	0.0678	6.2164	2.2585	7.4668	3.2038	4.8238	3.8854	4.2481	1.2031	3.5866	1.3306	4.2423	5.6947	0.9444	49.6478	1.2852	1.0708	0.255	0.4004	1.4966	6.0352	0.0659	1.3675	0.598	0.0128
ENSG00000064607	SUGP2	10147	0.0145	0	8.9589	0.7936	0.2102	3.0665	10.8801	1.8255	11.2836	0.7176	2.3749	8.7029	3.2021	0.0108	2.315	8.1272	18.8668	7.4165	20.9444	7.3781	1.888	7.3842	0.2165	12.1055	10.355	10.7667	8.2675	9.4681	9.7896	4.5676	3.7185	5.526	4.8973	2.147	6.448	1.6162	0.1706	9.5631	5.18	14.9769	1.1376	0.804	5.6376	8.5891	10.7787	10.7908	1.1613
ENSG00000064651	SLC12A2	6558	7.1257	23.2552	0.004	5.9964	0.0502	0	0.0073	0	2.2583	0.021	0.2421	0.1904	14.7073	0.0098	0.9473	0.245	0.179	0.5438	7.9896	1.1143	2.1568	1.5442	0.406	0.1459	2.4021	2.3443	3.2417	0.9275	0.8015	0.1443	1.0702	1.3671	3.9182	0.6216	0.0861	0.1573	0.5994	0.6672	0.0795	0.0615	0.078	0.0085	4.5827	0.3943	0.5526	0.9207	0.0194
ENSG00000064652	SNX24	28966	7.4841	0	0	22.2653	33.4378	19.4173	5.1851	38.2058	5.7666	7.432	0.9615	12.7676	22.2691	13.949	8.7179	6.0681	21.8085	13.0327	33.2919	11.403	5.2675	17.8896	7.9018	3.725	11.3234	54.2599	16.8687	10.2032	6.5447	0.9146	3.9982	21.2975	13.5185	7.3644	17.8806	1.8534	0.1728	3.4459	0.2501	3.7634	10.4808	1.6437	18.2746	6.8773	11.2556	20.9225	20.6107
ENSG00000064655	EYA2	2139	0	0	0	0	0	0	0	0	0	0	0	0	0	0	0	0	0	0	2.1582	0	0.5825	0	0	0.0323	0	0	0	0	0	0	0.489	0	0	0	0	0	0.041	0.0122	0.4629	0.0106	0	0	0	0	0	0.0634	0
ENSG00000064666	CNN2	1265	0.7131	0	0	63.8131	32.3892	0.255	0.0447	34.9879	30.0244	1.5387	15.7912	28.3321	5.5285	20.374	48.0785	43.6788	29.6807	45.0783	45.8782	38.4207	40.3702	43.7748	68.859	86.7998	61.5248	153.217	55.5976	48.8629	56.7173	89.7081	39.079	68.8408	96.6034	66.2095	125.749	46.8329	67.4098	36.4088	90.2992	39.833	56.8168	44.5171	99.7983	36.5196	63.4355	56.8896	44.1102
ENSG00000064687	ABCA7	10347	0	0	0	0	0	0.1598	0	0	0	0	0	0	0	0	0	0.0271	0.0033	0.0473	0.0181	0	0	0	0	1.4547	0.4457	0	0.4147	0.0839	0.7559	0.0133	0	0	0.1248	0.0046	0	0	0.011	0.0822	3.9146	0	0	0	0.4716	0.0594	2.9678	0	0
ENSG00000064692	SNCAIP	9627	0	0	0	0	0	0	0	0	0	0	0.0081	0.0172	0.0183	0	0.2804	1.7683	3.5489	2.1122	0.5022	0.2091	0	2.3866	0.0138	0.0056	0	0.3529	0.1677	3.3304	1.3565	0.0035	0.448	2.6554	0.1436	0.0061	1.3026	0	0.0105	0	0.0317	7.0856	0.0122	0.0107	0.0067	1.1105	0.0104	0.7221	0.0055
ENSG00000064703	DDX20	11218	0	0	0.0107	1.5281	0	12.6297	2.72	7.5734	1.2392	4.6977	14.8948	3.3675	11.6329	0.0296	14.2237	5.3881	9.2706	11.2775	12.5426	8.0523	10.0941	8.2589	7.1242	1.5039	10.6266	5.5489	5.9137	7.9659	7.6113	8.637	6.3432	2.001	5.5086	5.6594	13.2231	3.4772	0.0689	11.9967	0.2372	0.9086	0.7188	4.4169	6.8932	4.5499	0.7601	3.9625	0.0325
ENSG00000064726	BTBD1	53339	0	0	0	0.0134	0	0	13.1164	0	4.138	0.273	0.0542	0.6497	0.0492	0	1.1962	0.5233	1.9834	4.4749	3.273	0.1746	3.2566	0.071	0.0076	0.0901	0.0911	0	1.7062	0.9944	0.4428	0.306	1.2266	2.684	0.3123	3.087	2.0049	0.0127	0	1.2438	0.0169	0.0295	0.0127	0.0795	0.0175	6.1634	0.019	3.9079	0.091
ENSG00000064763	FAR2	55711	0	0	0	0	0	0	0	0	3.1684	0	0.008	0	0	0	0.1034	0.1808	2.6566	0.0112	0.0081	0	0.3377	3.1331	0.0082	0.9032	4.6041	0.7549	1.3832	0.0068	3.7606	2.4372	3.7954	1.0588	0.8162	0.5281	12.7268	2.6843	0.0446	1.6025	0.1067	0.6002	0.2151	0	0.0955	5.4253	0.0749	1.8587	0.0411
ENSG00000064787	BCAS1	8537	0	0	0	0	0	0	0	0	0	0	0	0	0	0	0	0	0	0	0.0502	0	0	0	0	0	0	0	0	0	0	0	0	0.0043	0	0	0	0	0	0	0	0	0	0	0	0	0	0	0
ENSG00000064835	POU1F1	5449	0	0	0	0	0	0	0	0	0	0	0	0	0	0	0	0	0	0	0	0	0	0	0	0	0	0	0	0	0.028	0	0	0	0	0	0	0	0	0	0	0	0	0	0	0	0	0	0
ENSG00000064886	CHI3L2	1117	0	0	2.2897	0	0	21.3586	48.7619	58.5624	0	16.2778	0.3078	7.8866	1.1117	16.3315	0	0	0	0	0	0	0	0	0	0	0.0348	0.0158	0.0546	0	0	0	0	0	0	0	0	0	0.0732	0	0	0	0	0	0	0	0	0	0
ENSG00000064932	SBNO2	22904	0.0134	0.525	0	0	0	0.0878	0.1898	0.0739	0.0116	1.1716	5.8281	0.2028	0.3453	2.2346	0.4406	0.9269	0.3495	0.1186	0.6586	0	0	0.805	0.0428	0.5198	0.0205	0	0.6525	0.5149	0.3054	0.0234	0.1051	2.0565	1.0184	0.6005	0	0	0.9527	0.0345	0.3783	0.0073	0	0.8382	0.0074	0.9648	0.0156	0.1797	5.8943
ENSG00000064933	PMS1	5378	8.7502	0	0	0	0.0071	11.1771	1.9947	0	5.4513	10.6004	10.0613	4.9919	0.8398	0.0364	2.575	7.0249	5.2558	5.8648	7.7374	6.3528	9.4473	11.1663	4.1775	2.9334	11.1327	6.2792	9.4524	3.5165	7.322	1.0979	6.5136	5.5121	5.1679	1.5305	2.5117	12.9604	0.0766	4.8761	2.7565	0.2775	9.5748	7.2173	0.5157	6.1691	6.8551	1.7508	4.7296
ENSG00000064961	HMG20B	10362	0	0	0	0	0	0	0.1275	0	5.7669	1.9779	1.6423	0.0865	0.122	6.9378	5.1514	2.8505	2.8946	6.4471	0.3308	2.3567	4.6312	6.0438	0.2904	3.2233	3.0584	1.0653	3.5969	3.3378	3.1852	5.7058	1.5917	1.6962	0.4489	1.2	0.0069	15.0254	0.2095	5.5397	0.767	0.7273	0.2789	10.0123	2.4253	3.978	0.1138	0.7137	4.1225
ENSG00000064989	CALCRL	10203	0	0	0	0	0	0	0	0	0	0	0	0	0	0	0	0	0	0	0	0	1.6311	0.2512	0	0	0.0765	0	1.9561	0.605	1.8736	0	0.9752	0.8339	2.3364	0.8492	0	0	0	0	0.0157	0	0	0	0	0.0742	0	0	0
ENSG00000064995	TAF11	6882	7.9631	0	6.9143	0.129	0.1355	4.5284	0.0802	61.5612	86.5105	44.4522	90.7897	5.6396	9.1374	5.1375	52.8225	84.1996	44.393	67.2464	60.374	60.3569	41.2605	47.225	2.2701	30.261	50.9702	60.6935	37.8823	47.3786	33.4725	42.4837	40.0572	47.7906	34.4358	38.3725	1.0489	3.6243	0.2105	32.9109	129.84	165.107	10.1637	73.2483	71.9478	64.753	41.0881	57.7369	34.6033
ENSG00000064999	ANKS1A	23294	18.1809	0	0.5778	0	25.5168	0.0208	10.2995	0.1267	2.4509	3.8171	7.9457	0.56	19.3686	0.0358	4.1184	7.7203	12.5266	13.4086	10.6276	1.4307	16.6405	5.2528	2.5619	2.5717	15.8464	7.3558	0.306	4.221	6.9914	0.5041	3.2263	7.0482	7.5782	6.9193	0.0797	11.7182	22.0174	11.0167	3.4091	8.7414	18.702	11.9129	8.2729	1.7413	20.2178	1.1916	7.8929
ENSG00000065000	AP3D1	8943	0.2636	1.1059	3.9712	0.1665	3.3647	12.2915	1.1436	2.51	18.7937	19.8259	17.2696	35.9811	48.5037	6.1774	21.1027	13.2644	40.1559	17.3072	23.4942	17.9091	15.1922	39.4254	0.6662	30.303	26.0481	16.9978	27.711	24.3499	16.8483	30.5675	17.5236	45.976	13.5631	19.0849	22.4062	15.7713	39.5693	19.5813	6.1001	47.6555	16.3391	67.0275	45.9081	8.7793	45.8787	28.5089	11.2825
ENSG00000065029	ZNF76	7629	0.0816	0	56.3918	0	0	0	0	0	0.2451	0.0351	0.113	0.0093	6.6815	0.0276	0.0367	0.9506	1.2229	2.4436	0.1882	1.9357	0.9424	0.1801	0.1309	0.2275	0.1801	0.2406	0.4427	0.9586	1.9898	0.4123	1.093	0.8715	0.2056	0.6108	0.8396	1.3493	0.0108	0.8401	0.1119	4.5131	0	0	4.1725	0.1317	0.0385	2.1672	0.0346
ENSG00000065054	SLC9A3R2	9351	0	0.2664	0	0	0.1203	7.2186	3.1044	0	0	0.491	4.7848	0.0965	0	0	0	0	0	0.0291	0.0397	0	0.4483	0	0	0.9615	0.2915	0.5009	0.1094	0.9173	0	0.0233	0.5583	0	0.0343	0.8535	0.0274	0	0.029	0.0496	0.0685	0	0	0	0	0.5946	0	0	0
ENSG00000065057	NTHL1	4913	0	42.3841	0	18.8877	38.1291	25.9439	0	19.9979	38.3942	4.3437	23.1034	0.7421	5.4118	0.0877	28.2008	16.4255	30.7352	28.4389	10.5503	13.5715	11.0493	3.6058	49.5185	27.2069	9.0655	24.7008	14.9188	16.5625	10.0474	25.6454	10.2962	24.8753	1.4279	27.3722	57.5052	10.4821	176.642	32.9415	25.8265	12.4999	19.3213	51.1654	31.6138	37.0458	10.8651	18.1236	50.9274
ENSG00000065060	UHRF1BP1	54887	1.4255	0	0.0109	0.7383	0	2.4706	0.6834	0.0412	4.1036	2.7558	7.117	1.9929	17.8413	0	0.5944	6.1561	3.41	2.2889	0.3997	0.0633	3.2325	8.4396	0.0438	0.2718	5.2528	3.6483	3.2271	4.1458	1.7066	1.4128	1.4846	1.072	4.5023	1.3315	0.0043	0.0107	0.0095	5.8073	0.0907	1.0719	2.5824	1.7096	0.0119	1.2779	7.6658	0.5741	0.5151
ENSG00000065135	GNAI3	2773	3.1986	0.0037	7.3184	4.3665	0.1129	3.7051	4.6633	0.3176	5.3566	2.7298	5.533	2.4347	4.7464	2.9975	4.3116	4.2907	4.4173	6.186	3.8873	1.8309	6.7444	4.2457	2.6243	2.4249	4.8591	5.9349	5.0704	8.1765	5.3044	5.7815	5.1441	3.0382	7.4368	6.0027	1.5752	5.4429	0.1176	5.9278	0.1999	1.9106	9.9973	2.6553	11.3329	4.5097	6.0568	2.2425	1.1065
ENSG00000065150	IPO5	3843	0.2855	0.226	29.4275	5.3565	18.8908	9.392	21.2439	0.3622	62.6417	56.5999	42.148	47.2861	25.1378	5.7903	45.4229	44.3697	62.3332	55.9861	35.6196	47.8148	45.392	75.8118	11.3543	39.0332	38.8571	81.9409	43.6846	51.8262	37.7796	32.6257	38.9529	24.8401	59.9667	84.9597	49.6237	16.4085	0.2873	76.907	1.6486	77.9417	69.3914	68.7629	57.1202	56.4201	35.9059	36.965	15.5063
ENSG00000065154	OAT	4942	7.2256	15.5644	96.5346	37.7348	207.405	52.2215	58.1455	7.3682	48.657	50.8425	25.5024	8.4636	18.6765	34.9435	42.4879	23.8753	9.162	35.1758	15.9192	19.0068	26.0462	36.6063	0.7588	21.3633	25.8251	10.3336	9.1745	46.3637	32.0714	20.3815	41.0832	11.3735	15.4316	31.0201	38.4913	8.1543	28.5675	18.0336	0.3074	39.5255	13.3529	47.4392	21.9442	33.3106	3.5926	16.809	3.0888
ENSG00000065183	WDR3	10885	0.0123	0	0	0.0063	0.0062	0.0277	9.8357	0.0071	6.2843	7.0182	8.8648	5.7799	3.9459	1.0333	5.6563	4.6062	5.6313	11.3028	7.3315	11.3221	1.731	7.3695	3.8241	3.3821	3.95	7.4359	5.1291	5.6103	4.4801	3.5435	6.4024	0.9719	3.1976	5.3811	0.4687	0.2971	3.0642	8.0887	15.6729	0.6685	3.7817	4.2408	2.7008	17.0945	3.3151	5.8118	0.0412
ENSG00000065243	PKN2	5586	13.0995	0	43.9428	0.4695	0	19.4102	8.1443	7.5691	10.4783	17.5293	36.0136	11.8327	22.6749	3.8262	3.4328	9.718	3.7018	4.0693	5.3758	3.9327	3.4293	12.2207	0.0919	8.6379	8.801	1.9043	3.8462	2.5048	3.1253	11.0718	2.922	1.1053	0.3655	6.6186	0.7118	0.0359	5.065	2.1216	24.9672	4.3482	1.4747	0.0058	7.684	6.2188	10.6784	1.9889	2.3074
ENSG00000065268	WDR18	57418	70.8461	0	0	3.1896	1.9408	39.0346	0	0.1019	21.8955	24.429	21.7002	36.5944	60.6976	80.1859	18.0174	29.8299	57.4704	61.2428	36.143	35.1835	12.427	51.0726	85.0428	114.276	30.7356	17.4906	25.2905	26.7801	19.9459	21.6525	20.6151	27.4062	44.1896	25.5594	15.16	117.813	80.1691	29.0737	65.2427	9.7853	106.54	35.3631	120.316	32.797	11.4471	42.1655	83.9826
ENSG00000065308	TRAM2	9697	0	0	15.1386	0.7007	0	2.0073	0	1.767	5.3397	3.0327	0.2524	0.1538	0.5676	5.037	1.7606	1.1444	1.6324	2.4177	3.7274	3.6571	0.7312	7.5455	0.5146	1.9361	1.6692	3.8152	5.5105	0.4463	0.3512	0.414	6.6686	3.1981	3.8218	1.8208	7.1551	1.2114	0.4511	0.2968	8.915	5.6467	0.2151	5.3841	6.7858	0.2825	0.0074	0.536	0.0108
ENSG00000065320	NTN1	9423	0	0	0	0	0	0	0	0	0.1432	0	0	0	0	0	0.774	0.1697	0	0	0	0	0.7497	0	0	0.085	0	0.0091	0.0079	0.0037	0.1406	0.987	0.4132	0	0.0242	0.0054	0	0	0.1381	0.03	0.2659	0	0	0	0.0085	0.0071	0	0	0
ENSG00000065325	GLP2R	9340	0	0	0	0	0	0	0	0.013	0	0	0	0	0	0	0	0	0	0	0	0	0	0	0	0	0	0	0	0.0065	0.0145	0.0111	0.0131	0	0.1226	0	0.0162	0.0066	0.0639	0.0133	0.0551	0	0	0	0	0	0	0	0
ENSG00000065328	MCM10	55388	31.0555	12.307	18.9493	3.1923	0.5575	3.8697	1.0668	0	18.6527	20.5575	12.1314	52.2149	1.2266	0.1341	20.9511	28.4726	4.1833	9.963	20.4898	15.342	7.5877	22.2037	0.4173	2.8967	14.5524	10.9245	15.83	22.4039	15.7733	12.7506	15.4268	10.1226	12.1632	7.4163	11.1272	5.9922	25.6831	39.5707	25.9521	19.0384	27.2774	10.6717	0.0721	17.3369	16.6925	21.4699	11.9389
ENSG00000065357	DGKA	1606	0.0541	0	0	0	0	0	0	0	0.2952	0	0	0	0	0.0058	0.0085	0.0293	1.1323	0.0046	0.0259	0.0321	0.0356	0.0965	0	0.0269	0.1366	0	0.5522	0.0146	0.3274	0.0031	0	1.2737	0.1273	6.1515	0.0186	0.0068	0.0929	0.1971	0.0104	0.2301	0.6091	0.6318	0.0094	0.0138	0	0.7131	0.0062
ENSG00000065361	ERBB3	2065	0.025	0	0.0043	2.1279	1.6101	1.6913	0.0388	0.1941	17.3282	2.2339	10.2179	6.93	0.4971	1.1586	12.9386	23.0676	15.9536	13.5373	26.3716	13.9462	6.0916	18.8336	2.5945	18.3039	13.8283	25.8208	29.9546	21.1167	9.2702	17.4254	21.0248	21.8569	13.9705	11.0976	23.4404	22.6112	47.6708	26.1161	15.7568	48.0617	18.8813	21.7252	14.7985	13.0765	32.0571	14.2473	1.3285
ENSG00000065371	ROPN1	54763	0	0	0	0	0	0	0	0	0	0	0	0	0	0	0	0	0	0	0	0	0	0	0	0	0	0	0	0	0	0	0	0	0	0	0	0	0	0	0	0	0	0	0	0	0	0	0
ENSG00000065413	ANKRD44	91526	0	0	0	0	0	0	0	0	0	0	0	0	0	0	0	0	0	0	0	0	0	0	0	0	0	0	0.0044	0.4378	0	0.003	0.0031	0	0.0035	0	0	0.0035	0	0	0.0107	0	0.0199	0	0	0	0	0	0
ENSG00000065427	KARS	3735	0.8563	28.713	21.5376	73.9415	77.3875	13.0198	82.9903	23.2447	43.7634	30.2021	34.3928	23.1051	79.6745	119.261	42.2861	48.0862	28.9172	53.6972	46.2939	19.7981	58.9962	49.0185	80.4978	76.4311	48.0682	52.3538	62.8372	58.8714	49.499	35.6715	43.9858	30.6347	42.6373	64.8123	30.8589	42.5095	56.1205	40.9609	11.2872	97.4714	70.8351	48.6035	51.9893	40.1012	66.8462	46.2652	91.6537
ENSG00000065457	ADAT1	23536	1.4031	0	0	0.1109	6.789	0	0	1.2397	19.0862	2.1576	15.7101	11.7392	5.5977	0.9042	1.7943	8.2959	14.9108	6.0912	7.5985	2.4756	14.3706	20.1555	4.0943	16.4632	11.8173	3.3626	9.3475	15.2846	6.2583	20.1819	11.3304	18.0899	4.2692	3.5573	30.3819	0.4496	0.3979	11.9651	1.1927	6.7634	4.1234	8.9743	18.258	15.3222	16.4037	6.1855	4.3659
ENSG00000065485	PDIA5	10954	0	0	0	0	0	0	0	0.023	10.9854	5.1346	4.6262	0.2577	8.4143	0.0302	2.9523	2.1692	2.9383	4.3584	4.8808	9.9813	8.5892	13.5276	0.2126	8.5741	12.0261	4.4101	4.3027	9.2639	4.5755	7.4798	10.1734	7.8321	4.8915	8.5547	4.9547	5.1393	29.3026	14.0739	9.3793	0.1064	22.7981	3.692	7.4309	6.6827	6.4172	6.5314	19.679
ENSG00000065491	TBC1D22B	55633	0	0	0	0	0	0.2238	11.4997	0	2.6637	1.8246	3.3039	0.8426	0.0309	0.119	2.7139	2.2597	5.2783	1.3407	0.8504	2.9926	6.9466	1.1282	0.0148	0.0453	0.5525	0.4013	0.3706	1.3134	3.6248	10.4399	0.5389	2.5583	5.5936	0.4317	1.9227	0.0258	0.0636	0.1014	0.1248	0.2267	0.0133	4.4308	0	0.0293	1.145	5.6964	0.0179
ENSG00000065518	NDUFB4	4710	137.285	24.183	69.5413	4.7519	31.0415	30.2032	44.418	59.8051	28.4673	25.9435	11.9108	11.6272	19.5346	60.6202	44.3584	38.9929	43.0159	16.412	14.8696	60.3786	51.1472	32.8128	38.7964	98.6971	35.2181	51.1526	42.82	65.5964	38.2731	80.5211	48.0929	60.0778	54.7914	81.5652	65.3953	100.521	93.7696	68.5569	95.4841	73.3339	55.3472	16.0357	15.8553	24.6942	21.9377	31.1849	115.281
ENSG00000065526	SPEN	23013	8.9075	9.7504	0	9.2177	0.0247	0.0328	7.5539	1.3364	8.0065	8.0709	10.9774	6.6484	14.4208	3.0433	3	9.4689	0.7536	2.5977	11.685	4.9169	5.8965	0.1148	0.0262	2.7513	4.221	2.32	10.3523	3.5563	1.0806	2.4169	2.3958	1.1603	3.3431	4.086	4.0637	0.3239	23.1824	2.8995	0.1735	7.2091	0.2962	0.1043	1.3772	0.7317	6.6304	2.7263	2.6271
ENSG00000065534	MYLK	4638	0	0	0.0023	0	0	0	0	0.0036	0.0786	0	0.0135	0	0.174	0	0.5868	0.8086	0	1.3199	1.6694	0.0196	0.2761	2.5058	0.0564	0.3436	0.8885	0.4079	0.5278	0.4657	0.9947	0.2435	1.2957	1.6251	0.0732	1.7873	1.7209	0.0926	0.1346	2.8885	0.0553	3.0652	2.552	0.834	0.7421	0.2034	1.694	1.9771	0.2045
ENSG00000065548	ZC3H15	55854	0	0	184.096	33.071	0.0424	72.0316	79.5792	38.277	68.6555	88.7221	128.748	115.284	42.7403	52.3874	79.3383	108.785	84.6249	62.4884	67.0472	87.4151	58.2458	53.1689	279.065	106.067	38.3428	120.62	107.252	104.172	71.6352	94.7058	57.9087	143.174	54.1507	82.8452	73.2258	128.631	272.228	81.4935	109.865	87.5591	80.1406	43.8487	199.027	51.0378	132.246	62.4171	91.0176
ENSG00000065559	MAP2K4	6416	0	0	0	0	0	0	0	0	4.9146	2.8093	2.9472	1.6929	47.9383	0.0522	7.3175	3.3553	12.3955	4.2673	13.3361	4.1276	1.4938	3.1841	0.2691	0.0664	1.9805	2.9091	6.5723	4.1971	4.3091	11.01	5.7034	3.1125	6.0016	11.304	0.0213	4.5812	0.043	3.8651	1.907	3.3972	0.6924	4.1483	7.2953	4.2011	22.2871	8.202	0.1315
ENSG00000065600	TMEM206	55248	0	109.212	0	0.0194	0	42.2476	0	0	13.7928	1.4778	2.117	0.1462	3.8376	1.8713	5.7495	8.8706	5.75	0.0127	13.6204	3.6104	4.488	25.946	0.2097	2.0648	2.5981	0.0177	0.7177	5.1606	1.229	7.5634	7.4823	0.0111	2.501	3.5735	0.1739	4.2223	0.0261	4.3074	0.7856	0.0165	0.0284	9.552	0.1466	13.5723	1.0533	5.5245	0.054
ENSG00000065609	SNAP91	9892	0	0	0	0	0	0	0	0	0.08	0	0	0	0	0	0	0	0.2675	0.108	0	0	0	0	0	0	0	0	0	0.0609	0.0155	0	0.1492	0	0	0	0	0	0.0128	0	0	0	0	0	0	0	0	0	0
ENSG00000065613	SLK	9748	12.7448	3.6322	56.4057	18.4801	11.0414	0.9995	0.8244	0.0117	0.5443	23.7152	35.0272	26.9022	27.2325	1.8967	0.2512	1.7355	0	0.0042	1.4403	4.0913	1.1886	4.3219	0.0258	4.4083	1.4817	0.1678	3.9061	0.7009	1.8025	3.9801	0.4094	4.3615	0.2579	5.5922	8.3243	0.0188	0.044	5.257	0.1253	2.8791	0.199	0.6416	0.7958	1.6957	0	0.0662	0.0298
ENSG00000065615	CYB5R4	51167	0.1222	0	0	0	0.0082	0.2726	0	4.5052	0.0327	2.2407	0.3507	6.3466	0.9386	0.1198	0.571	0.3934	1.6099	4.619	0.8361	0.623	1.9772	2.3149	0.0107	0.1575	0.0863	1.8021	1.2519	1.1027	2.7101	1.9964	2.1498	0.6964	1.6292	0.3813	2.1507	2.8566	0.0077	1.1955	0.1987	0.2539	0.0357	1.5798	0	0.0082	0	0.7672	0.0203
ENSG00000065618	COL17A1	1308	0	0	0	0	0	0	10.5234	0	0	0	0	0	0	0	0	0	0	0	0.0726	0.0811	1.3681	0.0077	0	0.0153	0	2.7869	0	0.1535	0	0.0054	0.3826	0	0	0	0	0	0	0	0	0	0	0	0	0	0.0124	0.1141	0.4273
ENSG00000065621	GSTO2	119391	0	0	0	0	0	0	0.5922	2.6497	0.4492	0.1492	0	0	0.0167	0	0.528	0.1601	0.0885	1.0034	0	0.8701	0.0805	0.0048	0.0089	1.3171	1.7856	0.622	0.8332	1.3592	2.1021	0.8467	0.8629	0.5123	0	0.9929	4.677	0.0054	0.0093	1.0058	0.0336	1.8885	1.3667	5.787	5.8906	0.0039	0.9703	2.5369	0.0049
ENSG00000065665	SEC61A2	55176	0	0	0	0	0	17.7628	0.0375	0	6.9707	0.2248	2.4077	0.0483	0	0.0128	3.8777	8.6417	8.2921	14.3686	3.3163	3.0885	4.817	18.6674	1.2313	0.2323	9.6955	3.3421	3.246	7.2378	6.4596	1.5966	2.0192	1.2736	0.419	6.1773	0.0137	0.0577	0.315	9.1233	2.3155	8.8431	4.7402	4.0883	6.6438	3.7556	6.9037	13.1431	0.0515
ENSG00000065675	PRKCQ	5588	0	0	0.0389	0	0	0	0	76.8914	0.3651	0.6769	9.4339	0.142	0	0	7.4493	0.6995	2.3321	11.1702	0.1129	0.0616	7.9783	7.7918	0.0413	4.0664	3.0514	0.2582	0.6994	1.1637	3.6895	4.3729	5.4299	0.0215	0	5.4785	0.1094	15.8217	0.1006	2.0691	0.1857	11.0617	1.2273	3.1908	1.6797	2.5807	0	1.7567	0
ENSG00000065717	TLE2	7089	0	0	0	0	0	0	0	0	5.2017	0	0	0	0.5971	0	0.293	5.2965	0.849	5.5813	0.5231	5.281	3.0169	4.427	4.7588	5.6451	0.9016	0.7015	5.9231	1.6976	2.8468	4.4999	0.0281	0.1368	6.5008	0.351	8.1687	0.335	0.7572	0.0856	0.5745	4.983	0.0131	5.5302	0.0631	2.7403	5.8992	5.789	14.5745
ENSG00000065802	ASB1	51665	0	0	0	10.7246	0	0	0.999	0	0	0.4872	2.6235	0.6306	4.0427	13.2883	4.7502	3.7511	1.0751	0.0082	0.6358	2.1429	4.4769	2.1739	13.3793	0.7328	3.3145	4.2395	1.4934	0.5081	2.3579	1.3415	2.9037	1.4793	3.7412	2.3695	0.0351	10.2922	8.5129	0.7345	0.1817	0.2995	7.9398	2.4252	6.0412	0.9805	0.8087	0.5467	6.1337
ENSG00000065809	FAM107B	83641	0	8.887	40.989	1.1976	2.4204	13.5745	41.4135	0	0.3131	9.5519	2.9593	3.2943	88.8979	6.5951	5.921	0.0829	0.0187	0.947	0.0167	8.9067	0.6901	0.8859	0.0331	2.6048	1.6388	4.3151	4.5579	0.8273	3.4302	6.6326	2.6162	3.2957	5.921	3.1214	0.0326	9.232	0.0962	1.6108	0.0667	9.0046	0.2752	5.1777	0.014	5.8218	5.0966	3.4458	6.9373
ENSG00000065833	ME1	4199	0	0	0	0	0	0	0	0	0.0242	0	0.0099	0	0	0	0.0126	2.4882	0	2.2407	0.0488	10.1753	0.2267	11.6431	0.157	9.8135	0.5224	2.2626	3.9126	5.5002	0.978	0.9235	1.0791	0.4033	1.8169	1.4126	0	13.8043	0.0563	0	0.0423	0	0.0138	0	11.3159	9.0366	6.2851	0.1456	0.1143
ENSG00000065882	TBC1D1	23216	26.9531	0	39.9718	0.0685	0.3883	3.802	2.046	21.3644	6.7433	18.4718	6.3266	30.7626	1.1429	7.7268	5.9327	8.3366	15.7881	4.5479	8.0452	12.7147	9.8208	5.905	0.1424	3.7195	5.8564	8.7895	15.5538	3.1249	10.5787	2.9134	14.2328	5.5059	7.2397	14.4356	8.1607	7.3731	0.2046	12.1379	14.9974	20.3079	9.8959	23.2471	8.8337	8.4643	15.7257	11.2898	15.7499
ENSG00000065883	CDK13	8621	0.2789	0	2.6534	0.0066	0	3.1552	15.9066	30.2892	9.6051	6.0401	4.8267	2.8885	1.1633	0.8045	10.9497	9.2858	5.2653	6.5823	5.195	3.7085	7.4296	4.1823	0.197	0.4098	8.4704	8.6714	9.9187	3.4035	4.2433	5.4185	5.654	1.6538	5.697	5.284	9.4609	0.14	3.9057	14.5329	0.5187	11.0534	11.7987	7.7068	3.8947	1.842	17.8357	6.4753	10.1158
ENSG00000065911	MTHFD2	10797	48.9185	12.9463	228.09	90.5785	22.9484	3.6627	1.1936	28.2857	86.9473	47.6503	38.2542	110.554	88.5764	1.5475	52.4402	56.033	52.2201	38.7286	105.864	74.7612	68.467	96.7505	53.9889	13.0539	83.3211	67.1111	68.0409	43.3406	24.1063	75.4762	49.5383	38.4519	60.1117	79.672	19.2291	26.1931	0.4972	52.3491	0.6674	78.2098	31.2429	73.2947	44.585	169.144	48.6734	43.4446	47.3945
ENSG00000065923	SLC9A7	84679	0	0	0	0	0	0	0	0	2.2764	0	0	0	0	0.0034	0.3758	0.2897	1.9404	0.9914	0.0332	0.0073	0	4.3506	0.0502	0.7502	0.5899	0.0132	0.6449	0.3914	1.19	0.0135	0.9326	0.0865	0.4315	1.0424	0.0027	0.0222	0.0047	0	0	0	0.1986	2.0213	0.0607	0	0.0049	0.4952	3.0439
ENSG00000065970	FOXJ2	55810	0	0	0	0	0	0	0	0	0.3819	0.9163	0.1559	0	0.013	0.0074	0.4834	0.068	2.4556	3.0617	2.6439	0.9943	3.3726	0.0072	0	0.5341	3.3642	0.9141	1.1209	1.9645	0.0128	0.1105	0.6387	0.0123	0.0167	0.0073	0	1.5124	0	0.1216	0.0154	0.5763	2.5288	0	1.1606	3.5768	3.2605	0.036	4.8598
ENSG00000065978	YBX1	4904	103.797	116.851	157.355	92.2358	104.761	146.245	145.838	79.2564	239.279	107.519	150.28	196.195	239.443	280.138	264.033	311.638	311.79	295.493	337.583	185.728	352.222	302.83	521.427	257.88	119.364	238.339	129.821	187.042	206.412	225.639	148.66	171.275	255.387	174.452	272.113	108.16	295.211	173.503	134.97	156.66	296.569	237.066	437.057	327.742	132.697	217.187	487.133
ENSG00000065989	PDE4A	5141	0	0	0	30.0332	0	0	0.0073	5.9635	1.8463	0	0.0151	0	0	0	0	2.3472	0	1.7814	1.9297	0.0088	2.6751	0.142	0	3.4731	0.106	1.3898	0.1524	0.7324	0.0289	0.0242	0.0153	4.1954	0.7261	1.5863	9.6772	0.0255	0.0538	3.153	0.1632	9.5356	0.0129	3.0369	2.1277	0.0048	0.0111	2.319	0
ENSG00000066027	PPP2R5A	5525	0	0	0.2308	0	33.3032	0.9651	11.4268	39.8554	9.5327	26.8025	6.8977	46.021	40.2837	25.7817	11.1125	6.7562	0.4177	3.3068	9.7212	0.7549	9.1375	7.4847	0.0874	2.4198	1.4547	4.7814	2.1275	8.0591	8.1471	17.8078	8.421	6.6059	10.3444	6.8955	0.0793	0.9192	0.0143	8.652	4.458	19.3321	11.2887	5.3273	15.1274	6.9284	12.5642	12.453	7.0953
ENSG00000066032	CTNNA2	1496	0	0	0	0	0	0	0	0	0.1987	0	0	0	0	0	0.0728	0	0.3919	0	0.7229	0.0191	0.1122	0	0.0131	0	0.2206	0.031	0.1567	0.4601	0.2811	0.91	0	1.5705	0	0.0053	1.2476	0.0114	21.7856	0.0334	0.1008	0.0389	0	0.1452	0.0076	0	0.0116	0.8885	3.7004
ENSG00000066044	ELAVL1	1994	0.0173	0	0.0972	2.0746	0	0.7206	4.3313	19.4932	27.2726	12.062	30.0821	17.4645	9.561	9.4259	34.316	30.7448	26.6173	29.0861	47.6825	38.8723	34.4058	37.3276	20.9971	7.4398	12.8629	28.6923	8.5672	27.5556	4.5166	15.0505	18.7367	25.1036	23.1811	18.2816	16.3433	16.6217	4.8157	20.2684	18.4802	23.6877	28.9079	21.6166	26.8433	14.522	29.1795	19.0137	12.1696
ENSG00000066056	TIE1	7075	0	0	0	0	0	0	0	0	0	0	0	0	0	0	0.579	0.0758	0	0	0	0	0	0	0	0	0	0	0	0.0385	0	0	0	0	0.0046	0.2893	0	0	0	0	0	0	0	0	0.1342	0	0	0.253	0
ENSG00000066084	DIP2B	57609	0.1588	0	0	0	6.7238	0	0	0	4.3822	5.3558	11.0767	1.3126	10.1804	0.0363	4.904	1.9654	1.1543	5.1646	1.7425	2.4894	3.2724	4.7269	0.0258	1.8152	3.8442	0.6152	2.3593	2.2583	2.6463	3.5968	1.451	0.538	0.8611	0.8637	0.1602	0.1607	0.1137	0.3799	0.0542	0.2231	0.0988	2.8398	5.6092	5.6685	0.6302	3.6071	0.0286
ENSG00000066117	SMARCD1	6602	0.4843	0	0	0	0	0	2.3007	0.5721	2.6594	0.4998	0.1366	0.1461	0.1193	0.018	0.4172	1.2259	3.203	1.9732	5.3545	1.385	1.6887	4.8499	0.565	1.9205	1.7594	0.8915	0.5455	1.7691	0.6197	0.2436	2.739	5.2783	0.1818	1.1239	0.9401	0.7999	4.8126	0.1068	0.315	1.235	0.3654	1.6251	0.4572	2.367	0.3108	0.5247	6.2045
ENSG00000066135	KDM4A	9682	4.2474	0	0	0.024	44.1401	4.0099	0	0.5862	6.6784	1.779	11.1725	0.3685	0.0182	5.1383	1.312	3.4836	10.4331	1.2966	4.4592	2.9516	3.2122	14.1092	6.2655	16.5734	2.1616	24.0692	18.5554	23.7032	6.5977	3.2683	9.9612	7.5386	26.8765	18.4576	30.8345	1.8084	2.2293	14.1779	0.8132	7.7988	0.088	3.1468	0.1906	26.384	30.1684	9.1489	15.6286
ENSG00000066136	NFYC	4802	0	0	0	16.214	23.0116	0	6.8224	0.0101	12.6479	8.1767	2.1066	9.9034	11.7176	9.834	6.2965	2.8177	4.1285	9.4287	9.7928	4.7032	2.9163	9.4379	1.5651	4.4575	6.0885	4.3974	9.1075	5.9548	12.0905	4.2205	10.9164	9.684	2.2013	7.5709	0.5559	2.0034	0.227	1.8251	27.4464	23.6579	2.9549	8.7691	4.8164	17.5766	2.3805	8.535	0.9802
ENSG00000066185	ZMYND12	84217	0	0	0	0	0	0	0	0	0	0	0	0	0	0	0	0	0	7.8612	0.0164	0.0367	0	0	0	0	0	0	0	0	0	0	0	0	0	0	0	0	0	0	2.4823	0	0	0	0	0	0	0.1036	6.3277
ENSG00000066230	SLC9A3	6550	0	0	0	0	0	0	0	0	0	0	0	0	0	0	0	0	0	0	1.091	0	0	0	0	0	0	0	0	0.0084	0	0.0161	0	0	0	0	0	0.0148	0.0652	0.0125	0.0731	0	0	0	0	0.0415	0	0	0
ENSG00000066248	NGEF	25791	0	0	0	1.8642	0	0	0	18.9411	0.0377	1.6411	7.3772	0.3133	0	18.7422	0.0069	0	0	0	0	0	1.3423	1.1075	0.0285	0.3834	0	0	3.9591	0	0	0	1.7544	0	4.2081	0	0.0222	0.0086	0	0	0.0701	0	0	0	0	0.5548	0	0	0
ENSG00000066279	ASPM	259266	5.5736	0	0	7.8431	0	0.1323	11.0715	5.4543	8.4906	2.9492	14.4657	4.4903	3.1096	0.01	2.1088	9.1986	3.1852	9.8759	11.8916	3.5205	3.3469	5.0842	3.1152	5.5878	3.8241	9.037	9.2929	7.6964	10.6799	2.8494	3.5661	5.1476	5.9622	5.2808	0.5456	4.4245	29.3186	3.5818	3.6778	0.3745	0.9155	1.0967	9.6048	6.935	11.3018	3.2992	0.1362
ENSG00000066294	CD84	8832	0.0158	0	0	0	0.0077	0	0	0	0	0	0	0	0	0	0	0	0	0	0	0	0	0	0	0	0	0	0	0	0	0	0	0	0	0	0	0	0	0	0	0	0	0	0	0	0	0	0
ENSG00000066322	ELOVL1	64834	1.0991	1.6431	105.471	0.0169	0	0.3876	0	1.6931	17.29	13.8298	0.0455	0.0284	1.323	0.0569	14.4889	8.7697	3.6708	9.2736	1.4908	1.8836	0	0.0526	17.7324	0.9434	6.7757	0.0787	4.6521	3.1338	1.8234	0.2951	3.3088	0.627	10.9871	5.4204	1.5433	1.6887	0.0926	8.9967	4.2602	50.1741	1.7891	9.5404	18.4853	9.1771	2.5709	17.4726	18.8839
ENSG00000066336	SPI1	6688	0	0	0.0298	0	0	0	0	0	0	0	0	0	0	0	0	0	0	0	0	0	0	0	0	0	0	0	0	0	0	0	0	0	0.0231	0	0	0	0	0	0	0	0	0	0	0	0	0	0
ENSG00000066379	ZNRD1	30834	11.138	0	1.0301	3.2756	0.0197	5.3247	9.2683	0	5.1257	5.7902	6.4368	12.3627	0.0343	10.1308	7.5183	9.8214	2.7168	7.3012	3.3896	3.7099	5.1268	15.4634	10.6859	4.7213	4.8038	2.9999	7.8672	5.0168	5.1214	7.5183	5.8673	4.324	8.7156	4.3278	7.4433	0.7808	0.1192	0.6352	10.2124	0.3467	4.7058	6.4583	0.54	8.026	3.046	10.5049	18.6397
ENSG00000066382	MPPED2	744	0	0	0	0	0.0099	0	0	0.0373	0	0	0	0	0	0	0	0.0095	0.3319	0.0634	2.568	0.6408	0.0065	0.9371	1.6815	2.5796	2.9547	0.242	2.7965	1.0786	0.8707	2.0318	1.5063	0.2148	3.8697	1.1538	0	4.9389	1.3862	3.2672	0.3285	4.7607	0.1094	0.1063	0.2187	0.1318	3.1723	2.8446	0.0178
ENSG00000066405	CLDN18	51208	0	0	0	0	0	0	0	0	0	0	0	0	0	0	0	0	0	0	0.0253	0	0	0	0	0	0	0	0	0	0	0	0	0	0.0156	0	0	0	0.0697	0.0467	0.1702	0	0	0	0	0	0	0	0
ENSG00000066422	ZBTB11	27107	0.019	0	1.2096	0	0	0.9104	0	0	4.3836	7.4539	13.193	4.2376	0.1254	0.0056	4.3531	5.7019	2.5438	5.7618	5.6825	1.9477	5.2774	0.0185	0	4.3203	2.0547	2.9341	1.0791	2.3805	2.9707	0.8133	2.4459	0.029	2.1705	0.8458	3.3219	7.4761	0.0731	5.7373	0.0507	0.0612	0.025	6.5409	0.2011	3.221	0.0736	1.5437	1.0029
ENSG00000066427	ATXN3	4287	0.0337	0	0.004	2.8746	0.0025	0	5.9957	4.3199	1.7606	0.7237	1.4102	3.9971	0.0947	1.7243	1.8965	3.2308	1.3144	2.0188	1.2139	2.0924	2.672	1.2689	3.7715	1.386	2.018	1.3207	1.778	0.9055	2.0601	0.6702	1.271	2.0793	1.3341	2.5178	0.0739	0.255	4.7601	1.0035	0.7473	1.6986	1.2799	3.9584	2.3393	0.9484	1.3848	2.5167	2.9511
ENSG00000066455	GOLGA5	9950	0	0	7.7616	0	0	15.5253	13.498	15.8309	8.5768	5.7737	10.6855	28.282	6.6286	1.8876	8.0692	11.6691	3.3308	7.0388	10.7062	9.1956	18.5975	2.7607	0.0172	0	4.5686	6.0531	0.1566	0.9143	9.8372	7.5699	13.7925	8.2593	0.8383	7.738	0.0898	0.2077	0.1032	0.5884	0.3993	0.8065	1.6196	12.2618	4.3831	5.1955	0.0207	2.7308	0.0128
ENSG00000066468	FGFR2	2263	0.6614	0	0	0.3656	1.1334	0.0205	0.0347	3.7483	1.8637	0.6735	5.1755	0.1314	2.3516	11.9547	2.2215	2.0051	0.5179	11.8034	0.2453	1.2661	5.0007	4.1558	0.0381	0.5074	4.8662	1.3196	3.0695	4.747	7.4969	1.54	4.6509	0.9181	5.1468	2.8055	0.7053	0.2334	10.4795	0.4007	30.6607	0.7888	4.6422	0.3829	2.5297	3.7121	0.8714	1.4215	4.1075
ENSG00000066557	LRRC40	55631	139.266	0	190.048	37.4281	3.2886	50.8564	64.7304	0.0336	1.9093	7.8065	9.3887	21.4753	0.2966	0.0179	6.6381	0.4382	30.4443	15.6799	5.2502	8.399	2.4606	16.6711	0.4968	2.4659	6.5497	6.7222	9.71	2.5189	19.3008	16.6756	4.4803	5.5823	12.466	32.9524	8.7206	9.291	0.2035	2.2676	0.1249	1.2311	2.4991	3.5257	2.5847	11.4723	9.3714	3.2846	0.3653
ENSG00000066583	ISOC1	51015	0	0	0	0	0.0316	0	119.718	0	0.3351	15.0606	1.7586	17.7329	11.0386	5.3568	5.1681	0.2007	9.8724	4.8681	0.1512	2.8217	19.0624	3.1227	0.0207	0.1358	10.7606	0.0226	3.0729	9.8502	12.9787	13.9284	4.6674	3.5217	6.6099	0.9525	5.6322	0.2894	0.3712	16.7952	0.2498	33.38	0.4138	15.1429	0.8005	14.9894	0.458	1.1494	0
ENSG00000066629	EML1	2009	0	0	0	0	0	0	0	0	5.0597	0	0	0	0	0	3.1525	7.876	0.2351	0.0107	5.3759	0.7175	6.4902	12.7035	0.1507	1.2346	2.6397	4.148	5.539	6.5706	4.7652	3.6932	1.7547	2.1065	2.6851	2.7066	0.5031	0.0904	0.3513	0.2039	0.0076	3.4591	4.2524	6.8772	0.4244	3.1638	6.4695	1.131	0.0844
ENSG00000066651	TRMT11	60487	50.5387	5.5262	77.4816	1.9535	12.0164	59.5535	0.0237	0	7.7913	6.6141	1.3582	4.7718	32.3883	0.1925	7.5624	1.1653	17.6801	5.839	26.381	26.851	10.3696	2.4244	1.8395	12.023	5.406	4.4999	17.7945	20.614	14.2855	2.3759	11.6892	6.5428	4.8715	25.9589	0.3239	0.3875	0.0308	5.7028	0.6656	33.2051	0.7404	2.7075	0.0695	2.207	27.7098	21.7729	0.0301
ENSG00000066654	THUMPD1	55623	43.7864	0	38.1119	50.4458	11.3776	73.0113	19.7727	0.639	15.2424	6.6793	20.0437	32.1221	30.0389	1.4671	39.7541	25.783	16.8468	9.9051	23.6192	21.1559	16.642	16.9401	1.2427	3.3791	25.9731	17.5521	34.0382	20.8915	22.7646	47.5595	25.4682	30.5779	20.7384	26.746	34.713	21.1565	39.5748	29.5882	3.1224	42.2054	25.249	17.334	45.2566	11.0546	15.9478	19.6074	16.1035
ENSG00000066697	MSANTD3	91283	0	0	0	0	0	0	0	0	12.5057	4.3145	8.5586	0.3215	0	3.0279	6.7568	8.4673	14.8497	6.5547	2.9232	2.9545	17.3789	2.9666	0.1525	5.4621	9.2623	6.7381	1.8259	3.1782	5.099	3.9437	8.4952	1.6998	7.6734	18.8003	6.0836	4.1809	0.1133	0.3034	2.6229	17.2024	20.9613	10.2626	15.252	7.4887	6.1813	12.3079	16.2143
ENSG00000066735	KIF26A	26153	0	0	0	0	0	0	0.0335	0	2.1589	1.1969	0.1826	0.0504	0.0146	0	1.9199	0.481	1.0907	1.9303	1.0273	0.1917	2.5001	0.1198	0.1696	1.2782	1.3715	5.4974	2.2919	2.9996	1.2733	0.9875	0.7604	2.7178	0.0974	0.0082	0.1125	5.2043	0.0113	0.0209	0.0813	0.5183	3.684	2.9066	0.5693	3.1744	2.2283	2.0521	0.7569
ENSG00000066739	ATG2B	55102	0	0	0	0	0.0045	0	0	0	1.7068	0.0113	0.0349	0.0051	0.2199	0	1.7064	2.3179	1.9089	1.0661	0.5642	1.9245	0.1697	2.375	0.0453	0	0.1807	1.3827	1.4345	0.6464	0.744	0.0872	0.8797	0.2087	0.6689	0.33	0.0019	0	0	0.0096	0.0164	0.0388	0.0033	2.4235	0.9726	0.1604	0.3775	3.3176	0.014
ENSG00000066777	ARFGEF1	10565	51.9639	13.5161	71.3498	17.6543	42.6649	19.4861	21.9692	28.8163	14.7206	13.9192	42.109	13.8629	20.4539	0.2149	9.76	7.728	9.0154	8.4674	4.4007	11.7999	4.2965	7.5859	0.5486	5.8982	8.918	9.6725	10.6608	9.0272	5.7934	7.8921	2.6546	8.3019	4.4407	8.0469	4.3316	1.9593	16.4925	4.9078	0.2936	10.9378	0.4014	4.7826	15.7513	6.9254	9.6509	12.9954	0.3298
ENSG00000066813	ACSM2B	348158	0	0	0	0	0	0	0	0	0	0	0	0	0	0	0	0	0	0	0	0	0	0	0	0	0	0	0	0	0	0	0	0	0	0	0	0	0	0	0	0	0	0	0	0	0	0	0
ENSG00000066827	ZFAT	57623	0	0	0	0	0	0	0	0	0.2135	0	0.0308	0.1051	0.0068	0.0206	0	0.0076	0.0775	1.6137	2.2775	0.0073	0.2807	2.4561	3.396	0.0551	0.7919	0.0486	0.8136	0	0.4726	0.2049	0.3358	0.0225	0	0.2307	7.4182	0.0104	0.069	0.0195	0.0904	9.7697	0.0208	1.3699	0.0058	3.1898	0.027	0.0055	3.5537
ENSG00000066855	MTFR1	9650	38.2897	0	20.734	31.5814	0.2862	18.3873	31.805	3.7973	0.5157	10.374	21.4733	9.9214	3.6671	8.2182	3.5903	4.2406	1.1493	0.2136	3.6493	4.179	0.9537	1.9861	0.0286	0.1138	0.8606	0.4512	2.1973	3.7112	0.2351	1.8448	0.5533	0.8585	2.3625	0.099	0.0215	3.4053	0.119	0.033	0.1439	0.0271	0.0078	0.7611	2.7745	0.7347	8.6102	0.2614	0
ENSG00000066923	STAG3	10734	0	0.1037	0	0	0.0087	0	0	0	3.6196	0.4345	3.7861	0.1174	0.0313	0.0175	0.0085	0.1677	0.0207	0.007	0.3512	0.62	0.1546	1.2971	0.0118	1.1707	0.0199	0.0038	0.011	0.581	0.0042	0.0387	0.6154	0.0242	0.0049	0.5637	1.324	0.0038	0.1258	0.7389	0.8397	0.0098	0	0	0	0.0323	4.7203	0.2686	0
ENSG00000066926	FECH	2235	0	0	0.0143	0.0127	0	0.0205	0.1031	0.0611	4.0127	2.3805	6.9196	0.1569	0.0412	0.0398	17.5688	0.8538	6.1221	7.7624	2.518	5.569	3.7574	8.8735	0.1522	0.0572	9.0574	0.8608	5.3539	9.1463	0.7752	1.3819	7.2238	1.6664	2.0702	3.7932	0.0921	22.4175	0.0185	0.0767	3.8307	2.8814	6.15	1.9462	0.1246	12.711	26.1223	3.4144	0
ENSG00000066933	MYO9A	4649	3.2259	0	11.7323	1.2108	2.434	1.4101	2.1438	0.2229	1.1606	1.6435	4.5275	7.002	14.435	0.9938	1.1351	4.5702	5.4892	1.6043	3.7549	1.2434	2.0318	4.1336	0.0408	0.3549	2.0289	2.7488	3.5326	2.2984	1.9244	5.7797	1.7862	1.3069	0.072	1.8364	0.0123	3.3404	0.0803	2.8888	0.1215	0.6589	0.0392	2.5877	3.0815	0.0275	6.2677	1.2679	4.7632
ENSG00000067048	DDX3Y	8653	0	0	0	0.5105	8.487	21.5493	48.4483	1.6841	15.8235	13.8006	9.1254	0.6421	0.7086	0	21.5848	18.51	33.7155	25.6151	17.1211	20.5952	32.9739	14.3614	9.4041	15.5409	16.9437	18.1608	23.8068	23.6552	18.2141	29.4443	23.0186	16.7773	28.4547	43.2724	22.0512	22.3967	55.8508	20.1029	5.3143	3.0891	13.0157	17.1161	16.2604	44.7445	20.4002	13.925	16.1392
ENSG00000067057	PFKP	5214	23.1328	74.0084	47.8772	48.2864	65.706	18.811	66.9952	71.6528	7.2512	21.0775	28.6707	41.1766	35.5682	12.6868	5.9521	3.3678	13.1524	7.1865	17.2738	9.9181	12.4232	14.1019	0.1623	22.4828	15.0614	11.2011	30.4531	13.4705	19.1584	17.5111	24.4296	37.1336	25.3732	15.1101	13.8733	3.559	20.5202	9.4842	19.3129	31.4645	36.2986	16.2248	9.786	30.0022	2.948	6.8296	15.1032
ENSG00000067064	IDI1	3422	1.3923	0.0383	4.1498	10.6704	0	0	47.3503	3.5776	17.2761	2.4723	4.9239	14.4436	32.4279	1.9309	54.2985	19.2501	15.1589	97.7715	29.2183	23.532	28.5864	12.7915	2.0115	17.0319	19.2484	3.4378	33.3224	28.7761	41.4113	18.6108	26.1002	7.2962	6.641	23.0145	0.1229	0.7735	27.1625	15.7467	0.2584	33.2533	37.3121	10.0016	16.6201	79.7819	46.9459	34.6465	5.6205
ENSG00000067066	SP100	6672	0.3372	0	0.0654	0.0302	0.0242	0.031	0.0217	0	0.0209	0.9871	0.0371	0.1269	0.0858	0.0214	0.0205	0.0503	0.0159	28.9282	0.0226	0.0264	15.3844	0.0375	0.0646	0.021	0.0727	0.0083	0.0095	10.868	0.0702	0.0538	0.0912	0.0696	0.0615	5.4601	0.0102	0.0127	11.0289	0.0246	0.0236	0.0293	0.0315	0.0493	0.0222	0.0665	22.0726	0.068	18.3068
ENSG00000067082	KLF6	1316	21.6576	1.8308	30.3821	19.1454	0.4088	0.1326	1.8439	7.4023	29.4402	12.8089	14.3021	67.4439	17.0651	43.4871	167.769	13.0809	21.2389	31.3747	27.3538	4.0677	114.641	4.875	36.9224	47.2593	6.9831	5.3245	138.83	5.5832	25.7441	170.156	52.4842	4.6229	90.0289	20.2705	0.262	222.345	80.3148	11.9435	0.7537	12.6514	12.7168	12.9598	21.8107	16.2143	54.8475	66.155	0.494
ENSG00000067113	PPAP2A	8611	1.1461	0.0437	0	0	0	0	0.0209	0	25.4082	8.0976	31.4014	56.9534	4.9093	120.733	18.6523	51.6391	17.3842	42.3625	21.6816	10.0527	30.1498	9.9463	23.9704	4.0599	20.1112	16.098	31.7297	8.8503	26.645	14.1176	9.045	9.9717	8.4114	0.906	0.333	20.6063	3.0235	8.4203	37.1898	30.2256	6.0319	36.924	21.6751	21.3943	27.2692	26.2608	9.2433
ENSG00000067141	NEO1	4756	0.0729	0	0	0	6.2508	0	1.9874	0	1.8269	0.0731	0.1892	0.0164	0.9158	0.5852	3.4499	0.192	2.6031	2.4125	1.5238	0.9754	1.2346	0.0629	0.0207	0.0625	3.758	2.5257	2.2262	1.59	4.3888	9.2592	6.3865	0.3495	6.0292	5.1483	0.023	5.569	0.3455	2.0856	4.7783	0.3147	4.2605	0.2504	3.1437	1.9157	3.6772	1.6129	0.0068
ENSG00000067167	TRAM1	23471	7.955	0	0.015	0.0148	133.258	1.0579	45.4817	0.0219	6.4177	27.2567	3.8498	2.2334	18.9905	4.7631	16.7386	11.6495	19.0404	18.3932	20.4974	3.616	13.6249	25.0404	0.2776	1.6991	11.5954	13.1349	7.5037	6.2741	18.7371	9.1165	18.8155	17.1642	8.4621	16.7942	21.6317	7.4717	0.0859	22.2666	2.2445	5.5265	23.7699	10.6393	22.9995	4.4985	14.5528	8.9975	0.14
ENSG00000067177	PHKA1	5255	15.495	127.876	0	8.1748	0.0112	1.6096	40.724	0.1436	0.0117	9.8711	10.5292	3.8964	0.9226	0.4779	0.0218	2.7291	0	0.3803	0.1588	0.2225	2.2151	0.8898	0.0246	0.0437	0.1214	0.3525	0.8438	0.8033	0	0.0169	0.0959	1.0617	0	1.5252	0.0079	0	0.0105	0.0063	0	0.1197	7.761	0.3452	0.0153	0	0	1.1577	0
ENSG00000067182	TNFRSF1A	7132	0.0304	0	1.3746	25.4159	0.991	23.7322	0	20.8459	3.5869	0.1474	0.7525	0.1215	0.3879	6.0018	0.4317	0.2683	1.7982	3.1085	1.3207	0.0146	0.7834	0.0589	4.933	5.3667	2.1319	0.1766	0.1204	0.7518	2.103	3.9236	0.2285	6.5624	1.9521	1.7511	0.1226	8.5297	0.1071	4.5094	0.4604	0.0555	0.0215	1.2398	0.4439	0.4108	0.0185	0.3934	0.8591
ENSG00000067191	CACNB1	782	0	0	0	0	0	0	0	0	0	0	0	0	0	0	0.1534	0	0.1276	0.8747	0.0098	0	0.7859	0	0.0067	0.0645	0	0.0053	0.0717	0.0289	0.5888	0.0117	0.1345	0.0177	0.0843	0.3515	0	0	0.0077	0.1243	0.339	0	0	0	0.0144	0	3.1923	0.0656	0.0093
ENSG00000067208	EVI5	7813	0	0	0	0.1473	3.8161	0.0157	2.6665	0	1.2665	2.476	7.1173	7.2294	1.4904	0.923	0.6812	1.5209	0	0.0891	4.8674	0.0058	0.0267	0.1696	0	2.3606	2.8302	1.2291	1.0721	2.2524	1.6178	1.4965	1.1	0.0546	0	1.4886	3.9372	7.9343	0.0533	0.3091	0.0459	0.1114	1.9888	2.2851	0.0069	0.0292	10.769	0.5713	0
ENSG00000067221	STOML1	9399	0	0	0	0	0	0.0597	0	0	0.0722	0	0	0	0	0.0052	0	0.0028	0	0	0.0067	0	0.2043	0	0.0129	0	0	0	0	0	0	0.0554	0	2.4107	0	0	0	0	0.0049	0	0.062	0	0	0.0064	0	0	0	0	5.3968
ENSG00000067225	PKM	5315	18.9872	26.4401	179.013	123.389	72.1566	84.9729	28.8399	59.0574	22.4526	3.0203	10.8115	5.3051	21.9921	7.3888	24.8483	22.9586	17.727	29.3156	20.1236	13.8992	21.3387	12.2441	21.5447	21.8627	10.5523	23.5505	15.492	17.4068	8.4776	12.2073	18.3273	35.3799	16.0272	13.8364	17.8008	6.4692	10.3831	23.562	24.8674	25.072	24.5262	23.9911	21.1116	29.5367	35.8011	12.8951	17.9139
ENSG00000067248	DHX29	54505	56.6287	0	0.8276	27.3723	0.6578	12.2047	0	17.7538	14.9046	31.7143	19.9191	21.7563	27.7855	0.0596	17.7442	7.108	14.5074	8.575	28.3058	15.5763	19.2423	16.4966	0.4093	21.3652	28.793	20.2336	40.3234	49.7368	19.6555	26.0815	20.587	26.4882	36.3451	27.2012	28.2037	45.4688	0.1592	47.9537	48.4928	9.9666	11.0041	9.29	50.5404	22.8889	23.5861	8.3152	4.4683
ENSG00000067334	DNTTIP2	30836	0.0184	0.0133	128.327	34.2776	0.5298	25.0937	51.6653	38.4049	25.6102	21.8704	42.7066	21.6528	28.1398	0.5769	42.2228	28.0373	33.5256	20.7336	27.3458	20.0105	21.0168	25.4623	5.4064	40.8075	29.7805	38.9649	38.7976	52.9619	29.2333	26.5249	51.2285	25.7706	27.494	36.9831	21.3129	12.3382	16.7684	25.121	53.3	17.2901	17.875	18.5613	39.5358	32.0751	100.371	18.5153	2.9412
ENSG00000067365	METTL22	79091	0	0	0	0	0	0	0	0	6.9873	0.3243	1.3066	0.0888	0.0456	0	0.9721	0.4261	4.0564	1.037	8.5599	1.3021	0.6187	9.1252	0.0656	1.4262	1.3822	0.6759	1.1457	3.1313	1.0644	0.1189	2.4316	2.5082	2.5981	0.0841	9.2632	0.5316	1.2791	5.1564	0.4148	10.2232	0.0061	0.2855	17.5219	0.8208	16.5647	6.2288	0.1565
ENSG00000067369	TP53BP1	7158	0	0	0	1.4196	13.4545	13.1291	0	0	0.9953	0.324	3.0202	0.0647	0.3296	0.0082	1.4572	0.3931	0.3502	1.8532	1.4005	0.2629	2.2667	0.2184	0.1737	0.0755	2.2292	5.765	3.1841	3.2004	1.7362	0.4206	1.0552	0.7073	3.7284	1.6051	3.5929	0.9679	11.3804	2.7788	9.5682	15.0708	1.369	0.9865	4.4994	0.2438	1.5634	1.5316	0.0232
ENSG00000067445	TRO	7216	0	0	0	1.2125	0	0.0212	0	0	2.155	0	0	0	0.1224	0.1512	2.2922	1.326	1.2847	1.7584	2.5475	0.108	1.9322	5.1911	0.0917	10.6375	6.833	1.4088	0.5264	2.6022	2.028	5.4983	3.2733	8.549	4.0493	0.6015	12.2284	0.2273	4.9136	4.7295	20.3366	0.891	11.9419	9.2846	4.4709	2.2174	5.2902	0.3133	10.5043
ENSG00000067533	RRP15	51018	0.018	9.0053	27.6815	11.0852	7.756	56.8787	11.7812	1.0273	10.0977	10.5781	8.0066	2.5831	10.5693	5.7309	9.0726	6.5667	5.2488	24.5949	6.4811	12.3195	4.6638	9.4766	7.2487	7.6797	8.9175	1.6408	4.2064	4.8064	7.1701	9.88	8.3989	3.7077	1.3942	16.9297	3.097	1.9735	31.8262	9.4043	0.6834	3.1904	3.7025	8.8307	2.4928	4.7523	7.7549	2.9098	1.646
ENSG00000067560	RHOA	387	303.502	164.806	161.262	62.4101	649.42	138.964	185.422	79.8946	248.399	357.773	284.716	387.157	327.693	173.634	205.517	271.803	264.117	296.096	293.734	340.675	179.408	259.781	71.659	196.633	280.777	294.967	265.588	197.811	135.733	268.84	254.52	127.103	362.162	162.123	287.865	319.265	106.212	370.119	67.3036	392.669	307.848	207.576	416.128	261.028	232.78	294.931	171.591
ENSG00000067596	DHX8	1659	0	0	1.1379	0.0055	0.0071	3.435	0.0084	0	3.6454	2.8211	0.463	3.9925	1.2352	0.0176	2.4192	1.2705	2.3378	5.549	0.0143	4.6582	3.0798	1.4897	0.0218	6.2058	1.0686	5.5331	1.5461	1.6462	2.636	0.2322	1.4586	0.7004	2.7869	1.2463	6.4335	0.6049	0.1901	1.561	6.0213	1.705	0.4408	0.2763	2.5815	7.5079	4.9574	0.6119	3.0513
ENSG00000067601	PMS2P4	NA	0	0	0	0	0	1.4297	0	0	0	0	0	0	0	0	0.0409	0	0.0635	0	1.7684	0	0	0	0	0.0959	2.3274	0.0549	0.0474	0.0224	0.0627	0	0.0315	4.9098	0.2427	0.5899	0.043	5.6061	0	0.0361	0	0	0.1534	0	0.306	0	0.5254	0	0
ENSG00000067606	PRKCZ	5590	0	0	0	0	0	0	0	0	2.4793	0.8219	3.9993	0.0839	0.3971	0.0187	0	0.3111	1.2369	1.5151	1.89	0.7299	0.2394	0.0058	0.326	0.8988	0.0985	1.9757	0.3173	0.4095	2.5384	0.0059	0.45	1.2514	0.8549	0.5085	0.4041	0.204	0.0203	0.014	0.0146	5.8439	1.7837	0.5786	0.2999	0.3866	0.835	3.6664	0.0065
ENSG00000067646	ZFY	7544	0	0	0	0	3.1255	0	0	0	0.4067	0.9157	0.0287	0.3236	0.0293	0	0.0178	0.3991	0.3218	4.9965	0.3804	0.3441	0.2315	0.3503	0.0069	0.0885	0.0073	0.1855	1.7718	0.0058	0.2114	0.0095	1.787	0.1123	0.6308	0.0103	0.1113	0.5462	0	3.6938	0	0	0.0055	0.2807	0.1016	2.526	1.9096	0.0131	0
ENSG00000067704	IARS2	55699	6.2368	0	90.5199	2.4097	58.5318	1.2848	35.1779	0.5147	19.0012	11.2476	19.5784	11.8525	7.5621	67.2844	12.9018	22.8091	11.3792	12.1787	11.3336	4.2936	9.3988	6.5364	0.0451	0.6359	21.6657	6.6674	17.9112	14.3502	21.606	13.7238	16.6263	11.2214	40.9771	14.193	3.5151	0.361	2.5226	3.2539	0.0254	39.3926	0.889	22.8596	8.6696	24.0448	1.1347	3.6313	0.0613
ENSG00000067715	SYT1	6857	0	0	0	1.3887	0	0	0	0.0235	8.5517	0	0.0092	0	0	0	11.1452	8.3815	18.9553	9.7669	20.1569	15.9697	9.1054	0.9057	27.5512	1.0706	2.9428	0.1617	1.3673	6.4935	3.0015	4.6412	0.6491	7.2141	0	17.9112	0.0921	1.81	16.8414	11.164	20.4798	15.0889	0.5459	0.3814	4.2266	1.7464	7.2589	5.9018	1.2008
ENSG00000067798	NAV3	89795	0	0	0	0	0	0	0	0	0	0	0	0	0	0.0048	0	0	0	0	0	0	0	0	0.0049	0.0083	0.2877	0.0031	0	0.0749	0.0036	0	0.0184	0.0222	0	0	0.005	0.0066	0.0146	0	0.4935	0	0	1.2411	0	0.0628	0	0	0
ENSG00000067829	IDH3G	3421	0	0	50.6049	0	0	25.2819	31.81	0	5.6967	9.6283	0.5123	0.6355	1.1181	27.6086	20.5988	4.8684	13.0723	12.1901	15.4432	10.5274	5.9959	14.2196	13.8211	16.5447	23.5686	11.314	8.8921	13.2155	19.619	15.0934	7.9285	4.7237	4.0053	6.636	3.1971	0.1827	13.3757	3.1002	0.2076	54.8102	23.3171	4.354	1.2924	9.1505	5.1946	27.5924	28.3704
ENSG00000067836	ROGDI	79641	0	0	0.0103	4.452	0	0.4048	12.2294	46.6787	0.0163	0.3371	0.6045	10.7013	0.6569	2.7583	1.0315	3.1737	0.6286	3.2734	3.4926	2.2627	3.1846	1.4807	31.0427	10.0536	4.3541	2.5253	0.8481	5.5843	3.5088	1.8447	0.2681	0.9551	3.4538	8.1583	0.0298	0.1386	3.9309	7.0643	3.5963	1.2033	0.3774	12.2463	0.0499	2.9463	4.8006	2.73	24.6233
ENSG00000067840	PDZD4	57595	0	0	0	0	0	0	0	0	2.2444	0	0	0	0	0	4.3126	1.5609	6.3641	3.2446	3.644	4.7765	3.5948	3.0524	11.3349	7.5614	3.4777	6.9961	6.3903	11.2464	2.7104	11.8334	10.4691	14.3694	4.4542	3.9268	8.4202	11.45	0.235	16.755	1.4144	16.4683	20.2152	3.4086	5.5031	4.0031	0.975	7.2614	0.0871
ENSG00000067842	ATP2B3	492	0	0	0	0	0	0	0	0	0	0	0	0	0	0	0	0	0	0	0	0	0	0	0	0	0	0	0	0	0	0	0	0	0	0	0	0	0	0	0	0	0	0	0	0	0	0	0
ENSG00000067900	ROCK1	6093	8.3019	0	1.7495	3.9736	10.9943	2.4389	13.0382	16.7649	6.9376	11.6676	5.4618	13.9068	4.7161	1.8385	5.0266	4.4727	7.0395	6.4501	10.9421	3.6928	5.9241	10.841	1.2348	6.2056	8.6985	10.0141	14.7074	6.1354	4.8288	11.465	8.5148	7.5831	9.8908	24.3979	8.3369	4.0418	3.6134	10.3778	11.2227	6.6377	6.7314	3.5973	2.8297	8.531	6.7682	4.0747	0.3809
ENSG00000067955	CBFB	865	0.1151	0	0	36.2709	45.6228	0.706	0.0177	0	10.3582	14.1318	17.4143	11.3294	38.8342	0.0576	1.4217	2.1218	9.9573	7.6146	3.428	3.4158	2.0172	6.6711	1.0504	0.1659	5.5481	4.9927	2.7812	4.2169	1.6437	5.513	12.8938	1.5384	13.1697	9.3289	4.7024	0.0635	0.0698	0.0445	0	10.6796	21.122	13.8349	2.1109	6.481	3.502	2.7785	0.0198
ENSG00000067992	PDK3	5165	0	0	0	3.6279	0	0	0	0	0.4787	0.1418	0	0.0412	3.1005	0	8.0112	0.5599	1.9405	13.7709	5.78	2.7679	2.9586	0	0.0184	3.2443	0	4.2903	7.4106	8.5151	1.7903	2.9564	3.4288	3.6643	1.8537	0.0338	0	0.0149	0	2.4685	0.0252	0.5756	14.1177	13.1731	15.339	1.9274	17.4476	4.2525	0
ENSG00000068001	HYAL2	8692	12.8821	0	0	3.2284	0	0.0296	0	0	4.761	2.0641	15.4838	1.7639	6.3516	12.4686	15.5453	10.0454	0.9428	14.1848	12.8465	6.0231	5.7525	1.1504	5.2831	27.3036	10.4775	16.18	8.5875	8.3589	6.4375	8.1838	6.9623	9.344	2.0228	12.3744	1.5764	24.53	40.1857	8.7133	4.7069	5.5911	21.3971	26.0087	24.9748	15.321	11.867	9.0622	1.799
ENSG00000068024	HDAC4	9759	0	0	0	0	0.0033	0	0	0	0.0105	0.0186	0	0	4.1309	0.0027	0	0	0.5121	0.8156	0.0272	2.815	0	1.4664	0.0219	0.0434	0	0.6568	0.4047	0.4447	0.1735	0.0032	0.0694	0.0201	0.0275	0.4753	0.0682	0.0058	0.0916	0.1166	0.0232	7.6722	0.0071	1.2656	0.9012	0.1616	0.2988	2.4088	0.0175
ENSG00000068028	RASSF1	11186	0	30.9164	0.1101	0	0	0	0	0	0.3914	1.9853	1.8403	0.213	0.028	0.0116	0.397	0.0087	0.7262	3.4966	0.0698	0.1545	1.1308	0.1537	0	4.7803	1.4351	1.9889	1.0666	3.6002	2.7217	0.3461	0.0437	5.6692	0.266	0.6032	0.1156	0	16.5356	0.0921	0.0279	0.0869	20.6359	2.5203	0.0308	0.9748	15.2916	1.4421	0.0204
ENSG00000068078	FGFR3	2261	33.3063	56.7054	0	1.6005	0.0335	27.8333	3.64	8.7812	0	12.7389	1.1613	0.2291	1.2693	0.8152	0.2134	0.0378	2.3885	0.3439	0.4321	2.2769	1.3631	1.1543	0.0079	0.0807	2.8207	0.0641	0.4251	2.3373	1.7432	0.3861	2.9392	0.1273	0.9824	1.8374	0.3844	1.592	0	0.1284	0.0379	0.1786	0	3.8706	8.4739	0.4267	0.2419	1.6592	0.1139
ENSG00000068079	IFI35	3430	0	0	0	0	0	0	0	0	1.1167	0.0283	0.5234	0	0	0	0	0.0373	0	0	0	0	2.4028	10.6927	0.209	9.7039	0	0.0282	0	0.5817	5.6423	12.8762	0	0	0.1449	3.9392	0	0	0	0.0239	0.1227	0	0	0	0.0297	0	25.8853	3.9148	0.035
ENSG00000068097	HEATR6	63897	0	0	0.3928	11.3496	0	0	0	0	3.6502	2.3385	0.3673	4.7767	0.3084	0.0484	0.9012	0.0985	8.393	2.8207	1.9243	3.5661	0.2729	4.8948	0.0542	1.4442	0.1055	0.1869	1.3204	2.438	3.4784	2.383	2.7777	10.8029	4.7968	4.9706	12.0932	0.1296	3.403	5.6834	0.2508	0.3013	4.3315	5.9441	3.6198	12.2923	0.7347	3.3605	11.3754
ENSG00000068120	COASY	80347	14.1376	0.8206	0	0.1909	20.7911	17.3936	31.0208	0.544	7.8654	11.3334	5.4759	1.0878	14.4804	22.2728	3.5847	2.6649	6.8124	9.0661	8.9108	1.4505	11.5301	11.5882	23.0695	20.3844	3.6176	4.2165	5.804	4.394	5.8167	8.6182	7.4906	10.9804	3.0803	4.1211	3.5721	0.6635	10.3965	15.0314	1.9285	0.9574	6.4151	1.9946	1.3978	5.4388	7.3008	3.8088	9.2833
ENSG00000068137	PLEKHH3	79990	3.0035	0	0	0	0	0.2129	0.0169	0	0	0	0.0095	0	0.0504	2.0222	0.7496	0.0281	2.3037	1.5574	0.5553	0.0136	0	0.0103	3.7705	0.0918	0.78	0.0113	0.2327	3.8578	1.9451	0.0358	2.3479	0.0833	1.2781	0.0147	0.8132	0.0048	0	0	0.0479	0	0	0	0.0108	0.0515	10.4575	3.0642	2.4296
ENSG00000068305	MEF2A	4205	9.0944	0	0	0.9311	0.0113	0.6274	0	0	2.9302	5.0005	4.8091	0.4052	0.0478	1.6088	2.0698	1.4583	0.5148	0.5617	2.3352	2.0033	1.37	8.7222	0.0701	0.7837	2.2093	0.9048	1.1249	2.3847	1.0577	0.2579	3.3743	0.9119	4.7017	1.5933	0	1.2607	0.053	3.9585	0.0321	4.5907	0.1256	5.1205	0.7097	1.6885	1.8579	2.4637	0.0209
ENSG00000068308	OTUD5	55593	0.0426	0	0.3243	0.8416	0.0208	2.7998	0	2.5186	2.3129	4.9601	0.1981	1.3856	0.4675	1.3495	3.5127	8.3491	8.1385	17.0276	9.8592	3.0977	4.5243	7.8767	9.0964	11.8689	7.7522	5.2467	3.7888	10.8062	8.8054	0.5897	8.9359	7.0582	12.1589	12.5174	3.5368	16.2927	31.6607	7.5746	1.1975	11.8981	2.5589	12.0058	1.7356	0.638	1.2721	5.1538	2.2455
ENSG00000068323	TFE3	7030	0	0	0	7.7416	0	0	0	1.0643	4.4267	3.8972	0.1869	0	0.1721	6.0181	8.3075	10.67	2.2757	4.6238	4.1182	3.1767	7.5821	5.4433	15.7328	16.1793	6.5314	6.3346	8.7615	8.2379	6.5626	3.5632	11.7505	3.6242	6.3233	9.5338	0.445	0.8347	42.1556	15.1873	22.0751	2.2983	1.9872	7.8332	0.1952	1.8686	14.7088	1.8562	0.8987
ENSG00000068354	TBC1D25	4943	0	4.4825	0	0.132	0	0	0	0	0	0.1684	0.4145	9.7867	0.1458	0.432	0.8807	0.0092	1.9699	0	0.7165	0.3792	0	2.5318	0.0075	3.0228	1.7317	0	0.0244	0	4.1726	0.1388	0.5203	0.0196	0.3577	0.0091	21.0056	0.0691	0.1232	0.0716	0.2331	2.1781	0	2.5311	4.518	0	0.8433	0.6989	0
ENSG00000068366	ACSL4	2182	0	0	0	2.1242	27.7968	1.0208	3.3335	2.9391	0.1166	4.7223	6.5421	7.7743	0.4139	5.9211	0.8615	0.0635	0.5203	4.5428	0.1632	0.0089	2.0379	4.5952	2.421	0.0282	2.4425	0.1139	0.8446	1.0257	4.091	7.873	6.651	0.5059	4.6282	14.1483	7.0078	0.1725	0	1.931	0.06	0.0337	0.9074	0.5574	0.0047	1.056	2.683	0.9037	0.0231
ENSG00000068383	INPP5A	3632	0	0	0	0	0	1.0012	0	0	0.9093	0	0	0	1.692	0	2.9259	1.9296	0.0236	4.4412	0	0	5.1621	2.1725	0.0157	2.1084	0.0829	2.8065	0.131	0.9266	1.1905	0	0.4023	1.7093	2.1058	1.1708	0	0.0135	0	0.8383	0.0842	0	5.1275	0.0129	6.3451	3.5216	0.5962	0.0592	4.309
ENSG00000068394	GPKOW	27238	0	0	0	0.704	0.7554	0	0	73.546	4.5663	1.857	0.0384	0	2.0574	0.0962	0.1216	5.7442	0	0	2.807	10.7171	0.8374	7.7949	3.343	21.3388	15.6036	33.5084	6.1977	10.6576	8.277	2.4225	10.6155	21.3854	25.4372	0.0994	0.0362	27.9283	0.5994	6.6432	1.2288	1.2598	0.1336	19.9098	8.0106	0.0278	7.0948	13.1705	34.2969
ENSG00000068400	GRIPAP1	56850	0.0188	0	0.0086	4.3108	0	3.321	0.0721	0.0423	10.8225	0	0	0.1239	0.1582	0.0316	0.355	2.6799	3.6322	0.4253	2.0693	10.9273	1.514	4.2784	0.0877	0.0388	2.0783	2.295	5.2084	1.6478	2.2981	3.8862	1.4789	0.3798	2.9749	2.6222	0.0882	1.8988	47.8727	3.1492	0.0871	0.9562	0	4.4955	9.7668	0.2658	10.5099	5.7559	6.2661
ENSG00000068438	FTSJ1	24140	0.1547	0	0.1385	0	30.5369	0.2025	1.9578	2.7839	21.9025	22.3234	0.3256	0.2202	8.8775	0.7084	9.5877	2.1508	14.9402	4.9063	10.7666	14.8843	10.8009	4.9093	12.9269	11.4569	13.4466	37.6237	18.5058	13.9398	12.8074	21.8558	19.7078	25.7562	22.8782	9.6199	2.7634	5.7992	0.1293	40.4339	9.0963	1.0777	25.4918	12.3004	42.9264	12.8383	17.776	11.2464	31.9109
ENSG00000068489	PRR11	55771	19.9702	0	0	1.7462	0	0.0377	0.1445	42.2328	1.6176	5.1198	8.1397	56.95	79.593	0.0486	9.9116	15.5389	8.4162	17.8183	3.6321	7.8304	8.7297	8.8894	19.32	9.9784	30.2178	17.6738	40.2393	10.9327	16.6614	33.5084	7.4038	17.2583	30.7033	7.8438	19.7787	52.3641	0.2456	11.6953	1.8129	11.2172	16.4654	7.9075	13.3935	12.7896	29.732	12.4895	12.5522
ENSG00000068615	REEP1	65055	0	0.0562	0.0083	0.0131	3.8936	0.4886	16.2042	3.9478	0	50.7145	7.666	9.4273	8.6427	3.2444	1.7621	0.0243	0	0	0	0	0	0.0089	0	0.0407	0.0382	0.0085	0.0337	0	1.0753	0.0065	0	0	0.0088	0	0	0	0	0	0.0211	0	0	0	0	0	0	0	0
ENSG00000068650	ATP11A	23250	17.4192	0	0.0934	5.4192	0	9.0282	4.4643	1.6052	1.4148	13.5261	8.0012	5.1296	9.7492	0.0341	1.3784	1.1035	1.5249	0	1.7621	0.8053	1.8244	4.0694	0.0745	0.2184	1.4055	1.7718	2.2232	0.9203	4.8293	4.3743	1.2197	1.8851	2.5327	2.3029	0	1.6962	0.0202	3.8131	0.1268	1.9446	0.2527	2.2817	0.0122	1.9013	2.003	1.2649	0.0198
ENSG00000068654	POLR1A	25885	0	0.4704	0.0663	13.1778	0.776	1.3069	0.0562	13.8637	3.8554	3.4789	4.1058	4.1787	1.2691	0.0084	5.3565	0.5526	4.5983	4.3839	4.1521	0.3064	2.7989	1.3042	4.7832	3.981	2.769	4.6248	1.8226	2.2709	7.2762	2.777	3.8476	3.7901	8.7988	7.6311	9.3943	8.7486	2.0226	7.4758	1.0744	8.5579	4.9636	0.7134	12.3765	1.7859	1.5456	2.1137	0.0225
ENSG00000068697	LAPTM4A	9741	689.079	4.6157	0.0199	9.3876	145.029	74.4958	228.493	386.672	19.5701	1.4066	3.1491	6.6011	17.517	13.5998	21.2176	25.6104	34.7651	83.1365	27.2182	18.3992	24.9673	41.2552	1.8739	8.4519	16.4428	26.3207	27.5371	15.4523	23.1621	18.5458	34.7	13.9992	34.3989	15.4991	46.7237	38.9599	4.4455	39.6535	3.2328	54.0331	33.8324	36.0531	26.7709	36.3205	4.899	28.1874	33.7562
ENSG00000068724	TTC7A	57217	0	0	0	0	0	0	0.0656	0	0.6547	2.8111	0.0048	0.0474	0.181	0.0042	1.1748	0.7013	0.6285	0.0172	0.5712	2.4027	1.7192	0.0065	0.0206	0.0282	1.9329	0.255	0.0563	0.1769	0	3.8602	0.7575	0.006	0.8244	0.0069	0	0.0412	0.3145	0.2391	0.0157	0.2909	0.556	0.1414	0.0294	1.1574	0.0095	0.956	0.362
ENSG00000068745	IP6K2	51447	24.7767	0	3.108	22.8631	32.1234	0.023	24.3296	53.4251	11.3009	1.6099	0.7989	0.722	13.7256	9.0827	20.0937	13.1742	17.6646	13.8122	26.8208	11.2653	6.8581	17.3062	18.0775	13.9516	14.7982	28.341	9.4594	5.4233	15.84	38.1143	16.3973	21.3861	11.2842	8.8408	8.789	34.4714	7.0193	13.3023	14.1485	40.9233	10.8477	13.7075	5.9136	6.0625	17.1935	15.3872	30.4427
ENSG00000068781	STON1-GTF2A1L	286749	0	0	0	0	0	0	0	0	0	0	0	0	0	0	0	0	0	0	0	0	0	0	0	0	0	0	0	0	0.0053	0	0	0	0	0	0	0	0	0	0	0	0	0	0	0	0	0.0103	0.019
ENSG00000068784	SRBD1	55133	0	0	0	0.8147	0	15.0634	0	27.3556	2.4088	2.3808	16.7177	2.5213	21.288	7.1791	5.2039	15.1063	4.177	17.105	4.5552	3.1968	5.6907	0.9915	2.8312	0	3.1469	9.2536	5.4134	3.9669	6.6826	12.3525	8.1194	2.8084	3.9977	4.3095	7.9707	3.7251	0.2975	10.8165	0.2981	0.4437	3.4065	6.9524	0.0099	2.1348	5.4379	2.6545	2.5907
ENSG00000068796	KIF2A	3796	0	0	0.0602	0.0137	53.2296	18.3923	30.4202	0	23.6111	0.2467	0.9542	6.0431	14.8462	2.0582	12.7549	13.5077	11.2937	14.7372	14.0031	17.2204	13.2376	16.6021	0.2869	5.3081	23.164	16.5643	14.949	11.5582	11.9333	13.0229	14.1436	10.8209	7.6849	19.0177	8.2797	17.1389	0.0493	13.7191	12.8278	17.7863	39.7244	8.3767	6.5198	11.3625	27.7165	9.0081	9.2491
ENSG00000068831	RASGRP2	10235	0	0	0	0	0	2.279	0	3.8031	6.449	3.8954	0.3459	0.0112	0.1151	5.4614	3.2039	1.0724	2.9205	1.1218	2.193	3.7999	1.127	0	0.5044	2.5135	1.0505	3.4175	0.894	0.6275	0.1519	0.0321	2.0627	3.9305	0	0	0.006	2.9373	0.282	0.0106	0.038	1.5465	0	0.1839	5.9007	5.0663	0.0394	1.1145	5.8483
ENSG00000068878	PSME4	23198	16.7503	0	1.0507	3.2002	4.8887	15.4251	30.3584	15.9156	4.8735	19.6352	76.3012	25.7662	52.0982	32.9163	8.4034	4.0872	11.7428	15.923	5.487	16.0627	5.8402	15.2751	1.9127	2.5654	5.341	7.814	14.0731	11.0095	6.9806	18.9831	13.981	5.6214	12.0929	18.0335	8.2204	7.3859	1.6278	17.8985	1.3945	19.0494	16.2194	10.3247	3.875	10.0546	10.3558	6.5166	5.2292
ENSG00000068885	IFT80	57560	0	0	0	0	0	0	0.3223	0	0.4043	0	0	0	0.0103	0	0.0308	0.9284	0.8347	0.7152	0.4096	0.17	0.7103	0.0282	0.2852	0	0.683	0.3231	0.1061	0.4197	1.9666	2.0993	0.2439	0.5922	0.0186	0.1228	0	0.0336	0	0.0794	0.0161	0.0067	0.0068	0.5701	1.1505	0.19	0.4496	0.6048	0
ENSG00000068903	SIRT2	22933	0.0204	0	0	16.925	0	0	0	0	1.9564	0	0	0	0.5428	0.4895	2.0635	0.3325	4.9655	0.0197	3.2477	2.9792	0.8202	3.421	1.3928	4.6483	1.503	0.3678	0.7428	1.9209	0.2691	0.7991	0.8353	0.6011	1.0515	0.4984	5.6574	1.3688	0	0.0046	0.0195	0.1219	0.0679	0	8.4884	1.8372	6.699	3.0702	3.1704
ENSG00000068912	ERLEC1	27248	25.4297	82.1306	1.2126	7.4666	0	0	0	0	12.8728	19.4879	29.2371	2.0963	82.6145	14.9524	3.9649	11.414	7.0544	21.0731	5.3839	28.5992	18.7464	27.6208	0.4192	1.3216	20.3241	10.0879	13.5117	12.6182	20.2619	19.1167	21.4115	1.8188	16.2761	17.8299	32.7378	1.1622	0.2801	10.0198	0.4706	2.7449	14.7106	7.479	0.3342	14.7799	4.4022	10.7148	0.1383
ENSG00000068971	PPP2R5B	5526	0	0	0	0	0	21.8311	0	0.1957	0.2609	0	0	0.0217	0	0.0866	2.5557	0.0091	0	0	4.1017	0	0	3.2812	0.0132	0	0	0.0146	1.4667	0	0	0.3479	0.1704	0	0.0617	0	0.0154	0.012	0.1033	0.0442	7.9316	0	0	0	8.9634	0.0097	0	0.0184	1.0958
ENSG00000068976	PYGM	5837	0	0	0	0	0	0	0	0	0.9621	0	0	0	0	0	0	2.5607	1.7313	0.0253	0.4397	0	0.8923	0	0	2.5074	0	0	0.2528	1.1652	0.7493	0.0059	0.7918	0.1242	2.5208	0.5179	2.3201	0	0	0.1486	2.8585	0	0	0.0156	0.0128	0.6366	2.904	0.0111	0
ENSG00000068985	PAGE1	8712	0	0	0	0	0	0	0	0	0	11.7199	0	0	0.1056	0	0	0	0	0	0	0	0	0	0	0	0	0	0	0	0.05	0	0.1004	0	0.2321	0	0	0.0526	0	0.0576	0.1595	0	0	0	0	0	0	0	0
ENSG00000069011	PITX1	5307	0.218	0	0.1843	0.1204	0	0	0	0	0	3.4879	0.0108	0.0608	18.839	8.9658	0	0	0	0	0.868	0	0	0	0	0	0	0	0	0.0169	0	0.0128	0.0225	0	0.1408	0.0213	0	0.0455	0.1763	0.0229	0.1267	0	0	0	0	0	0	0	0
ENSG00000069018	TRPC7	57113	0	0	0	0	0	0	0	0.0163	0	0	0	0	0	0.0353	0	0	0	0	0	0	0	0	0	0	0	0	0	0	0	0	0	0	0	0	0	0	0	0	0	0	0	0	0	0	0	0	0
ENSG00000069020	MAST4	375449	0	0	5.586	0	0	0	0	0.0526	0.6508	0	0.0175	0.6234	0	4.9897	1.3391	0.2623	0	0	0.3609	0.3222	0	0.1484	0.0192	1.4111	0.2487	3.7357	1.3068	0.6239	0.0089	0.0748	0.2175	0.0147	3.2883	1.7682	0	0.0048	0.0447	0.005	0.1732	9.1951	0.0034	0.3955	0.0044	0	0.3596	1.0826	0
ENSG00000069122	ADGRF5	221395	0	0	0	0	0	0	0	0	0	0	0	0	0	0	0	0	0	0	0	0	0	0	0	0	0	0	0	0	0	0	0	0	0	0	0	0	0	0	0	0	0	0	0	0	0	0	0
ENSG00000069188	SDK2	54549	0	0	0	0	0	0	0	4.0541	0.4583	0.236	0	0	0	0	0	0.1479	0	0	0.4059	0	0.0038	0.3146	0	0	0.1905	0.1907	0.0889	0.3016	0.323	0	0.0429	2.2079	0	0	0	0.0032	0.8812	0.1497	0.0569	0.0294	0	0	0.0154	0.8913	2.7459	1.0275	0.0113
ENSG00000069206	ADAM7	8756	0	0	0	0	0	0	0	0.0206	0	0	0	0	0	0	0	0	0	0	0	0	0	0	0	0	0	0	0	0	0	0	0	0	0	0	0	0	0	0	0	0	0	0	0	0	0	0	0
ENSG00000069248	NUP133	55746	7.4163	0	53.2341	10.8493	0	3.4125	0.161	0	6.0237	2.8591	10.9937	9.2478	2.4974	0.1103	7.0697	10.816	3.7887	5.8539	9.0448	5.078	16.1156	9.5889	0.2763	3.8139	8.0529	9.7483	10.645	12.1861	11.6445	10.6197	10.904	5.972	4.8523	9.3147	0.1143	0.2939	0.2044	21.8149	2.9127	3.4623	9.1774	2.4602	4.3525	3.2663	5.2214	6.0636	2.2762
ENSG00000069275	NUCKS1	64710	55.8922	121.518	14.5616	27.2853	18.6413	57.5556	11.6539	111.385	103.111	45.9134	62.495	55.9023	52.0735	16.2101	96.1964	80.0423	130.607	77.0858	134.118	80.218	99.449	74.0057	181.486	115.138	160.484	77.6011	110.687	104.657	72.0875	115.594	120.974	181.452	46.8769	76.3872	130.863	87.8046	154.372	146.461	75.8681	99.3649	62.9341	86.8942	85.3796	99.1424	226.113	96.0952	95.037
ENSG00000069329	VPS35	55737	0.0106	176.986	55.2667	23.1627	11.3229	29.2472	39.6679	1.5033	10.6623	13.8056	36.6818	39.5739	21.7708	27.0344	7.0891	10.3587	8.2392	8.6658	13.6657	10.6196	13.5196	14.7945	4.8212	10.3166	13.3657	31.2977	19.2202	8.6726	15.9384	3.5626	13.3985	21.3536	5.1964	18.0111	0.0317	37.0949	25.6661	31.4996	7.7865	30.5172	11.9786	17.8678	16.3124	21.8163	21.5021	16.2408	6.5185
ENSG00000069345	DNAJA2	10294	157.744	224.675	4.0443	56.4054	129.319	64.6447	134.556	53.0463	24.3496	30.6672	35.5628	13.439	2.6071	64.4188	16.9241	15.0929	49.6069	23.833	39.9843	19.4752	28.8099	26.0175	13.8505	35.0401	14.4219	13.9079	26.565	16.4513	14.0435	20.9428	18.3138	25.0494	20.7785	24.6818	14.275	5.3519	0.2752	20.8496	0.7963	25.3316	24.3364	14.9991	17.5373	14.2268	35.7586	14.0355	2.5204
ENSG00000069399	BCL3	602	0	0.6589	0	10.0133	0.7765	0	0	0	1.6043	1.9649	10.0038	9.451	0	0	0.0801	3.1528	0.0158	0.6514	0	0	2.804	0	0	0.1788	0	0	0	1.068	0	0	0	0.5354	0.7286	0	0.1455	0	0	0.7229	0.0299	0	0	0.1839	0.4497	3.4182	0	0.0333	0.5307
ENSG00000069424	KCNAB2	8514	0	0	0	0.0068	0	0	0	2.6937	0	0	0	0	0	0	0.4658	0	0	0	0	0	0.0105	0.0885	0	0.0048	0	0	1.1031	0.0548	0.3359	0	0.0022	0	0.3213	0.6208	0	0.0169	0.0345	0.2072	0.0356	0	0	0.1116	0	1.048	0	0.0122	0.0158
ENSG00000069431	ABCC9	10060	0.9418	0	0	0	0	0	0	0	0	0	0	0	0	0	0	0	0	0	0	0	0	0	0	0	0	0	0	0	0	0	0	0	0	0	0	0	0	0	0	0	0	0	0	0	0	0	0
ENSG00000069482	GAL	51083	0	0	0	4.3756	21.5517	0	15.9169	66.3808	15.0477	0.1437	0.6633	0.0577	0.0735	0.0547	18.7158	9.4404	19.2971	12.6711	10.1906	16.2373	16.0413	31.2391	125.251	33.0144	7.4414	1.1475	9.2563	11.2189	13.1137	14.0209	16.511	33.4781	29.7154	41.7207	22.3829	40.1121	0.3324	1.0238	20.8774	122.034	28.3507	0.1137	17.1564	22.4222	60.6102	25.7867	28.4861
ENSG00000069493	CLEC2D	29121	0.1963	0	0.2414	0.0712	0.1147	0.2056	0.1065	0.0257	0.018	0.0846	0.0225	0.0125	0.0296	0.0674	0.046	0.0367	1.9992	0.0303	0.1108	0.0364	0.1185	0.1702	0.0071	0.8721	0.1908	0.899	0.3252	0.1768	0.2459	0.0887	1.2532	0.261	0.228	2.8799	0.0131	2.3141	0.0088	0.0133	0	5.3454	0.0491	0.0115	0.0081	0.1152	0.0876	0.0168	0.0216
ENSG00000069509	FUNDC1	139341	0	0	0.7192	35.6835	30.4212	0	96.8951	45.2642	18.7777	19.5974	2.0725	3.1058	132.35	94.2338	32.3097	11.1957	28.4825	13.0977	5.8763	6.3247	28.2593	16.3804	1.3106	2.8672	36.8313	24.3694	11.9074	20.8946	16.3385	21.0619	13.3009	11.8053	23.4251	4.5774	0.0906	43.8091	4.3483	9.3147	0.72	38.8467	4.7285	22.1139	8.2909	12.6859	51.7658	9.2547	72.2588
ENSG00000069535	MAOB	4129	0	0	0	0	0	0	0	0	13.8487	0	0	0	0	0	1.6938	0.7763	0.0112	3.3195	0.0262	8.013	0.0106	0	0	0	3.5897	0	2.4493	0.794	0	0	0	0	0.0424	0	0	0	0	0	0	0	0	0	0	0	0	0	0
ENSG00000069667	RORA	6095	0.007	0	0.0062	0.0025	0.0035	0	0	0	0.5911	0.0039	0	0.0173	0	0	0.7612	1.8738	0.5715	0.3374	0.0038	0	0.7031	0.0059	0.0052	0.609	1.3139	0.0816	0.5603	0.0021	0.1086	0.0021	0.0978	0.387	0.0184	0.1415	2.4735	0.0035	0.5504	0.0067	0.0065	0.1647	1.5918	0.0094	0.0033	0.012	0.0072	0.0658	0.8962
ENSG00000069696	DRD4	1815	0	0	0	0	0	0	0	0	0	0	0	0	0	0	0.1693	0	0	0	0	0	0.8953	0	0.0232	1.3437	0	0	0.1467	0	0.1343	0	0	0	0	0	0	0	9.6947	0.5099	0	0	0	0.2125	0	0	0.0516	0.194	0
ENSG00000069702	TGFBR3	7049	5.7926	0	0	0	0	0.2242	1.4209	0	0.0087	29.9339	2.3424	0.1855	0.3545	0.0105	0.2197	1.2599	0.0038	0	1.9915	0	0.9382	0.0057	0	0.0338	0.017	1.4296	0.7704	1.6834	0.1346	0.5099	0.7013	1.337	1.4603	1.2011	0.0187	0.0106	0	0.1592	0.0132	0.033	0	0	0.1136	0.9006	1.5895	0.1067	0
ENSG00000069712	KIAA1107	23285	0	0	21.5667	0	0	0	0	0	0.0699	0.2923	1.7374	0.0162	0.0363	0	0	0	0.6621	0	0	0.7443	0.7525	0	0	0	0	0	0	0.0324	0.6585	0	0	0	0	0	0	0	0	0	0.0244	0.0276	0	0	0.0079	0	0.6714	0	0
ENSG00000069764	PLA2G10	8399	0.5486	0	0	1.7867	6.7102	8.6896	0.0658	0	0	0	0.1063	0.621	2.1065	40.1226	0	0	0	0	0	0	0	0	0	0.0371	2.1431	0.7036	0	0	0	0	1.2882	0	0.0754	0.0398	0	0	0	0	0	0	0	0.3516	3.6949	0	0	0	0
ENSG00000069812	HES2	54626	0	0	0	2.5306	0	0	0	0	0.4984	0.2794	0.0123	0	0.0114	0	0.2746	0.1096	0.3338	0.012	4.2742	0.0125	0.2408	0	0	0	0	0	0	0	0	0.0039	0	0	0.0092	0.008	0	0.0064	0	0	0	0	0	0	0	1.0947	0.0108	0.0258	0
ENSG00000069849	ATP1B3	483	26.396	126.56	0	2.1783	122.495	67.6961	0.0552	0.2145	46.2748	37.5428	31.356	25.2594	35.6552	16.2624	50.2971	77.642	59.94	107.981	52.0335	48.8956	77.4641	52.1719	1.6963	45.5814	42.3277	21.3617	58.408	37.0458	49.0657	76.844	40.6942	32.076	60.9325	56.9211	71.9122	22.4252	44.8908	53.6451	9.0051	56.1288	61.8636	69.8413	63.7758	68.1419	91.6966	60.9716	35.6894
ENSG00000069869	NEDD4	4734	0	0	0	0	0	0	5.285	0	0	0.138	0.8653	0.0395	0.0365	0	0	0.2867	0	0.3921	0	0	0.1185	0.0096	0.0049	0.5505	2.0066	0.741	1.2669	0	0	0.0132	0.7854	1.1212	0	0.653	0.292	0	0	0	0	0.0149	0	0.0051	0.0033	0	0.1634	0	0.0163
ENSG00000069943	PIGB	9488	0	0	0	1.0172	0	0	0	0	2.9355	3.2785	0.0129	0.2847	0.0425	0.0128	0.217	0.1657	0.7694	0	0.6204	2.4884	0.009	2.9836	0.0192	0.1012	0.0193	0.1099	0.0802	0.6736	2.0815	0.0173	1.1576	2.711	0.1242	1.8254	0	0.286	0	0.5148	0.0859	6.4103	0.0228	0.021	0.195	0.4261	3.6485	3.7002	0.0288
ENSG00000069956	MAPK6	5597	0	0	0	6.8676	10.7702	16.5472	0	0	10.4981	13.1522	6.5473	6.9597	23.9477	0.1137	22.5202	21.7171	10.8843	18.1714	8.581	25.294	21.6555	7.3133	0.5952	0.0985	5.9585	6.3002	11.7697	6.8512	23.9682	9.7523	24.0188	3.9418	11.3725	21.6183	2.007	12.7984	28.3076	11.7071	1.843	5.6092	4.6544	16.902	2.7754	30.8978	20.8282	14.9425	5.5714
ENSG00000069966	GNB5	10681	0.1745	0.0072	0	0	0	0	0	0.7101	1.1459	0.1019	0.1026	0	1.7962	0.1785	1.5139	3.5747	2.1478	0.7914	3.5745	2.0236	2.5846	5.2874	6.3365	2.6572	1.4682	0.8627	2.3719	0.4029	2.6218	2.4096	2.7232	3.0727	2.6482	0.3704	1.0531	1.1054	0.0242	3.4563	0.0448	1.4634	0.0299	1.1254	0.8743	4.0931	0.8813	2.028	6.2796
ENSG00000069974	RAB27A	5873	0.0317	0.0239	0	0	0	0	0	0.4367	0.0274	0	0	0.0282	0.0146	0	0.241	0.0255	0	0.0187	0.0067	0	2.2602	1.1102	0.1416	1.1321	0.7019	1.0735	0.1234	0.9382	0.0071	0.6783	1.093	1.8736	0.0171	1.769	0.0062	0.0068	0.0221	0.0815	0.086	0.5695	0.011	6.2045	3.5749	0.0161	0.157	1.8008	0.0264
ENSG00000069998	CECR5	27440	0	0	0	0	14.3918	11.9315	6.4343	5.1239	9.5266	12.6601	14.749	1.5668	0.4351	0.6931	7.3277	14.0125	18.3246	15.2533	11.0503	4.6672	11.4911	17.7141	25.9913	7.0972	8.5399	4.8331	4.1844	2.4373	6.7188	2.1385	3.6456	7.0714	19.3585	2.0834	12.5789	6.3326	73.2631	0.7364	0.1589	6.5051	8.3222	15.0723	3.9062	2.1391	11.1516	14.811	5.1291
ENSG00000070010	UFD1L	7353	0	0	0.9303	13.0619	17.2655	16.33	19.4674	0.0462	11.9199	9.4796	4.078	8.0547	7.6686	5.6371	4.6264	8.9158	14.0682	8.9974	3.4857	8.7521	6.9596	7.2025	14.925	1.0939	7.979	7.0199	6.7592	6.731	5.6208	6.2862	10.9473	3.7685	4.9552	9.5466	0.6175	3.4598	6.4156	19.3621	6.6973	22.1566	9.7142	9.2184	10.5369	8.2893	9.9709	7.301	0.1255
ENSG00000070018	LRP6	4040	0	0	0	1.8499	1.822	8.0697	0.4391	6.455	5.8399	2.5242	9.8502	0.4868	10.4455	0.0498	2.8116	6.1813	7.3132	6.4137	11.6907	8.3898	4.238	15.5821	19.2289	7.7856	6.1183	4.8739	15.4458	4.3915	4.7201	8.4746	6.8655	5.7522	12.0669	7.4738	0.3886	1.2612	16.2158	10.9327	0.2713	0.7863	4.2702	5.4042	12.5784	3.0637	13.1214	7.3501	3.4982
ENSG00000070019	GUCY2C	2984	0	0	0	0	0	1.8877	0	0	0	0	0	0	0	0	0	0	0	0	0	0.175	0	0	0	0.0083	0	0	0.0084	0	0	0	0.1399	0	0	0.371	0.012	0	0	0.0096	16.5454	0	0	0	0.0116	0	0	1.1785	0
ENSG00000070031	SCT	6343	0	0	0	0	0	0	0	0	0	0	0	0	0	0	0	0	0	0	0	0	0	0	0	0.1277	0	0	0	0.0564	0.1051	0	0	0	0	0	0	0	0	0	0	0	0	0	0	0	0	0	0
ENSG00000070047	PHRF1	57661	30.4776	0	4.3902	0	0.4609	5.4004	0	1.1809	0.5183	1.9986	0.9009	2.0847	0.8383	0.0301	0.1226	0.2304	0.0462	0.9101	1.1346	0.6855	1.8435	3.3811	0.0414	0.0964	1.4769	2.7323	2.5567	0.3491	0.3851	6.3334	1.4486	7.2853	1.5605	5.6691	3.5231	0.0354	0.7197	0.1352	0.6631	4.0354	0.0138	13.8507	0.4611	0.0802	2.3508	0.2994	6.6894
ENSG00000070061	IKBKAP	8518	0	0	4.5003	42.0326	0	0	0	0.1995	11.3064	7.4657	10.0201	1.7414	2.9606	0.0697	8.3567	17.0197	13.4966	10.3535	11.6419	10.5073	7.5141	6.5974	0.0109	6.9262	13.8982	18.1301	7.0749	12.5953	12.4894	6.5887	3.5606	10.791	16.6879	16.8481	2.5742	0.8918	0.1823	10.6848	39.0302	14.1656	2.1529	10.8067	3.1667	3.6158	12.7358	9.2054	0.0518
ENSG00000070081	NUCB2	4925	0	0	0.0085	1.1924	0.0079	0	0	0	3.8603	0	0	0	0	0	2.7023	0.7877	5.6112	2.5172	6.779	0.7677	2.4417	0.0612	18.2546	1.0419	5.6874	7.8664	1.9168	4.2103	1.7201	0.428	4.3276	6.0703	3.782	1.0972	4.6523	7.4151	1.0125	3.5497	0.0631	0.223	2.7824	0.0712	5.73	2.2988	21.4397	2.8819	5.9757
ENSG00000070087	PFN2	5217	0	0	27.5855	83.6013	29.829	11.1878	0.5582	76.7192	55.1821	6.3615	29.1698	11.7022	0.6082	45.3041	56.8784	25.9636	79.4616	50.4288	63.0155	24.5843	42.4919	63.1902	2.6654	47.9029	65.5303	145.795	67.0536	104.858	43.0249	41.0281	67.1187	100.435	41.338	32.8844	57.3085	22.8607	30.6286	133.161	6.4115	65.0534	98.1272	56.1123	102.024	65.8121	84.9758	82.077	35.7349
ENSG00000070159	PTPN3	5774	0	0	0.1906	22.0606	2.2652	0.0198	0	0	0	0	0.0059	0	0	0.0141	0.005	0	0	0.4288	0	0.0063	0.4938	0.0042	0	0	0.0473	0.0455	0.0225	0	0.0096	0	0.0746	0.0176	2.4526	0	0	0.0106	0.099	0.0461	0.5846	0.0234	0	0	0.0414	0	0	0.0569	0
ENSG00000070182	SPTB	6710	0	0	0	0	0	0.0123	0	0	0	1.7665	0	0	0	0.0031	0	0	0.0033	0	0	0	0	0	0.0038	0.0158	0.0033	0	0.0037	0.0362	0.0046	0.0026	0	0	0.002	0	0	0	0.0106	0.0022	0.0626	0	0	0	0	0	0	0	0.0039
ENSG00000070190	DAPP1	27071	0	0	0	0	0	0	0	0	0	0	0.0808	0	0	0	0	0	0	0	0	0	0	0	0	0	0	0	0	0	0	0	0.0082	0	0	0	0.0099	0	0.0764	0.0191	0.1075	0	0	0	0	0	0	0	0
ENSG00000070193	FGF10	2255	0	0	0	0	0	0	0	0	0	0	0	0	0	0	0	0	0	0.1088	0	0	0	0	0	0	0	0	0	0	0	0.2646	0	0	0	0	0	0	0	0	0	0	0	0	0	0	0	0	0
ENSG00000070214	SLC44A1	23446	0.0104	0.0083	0	6.3979	18.7295	20.9561	5.2842	9.3462	17.321	3.2391	10.6699	1.2941	11.9357	0.1896	19.2091	10.3615	14.7938	32.6103	11.6898	8.6104	22.5093	26.1091	0.8218	8.8153	32.8995	19.2154	20.8622	13.5511	12.4424	11.1312	12.1246	8.3182	12.6934	6.5442	14.4897	3.202	5.0003	14.7708	3.3225	17.5562	16.3975	8.7932	8.8175	10.1191	32.2075	10.9194	1.9899
ENSG00000070269	TMEM260	54916	0	0	0	0	0	0	0	0	2.964	3.209	13.3536	1.463	19.9314	0.0098	0	0.2442	2.9565	0.039	0.0723	3.4314	0.0039	5.8202	8.8068	1.4845	2.2716	2.1203	3.3861	1.8035	0.6312	3.314	2.9018	1.9277	1.8581	0.7341	0.0326	6.7593	0.0674	0.4937	35.5789	0.0256	0.0061	3.3175	6.3939	0.2097	0.1199	2.348	0.781
ENSG00000070366	SMG6	23293	0	0	0.0111	0	0.0598	0	4.221	0.0512	0.0389	0.0395	0.3515	0.0139	0	0	0.158	0.0759	0	0	0.1865	0	0.0998	0.7902	9.4625	0	1.0047	0.6877	0.4421	0.5448	0.1688	0.0036	0	0.0405	0.0099	0.4069	0.0049	0.0076	0.0083	0.3601	0.8285	2.2704	0.0817	0.0823	0.0323	0.1027	0.0691	0.8876	0.0105
ENSG00000070367	EXOC5	10640	0	0	9.9896	16.1011	0.5476	17.892	0.0062	0.1221	2.8352	2.7901	9.2841	2.2237	3.2341	0.0391	3.4235	4.5563	3.399	3.824	6.2958	8.7727	6.3623	5.3767	0.0323	1.7752	2.5148	2.1618	3.4794	2.6518	6.4997	4.5903	4.7893	1.6903	6.3516	8.0643	3.1453	0.085	0.0402	3.9781	0.1364	2.2384	4.9646	7.2533	1.8537	7.6647	5.47	3.2433	0.0355
ENSG00000070371	CLTCL1	8218	0	0	0	0	0	0	0	0	0	0	0.1076	0.008	0	0.0056	0	0	0.067	0	0	0	0	0.0177	7.8628	0.5295	0.2308	0	0.005	1.6623	0.4301	0.0235	1.1196	3.5074	0.9217	0	0.0136	0.0035	0.6493	2.3868	17.2383	0.7164	0.0081	0.0026	0	0	0	1.9703	0.0169
ENSG00000070388	FGF22	27006	0.0551	0	0	0	0	0	0	0	0	0	0	0	0	0	0	0	0	0	1.6558	0	0	0	0.016	0.2504	0	0.7276	0	0	0	0	0	0	0	0	0	0	0	0	0	0	0	0	0	0	0.474	0.7956	0
ENSG00000070404	FSTL3	10272	0	0	0	0	0	0	0	14.2044	2.9316	0.0559	0	0	0	0.0183	2.3286	8.0623	8.9949	0.0194	0	0	1.8869	0	0.7792	4.5503	0.0131	0.0248	1.2091	0.0209	1.6817	0.0085	0.0269	2.7858	1.9465	0.0279	0.0251	0.0656	8.0148	0.1336	0.408	0.0427	0	0	12.8033	20.2645	0.0525	0.8945	3.832
ENSG00000070413	DGCR2	9993	0	0	0	3.498	6.4805	1.6981	0	0	0.3171	0.6731	0.3373	5.4361	2.1683	4.7833	5.5695	1.7638	1.3643	6.5967	6.4021	0.1329	0.896	8.5475	7.0288	0.2808	1.1808	3.0908	3.803	3.3742	5.1861	3.1672	2.7824	1.6534	7.3997	5.3533	9.4713	4.4852	0.1683	4.1036	0.3947	8.7742	0.7955	2.601	0.8626	1.8069	0.2096	2.7574	15.6755
ENSG00000070423	RNF126	55658	0.031	0	0.1492	0.2374	0.0233	10.1255	0	0.5243	4.7203	7.6257	1.2473	0.6652	15.8093	4.3536	7.08	4.936	11.8261	6.4937	8.8013	8.0437	2.5892	10.132	32.7141	6.3772	4.8576	10.2211	6.0091	10.1054	2.4952	2.8256	4.7374	15.2514	11.1313	7.8393	29.5888	3.4135	2.37	10.3108	79.5854	2.1028	29.3592	9.0263	10.6711	14.6475	2.8041	9.3529	9.4942
ENSG00000070444	MNT	4335	0.0615	0	0	0	0	0.0981	0.4222	0	1.622	0.1114	0.6557	0.0205	0.158	12.9419	0.067	0.5349	1.1804	1.0828	3.3904	3.2623	2.6658	0.0039	0.0124	2.0713	2.7078	1.1433	6.0657	1.4903	1.6303	1.517	1.0465	1.7211	0.0901	0.7954	0.0193	0.1861	0.2604	0.2696	16.6867	4.4096	0.0651	0.9912	2.077	0.1464	0.0313	1.5111	0
ENSG00000070476	ZXDC	79364	0.2294	94.4418	0	0	0	0	0	13.7781	1.4911	0.088	0.2312	0.1526	0.0506	0.0227	3.6801	2.6921	5.1224	1.3802	1.8323	2.0085	0.032	0.6696	2.6393	3.9877	1.9886	5.6988	1.6697	1.2041	1.2449	1.0272	1.186	4.8972	0.315	0.3644	0.1161	5.2809	0.0123	0.013	0.0341	0.1851	0	5.2437	0.0654	2.0059	0.0212	0.2928	0.2871
ENSG00000070495	JMJD6	23210	0.4771	92.3336	12.7549	0.009	0	12.1553	0	0	5.1098	5.6816	0.017	0.318	1.2999	0.7689	4.9915	4.5837	0.2059	3.1988	4.8915	3.0582	11.6072	3.3979	0.0908	4.4069	0.1881	0.1102	3.2777	2.637	0.6948	0.9472	3.1425	3.1978	0.1799	1.7121	0.9678	0.1283	0.0612	1.4554	0.0613	0.4154	1.3149	1.4759	0.2771	2.22	9.8735	0	7.2333
ENSG00000070501	POLB	5423	0.0652	0	0	0	9.1672	0	0	0	15.5412	16.0742	16.6148	0.4636	0.0711	0.6586	11.9574	24.754	9.5394	5.5187	29.8147	23.2012	7.8561	21.5926	6.4474	7.1198	9.6251	10.1151	15.1356	7.5672	5.8119	27.0819	14.8236	9.4764	8.9549	5.8563	10.608	8.6053	5.5068	19.8908	48.2359	28.3708	26.229	14.286	11.0821	5.3217	15.3781	8.5535	13.839
ENSG00000070526	ST6GALNAC1	55808	0	0	0	0	0	0	0	0	0	7.0268	2.0445	0.0476	13.8578	3.2466	0	0	0	0	0	0	0	0	0	0	0	0	0	0	0	0	0	0	0	0	0	0	0	0	0	0	0	0	0	0	0	0	0
ENSG00000070540	WIPI1	55062	0	0.0408	0	0	0	0.3416	0	0	0.195	0	0	0	0	0	1.0097	0.0177	2.2108	0.2006	0.0824	2.7666	0	1.9402	3.7452	1.8445	1.886	1.3643	0.9839	3.5905	0.0999	5.4903	0.5648	0.4232	0.0122	5.2588	0.0289	0.0393	0.0216	0	0.0212	3.2958	0	3.7318	14.8433	0.7309	0.6991	3.0123	0.0911
ENSG00000070601	FRMPD1	22844	0	0	0	0	0	0	0	0.0435	0	0	0	0	0	0	0.0089	1.7975	0	0	0	0	0	0	0	0	0	0.0075	0	0.0057	0.0397	0.0056	0.5635	0	0	3.7309	0	0.0128	0	0	0	0	0	0	0.0162	0	0	0	0
ENSG00000070610	GBA2	57704	0	7.767	0	9.3368	0	41.032	0.0765	0	12.6115	4.0381	1.4241	12.3487	0.755	16.8913	1.9226	8.3173	8.2178	0.9547	1.6024	4.4092	6.6921	15.761	22.097	1.4392	9.0539	1.4143	5.5958	0.4972	2.9595	8.745	1.6656	6.4684	12.6876	8.3802	0.0704	6.1837	0.0343	11.1229	0.113	23.6477	4.3636	0.5908	8.858	2.6726	3.321	9.4476	4.2847
ENSG00000070614	NDST1	3340	0.4189	0	0	0.573	0.5897	0	0.0335	4.9677	0.116	2.0963	0.6851	0.0584	0.0656	0.0128	2.5771	1.0914	0.7772	4.4117	3.7931	0.9702	2.3905	0.413	0.0328	0.9387	0.9374	0.4569	0.8802	2.4807	1.1165	2.9702	1.8583	0.1247	0.7989	2.6627	1.2328	0.4342	0	3.7097	0.0692	11.4853	1.1962	0.6312	2.4717	2.3656	0.0959	1.0007	0.0255
ENSG00000070669	ASNS	440	0	0	0	0.0403	0.0099	0	0.0122	0	17.2324	1.2025	10.8949	26.2996	0.0643	0.1038	2.2481	18.7355	13.3149	9.728	6.0756	0.0163	10.0722	67.2814	142.658	39.3381	33.4165	176.672	33.3791	54.7862	21.4623	43.507	40.9633	14.3177	140.884	48.3875	33.8468	36.5441	77.744	143.052	42.4362	11.2001	21.258	10.4314	79.9629	73.085	14.3995	9.1573	28.9364
ENSG00000070718	AP3M2	10947	0	0	0	0.0132	0	0	0.1181	0.0095	2.5269	3.4817	12.785	0.3194	0.443	0	1.1286	3.4825	0.2472	2.6826	5.7331	6.7805	1.9448	4.4407	0.1106	0.0518	0.8719	3.5374	1.8377	0.4593	2.307	8.4779	1.1431	0.572	2.9291	11.6241	0.0048	0.2546	0.0294	9.3528	0.2948	13.131	0.0856	1.041	5.8479	7.3235	7.2261	5.4867	0.0359
ENSG00000070729	CNGB1	1258	0	0	0.0276	0	0	0	0.0207	0	0	0	0	0	0	0	0	0	0	0	0	0	0	0	0	0	0	0	0	0.011	0	0.0054	0	0	0.0064	0	0.0058	0.0063	0.0104	0	0.0251	0	0	0	0	0	0	0	0
ENSG00000070731	ST6GALNAC2	10610	0	0	0	0	0	0.0548	0	0	0.2613	0.1552	1.6224	0.0199	0.0126	0.1158	0.0051	0.0146	0.6891	1.2154	0.5416	0	0.4411	0.1406	0	0.0312	0.0058	0.5893	0.3375	0.4824	0	0.6657	0.5821	0.1166	1.1673	0.3478	0	0.0206	0	0	0	1.2646	0	1.3659	0.7607	0	1.4658	0.3811	0
ENSG00000070748	CHAT	1103	0	0	0	0	0	0	0	0	0	0	0	0	0	0	0	0	0	0	0	0	0	0	0	0	0	0	0	0	0	0	0	0	0	0	0	0	0	0	0	0	0	0	0	0	0	0	0
ENSG00000070756	PABPC1	26986	76.0875	418.922	367.07	110.301	210.381	224.304	297.728	276.095	632.473	1255.8	607.412	1057.53	1057.33	272.506	843.379	543.736	373.454	639.889	390.555	558.085	636.051	870.726	260.808	428.305	411.824	481.43	452.934	452.992	466.724	256.391	509.99	435.18	550.506	366.923	358.442	587.876	107.057	649.341	70.9411	523.047	880.36	522.808	1017.12	592.381	605.256	617.123	318.139
ENSG00000070759	TESK2	10420	0	0	0	0.5451	5.3319	0	0	16.4146	9.906	0.149	0.1101	2.3027	0.0546	0	16.1562	14.973	1.1366	10.6878	5.2186	2.1372	4.6566	26.8133	1.1373	3.6438	0.4578	0.7166	4.1693	1.2619	4.0471	0.58	2.4885	3.9248	18.2311	4.0711	1.5024	0.0208	4.413	0.9518	0.3807	17.2969	0.0417	24.072	0.0157	0.2733	3.7799	5.4605	0.0795
ENSG00000070761	CFAP20	29105	1.5598	0.0658	0	0	27.2653	25.9401	0.0288	0.0667	51.5639	12.4308	60.0174	44.2706	26.4626	35.1498	63.1793	61.2166	13.2902	19.4311	20.7468	29.3677	27.7451	19.4552	68.5097	18.8355	47.0736	79.3692	19.9376	48.2845	36.9699	36.0149	46.0024	21.7517	38.3437	92.0332	35.2422	43.0558	13.1475	45.476	40.1106	17.5478	52.0534	71.0376	25.8601	61.7845	46.5189	31.766	28.0152
ENSG00000070770	CSNK2A2	1459	51.9123	40.7616	4.2181	25.356	45.2568	2.7568	28.4455	7.8874	22.6985	6.0231	8.9314	8.741	1.3326	10.458	5.6413	13.8465	10.5553	10.7134	10.7967	25.6193	17.2795	24.0718	0.3077	9.7614	7.1129	6.359	10.1078	20.0782	9.0189	13.0425	9.6138	8.6615	11.1634	15.993	16.2172	8.2837	0.2568	16.4624	4.1248	5.5656	12.448	24.5613	21.7256	9.4132	10.3561	7.827	0.3913
ENSG00000070778	PTPN21	11099	0	0	0.0087	0	0	0.0124	0	2.7119	1.2948	0.895	0.0271	0.0211	4.9827	0.0241	0.0134	0.0757	0.6485	1.7263	0	2.2515	0	2.1362	0.0061	3.568	1.0033	0.0182	2.8506	0.4899	2.1015	0.8559	1	0.4255	0.2894	1.6604	0	0.183	0.0673	6.1164	0.2069	0.0679	0.0127	0	3.4994	0.4114	0.0079	0.0283	0.0088
ENSG00000070785	EIF2B3	8891	0	172.765	64.1035	26.3052	2.6196	47.1329	75.5991	74.4846	14.5743	3.9477	0.3807	2.9458	2.1657	6.3668	6.294	15.6238	20.1466	12.3334	11.5492	22.3397	15.7851	4.2248	5.3449	20.6929	8.2414	1.9483	19.6452	5.195	17.1089	18.3262	15.1474	22.3066	10.6275	15.766	0.0292	14.298	6.1415	29.035	2.4938	9.1012	24.2543	16.6887	12.8949	17.2432	12.4591	12.6678	7.7374
ENSG00000070808	CAMK2A	815	0	0	0	0	0	0	0	0	0	0	0	0	0	0	0	0	0	0	0	0.0093	0	0	0	0	0	0.0054	0	0	0	0	0	0	0	0	0	0	0	0.0122	0.2033	0	0	0	0	0	0	0	0
ENSG00000070814	TCOF1	6949	7.3306	0	12.616	7.869	30.0546	1.1462	0.9024	14.2428	14.3557	9.7385	19.4737	20.4554	27.5179	19.378	16.7643	10.9219	35.3374	15.5089	41.9018	21.1517	14.0467	36.4298	51.314	46.6001	28.2975	21.7748	41.6024	15.6454	23.1476	39.5834	26.0581	43.8494	26.1287	43.0805	70.1787	24.0635	48.5967	25.3354	51.5216	65.2594	20.3199	28.358	43.7593	15.5026	73.2671	49.8107	53.841
ENSG00000070831	CDC42	998	7.72	467.746	83.8969	31.7917	4.2667	55.5121	53.0096	58.9471	10.0563	20.3196	11.8471	45.0234	71.4304	14.663	27.4523	14.1407	26.8988	19.5116	15.0294	12.5808	17.0665	16.5874	9.2164	8.8773	21.3839	23.007	35.157	17.1819	30.9716	26.0439	27.3935	18.1382	15.7611	45.7454	8.3524	17.2638	0.4749	23.2636	8.6065	6.9978	24.4159	15.167	37.4965	21.301	29.04	30.7066	10.5344
ENSG00000070882	OSBPL3	26031	0	0	8.8269	0.0059	0	0	0	0.0119	1.0265	1.2553	0.2986	3.3244	0.7297	0.0267	1.2791	1.2832	1.5276	0.0142	0.0352	3.1072	3.1674	0	0	0.7535	0.0425	0.0129	3.7842	0.9673	0.9614	2.3223	0.1518	1.039	0.0394	1.6343	0.0266	0.0085	0.0298	2.4843	0.0368	0.0065	0	0.2244	0.1795	0.4144	2.2505	3.1187	0
ENSG00000070886	EPHA8	2046	0	0	0	0	0	0	0	0	0	0	0	0	0	0	0	0	0	0	0	0	0.4045	0.0046	0.3385	0.0733	1.3166	0	0	0.3038	0.7183	0.0072	0	0.2008	0	0	0	0	0	0	0	0.0542	0.0115	0.0093	1.3264	0	0	0	4.8871
ENSG00000070915	SLC12A3	6559	0	0	0	0	0	0	0	0.0312	0	12.7391	0.1138	0.4401	0.5288	0.0241	0	0	0	0	0.5944	0	0	0	0	0.0285	0.0689	0.0947	0.027	0	0	0.0063	0.0039	0	0.0087	0	0	0.0055	0.0135	0.0063	0	0	0	0	0	0	0	0	0
ENSG00000070950	RAD18	56852	0	0	0	0	0.054	69.868	0.007	0.0145	1.7349	0.3763	0.6652	8.7968	21.0604	0.0098	3.088	0.8626	1.5922	1.5524	7.5538	8.1568	0.5584	1.2768	4.2749	2.2345	3.9871	4.8403	2.6795	2.6963	5.9508	4.0707	4.1044	1.6118	4.1632	4.9073	0.0574	6.9649	0.0681	7.6003	3.9382	2.8049	9.6938	7.7423	5.184	9.8964	0.873	0.125	0.3141
ENSG00000070961	ATP2B1	490	11.1554	0	0.0184	18.5345	0.7998	1.6646	7.0668	2.8937	3.491	27.187	18.6276	17.2396	46.702	15.3642	5.1145	6.7609	9.0909	3.9107	16.9863	0.8661	7.0972	0.7221	1.8313	4.4376	7.9983	7.2217	11.6796	3.135	10.8369	1.9995	6.3314	12.4208	6.1336	3.3459	0.0228	1.1408	7.5658	11.35	0.4279	2.8131	0.481	5.7428	0.4054	1.6605	29.3538	3.6358	1.0934
ENSG00000070985	TRPM5	29850	0	0	0	0	0	0	0	0	0	0	0	0	0	0	0	0	0	0	0	0	0	0	0	0.2892	0	0	0	0	0	0	0	0	0	0	0	0	0.0336	0	0.1917	0	0	0	0	2.2249	0	0	0
ENSG00000071051	NCK2	8440	0	0	0.4668	14.074	0	38.6744	0.2428	19.3566	4.2039	1.5616	1.8312	20.6999	8.7165	7.204	9.7477	2.2307	4.1399	7.2253	6.2522	1.5237	7.4326	6.341	6.8988	1.3283	0.1525	2.4683	1.9681	3.373	0.5788	3.8845	3.6325	2.3695	1.4787	4.7217	6.9127	0.0991	0.263	16.4587	0.4716	5.3657	4.5458	8.3649	1.7562	8.4968	17.8702	4.4134	0.2354
ENSG00000071054	MAP4K4	9448	13.2074	0.0142	0	2.0456	0.1965	1.074	0	0	11.3244	10.192	6.6755	2.4104	20.0068	0.0097	14.7834	9.4554	10.2233	16.8799	18.8737	11.1097	13.7212	17.6677	21.0828	17.6588	10.6629	14.3762	20.0901	19.8357	15.3448	26.3969	12.3644	29.5049	13.19	12.3245	3.5325	17.278	1.2469	13.9871	8.0419	5.1117	6.171	19.8035	16.5359	9.6728	31.2405	16.6347	7.056
ENSG00000071073	MGAT4A	11320	1.1075	0	0	0	0	1.1972	14.5638	0	0	0	0	0	0.2789	0.0438	0	0	0	0	0.007	0	0.6873	1.9894	0.0034	0.1651	0	0.6977	0	0.0221	0	0.1199	0.004	0.0047	0.0157	1.9356	0.0044	0	0.0153	0	0.0099	0.0087	0	1.0092	0	0.0025	0	0.0039	0
ENSG00000071082	RPL31	6160	242.524	65.2496	77.2066	88.2135	121.61	65.3906	104.833	211.955	58.9894	57.0304	50.0912	102.453	56.6332	159.217	82.5091	67.5778	48.9421	22.3704	31.4429	102.6	111.441	104.193	178.191	109.922	92.8146	153.064	78.6072	128.65	58.6311	116.364	85.3586	137.731	83.9502	113.96	207.498	183.498	378.947	129.685	431.732	83.672	85.5517	36.8162	49.3179	91.7177	105.237	74.1687	594.073
ENSG00000071127	WDR1	9948	54.9546	54.6171	103.112	60.7957	60.7453	24.882	10.8897	12.4737	31.7212	11.2534	15.3349	9.1157	74.8317	12.2149	28.7355	20.1144	37.3847	35.9056	27.1589	15.7802	23.3305	13.0691	3.1503	13.3983	22.4875	48.7403	35.2631	35.5001	16.4861	41.6911	31.8479	21.4066	14.9304	34.1269	13.8734	24.0568	21.6168	27.9318	1.6267	29.2466	32.6434	33.2289	29.3747	41.1402	34.2267	12.1529	37.1504
ENSG00000071189	SNX13	23161	0	0	0	0.008	0	6.3803	0	0	0.1301	0.52	0.0504	0.2045	0.2095	0.0029	1.1856	0.8166	1.9569	1.9142	2.2097	1.4869	1.6763	0.8324	0.0163	0.8497	1.454	0.7237	0.2327	1.2921	1.1444	1.3686	0.819	0.5427	1.1529	0.0154	0.6583	3.4497	0.0516	2.8644	0.0684	0.1471	0.0031	0.1104	2.1584	1.9943	0.9615	1.7497	0.0135
ENSG00000071203	MS4A12	54860	0	0	0	0	0	26.6107	0	96.461	0	0	0	0	0	0	0	0	0	0	0.1267	0	2.1976	0	0	0	0.8123	0	0.0597	0	0.6141	0	1.2682	0	0	0	0	0	0	0	0	0	0.051	0	0	0.0426	0	0	0
ENSG00000071205	ARHGAP10	79658	0	0	0	0	0	1.2312	0	0	0.0074	0.1244	0.0342	0.0136	4.3198	0.0049	0	0.0658	0	0.3568	0.2021	0.8717	0.0228	1.7668	0.021	0.0995	0.1488	0.0367	0.5679	0.3838	0.0316	0.0485	0.2601	0.0839	1.0889	0.7832	1.7578	0.0098	5.0807	1.1002	0.4	0.0136	0.0658	0.1044	0	0.0823	0	0.1522	0.0067
ENSG00000071242	RPS6KA2	6196	8.5865	0	0	0	0	0.0297	0	0.7997	0.0503	0.0896	0.7108	1.617	0	4.4737	2.285	0.431	0.8943	2.8346	0.7183	0.6658	5.7935	0.4179	2.4061	3.7082	2.0622	5.7108	0.6699	6.6877	1.3745	0.0829	0.747	2.8462	1.2867	3.7206	3.9948	0.0319	34.8128	0.4328	10.2356	5.2646	0.0472	5.5338	0.2368	1.0991	7.8633	0.4669	0.0183
ENSG00000071243	ING3	54556	0	111.077	0	0.0124	0	17.5812	0	0	8.9812	22.4345	19.3114	12.5754	24.6763	0.0974	3.3506	1.8403	10.4337	11.313	1.7653	4.0047	1.3294	7.8362	0.1968	6.7924	7.6923	4.0487	8.7829	1.0783	7.5628	0.6258	6.6983	2.3447	5.3176	3.9851	11.5104	0.1634	0.3391	8.8827	8.1975	0.5173	21.1965	2.5916	0.1343	4.9643	4.2552	1.9961	3.9145
ENSG00000071246	VASH1	22846	0	0	0.0691	0	0	0	0	0	0	0	0	0	0.324	1.8779	0.1079	0.0053	0	0	0	0	0	0	0	0.5763	0.0476	0	0	0.1005	0	0	0.0789	0	0	1.3612	0	0.0063	0	0.1707	0.1094	0	0	0	0.0083	0.0059	0.8083	0.0173	0
ENSG00000071282	LMCD1	29995	0	0	0	0	0	0	0.0082	0	1.2604	0	0	0	0	0	3.7942	3.1702	0.0111	4.4923	3.5687	3.0102	4.0359	4.1382	0.628	0.5586	3.2767	2.1306	4.0467	2.2497	1.7164	0.6557	7.1282	1.4466	2.3386	3.5289	0	0.4154	0.0191	2.4039	13.2278	0.0466	7.3566	1.9223	0.8146	3.9366	1.112	2.7451	0.0484
ENSG00000071462	WBSCR22	114049	5.2926	0.661	0.016	15.5569	18.4792	0	0.5213	20.4946	11.8369	13.6788	4.0726	0.1641	7.1053	18.4901	4.3469	15.3637	10.2126	13.2807	7.6019	9.7525	8.8454	21.2293	25.0521	20.0669	7.6879	12.6255	7.8091	8.7934	6.1686	11.8876	11.5978	10.1527	12.6265	2.8712	28.9311	2.9273	14.5445	10.3186	16.3902	23.8439	5.1394	3.3974	15.4758	11.6006	15.5742	13.2314	0.2813
ENSG00000071537	SEL1L	6400	0	57.4298	0	0.0232	0.3649	3.6175	0.5091	0.0355	3.0512	1.4624	0.6309	5.8621	2.7407	12.0418	1.0155	3.3806	2.9204	1.014	2.0774	0.4795	1.2564	0.8031	0.0214	0.0035	1.8028	0.9506	1.2726	0.6569	0.2191	4.5926	0.5309	3.7978	5.5663	3.4997	0	0.0219	0.0277	0.1844	0.0777	0.3592	0.6465	0.6041	0.0339	1.4347	2.7295	1.8497	0.244
ENSG00000071539	TRIP13	9319	0.989	0	0.0165	2.3635	4.3787	0	49.5296	0.0221	13.379	11.3731	8.8347	8.781	1.8101	0.0801	22.6708	23.8659	6.8708	15.6112	0.5007	6.5453	9.4998	2.6298	6.1688	0.6904	8.207	10.6084	3.9092	5.5811	11.1242	12.2345	15.5339	7.5412	27.5736	12.7622	0.0413	11.4097	3.2596	0.1205	2.2188	5.7517	10.283	1.7184	8.117	19.9408	16.5859	10.4607	4.2983
ENSG00000071553	ATP6AP1	537	10.6566	0	0.0126	0	0	0.0247	0	3.8713	5.6565	7.0785	0.5268	0.559	8.5499	47.4501	4.9616	5.7047	1.8473	8.7007	4.3449	1.8912	0.6669	7.0506	0.0854	0.3389	2.204	2.4726	4.0338	3.3297	7.8542	2.2293	9.299	9.9882	10.8837	1.1623	3.4547	1.096	0.0546	7.2847	0.2306	2.8353	1.6549	7.2371	13.7452	7.39	25.536	6.2082	0.0243
ENSG00000071564	TCF3	6929	0	0	0	1.1005	4.3267	2.6573	0.6382	2.2705	20.1263	5.5575	3.7776	3.0944	4.1753	8.6259	28.9457	34.8581	21.5101	28.086	48.7395	20.4501	20.0795	19.531	35.1095	13.878	20.5442	28.803	23.4908	22.1642	26.8515	19.4475	16.3083	34.8746	40.8353	19.2307	25.3304	22.8587	72.3737	9.8329	24.2876	39.282	32.5384	31.6895	17.3804	17.498	35.8075	20.7906	63.6835
ENSG00000071575	TRIB2	28951	0	0	0	0.5547	0	18.5394	12.8453	1.8479	0.2792	2.5554	21.795	0.6691	0.0329	0.0108	15.4684	0.452	2.6052	8.0076	0.0627	4.3142	5.4488	1.4924	13.45	1.3401	8.5473	0.1017	10.2455	2.1015	2.0469	7.9729	5.0083	3.8649	7.1432	4.0174	1.5321	10.248	0.0258	4.5174	0.0889	5.0046	20.5507	25.0024	3.8011	3.9059	4.3492	4.0453	0.0212
ENSG00000071626	DAZAP1	26528	1.7345	0	0.781	0.1427	0.7949	0.0465	3.0732	6.7275	3.1566	5.9923	0.8188	0.4761	1.4198	1.0279	6.3328	5.8729	2.1681	6.5514	4.5335	3.4786	3.8555	5.5189	6.033	10.2738	6.834	4.0495	3.7348	5.7698	8.7663	5.591	4.7533	12.6258	2.2414	10.5187	11.1657	5.986	2.3645	9.6945	1.2802	2.0984	5.2615	7.1461	6.2269	5.6131	13.5069	7.6781	10.3219
ENSG00000071655	MBD3	53615	0.0359	18.4173	0.3741	0.1846	0.0339	0.3929	0	13.4638	7.8216	3.9473	1.1433	10.2459	10.3923	8.5573	5.6747	6.0778	5.329	7.1667	4.6132	4.0881	3.6828	9.5588	17.098	13.8429	13.5905	4.4492	7.2249	3.2388	6.1707	6.2216	8.007	9.6239	7.3842	3.3549	0.6656	2.3206	0.6568	11.2558	3.3554	31.8457	28.6953	15.6245	5.5859	2.1297	2.4849	8.5206	0.5794
ENSG00000071677	PRLH	51052	0	0	0	0	0	0	0	0	0	0	0	0	0	0	0	0	0	0	0	0	0	0	0	0	0	0	0	0	0	0	0	0	0	0	0	0	0	0	0	0	0	0	0	0	0	0	0
ENSG00000071794	HLTF	6596	25.4102	0.6356	7.5684	0	0	129.137	51.0095	0	0.3749	3.2689	21.2004	0.8689	2.5593	0.0449	4.2142	2.4328	6.9183	6.2619	3.2534	14.2582	5.9076	3.6593	0.1129	0.0155	3.183	1.1853	1.9562	6.61	2.4955	0.3637	10.7987	9.8773	2.0227	10.2772	0.5404	4.6636	0.0564	14.6803	0.1456	0.0368	0.2065	1.9459	5.657	13.5666	5.1899	6.0421	3.6699
ENSG00000071859	FAM50A	9130	0.9242	0	26.6014	0.0254	0	0	0	0	2.6311	11.8618	4.8797	2.087	2.3702	0.3555	7.0226	9.6833	6.4022	0	0.2539	0.4652	5.3338	0.9344	9.5108	16.7055	7.5025	15.2882	6.2577	9.2741	1.619	5.0969	4.2112	14.0311	2.7662	0.2802	0.0219	12.8994	0.0324	2.4255	0.2203	0.8348	0.0893	15.7464	0.0135	9.6478	6.4668	6.7687	7.4255
ENSG00000071889	FAM3A	60343	0	0	0	3.0582	0	11.194	2.1901	0	0.8979	0.6513	0	0	0.0105	0.0404	3.2004	0.303	0	3.508	5.349	1.4598	6.2447	9.9597	6.3434	0.3385	4.4635	0.0062	3.3374	4.6443	0.3612	2.2069	0.4315	8.8577	0.0325	0.25	0.0257	4.6701	0.0863	0.2841	0.0424	20.8863	3.0088	0.4787	2.3395	1.8913	0.1272	4.4258	15.1826
ENSG00000071894	CPSF1	29894	0	0.1082	0.4589	0.4001	8.3323	12.1854	1.8249	20.2726	4.2598	5.9169	0.4623	1.6188	0.7578	2.5084	8.7693	4.0774	5.1729	4.0689	4.4085	2.3122	4.17	1.8873	13.3195	17.036	2.2845	4.6953	7.7613	6.3875	3.558	6.2571	6.2	6.3679	16.6169	10.3232	11.4895	0.074	30.8556	9.5515	12.8972	2.809	9.7494	6.92	12.8247	1.4997	2.2882	3.3701	33.9345
ENSG00000071909	MYO3B	140469	0	0	0	0	0	0	0	0	0	0	0	0	0.0096	0	2.9952	0.0458	0.2139	0	0	0	0	0	0	0	0	0	0.0064	0	0	0	0	0	0	0	0	0	0	0	0.1236	0.0059	0	0	0	0	0.2118	0	0
ENSG00000071967	CYBRD1	79901	0	0	0	0	0	0	0	0	1.7166	1.2656	7.8337	0.0895	0	0	3.5885	0.2494	2.3406	0	1.4069	2.6235	0.3379	0	0	0	0	0.3882	0.079	2.9953	2.7588	0.0153	1.2208	0.8832	0.4019	0.2549	0.0062	6.2544	0.032	0.3866	0	1.8964	1.58	2.9167	0	3.2684	0.0679	0.0392	0
ENSG00000071991	CDH19	28513	0	0	0	0	0	0	0	0	1.753	0	0	0	0	0	0	0.1043	0	0	0	0	0	0	0	0	0	0	0	0	0	0	0	0	0	0	0	0	0	0	0	0	0	0	0	0	0	0	0
ENSG00000071994	PDCD2	5134	0	0	0	2.0712	9.4413	0.0245	19.4455	13.5454	13.2025	19.4663	22.4295	17.8705	6.6309	3.8979	12.1297	9.1579	11.2343	11.3608	16.4796	18.5513	20.6622	9.4694	2.1596	17.6	4.0881	7.3958	3.7705	7.6855	7.0329	8.47	12.4988	17.2485	9.7047	5.7261	11.7354	6.9899	13.5699	16.6038	2.0001	3.8758	15.3563	8.6369	20.0455	8.8247	20.1351	14.2124	19.5496
ENSG00000072041	SLC6A15	55117	0	0	0	0	0	0	0	0	0	0	0	0	0	0	4.023	0.3825	0.5398	0.1515	0.4374	0.0307	0	4.6859	0.0392	0.0063	1.1624	0.5236	0.0794	2.5505	0.008	0.7778	0.5123	0.1291	0.1821	3.0471	0.0144	0.2152	0.0087	0.0546	0.0104	0.0819	1.0029	0.269	1.3348	1.0166	0.0083	1.4614	0.0269
ENSG00000072042	RDH11	51109	0.1865	63.4349	0	7.8115	63.5768	19.0062	29.3602	45.2586	34.0616	21.3423	27.5789	28.6886	30.2244	30.8945	19.9569	45.4001	12.4112	39.247	38.5326	18.8495	20.2372	15.2174	13.9261	45.0973	20.9657	33.6607	31.5073	24.1335	12.7542	31.4365	31.7419	46.6334	24.5823	27.3755	1.397	28.3673	50.3525	18.4736	47.6326	10.0615	20.8956	17.5434	56.0623	40.694	61.3567	27.5804	37.4123
ENSG00000072062	PRKACA	5566	5.8562	0	0	0	0	0	0	14.7574	1.8792	0.3815	0.0176	0.0481	1.6939	0.1917	1.7075	0.1353	1.3545	1.5523	4.0519	0.6576	1.264	4.809	0.0478	2.7063	0.2648	1.5153	0.777	1.9789	1.2755	0.1009	0.6482	3.7054	2.6547	1.2474	0.03	0.0196	0.0571	0.3598	0.1084	0.0363	5.3478	0.8977	0.9406	0.0285	0.1104	1.5675	0.0155
ENSG00000072071	ADGRL1	22859	30.5018	0.4962	0.0351	0.4988	0	0.2439	0.2383	0.5061	7.0839	0.1441	0.048	0.0199	0.6	0	3.9659	7.0983	3.376	2.7769	8.0824	6.6553	6.7632	4.5625	0.0767	6.4172	5.0936	4.2499	6.2509	3.2185	6.4433	4.5773	1.9328	5.5172	2.0477	0.8657	5.6568	7.5893	15.3944	9.5946	16.7877	21.2059	7.7609	2.4453	15.9791	8.7981	15.1857	8.5343	14.3048
ENSG00000072080	SPP2	6694	0	0	0	0	0	0	0	0	0	0	0	0	0	0	0	0	0	0	0	0	0	0	0	0	0	0	0	0	0	0	0	0	0	0	0	0	0	0	0	0	0	0	0	0	0	0	0
ENSG00000072110	ACTN1	87	29.9175	0	0	21.6088	23.6427	7.0979	2.1088	10.6184	8.185	3.1683	1.0323	0.0208	3.8652	0.0313	14.5782	8.2935	6.5474	11.0312	9.8743	6.8613	8.5394	31.1337	15.4952	45.3667	17.6486	27.1746	24.3587	21.438	13.7026	15.335	24.9388	22.2588	47.3369	30.7206	24.2064	13.4498	10.1813	26.8265	26.6444	26.229	11.5115	8.0514	17.6606	25.3279	94.5162	23.0763	15.4587
ENSG00000072121	ZFYVE26	23503	0.0097	0	0.0078	0.0573	0	4.284	0	0.2189	0.6668	0.3331	0.3209	0.008	0.0257	0.0032	0.2569	0.0371	0.2711	0.0038	1.253	0.9035	0.2851	2.8881	0.0279	1.298	0.8973	1.4187	1.1102	0.4922	1.1517	1.2852	0.8199	2.8368	0.0402	1.6561	3.1058	2.0728	0.0295	1.0203	1.8726	0.1613	0.3226	0.5971	3.5974	0.287	0.1067	2.1415	0.0026
ENSG00000072133	RPS6KA6	27330	0	0	0	0	0	0	0	0	0.1585	0	0	0	0	0.0052	0.5471	0.4608	2.1958	0.9578	0.5874	0.3264	0.292	0.4532	0.0107	0.1564	0.0349	2.1011	0.0403	0.0372	3.5027	0.0025	1.1761	0.4036	0.0117	0.8013	0	0.1225	0	0.3883	0.012	0.0556	0.0111	2.3275	1.5268	1.5395	0.5312	0.0082	0.0077
ENSG00000072134	EPN2	22905	0	5.9073	0	0.0327	3.912	4.6251	0.293	0.1302	1.6235	0.0779	0.7226	0.8207	0.006	0.3593	0.6384	1.0337	0.9294	0.7938	3.3048	1.974	2.4294	2.4909	0.3356	0.1197	0.026	0.0043	2.9232	0.1877	0.7931	3.5949	1.61	0.6098	0.1773	0.3283	0.5024	0.0062	0.4201	0.5987	0.2146	1.6103	0.0062	0.788	1.4835	0.3924	2.6761	1.5525	0.0445
ENSG00000072135	PTPN18	26469	0	0	0	0	0	0	0	0.0819	0	0	0	0	0	0	0.1538	3.5293	0	0	0.8991	0.0099	0.1623	1.9725	0.0229	0.0209	0.0271	0.3968	4.4454	0.1709	0	0.9025	0.5021	0.0057	2.5369	0.0065	0.009	0.3647	0.0418	0.1235	0.0833	0.3421	2.6443	0.7399	0	1.0628	0.0156	1.6693	0.0128
ENSG00000072163	LIMS2	55679	0	0	0	0	0	0	0	0	0.1093	0	0	0	0	0	0.1765	0.6852	0.6278	1.0067	3.1534	0.0582	0.6857	2.6998	0.0343	0.5535	0.0052	3.7639	1.5017	0.76	1.5691	0	2.1862	0.088	3.9542	1.1639	3.1118	0.0559	3.7575	0.8452	0.0735	0.0053	0.0041	3.0603	0.3767	11.3396	0.7065	0.0086	0.0231
ENSG00000072182	ASIC4	55515	0	0	0	0	0	0	0	0	0	0	0	0	0	0	0	0	0	0	0	0	0	0	0	0	0	0	0	0	0	0	0	0	0	0	0	0	0	0	0	0	0	0	0	0	0	0	0
ENSG00000072195	SPEG	10290	0	0	0	0	0	0	0.8297	0.0108	0.409	0	0	0	0	0	0.1157	0.0113	0.66	0.1902	0	1.4192	0.1488	0.0066	3.4327	0.2252	0.239	0.3407	0.3885	0.2586	0.0041	0.0398	0.082	0.0061	1.4471	0.1239	1.6053	0.927	0.009	0.0074	0.0033	0.1649	0	0.6409	0.153	0.0234	0	0.2725	2.3812
ENSG00000072201	LNX1	84708	0	0	0.0116	8.3374	5.8533	0.0203	0.0258	0.0428	6.4987	0.2393	0.1797	0.1243	0.0285	0.0099	4.1248	0.474	2.366	2.2325	0.1183	4.559	3.8366	1.915	0.1584	0.9975	3.8151	5.469	5.3466	3.0673	2.1694	1.4501	4.1103	3.5031	0.5266	1.0425	0.0672	0.0661	0.0432	5.6336	0.3031	0.4899	0.0432	0.4283	0.0862	3.0983	1.1667	0.5967	3.3464
ENSG00000072210	ALDH3A2	224	0.0377	0	0	3.1875	8.0018	29.268	0	2.8554	18.5721	17.6296	19.297	16.7948	2.0967	6.2428	15.0573	15.6182	13.9272	15.24	4.7829	10.7202	12.0678	20.9585	0.4346	12.9652	15.0127	21.9029	17.3301	15.583	10.8848	32.4649	13.5368	6.1386	10.7799	29.4302	11.2647	16.6429	0.1164	19.7863	0.3298	38.0952	7.6595	19.8104	16.1832	7.877	5.8918	13.8602	0.0896
ENSG00000072274	TFRC	7037	0	0	0.0055	4.3266	1.3933	32.2436	1.5589	0.0384	6.0098	26.9434	0.1606	0.0338	2.1951	4.1987	16.6462	8.3213	11.2775	11.3502	12.2226	9.3596	10.1012	25.3759	1.9031	1.5334	15.727	5.5292	12.7711	17.2821	16.5925	14.8213	22.9652	9.8378	20.2847	34.4367	3.6329	20.9698	0.0784	23.6101	4.2648	52.9385	24.374	11.2873	13.3414	10.5187	13.2889	19.7577	0.0348
ENSG00000072310	SREBF1	6720	0	0	0	2.3313	0	0	0	8.4574	0.6717	0.3979	0.045	0	1.2622	0.1339	1.5124	2.1492	1.5197	0.5819	3.6436	0.6081	1.767	0	0	0.0226	0.7286	1.1568	1.6622	0.2497	1.1066	0.1299	1.4658	0.5123	0.0612	0.0171	0.4035	0.0254	0.0415	0.9478	18.3187	0.0241	0	0.0044	0.5627	1.2673	0.0084	1.1757	1.7827
ENSG00000072315	TRPC5	7224	0	0	0	0	0	0	0	0	0	0	0	0	0	0	0	0	0	0.1169	0.1612	0	0	0	0	0	0	0	0	0	0	0	0	0	0	0	1.7115	0	0.0114	0	0	0	0	0	0	0	0	0	0
ENSG00000072364	AFF4	27125	0	0	0	2.3218	0.0056	4.5937	0.1628	0	2.53	1.9478	0.1556	0.0431	2.0626	0.1474	0.7543	3.8081	0.3945	2.1446	4.3935	2.3422	1.8939	1.7305	0.0385	7.0934	3.0672	1.5217	1.584	0.8288	2.24	4.7529	0.3529	3.6455	0.4701	2.9214	0.0522	0.0862	17.7901	3.8398	0.144	1.546	0.0381	0.4843	0.1061	0.8486	1.7009	2.3188	0.0208
ENSG00000072401	UBE2D1	7321	16.5416	0	62.5883	4.0401	0	0	1.8499	0	6.6189	3.6866	8.4041	8.5303	32.6583	0.0416	15.097	4.5992	9.7625	15.8828	13.1035	13.5406	9.1122	6.3044	0.4383	0.0938	2.2445	1.1142	11.1446	5.6896	1.827	3.2368	10.986	7.6089	8.515	10.5512	0.4227	1.4308	19.2281	0.0681	0.0941	13.8221	2.6967	14.2426	24.5822	0.249	20.2258	6.7844	0.076
ENSG00000072415	MPP5	64398	3.0418	0	0	0.2202	0	1.2891	6.7273	0	3.4	2.5209	10.7857	2.4891	3.6067	4.5132	3.6922	2.2566	4.8689	4.9333	10.6685	5.4527	5.6689	10.2621	0.0791	7.8364	12.5224	4.9205	8.3968	2.5217	6.77	3.8735	3.7755	9.4123	5.321	4.264	14.9417	0.7246	0.1009	2.2111	0.1195	0.7479	0.1081	0.3505	4.755	4.3945	22.3785	3.4262	0.0269
ENSG00000072422	RHOBTB1	9886	0	0	0	5.1072	0.0147	0	0	0	0	0	0	0.0177	0.0174	0	1.9218	0.061	1.4784	0.3097	10.5451	6.386	1.1178	3.8117	0.0465	1.3669	0.9918	0.0324	0.1111	3.4382	2.5193	0.3506	2.5877	0.6814	2.2782	4.8374	0.0201	0	0.0425	0.0363	0.0502	0.5408	1.8759	0.1393	0.7065	0.0081	0.1154	0.2007	0.0169
ENSG00000072501	SMC1A	8243	8.7801	0.0157	0.0784	26.4333	0	14.5322	0	0.0084	17.6074	6.913	25.6729	1.0459	16.1072	2.7231	14.0489	8.9882	11.7915	8.1015	16.1924	4.559	12.0637	3.833	0.0662	13.1463	13.6594	10.3064	17.8982	23.6627	13.689	15.5977	10.6919	18.1126	5.7033	9.9897	3.901	10.0713	12.8043	6.1771	0.2391	17.2025	4.6297	9.1558	2.7329	15.578	29.4654	11.8196	0.0722
ENSG00000072506	HSD17B10	3028	158.033	0	98.7388	56.9363	40.4224	61.0615	7.2497	0.2441	37.7416	47.3918	57.3004	5.2565	44.8698	83.8674	70.7266	55.3781	27.4344	56.3726	34.1405	59.3227	74.3363	56.6284	185.239	66.0436	67.5082	95.4198	29.1805	49.1315	49.3802	35.9335	67.2697	120.531	132.962	61.3053	31.1002	76.2728	7.5625	48.1862	333.371	89.6147	179.263	42.8576	84.5401	135.949	23.1265	88.3113	215.782
ENSG00000072518	MARK2	2011	1.5494	0.0162	0	0.0119	0.0106	0.7216	0.01	3.3719	3.2966	1.1122	5.5743	0.1773	0.0569	1.9273	0.0934	2.4332	0.0079	0.1596	1.5906	0.0202	0.1476	1.6115	0.0363	3.1488	0.0637	5.7245	0.2678	1.8238	2.647	0.6225	0.7219	1.6206	0.019	1.0597	0.0708	0.2054	0.1267	2.1489	0.3756	0.2594	0.5793	3.3514	0.01	0.0064	8.3269	0.2825	0.066
ENSG00000072571	HMMR	3161	0	0	0.0084	84.6246	0	10.2307	0.0207	16.5748	37.1352	13.0909	53.6483	25.3637	51.8454	0.1072	46.001	31.7467	54.408	31.375	32.7913	15.2877	35.7582	12.1531	19.2409	7.871	27.982	8.5333	46.1894	25.7322	26.1613	32.6967	44.4048	18.5576	30.5787	11.3839	0.0571	15.7729	28.3761	16.2308	0.174	0.2233	38.2698	19.6712	28.863	37.7987	24.9063	29.9729	4.0672
ENSG00000072609	CHFR	55743	0.0359	0	0.0032	0.0867	0	6.3483	0	0.3778	3.1261	0.7242	0.6323	2.2955	0.4958	1.1883	0.4631	2.0133	3.9274	2.0623	0.4214	1.3352	2.4715	2.9391	1.8105	2.3302	0.8704	0.4282	2.1067	4.2105	1.8942	0.4962	2.0625	2.341	1.1886	1.1464	0.1117	0.1281	2.1982	0.3964	0.7636	1.8843	1.7222	3.1	2.869	3.6593	1.5284	0.9251	0.0176
ENSG00000072657	TRHDE	29953	0	0	0	0	0	0	0	0	0.2096	0	0	0	0	0	0.7454	0.2747	1.032	0.6554	0.1057	0.4857	0.027	0.3973	0.0086	0	0.1325	0.0085	0	0.4875	0.0041	0.0033	0.1828	0.0222	1.8058	0.0379	0	0	0.007	0	0	0	0	0	0	0	0	0.1856	0.0071
ENSG00000072682	P4HA2	8974	0	0	0	0	0	0	0	0	0.7479	0.5844	3.568	0.0683	0	0.0046	0.0041	0.1465	0.7243	1.1398	0.8722	0.9997	0.9888	1.0091	0.0426	0.0063	0.8838	0	0.4706	1.3702	1.6379	0.0211	0.3018	3.1653	0.0185	0.0103	0	0	0	0.0082	0.012	0	0.052	0.0047	9.4234	0.0181	0.0163	0.1367	3.7605
ENSG00000072694	FCGR2B	2213	0	0	0	0	0	0	0	0	0	0	0	0	0	0	0	0	0	0	0	0	0	0	0	0	0	0	0	0	0	0	0	0	0	0	0	0	0	0	0	0	0	0	0	0	0	0	0
ENSG00000072736	NFATC3	4775	0	0	0	0	0	0.0548	0	0	7.215	2.4449	7.1791	2.5173	6.9172	4.063	4.6606	2.0084	3.9825	1.095	4.906	3.1036	2.8862	10.8253	0.1557	0.2569	1.2673	1.1466	2.4636	1.8861	2.7633	2.9561	3.6323	3.3974	3.6974	2.893	5.2371	2.3253	0.0669	3.9672	0.0877	7.2637	2.055	8.3897	5.7802	3.1529	0.8213	3.3135	0.0338
ENSG00000072756	TRNT1	51095	0	0	0.9603	0	35.3513	0	0	0.7281	8.3495	3.1163	2.9319	4.2736	7.2298	0.0305	6.3064	7.19	7.0912	11.2919	5.7431	10.4377	2.4675	11.3164	0.5657	0.8783	6.6931	9.2679	8.1443	6.6942	7.3505	7.5207	10.0794	5.8047	7.1434	5.4016	4.8868	2.5466	5.433	13.4566	5.4789	9.2901	1.8126	1.4	2.3316	3.3854	3.4162	11.6517	0.0615
ENSG00000072778	ACADVL	37	0	0.0282	0	7.7264	0	0.1998	7.8761	15.2198	5.4586	0.9125	3.3223	7.3184	11.7843	2.1601	8.5433	5.9262	6.2225	2.3894	2.8956	0.0159	5.013	5.2944	12.2263	0.8388	1.9204	6.0805	6.7634	4.3647	8.4022	0.3594	8.3061	17.2946	4.9706	3.8675	16.9522	0.2955	1.9559	3.5171	8.0038	3.2002	0.0542	5.7546	7.4117	0.8572	27.835	2.5607	3.7662
ENSG00000072786	STK10	6793	0	0	0	3.5393	0	1.6332	0.0071	0.7585	1.1496	7.9712	4.5427	0.3109	0.095	1.9078	0.2386	0.9117	1.318	0	0.0072	1.2487	0.1505	0.9846	0.0209	0.0373	0.0486	0.0753	0.7145	0.2467	1.8588	0.0058	1.3877	1.5155	0.0263	2.3397	0.0127	0.0044	0.0587	0.0082	0.0689	2.8423	0.0033	0.0417	0.0495	0.0087	0.5943	0.4928	0
ENSG00000072803	FBXW11	23291	0	0	0.9883	0.0286	0	0	1.6737	0.3229	6.2189	2.183	4.1276	3.2033	0.0791	16.9186	15.2715	18.1198	3.631	10.2427	28.8114	8.3185	14.6106	0.4184	1.6327	5.1255	7.8079	6.587	13.5083	13.0192	14.7807	8.8485	5.9285	4.383	6.3751	9.0097	2.8893	2.7209	4.8536	2.681	19.3932	0.4565	2.9222	8.6033	1.2617	10.8803	6.7933	7.887	0.0343
ENSG00000072818	ACAP1	9744	0	0	0	0	0	0	0	0	0.7108	0	0	0	0	0	0.0058	0.0158	0.6671	0.3191	3.1155	0	0.6386	0.0118	0.319	1.7809	0.0064	1.2224	1.2434	2.5004	2.559	0.2771	1.1008	5.877	0.0059	0.1014	0.0067	0.0683	0.9251	6.6316	0.044	6.1067	0.0165	0.9765	14.256	0.6947	5.8556	2.2211	0.1117
ENSG00000072832	CRMP1	1400	0	0	0.0175	0	0	0	0	0	6.9622	0	0.0802	0	0	0.0091	19.5776	19.8096	8.0312	20.6832	6.9191	4.3098	9.8078	13.6962	19.6323	7.7258	27.8601	8.4459	6.8501	10.1538	12.7926	8.7459	9.9843	15.4712	4.248	15.5887	9.6786	3.379	0.158	9.518	3.9322	22.6465	35.6713	26.0896	8.0252	14.8153	3.1293	9.4696	2.5343
ENSG00000072840	EVC	2121	0	0	0	0	0.2008	0	0	0	0	0	0	0	0	0	0.0206	0.3145	0.7341	0.0286	0.051	0	0	0	0	0	0	0.0171	1.0767	0.3087	0.0118	0.0097	0.0709	0	0.0116	0.0069	5.7906	0.0116	0.0253	0.0268	0.0438	0	0.0518	0	0	0.062	0	0.8094	0
ENSG00000072849	DERL2	51009	5.8469	65.2409	0	2.0793	3.4248	0.7198	60.9302	4.9998	3.1778	4.7394	1.8383	11.6075	4.2721	2.0592	9.8926	9.3242	10.8662	18.3641	7.407	4.7912	22.2593	4.9693	20.1179	15.8396	13.7303	16.4534	11.0102	11.5007	14.4206	3.0473	8.7523	8.2342	6.6485	16.4234	9.3321	20.8559	0.1488	13.5899	0.1948	1.6936	2.9253	23.0638	17.1972	7.1018	19.159	9.9185	4.4341
ENSG00000072858	SIDT1	54847	0	0	0	0	0	0	0	0	0	0	0	0	0	0	0	0	0	0	0	0	0	0	0	0	0	0	0	0	0	0	0	0	0	0.0045	0	0	0	0	0	0	0	0	0	0	0	0	0
ENSG00000072864	NDE1	54820	5.3769	0	0	0.7076	0	0	0.0941	0.4693	0.232	2.9393	9.1847	0.5442	0	0	3.532	3.4862	5.8347	4.6438	2.8738	0.3377	3.7312	0.1579	8.0108	2.8495	6.133	1.8778	3.5813	3.2302	5.455	1.1257	3.0559	6.1198	2.6818	1.2671	0.0051	5.6616	0.1655	5.0177	0.4265	0.0431	0.8298	1.152	0.0125	7.4954	5.4609	2.8295	0.0504
ENSG00000072952	MRVI1	10335	0	0	0	0	0	0	0.0083	0	0	0	0	0	0	0	0	0	0	0	0.5644	0	1.2288	0	0	1.7929	0.0052	0	0.029	0	0	0	0.0434	0.017	0	0.1028	0.2087	0	0.0381	0	0.0374	0.0049	0.306	4.1276	0.7495	0	0.2714	0.0783	0
ENSG00000072954	TMEM38A	79041	0	0	0	0	0	0	0	0	0.9272	0	0	0	0	0	7.7447	1.339	8.0731	0.0663	14.0331	15.9236	8.2835	0	0	7.9789	6.4808	0.3795	0.0626	1.2741	3.2757	0.0218	2.6506	2.1015	0.016	0.1734	22.4182	1.5072	0.0719	5.3985	0.0968	0.4768	5.0352	0	0	6.9897	7.285	0.0239	0
ENSG00000072958	AP1M1	8907	0.0129	0.012	0.0321	0	0	0	0.0051	0	4.8075	1.3297	0.0037	0.0347	4.2565	29.7459	4.5315	3.2628	12.6524	3.6427	2.065	1.5748	3.0376	8.2772	5.0905	2.8477	2.5264	0.2333	5.3001	1.3502	2.061	3.1608	1.4527	2.2652	4.9684	3.162	1.1874	6.1944	0.7614	0.7603	0.3446	0.9378	4.2441	1.1264	0.1716	1.0245	1.9135	0.0121	2.8849
ENSG00000073008	PVR	5817	0	0	25.3408	1.8812	0	0	0.1088	0.2052	5.6417	2.551	16.7474	7.8748	0.4146	13.697	1.9368	1.8864	1.3981	1.0356	9.0485	0.78	3.4664	0.016	0	2.9304	1.0309	0.9245	0.9417	3.8822	3.1826	0.2369	3.4138	3.7933	0.2246	8.5097	0.0275	0.0359	0.1885	0.1343	0.1607	0.0155	13.5469	2.9494	4.2495	2.4989	0.0599	1.2492	0
ENSG00000073050	XRCC1	7515	2.2049	0	27.9277	2.51	0	4.3302	0	14.7505	5.8385	0.5943	0.3918	4.616	13.8378	7.2608	10.4172	4.4232	1.7725	0.3742	5.0916	3.1985	3.058	4.5382	2.7949	0.0699	1.5475	1.2445	1.2447	6.874	7.7398	0.7917	6.7592	0.9764	2.8451	0.1997	9.3915	0.2371	9.6195	1.0334	1.9571	0.1868	1.0573	1.2033	4.8583	4.2172	2.1889	5.8302	11.2907
ENSG00000073060	SCARB1	949	0.1059	0	0	0.0053	0	0	0	0.0154	1.0365	0.3366	1.4076	0.0338	0.0665	0.011	0.9917	6.1836	3.4277	2.1818	4.1252	1.3559	4.2349	1.6489	0.1666	2.4563	0	3.8797	1.3275	3.5499	3.042	0.5843	0.8021	0.032	0.3737	1.1845	0.0157	0.0794	0.1032	1.044	0.332	0.0643	0.1704	6.963	6.6435	0.7053	7.2079	1.3194	0.0679
ENSG00000073067	CYP2W1	54905	0	0	0	0	0	0	0	0	0	0	0	0	0	0	0	0	0	0	0	0	0	0	0	0	0	0	0	0	0	0.0143	0	0	0	0	0	0	0	0	0	0	0	0	0	0	0	0	0
ENSG00000073111	MCM2	4171	4.654	0	30.2811	19.4084	2.9233	39.3855	11.55	0.0328	9.7482	6.4505	7.7019	0.5983	0.7019	1.6785	10.375	9.6071	8.9619	17.6192	6.7111	12.1344	7.4936	3.5761	0.7044	9.187	12.4344	7.5077	4.1989	7.7746	18.1395	9.203	8.8669	6.3646	5.6909	7.5154	5.189	10.4636	4.0858	4.4887	10.7928	1.3036	17.4939	25.3546	4.2367	13.5669	11.9573	10.0149	13.7985
ENSG00000073146	MOV10L1	54456	0	0	0	0	0	0	0.0096	0	0	0	0.0158	0	0	0	0	0	0	0	0	0	0	0	0.0043	0	0	0	0	0.0053	0	0	0	0.0061	0	0	0	0	0	0	0.0162	2.1251	0.0372	0	0	0	0	0.7871	0.0069
ENSG00000073150	PANX2	56666	0	0	0	0	0	0	0	0	0	0.0232	0	0.0544	0	0	0.0161	0.633	0	1.4798	0.0159	0.0744	0.1998	0	0.011	0	1.1329	0	0	0	0	0.0081	0	0.0609	0	0	0	0	0.0239	0	0	0.0246	6.787	0	0.0191	0	0	0.3325	0
ENSG00000073169	SELO	83642	0	0	0	2.6345	19.2136	0.944	0	0	0	2.4665	0	0.036	3.739	0.0582	0	1.6137	1.9036	0.0422	16.7045	0	0	4.9085	0.0695	0.6014	1.6325	0.2061	2.0361	1.297	4.1432	0	1.7941	0	0.1023	0.01	0	0.4102	0.8173	0.0183	3.4056	1.3384	0	0.1897	0	0.8033	0.2369	0	23.4625
ENSG00000073282	TP63	8626	0	0	0.007	0	0	0	0	0	0	0	0	0	0	0	0	0	0	0	0	0	0	0	0	0	0	0	0	0	0	0	0.2353	0	0	0.0051	0	0	0	0.0051	0.0149	0	0	0	0	0	0	0	0
ENSG00000073331	ALPK1	80216	0	0	0.0149	0	0	0	0	0	0	0	0	0	0	0	0	0	0.0036	0	1.2838	0.0131	0	0	0	0	0	0	0.0038	0	0	0.0021	0	0	0	0.0036	0	0	0	0	0	0	0	0	0	0	0.0062	0	0
ENSG00000073350	LLGL2	3993	0	0	0	0	0	7.8188	0	0.3112	0.9613	5.4217	0.4133	4.7017	2.4618	8.4092	5.4374	0.5703	2.5952	0.173	3.708	2.2082	1.9141	7.2719	2.9662	4.0413	2.8286	0.5831	2.0475	4.7502	2.1715	0.2399	0.1776	2.1781	4.0475	4.8172	6.0314	4.3139	4.1821	3.4915	10.7293	8.6451	0.0476	6.2317	15.8082	9.745	11.4288	5.9607	2.491
ENSG00000073417	PDE8A	5151	0.0384	0.0948	0	0.8834	0.1344	1.0771	3.6343	0	0.9936	0.9139	1.1742	0.0665	0.052	0	0.6359	0.084	0	0	0	1.4305	2.6827	0	0.0644	0	0.004	0.0184	0	0.7971	1.4311	0.0175	0.6196	0.0035	3.3816	0.4517	0.0126	0.0067	0.0082	0.3671	0.2764	0	0.9391	0.5832	0	0.0094	0	0.5464	0.0096
ENSG00000073464	CLCN4	1183	0	0	0	0	0	0	0	0	0.0079	0	0	0	0	0	0.7607	0.006	1.1472	3.0992	0.0643	1.1358	0.3106	0.0343	0	0.6843	0.2885	0.0293	1.8667	2.4123	0.0157	3.2827	0.018	0.039	1.4041	0.0222	0.0153	9.1257	0.0237	0.0995	0.0992	0	0	0.0274	1.9889	0.1518	1.6857	0.0103	0
ENSG00000073536	NLE1	54475	0	0	0.0416	19.5104	0	13.1683	0.4311	0	1.6182	3.0329	12.5236	0.4455	17.1292	32.9043	6.7125	6.8645	15.5371	16.1882	3.8792	11.2237	7.3986	5.4574	1.8203	16.3127	8.3179	6.123	8.5785	5.0555	4.5533	12.9477	6.3778	7.6284	9.5954	7.5176	1.029	0.2881	3.5836	6.3026	0.1428	20.7854	12.9856	3.3918	35.0114	6.6644	0.2407	12.0246	29.8304
ENSG00000073578	SDHA	6389	18.4256	64.1012	0	12.7474	0.0299	11.1319	15.2613	0	1.3868	7.4202	2.383	0.526	0.63	0.0267	5.353	4.0198	5.0372	4.5118	3.4312	3.7117	3.4885	3.3051	4.8054	7.7095	4.2658	3.9552	4.8063	4.1192	6.345	8.2814	5.7634	3.9703	1.9189	5.82	0.0263	0.8817	0.5435	3.3188	14.7587	2.0848	1.2933	12.6916	9.0667	2.708	1.3013	0.9367	2.7282
ENSG00000073584	SMARCE1	6605	2.8661	0	0.7487	0	0.3689	2.4403	13.5922	2.2124	4.544	3.8438	2.1162	3.4853	1.2387	2.3359	4.509	5.8387	5.1248	3.1919	7.1571	3.289	6.1215	10.0318	5.3173	8.7489	18.6448	9.3085	9.6708	11.3212	6.8238	10.788	12.5126	8.0641	9.2818	7.5097	9.8667	2.8176	16.7008	13.5252	7.0018	16.3638	1.382	8.8784	14.6349	12.6626	14.817	11.7049	8.8372
ENSG00000073598	FNDC8	54752	0	0	0	0	0	0	0	0	0	0	0	0	0	0.0814	0	0	0	0	0	0	0	0	0	0	0	0	0	2.9317	0.486	0	1.3794	0	0.1379	0.0231	0	0	0	0	0	0	0	0	0	0	0	0	0
ENSG00000073605	GSDMB	55876	0.0412	0	0	0	0	0	0.0428	0	0	0	0	0	0	0	0	0.0063	0	0.0072	0	0.4509	0	0	0.0088	0	0	0	0.0094	0	0	0.1192	0.0163	0	0	0	0	0.0057	18.2549	0	0.019	0	0	0	0	0.008	0.0118	4.0437	0.0109
ENSG00000073614	KDM5A	5927	0	27.0306	7.3345	0	1.2397	1.0247	8.6532	22.0151	11.8116	11.5809	8.1941	2.4407	6.4976	0.0169	6.1906	5.1986	5.8915	7.0031	16.7094	7.8356	5.999	13.9738	15.4521	18.0833	9.0026	16.4966	12.0182	7.0613	8.5671	5.3582	6.8585	9.3224	14.7322	13.6862	3.9374	9.1913	1.3312	19.5429	16.6437	8.2054	6.7829	16.222	28.915	3.9696	14.6322	7.548	1.0689
ENSG00000073670	ADAM11	4185	0	0	0	0	0	0	0	0	1.1171	0	0	0	0	0	0.0176	2.6387	1.0298	0.0068	0.0461	0	1.7474	0.1047	0.0451	0.0286	0.1611	2.0743	1.9942	0.0047	0.5335	0.0122	0	0.4557	0.0441	0	0	0.0428	0.3374	0.0201	0	0	0.1276	0.7357	0.0585	0	0	0.0317	14.8772
ENSG00000073711	PPP2R3A	5523	0	0	0	0	0	0	0	0	0.2653	2.7224	0.0784	0.0552	0.1602	0	0.4128	0.0701	1.0246	3.6305	5.5841	2.8975	0.9405	5.8189	0.0929	0.3323	4.9049	1.5385	2.015	2.0166	2.6379	0.9059	2.4081	2.9117	0.0302	2.9709	0.0128	0	0	2.8458	0.0485	0	0.0052	0.2014	0.0309	0.3733	0.4957	2.0311	0.5045
ENSG00000073712	FERMT2	10979	0.0286	0	37.3579	2.7481	0.2369	0.8948	30.0327	0.6978	5.1433	3.2164	4.2971	33.9061	95.1824	6.1546	18.4207	14.617	5.0989	17.3688	12.7035	10.2748	18.8024	2.9351	29.0165	6.8304	7.895	6.6576	7.4249	8.5696	6.6839	18.8244	6.9669	7.1168	6.6116	22.9835	13.2574	5.3176	14.3748	11.1391	0.6118	6.5122	1.3815	5.3107	4.3533	7.3314	26.7128	4.0907	7.4067
ENSG00000073734	ABCB11	8647	0	0	0	0	0	0	0	0	0	0	0	0	0.7887	0	0	0	0	0	0	0	0	0	0	0	0	0	0	0	0	0	0	0.0081	0	0	0	0	0	0	0	0	0	0	0	0	0	0	0
ENSG00000073737	DHRS9	10170	0	0	0	0	0	0	0	0	0	0	0	0	0	0	0	0	0	0	0	0	0	0	0	0	0	0	0	0.0081	0	0	0	0	0	0	0	0	0	0	0	0	0	0	0	0	0	0	0
ENSG00000073754	CD5L	922	0	0	0	0	0	0	0	0	0	0	0	0	0	0	0	0	0	0	0	0	0	0	0	0	0	0	0	0	0	0	0	0	0	0	0	0	0	0	0	0	0	0	0	0	0	0	0
ENSG00000073756	PTGS2	5743	0	0	0	0	0.0117	0	0	0	0	0	0	0	0	0	0	0	0	0	0	0	0.8961	0	0	0	0	0	0	0.007	0	0	0.4072	0	0	0	0	0.0049	0	0	0	0	0	0	0	0	0	0	0
ENSG00000073792	IGF2BP2	10644	6.9504	41.5621	1.1311	33.8633	1.2706	2.7418	0.0146	2.702	31.0057	11.8437	33.1706	28.8061	0.2862	6.1958	31.3278	10.5112	18.5639	17.8504	25.0805	11.1065	19.8954	25.6258	1.7002	27.188	13.8076	27.4403	26.0379	29.2971	8.0569	23.6726	8.9775	20.1238	27.066	22.3686	28.9076	2.6107	53.6833	17.6439	20.2426	24.7549	18.7073	10.4039	24.5601	20.9231	39.3426	36.99	19.8064
ENSG00000073803	MAP3K13	9175	0.0109	0	0	0	0	1.0841	0	0	3.225	0.3931	0.0303	0.0702	0.0347	2.1204	2.9808	1.8763	1.8098	0.9053	4.5418	1.1402	1.4893	0.8631	9.1594	0.971	1.0689	2.9743	3.473	2.0929	0.5531	0.929	0.1466	1.5497	0.2081	2.8065	0.5637	2.3603	0.7042	0.6516	0.0824	0.0599	0.1226	0.8601	4.4936	2.7245	8.8273	0.5475	2.3635
ENSG00000073849	ST6GAL1	6480	16.5023	0	0	8.1482	21.06	2.3077	6.1085	11.1107	5.0904	21.2885	32.1484	28.4428	7.135	28.2861	1.1373	4.9783	1.0797	5.4674	3.6771	3.2391	1.8614	7.1266	0.942	3.5258	4.2212	2.7589	1.6375	10.1935	8.7265	2.1355	5.422	3.991	8.3592	14.6297	3.672	0.2211	0.0076	5.5925	0.4062	2.6148	5.6968	9.3521	0.034	2.8267	2.6393	4.0459	0.0392
ENSG00000073861	TBX21	30009	0	0	0	0	0	0	0	0	0	0	0	0	0	0	0	0	0	0	0	0	0	0	0	0	0	0	0	0	0	0	0	0	0	0	0	0	0	0	0	0	0	0	0	0	0	0	0
ENSG00000073905	VDAC1P1	NA	0	0	4.2338	0	0.8265	2.5178	0.7585	0.6039	1.3129	2.3076	0.8768	2.133	2.046	0.2722	0.6119	0.3698	1.9545	0.1443	0.5534	0.8556	0.4435	0.3393	0.121	0.3268	0.6515	0.2999	0.7055	0.5991	1.0456	0.8446	0.3913	0.139	0.9386	1.1432	0.4885	0.6697	0.0993	0.307	0	0.2982	0.2214	0.2457	0.2581	0.784	0.596	0.2683	0.5992
ENSG00000073910	FRY	10129	0	0	0	0	0	0	0	0	0	0	0	0	0	0	0	0	0	0	0	0	0	0.2121	0.0025	0	0.3142	0.0389	0.5733	0.3391	0.929	0.148	0.4339	0.4526	0.0299	0.1678	0.0024	0.0022	0.0049	0.0019	0	0.0045	0.0027	0.0022	0	0.0021	0.7758	0.2072	0.0039
ENSG00000073921	PICALM	8301	0.1002	0	51.1205	15.3707	7.2476	0.0211	0	0	0.1912	2.7754	0.6167	1.5327	27.611	0	2.238	0.9406	3.1612	1.6254	4.5734	0.2322	1.5857	2.2602	0.0076	0.932	1.2984	0.9565	2.9875	0.8653	2.876	6.385	3.169	0.81	0.5893	6.1875	0.0178	1.155	0.1196	0.3386	0.2436	0.0081	0.0074	0.7306	0.2725	4.1509	0.0769	0.3722	0.0284
ENSG00000073969	NSF	4905	0	0	0.0633	0	10.0149	6.4804	0	0	7.0508	4.5189	0.7581	0.1158	19.367	0.6439	1.7289	4.4944	3.5323	9.7086	7.5843	5.3229	3.7864	3.2302	2.6786	2.3382	2.7752	0.0931	7.6868	3.0855	4.9588	1.825	5.4925	0.4	6.7058	5.5938	0.0217	0.5692	0.101	4.4144	0.1028	4.6724	8.9528	7.4234	3.7132	4.0285	4.0789	2.2525	0.0447
ENSG00000074047	GLI2	2736	0	0	0	0	0	0	0	0.0076	3.9074	0	0.0112	0	0	0	5.9977	2.0883	3.6875	5.9026	6.209	5.7503	5.9572	0.619	4.7678	4.8645	4.3156	6.2289	4.6427	1.99	5.7505	6.789	1.5867	1.9825	4.8151	0.4738	6.9069	9.1472	31.8244	3.8128	0.4584	17.5866	8.5973	2.3808	2.3066	1.8579	15.2487	7.5764	5.7096
ENSG00000074054	CLASP1	23332	0.1247	0	0.0852	1.2893	0.0051	4.0951	5.6472	0.2774	0.9379	0.5125	0.2925	2.094	2.1007	0.0043	3.2638	2.8127	2.8048	5.9902	2.1175	0.6444	2.9435	8.3279	0.0925	3.6338	1.8861	1.2357	3.3545	2.1971	4.4144	2.0972	1.8549	2.6462	2.6041	1.8781	3.5184	0.2349	1.3719	0.8445	0.1107	6.2417	1.2921	5.0624	0.0188	0.8395	6.4775	4.9937	0.0269
ENSG00000074071	MRPS34	65993	0	0	45.8703	12.6557	0	5.7168	0.0589	0	93.3314	46.3723	19.3712	137.995	32.1145	24.3105	64.1594	88.54	55.1197	48.7738	68.9914	54.6069	43.344	68.1591	107.054	93.9893	37.4568	89.2426	85.5692	54.2488	57.4107	77.517	90.6361	98.0909	50.0233	18.2799	171.501	109.555	207.988	82.1174	918.249	55.1517	145.156	77.1016	244.578	92.1605	209.313	104.045	80.8385
ENSG00000074181	NOTCH3	4854	15.5469	0	0	0	0	0.493	0	0	2.3603	0	0	0	0	0	3.596	3.9823	1.383	3.7738	2.6781	2.4468	6.0894	8.4402	2.3133	4.427	1.196	1.3962	2.0258	2.2066	5.6311	3.3095	3.5122	1.0454	5.5893	4.2251	0.0253	2.0731	2.4776	1.278	9.4835	7.8545	0.8983	5.6721	1.4572	5.75	2.6831	2.8729	0.0475
ENSG00000074201	CLNS1A	1207	18.9857	0	4.3962	1.7229	72.3597	25.622	19.1102	1.0812	60.6662	52.5109	55.91	33.8708	11.9867	22.2114	46.8572	60.5695	50.1459	89.6924	42.7212	52.4084	38.1492	53.9866	13.0717	5.9687	50.4147	13.4859	61.6973	51.9927	44.0008	33.6184	67.2684	45.0539	70.9682	24.3879	8.6416	35.7847	4.6268	59.2853	0.5864	52.1405	61.6784	69.1387	27.544	81.065	35.5204	50.9384	13.034
ENSG00000074211	PPP2R2C	5522	0	0	0	0	0	0	0	0	0.0093	0	0	0	0	0	0.334	1.9409	0	0	0.1654	0.1525	0.0048	0.544	0.0059	0	0	0	0	0.3876	0.0175	0	0.0064	0	0.1052	0	0	0	0.0059	0.0039	0.0718	0	0	0	0	0.6811	0	0	0
ENSG00000074219	TEAD2	8463	0	0	19.4904	0	4.3161	0.0493	5.8049	7.4864	5.8327	0.7135	1.4876	23.5541	0.4785	0.2379	19.8032	3.6288	5.7483	20.7878	14.2229	5.8196	8.839	28.0721	15.7671	12.8545	22.6806	28.3847	7.064	19.0417	18.2699	25.4405	8.9783	15.194	11.1776	4.6967	27.7795	2.5547	0.1062	22.613	0.7571	41.9008	21.6011	26.0185	17.304	6.365	22.582	22.183	8.92
ENSG00000074266	EED	8726	0	0	0.097	0.0077	8.156	0	1.5781	0.5262	0.3509	3.794	0.5265	8.4393	2.7826	16.5892	3.3158	2.2475	2.1956	7.0708	5.3547	3.439	4.9486	6.47	0.1622	0.128	11.0441	7.0096	3.4525	5.3341	4.3805	1.8503	3.7992	0.981	2.2388	3.1511	1.1308	6.3803	0.0313	1.4633	0.0313	16.1752	3.1229	5.1272	1.4092	4.1987	4.5249	6.7664	2.527
ENSG00000074276	CDHR2	54825	0	0	0	0	0	0	0	0	0	0	0	0	0	0	0.0681	0	0	0	0	0	0	0	0	0	0	0	0	0	0	0	0	0	0	0	10.0076	0.0067	0.0159	0.0442	0	0	0	0	0	0	0	0	0
ENSG00000074317	SNCB	6620	0	0	0	0	0	0	0	0	0	0	0	0	0	0	0	0.5507	0	1.285	0.0295	0	0	0	0	0.6616	0	0	0	0	0	0.0111	0.018	0.0211	0	0	0	0.0212	0.3728	0.0453	0.4229	0	18.1694	0	0.0173	0	0.029	0	0
ENSG00000074319	TSG101	7251	0	0	0.0464	64.8877	23.4405	21.4232	34.0528	67.0823	17.9206	20.3359	27.1447	5.2218	5.8907	12.7299	9.3684	9.4052	12.074	16.5533	11.7412	20.0882	19.8974	7.2641	36.2275	7.8867	18.4567	4.7046	18.2509	15.8881	11.238	20.084	8.6538	35.3788	30.968	15.3316	0.7602	53.9103	0.2102	21.3799	0.8067	12.2568	28.4739	18.4194	6.8775	20.0391	15.5446	7.1222	8.2326
ENSG00000074356	C17orf85	55421	2.8425	0	6.133	0.1101	2.3404	12.3557	0.1288	0	3.1867	2.8566	2.3327	0.9853	0.1623	0.0081	3.2684	5.8512	3.6089	1.9115	9.6868	6.231	4.4529	0.9935	0.0546	0.9202	1.9428	6.6308	3.202	2.8116	4.078	4.0146	2.8744	2.3386	8.0902	4.9092	7.9473	0.5519	0.0685	8.4431	0.2371	3.5299	1.3771	7.9084	7.0029	2.6528	8.9793	1.2755	0.9296
ENSG00000074370	ATP2A3	489	0	0	0	0	0	0	0	0	1.0669	0	0	0	0	0	0.3381	0.0219	3.7535	0.0139	0.1161	0	1.8218	0.0874	0	0	0.0872	0	0.0694	0.5684	0	0.4146	0.7013	0.1521	0.2667	0.0132	0	0.2919	0.1313	0.0117	0.0787	0.0914	0	0.0047	0	0.0816	0.0482	0.0084	0
ENSG00000074410	CA12	771	0	0	0	0	0	0	0	0	0	11.2909	0.1065	0.0317	1.2398	0.0792	0.9035	0.4791	2.4017	2.3443	0	0.0296	0	0	2.4216	0.5982	0.913	4.7564	2.8196	1.4431	0.0096	0.6785	1.3353	0	1.5644	0.018	0	5.2905	0.0794	0.0152	1.0954	0.0075	0	0.4476	1.5848	0.8545	0.5481	0.9341	0.0111
ENSG00000074416	MGLL	11343	0	0	0	29.7723	9.6895	16.5056	0	0.9406	0	0.7153	2.0731	0.2894	0.1702	0.8557	0	0	0	0.0039	0	0	0	0	0	0.0144	0.2622	0.0042	0	0	0	0.0212	0	0	0.0283	0.0137	0	0	0	0	0	0	0	0	0	0	0	0	0
ENSG00000074527	NTN4	59277	0	0	0	0	0	0	0	10.2281	0.5417	0.7262	4.4428	0.1464	0	0	1.0969	0.0614	0.0128	0.1774	0	0	0	0	0	0.8582	0.313	1.055	0.0075	0.0092	0.191	0	0.278	0.6537	0.0336	0.0097	0	0.0197	0.0148	0.0296	0.0247	0.0171	0	0	0	0	0.0836	0	0.018
ENSG00000074582	BCS1L	617	0.0363	0	0.0149	0	0	26.8375	0	0.0294	4.9541	9.5724	2.0082	12.9095	1.5815	5.5329	13.9151	1.6207	9.4313	1.0824	7.5781	0.7185	9.6511	4.4247	0.1583	11.1456	6.1086	0.214	2.3998	7.5324	7.3153	9.0023	1.7605	14.3565	0.0557	6.114	0.2874	11.7694	2.0929	13.1056	3.6857	1.8454	0.1468	2.3575	12.3938	10.2099	14.5983	21.4304	43.9095
ENSG00000074590	NUAK1	9891	0	0	0	18.8638	17.6006	0	0	13.8138	10.0709	0.0319	0.3592	0	0	0.05	18.7233	4.3628	5.604	11.4823	17.555	13.1747	12.1724	1.9546	0.0368	8.418	5.611	6.4353	20.8483	6.416	9.4326	5.6601	7.2596	0.0057	18.5514	11.3728	0.0199	0.0557	0.9851	6.5788	0.1555	0.2923	2.4571	4.8586	11.7535	0.0273	6.3458	3.7362	0.0295
ENSG00000074603	DPP8	54878	0.0233	45.3481	0	0.8615	2.9267	0.0137	0	7.955	7.0971	2.1445	11.8222	14.2852	21.1685	9.1177	4.5254	1.2082	2.9002	5.5147	7.4712	4.4261	2.6119	7.6246	2.0977	2.2131	2.113	3.9248	6.0174	1.9265	3.9221	2.4936	6.4217	5.8083	3.1026	1.6221	3.8481	0.4914	0.0343	4.0456	0.0761	5.93	1.1027	6.9436	10.5095	2.0392	8.551	4.3089	0.0233
ENSG00000074621	SLC24A1	9187	0	0	0	0	0	0	0	0	0.078	0.0158	0.0449	0.3064	0	4.3167	2.0481	0.3753	0.0672	0.037	0.1469	1.042	0.9189	0	0	0.0129	0	0.3356	0.8468	0.0439	0.2184	0.7031	0	0.026	0.0237	0	0	0	0	0.0049	0	0	0	0.0086	0	0.1341	0.0084	1.7789	0.0072
ENSG00000074657	ZNF532	55205	0.0217	0	34.3138	6.5775	0.127	0.0078	3.4454	0.7155	10.7408	2.5673	3.4046	4.6015	6.9979	0.414	6.1009	12.0484	10.3602	7.156	10.4889	9.647	5.2459	14.8899	0.1787	4.4902	5.7697	6.2386	5.5507	4.33	10.0901	4.894	5.1152	4.5111	11.8825	2.838	24.6849	3.781	37.1382	11.5068	1.5295	20.5208	2.1183	8.8854	8.8366	4.355	8.3186	2.4957	3.8836
ENSG00000074660	SCARF1	8578	0.07	0	0	0	0	0	0	0	0	0	0	0	0	0	0	0	0	0.0133	0	0	0.1136	0	0	0	0	0	0	0	0	0.09	0	0	0	0	0	0	0	0	0.0224	7.5025	0.0073	0	0	0	0	0	0
ENSG00000074695	LMAN1	3998	45.1905	0	0.0272	5.0663	3.176	0.1946	2.3121	41.7785	11.5652	9.1539	14.4852	23.0522	27.2852	7.9388	13.865	16.1407	19.9613	22.4711	17.1083	11.5577	15.408	21.7821	3.1343	8.1089	8.7726	8.1955	6.3406	13.5233	16.1412	8.0892	14.5578	9.1084	16.7818	25.8102	15.7004	12.3139	0.2051	15.1288	51.4514	14.6471	14.0137	7.5094	11.1931	2.8097	18.2199	11.574	0.1073
ENSG00000074696	HACD3	51495	0	0.0146	4.3568	24.1682	0.0102	9.3192	15.636	53.9406	26.8707	40.6217	42.2866	8.502	22.2675	2.277	29.3839	30.8139	41.9356	68.6128	48.1117	24.7225	23.8248	28.4654	17.4676	30.2507	36.0707	79.782	33.963	56.2828	55.8722	27.3453	63.118	19.038	34.3166	51.1646	34.4785	57.0343	3.6561	62.0556	16.527	28.6984	49.1377	32.4352	77.2508	60.8015	73.6003	29.4399	23.7891
ENSG00000074706	IPCEF1	26034	0	0	0	0	0	0	0	0	0	0	0	0	0	0	0	0	0	0	0	0	0	0	0	0.0063	0	0	0	0	0	0	0	0	0	0.6419	0.0059	0	0	0	0.0083	0	0	0	0	0	0	0	0
ENSG00000074755	ZZEF1	23140	0.0183	0	0	0.2607	0	0.0868	0	1.43	1.2143	1.1368	0.0247	0.0792	1.0557	0.3636	0.0041	0.0565	0	0	0.4863	0.4209	0.003	0	0.0139	0.0038	0.486	0.8638	0.5842	0.0368	0.293	0.0076	0.8563	1.3265	0.0083	0.5801	0	0.0067	0.0253	0.0378	6.3612	0.3784	1.0236	0	0	0.0031	0	0.5103	3.0166
ENSG00000074771	NOX3	50508	0	0	0	0	0	0	0	0	0	0	0	0	0	0	0	0	0	0	0	0	0	0	0	0	0	0	0	0	0	0	0	0	0	0	0	0	0	0	0	0	0	0	0	0	0	0	0
ENSG00000074800	ENO1	2023	786.926	1652.1	2939.32	959.266	648.441	489.702	614.808	880.124	156.119	402.565	268.547	672.634	306.414	1284.23	216.376	251.086	247.902	321.018	142.033	309.627	168.471	350.813	1311.33	488.873	428.694	336.455	307.487	280.647	452.372	274.714	398.593	333.369	403.838	417.771	252.446	383.888	337.676	431.644	331.732	631.542	758.303	318.788	660.711	695.57	278.436	264.893	809.178
ENSG00000074803	SLC12A1	6557	0	0	0	0	0	0	0	0	0	0	0	0	0	0	0	0	0	0	0	0	0	0	0	0	0	0.1296	0	0.3082	0	0	0.0032	0	0	0	0	0	0	0	0	0	0	0.0652	0	0	0	0	0
ENSG00000074842	MYDGF	56005	0	0	0	0.3858	0	17.1901	0.5732	21.6848	8.4575	8.6539	1.9225	9.0916	30.0477	39.7746	27.0556	7.6392	8.4629	41.1752	2.6678	13.4103	13.0611	9.6681	60.4641	4.1235	16.7894	15.1036	3.1605	6.9021	3.8308	4.5777	0.6223	4.9914	12.4345	9.4851	2.3962	14.6855	1.4015	8.1674	4.9407	0.9511	20.9214	29.313	2.5883	8.2904	2.4685	1.9125	2.0718
ENSG00000074855	ANO8	57719	0	0	0	0	0	0	0	0	0	0	0	0	0	0	0.0429	0.1053	0.03	0.0341	0.0125	0.2073	0.1791	0.3771	0	0.3047	1.2352	0	0.0112	0.3555	0.2752	0.0079	0.2361	0.6717	0.0432	0.008	0.2376	0	0.5534	0	0.045	0	0.9606	0	0.0876	0	0.1539	1.6715	2.878
ENSG00000074935	TUBE1	51175	0	0	14.2587	0	0	0.8693	20.9899	0	0.1044	0.1337	0.3138	0.0191	0.7017	0.0098	0.0486	0.0483	0.0198	2.669	1.0738	0.7569	1.6055	0.0866	0.0161	0.0182	0.3759	5.7027	0.0334	0.0277	0.1657	0.1315	0.2495	0.2354	0.2679	0	4.5112	0.0384	0.0205	1.227	46.8081	8.8577	0.52	0.0713	0	1.0794	0	4.7949	0.0157
ENSG00000074964	ARHGEF10L	55160	0	0	0	0	0	0	0	0	0.4821	0	0	0	0	0	0.0964	0.8484	0.0529	1.3741	3.893	0.7528	0	0	0.0344	1.8196	2.0705	0.3552	4.7366	0.0548	2.1908	1.4124	0.9777	1.7924	1.4323	1.4227	0.1437	8.2498	0.0355	0.0306	0	0.099	0.553	0.5215	0	0.3683	8.7624	2.6762	14.4331
ENSG00000074966	TXK	7294	0	0.0495	0	0	0	1.6402	0	28.881	0.0642	0	0	0	0	0.0109	0	0	0	0	0	0	0	0	0	0	0	0	1.4518	0	0	0.2892	0	0	0	0.0223	0	0	0	0	0	3.6619	0	0	0	0	0	0	0
ENSG00000075035	WSCD2	9671	0	0	0	0	0	0	0	0.0218	0	0	0	0	0	0	0	0	0	0	0	0.2672	0	0	0	0.0071	0.9545	0	0.0074	0	0	0.0061	0	0.007	0	0	0	0	0.0109	0	0.0165	0	0	0	0	0	0	0	0
ENSG00000075043	KCNQ2	3785	0	0	0	0	0	0	0	3.9116	1.3222	0.4398	1.5684	0.0943	0	0	1.9124	0.1895	1.4774	2.4695	1.8704	2.0232	0.5281	9.6972	0.9588	0.121	1.8796	2.1221	0.6581	1.2026	0.2765	0.9682	1.8573	2.4872	0.0499	0.2492	6.03	0.0288	0.0241	0.0806	0.1155	0.4613	0.7262	0.0774	0.0811	1.9721	0.5218	4.6395	1.6614
ENSG00000075073	TACR2	6865	0	0	0	0	0	0	0	0	0	0	0	0	0	0	0	0	0	0	0	0	0	0	0	0	0	0	0.972	0.0212	0.0139	0	0.3064	0	0	0	0	0	0	0	0	0	0	0	0	0	0	0	0
ENSG00000075089	ACTR6	64431	0.0321	0	15.5616	45.587	34.9933	0	36.4774	85.3017	13.264	4.2715	26.7156	17.1517	1.1925	0.2572	16.6141	8.5483	12.8444	16.3232	30.1556	12.6779	10.1369	10.4319	2.1142	3.4315	13.6447	14.8266	2.5156	6.2736	3.7834	3.7237	13.1904	9.5847	1.1166	10.0014	0.1657	0.4728	0	15.6405	0.085	3.7895	0.7179	3.2896	10.0993	14.3828	12.4716	3.4745	0.086
ENSG00000075131	TIPIN	54962	0.0436	0.0599	0	0	0.7633	25.6773	0	0	9.5202	25.8114	1.4522	1.1145	3.0015	0.116	19.7342	16.0541	6.499	14.6431	30.294	15.5944	27.2123	4.9717	0.3978	5.8464	11.2246	6.3838	15.2117	24.602	12.5266	28.2633	18.5825	0.35	8.8501	8.5081	7.1469	6.7275	0.0778	20.346	0.7642	1.309	25.8229	36.3943	10.8349	14.3502	13.7664	9.6836	4.0949
ENSG00000075142	SRI	6717	0	0	1.3319	25.0491	29.2842	29.4478	28.1934	36.7333	27.2943	2.4491	8.4471	0.7924	0.6642	6.9573	30.8751	23.1729	20.9135	27.0709	17.1949	30.0968	24.6775	17.2748	25.3551	18.8803	40.6572	19.7811	42.2947	29.7778	42.4867	30.5138	42.2032	54.6325	29.5092	27.6154	24.9645	54.5391	12.0075	31.9535	25.7512	17.0007	79.2765	20.6799	70.9101	25.3641	39.2853	32.5304	50.5355
ENSG00000075151	EIF4G3	8672	0	0	0	1.7044	9.8472	0.8707	1.471	5.5725	22.4204	6.8868	11.1613	4.1795	59.5556	0.3623	14.8419	16.5926	12.1079	8.8147	11.5572	4.2302	6.2302	10.3701	0.3498	5.8059	3.7528	16.3712	20.5075	6.3069	17.5378	15.8561	7.8333	12.741	8.2059	9.308	4.5089	9.6543	31.7919	8.5295	3.6557	15.2713	14.0543	7.2493	7.254	3.9927	14.1308	6.9563	0.0952
ENSG00000075188	NUP37	79023	0	0	1.3004	0	0.021	0	63.1218	4.6855	29.1069	22.3726	1.4565	0.2939	21.5806	4.1223	24.0408	29.7802	42.047	24.2205	11.7337	22.8773	14.9841	29.7688	0.7496	27.0752	16.9244	16.9611	23.9134	19.8182	17.3047	5.1657	16.153	9.2197	16.0783	22.5968	0.1286	19.7195	1.7703	26.0585	109.805	31.4361	18.042	26.8434	13.3548	15.1239	33.7212	24.6721	24.751
ENSG00000075213	SEMA3A	10371	0	0	0	0	0	0	0	0	7.332	0	0	0	0	0	1.1533	1.9261	1.7945	13.2884	3.3666	0.2278	6.7579	12.2486	0.14	4.6404	3.5073	6.9823	4.0078	4.4738	2.3055	16.2112	4.1257	1.3991	7.5035	21.7227	0.0269	3.1472	0.049	7.1941	16.8955	3.3471	0.0933	3.4419	2.47	1.2719	9.4754	0.5024	0.0241
ENSG00000075218	GTSE1	51512	0.2091	0	0	0.9598	0	21.8782	0	14.7628	10.9079	3.5537	15.834	44.3631	16.3815	0.1415	15.6069	18.165	14.9158	12.708	6.5265	3.877	4.0597	9.9822	5.4657	13.379	5.0617	5.9478	23.3602	7.9923	7.1823	15.0085	7.0663	8.264	9.0066	9.05	7.2143	50.2825	0.3969	4.9032	1.3986	20.1861	23.9956	7.9146	31.7602	16.5709	7.6011	11.3021	13.5361
ENSG00000075223	SEMA3C	10512	0	0	0	0	0	0	0	0	0	0	0	0	0	0	0.0448	0.0055	0	0	0	0	0	0	0	0	0	0	0	0.8939	0.0055	0.0143	0.0218	0	0.0251	0.007	0	0.0066	0.0145	0	0.0162	0	0	0	0	0	0	0	0.0114
ENSG00000075234	TTC38	55020	0	0	0.0164	0	0	0	8.3421	0	0.0656	0	0	0.1229	0.1807	0	0.0717	3.489	2.2794	0.9974	2.2386	0	7.7344	0.5768	0.9192	2.3652	4.096	10.3352	1.0246	1.6427	2.7728	0.2753	2.2509	1.157	0.9606	2.3379	7.9429	0.9584	0.0487	7.1548	0.1527	1.7436	0.0241	7.1931	6.7119	1.2304	10.5508	0.1214	0
ENSG00000075239	ACAT1	38	25.1573	0	0	0.0092	0.0119	0	52.3148	1.5056	4.4602	9.8014	13.1578	0.3546	5.0133	0.0098	4.2986	3.4957	4.3643	3.5778	6.4176	4.8121	9.9425	7.0719	4.1651	2.2278	2.2074	7.001	2.5464	6.5751	2.5799	11.9313	3.8635	2.3073	1.7099	2.2422	3.0121	8.8582	0.1357	9.7796	0.2458	4.7167	0.1916	5.482	10.5679	8.0443	4.3266	11.688	0.2268
ENSG00000075240	GRAMD4	23151	0	0	0	0	0	0	0	0	0.608	0	0.1107	0.0164	0	0	1.8275	0.0918	1.0892	0	0.1199	3.36	0.7647	8.5194	0.1467	0.6313	0.8744	1.0254	0.2367	0	0.0476	0.0161	3.13	0.2598	0.0421	0.32	0	0	0.0181	0.0314	0.2606	0	1.6979	0.1944	0.0111	0.0093	0.1579	4.1279	0
ENSG00000075275	CELSR1	9620	9.6583	0	0	0	5.8987	0	0	0	0.0067	0	0	0	0	0.0037	0.3383	0.0126	0.0063	2.0748	2.7524	2.0553	0.5418	0.2197	0	0.4382	0.1251	0.4543	1.2671	0.0819	1.0537	1.95	0.3362	1.3599	1.7068	0.0671	0.0344	0.0405	4.7361	0.0984	0.2346	0.011	2.3796	1.725	0.0065	1.7893	6.3696	1.3546	0.0967
ENSG00000075290	WNT8B	7479	0	0	0	0	0	0	0	0	0	0	0	0	0	0	0	0	0	0	0	0	0	0	0	0	0	0	0	0	0	0	0	0	0	0	0	0	0	0	0	0	0	0	0	0	0	0	0
ENSG00000075292	ZNF638	27332	0	0	1.6895	3.046	9.8821	12.9026	9.2276	17.1636	7.8309	7.9213	10.854	18.4245	0.4696	7.6349	17.7123	3.781	6.9772	11.1246	23.0292	6.9278	6.2699	8.9086	2.664	6.7037	8.0888	14.4744	12.8967	13.894	9.8254	3.2292	9.6149	8.3756	4.0449	9.1949	9.8543	1.3987	28.4676	9.0362	7.091	0.42	1.1934	11.4872	4.869	17.272	25.7502	15.1726	0.808
ENSG00000075303	SLC25A40	55972	0	0	0	0	59.3953	0	2.1801	0	0.0742	0.0441	0.0588	0	0	0.0097	2.3097	0.0616	0.0088	0.5684	0.0113	0.6051	0.7912	1.0971	0.0311	0.1414	0.7355	0.1148	0.1142	0.401	5.3065	0.0398	0.602	0.0081	0.0604	0.1163	0.0294	8.0558	0	0	2.1518	0.6739	1.2751	0.5777	0	2.1451	0.2874	4.5759	2.3406
ENSG00000075336	TIMM21	29090	0.0258	0	0	13.3227	32.7391	24.225	1.0305	0	7.5702	4.7504	10.8769	1.0471	2.4149	10.967	5.5239	5.379	2.134	11.935	16.0094	4.4396	6.2022	6.498	1.1531	4.9348	4.5464	3.309	8.8948	5.1306	9.7599	8.7746	6.9925	5.214	7.8445	5.1959	12.8997	13.0564	0.0831	10.788	5.0941	4.4684	11.4057	19.4027	6.5577	21.4243	6.6569	10.3185	0.2267
ENSG00000075340	ADD2	119	0	0	0	0	0	0	0	0	13.7508	0.0584	0.2441	0.0068	0	0	14.3692	7.6966	12.0317	16.1648	9.3817	5.3725	9.3793	9.5452	0.1301	8.8804	9.5858	8.5203	11.3419	4.3482	8.3491	15.2003	4.291	6.1923	3.9997	4.3341	0.0187	8.3123	0.0892	8.6105	0.6231	15.1532	15.0336	6.7142	1.9775	8.4207	8.0235	4.6237	0.0398
ENSG00000075388	FGF4	2249	243.072	0	0.0468	42.1201	76.5869	0.3074	33.2449	79.8718	5.2741	20.4035	146.055	50.1615	7.7934	1.1006	8.9912	22.3636	1.4321	6.905	38.1664	5.585	27.4819	2.8114	0.0335	0	0.0139	3.311	8.4076	0.3454	0	0.015	10.1708	0.0189	10.2257	0.5163	0.0226	0.0921	0	12.4582	0.0226	0.3101	0	0.2271	6.1731	4.8409	1.5069	0.0919	0
ENSG00000075391	RASAL2	9462	0	0	0	2.8618	0.0102	0	0.2295	0	4.1945	0	0.1766	0.0049	0	0.3674	0.4949	1.4782	2.9072	2.9853	6.7708	3.2129	2.1855	4.3788	2.1906	3.7721	5.2294	2.2063	2.552	2.0972	2.2064	3.7732	2.7421	0.9036	1.8728	1.3722	4.2091	0.009	1.9126	5.6947	0.0492	3.0837	1.0654	3.7519	3.4743	2.2976	11.0154	1.6029	0.0079
ENSG00000075399	VPS9D1	9605	0	8.0409	0	0	0	13.2793	0.4171	0	0.6903	0	0	0	0	0	1.3015	0.4274	0.9465	0.0175	1.6937	1.6328	0.4637	0.0106	0.0555	0.1469	1.3648	0.0132	0.4345	0.2759	1.2633	0.2916	1.4238	0	0.015	0.014	0	0	0.0485	0.875	0.0825	1.6949	0.0401	1.8074	0.0202	0.0921	0.051	0	3.4093
ENSG00000075407	ZNF37A	7587	0	0	0	4.3629	0	0	12.6993	12.4098	4.4316	0.0757	0.4101	0	0.7387	0.2835	0.3358	2.2339	1.0765	0.5106	0.5171	2.3572	0.0102	0.5924	1.3077	3.493	1.7967	3.0046	0.3013	1.1404	0.0824	1.2185	1.3799	5.0356	0.0172	1.0138	0.1703	0.0278	12.7262	3.1006	0.0224	0.0155	0	0.0423	0.015	0.1265	3.0398	0.1163	0.0129
ENSG00000075413	MARK3	4140	6.1401	47.6649	0	1.3512	1.3397	0.4996	4.2799	1.3587	8.9679	6.8208	2.4577	3.5622	9.0472	16.0157	14.3032	14.2844	9.8228	3.4556	26.709	15.6097	11.8946	4.0144	6.8246	8.7125	3.9977	9.0229	8.5895	7.6648	5.2501	10.9962	8.8488	5.7321	0.1518	16.3597	7.1879	5.3382	0.3887	2.6413	0.5014	13.2308	0.9976	7.6545	3.8962	3.0533	31.9906	11.1236	7.7036
ENSG00000075415	SLC25A3	5250	10.1913	15.4404	17.1757	65.1664	15.1777	48.5929	12.2711	12.2134	61.013	147.611	73.2102	53.0065	81.5485	100.581	51.0154	71.2811	110.717	46.8889	100.639	71.8284	81.6623	128.107	166.862	89.3876	138.967	100.065	143.818	144.861	66.8596	196.336	77.247	203.848	171.454	205.512	112.645	116.439	23.8045	141.25	37.4898	159.259	115.768	114.904	255.294	99.6658	219.467	151.58	76.9394
ENSG00000075420	FNDC3B	64778	0.0084	0	0	0	0.0095	8.7826	0.0048	0	4.5652	3.2483	5.6823	0.681	16.8615	0.0115	4.7401	5.8862	8.049	2.1855	4.4249	3.8809	2.4348	5.8551	2.4022	3.2231	8.5854	7.0416	8.6048	5.7287	4.6181	5.8422	2.1098	2.4287	2.9343	5.6267	0.017	2.2206	0.1062	4.8922	1.1931	0.1931	0.3481	4.7884	5.7331	0.4541	2.1144	6.3758	2.8246
ENSG00000075426	FOSL2	2355	0.0167	0	0	0	0	0	0	0	0.0393	5.3004	0.0086	0.0209	0.7475	0	0.54	0	0	0.4768	0	0.1627	0.0589	1.4895	0.0246	0	0.0428	0.0298	0.3933	0.0272	0.3695	0.1674	0.9579	0	0.0685	2.6247	0	0.0109	0.0906	0.0159	0.0781	0	0	1.1252	0	0	2.36	0.194	0
ENSG00000075429	CACNG5	27091	0	0	0	0	0	0	0	0	0	0	0	0	0	0	0	0	0	0	0.049	0	0	0	0	0	0	0	0	0.1173	0	0	0	0	0	0	0.0232	21.467	0	0.0235	0	0.0271	0	0	0	0	0	0	0
ENSG00000075461	CACNG4	27092	0	0	0	0	0	0	0	0	0	0	0	0	0	0	0	0	0	0	0	0	0.0594	0.0252	0	0.4285	0.234	0.0306	0	2.5338	0.2389	0.7754	1.6145	0.1629	0.306	1.0132	0	0.0545	0	0.0083	0.0271	0.0142	1.2966	0.0137	0.0542	0.1789	0	0	0
ENSG00000075539	FRYL	285527	0	56.841	0	1.8775	0	0	0.0856	9.8203	1.1384	0.5509	2.0017	1.9928	0.0316	0.0019	4.0083	0.3689	0.3297	1.5267	0.4677	1.5667	1.9866	5.0691	0.0625	3.1253	1.1217	0.5398	1.4804	0.822	1.3917	1.2781	1.5708	0.8384	1.1993	1.0011	0.8202	0.765	0.3193	0.0363	1.9008	0.0211	0.8408	0.3816	0.9987	0.0084	0.7185	3.0688	0.0342
ENSG00000075568	TMEM131	23505	0	5.5557	0	0.8194	0.0046	0	0	0.4535	1.2108	3.6924	6.4342	4.0534	5.5256	1.7598	2.31	0.7975	1.8238	4.0891	0.6918	0.7145	0.9443	2.9283	0.0203	0.1461	0.4879	1.4175	2.3987	2.8202	2.1016	1.1069	1.2963	1.8568	0.3865	2.9867	8.0315	6.2471	0.0068	0.9391	0.1026	0.4739	0.0394	2.8502	0.6414	1.5496	0.1045	0.2134	0.0073
ENSG00000075618	FSCN1	6624	0	0.2037	36.0713	6.0362	2.67	4.1613	0	0.7178	7.6945	1.033	1.4516	0.4112	3.5433	3.7964	4.8495	5.7469	2.5188	4.1697	2.2488	10.9009	7.488	5.2938	0.696	3.4309	6.5095	15.5361	3.179	6.0407	4.5789	6.6197	6.4903	7.6659	8.6319	9.5982	6.5796	8.5308	1.6478	9.9118	0.5508	3.354	1.5827	7.0238	24.1828	5.3648	22.3495	6.5963	4.5842
ENSG00000075624	ACTB	60	2872.08	2113.96	3273.39	2444.73	1422.02	1700.92	1328.04	2051.08	1696.85	3805.39	833.847	1487.18	1451.45	668.317	2153.85	1216.08	1313.69	1528.08	2021.77	1256.2	1516.42	3061.9	1328.61	2298.3	2947.87	3306.93	2198.41	2219.69	1846.06	2575.71	1630.79	2588.87	4173.81	2538.42	1958.76	1994	2280.02	2142.48	934.431	3533.81	3849.23	1597.76	3992.41	2264.73	2975.3	1760.36	1194.17
ENSG00000075643	MOCOS	55034	0	0	0	0	0	0	0	0.0126	0	0	0	0	0	0	0	0	0.3362	0.5668	0.0544	0	0	4.8083	0.0422	0	0.4183	5.8647	0	0.8588	0.0187	2.4526	0	0	0.0554	3.2156	0	0.0214	0.6726	2.8669	0.0707	0	0.2482	0.0072	0	0	0	0	0
ENSG00000075651	PLD1	5337	0	0	0	0	0	0	0	0	0	0.0161	0.1614	0	0.0366	0	0	0.003	0	0.5969	0	0	0.8544	0	0	0	0	0	0	0.0032	0	0.002	0.2212	0	0	0.0035	0	0	0	0	0	0	0	0.0946	0	0	0	1.8299	0
ENSG00000075673	ATP12A	479	42.7063	0	0	13.4719	15.4024	8.6494	0	2.8529	0	2.0084	13.8757	0.7897	0	0.01	0	0	0	0	0	0	0	0	0	0	0	0	0	0.8315	0	0	0	0	0	0	0	0	0	0	0	0	0	0	0	0	0	0	0
ENSG00000075702	WDR62	284403	9.3294	0	0	2.3091	0	4.9618	0	3.4758	1.583	0.3104	4.1704	0.286	0.1522	0.0963	1.2913	2.8216	5.9728	4.6816	5.0055	0	0.8134	9.2088	2.7132	6.0741	1.8784	0.2563	1.8298	0.4158	6.5539	0.4056	0.868	1.2493	0.2931	1.5282	2.4888	0.0109	5.1048	0.0442	0.0647	11.544	0.8658	0.3052	4.3768	2.5451	6.6145	2.18	4.3991
ENSG00000075711	DLG1	1739	0	0	1.7844	2.5469	0	11.8665	17.3724	0	1.2963	0.3282	0.0119	0.0082	5.152	0.0147	0.8881	0.1704	0.9992	0.2198	0.004	0.893	0.115	0.053	0.2366	0.4607	0.9222	0.7486	0.7137	0.864	0.1453	2.9404	0.7163	0	0.3816	1.5311	0.554	0.1265	1.0532	1.9824	0.0787	0.3444	0.0041	2.7648	2.8335	0.0937	1.2	1.9682	6.8611
ENSG00000075785	RAB7A	7879	18.8048	153.105	38.4187	91.5425	62.3769	51.1479	63.7397	130.397	63.1303	82.9055	121.909	108.956	117.597	100.321	54.4507	62.7147	45.6623	75.9091	58.0775	47.1883	71.415	67.892	27.8248	20.1684	78.6785	28.3997	38.0051	33.13	78.4998	46.4132	52.5803	38.7973	38.6212	42.6582	40.5553	16.4024	0.7454	67.5359	66.9411	70.9403	86.9226	143.936	50.9687	84.3585	46.1792	105.477	0.5058
ENSG00000075790	BCAP29	55973	0.0175	0	0	0	0.6334	1.5103	0	0.0223	0.6403	5.6606	0.0358	0.4709	0.1234	0.0199	1.6327	0.1094	1.2287	1.3672	0.8894	1.3215	1.5488	0.0192	0	0.0327	1.9975	1.7127	2.27	0.5548	2.0858	4.4673	1.1716	0.055	0.6713	1.2562	0	2.4389	0.0113	0.0094	0.0085	0	0	0.3557	0	0.4442	0.015	0.1021	0
ENSG00000075826	SEC31B	25956	0	0	0	0	0	0	0	0	0	0	0	0	0	0.0272	0.1387	0	0	0	0	0	0	0	0	0	0	0	0	0	0	0	0	1.5351	0	0	0	0	0	0	0	0.0066	0	0.0121	0	0	0	0.0415	0
ENSG00000075856	SART3	9733	0	0	0.538	0.0081	0	1.2317	0	0.0112	19.0435	5.5141	13.0721	1.0328	2.8097	2.4949	12.7394	20.0212	23.2025	16.9804	10.6215	13.3495	12.7591	11.8726	22.069	5.6183	23.6522	19.4198	18.1235	22.6961	16.3935	12.7626	20.4761	21.9746	27.7486	18.6548	22.0328	13.1035	10.401	47.9448	21.5844	30.1962	1.9398	9.6277	15.571	8.5198	36.8161	7.7953	27.0302
ENSG00000075884	ARHGAP15	55843	0	0	0	0	0	0	0	0	0	0	0	0	0	0	0	0	0	0	0	0	0	0	0	0	0	0	0	0	0	0	0.0589	0	0	0	0	0	0.2157	0.0749	0.3618	0	0	0	0	0	0	0	0
ENSG00000075886	TUBA3D	113457	47.2839	0	0	0	0	54.4286	0	0	4.4326	0	0	0	0.2355	0	0	0.2636	0	0	0	0	0.0262	0.0291	0.1752	0	0.0994	0	0	0	1.928	0	0	0	0	0	0	0.0279	0.1785	0.1718	0.8228	0	0	0	0	0	0	0.042	0.0686
ENSG00000075891	PAX2	5076	0	0	0	0	0	0	0	0	0	0	0	0	0	0	0	0	0	0	0	0	0	0	0	0	0	0	0	0	0	0	0	0	0	0	0	0	0	0	0	0	0	0	0	0	0	0	0
ENSG00000075914	EXOSC7	23016	16.2823	0	26.5448	67.5929	45.5977	29.8807	64.2348	0	13.9065	11.359	11.0793	7.5565	15.7168	31.1422	31.6266	19.9086	24.757	17.1713	11.1838	26.8441	27.9385	19.035	17.0618	13.2885	21.0799	29.0327	8.5704	18.1346	24.3849	9.4123	7.9053	22.3072	29.1986	17.4427	10.7739	72.5692	10.4093	25.9184	5.9626	35.0542	47.4771	15.82	67.7096	25.7808	2.3923	13.1827	11.8803
ENSG00000075945	KIFAP3	22920	0	0	9.3693	0	0	6.8272	0.0292	0.7329	0.0902	0.442	0.1816	2.991	3.4499	9.7061	3.3078	1.8013	0.009	0	0	0	0.1838	0.6163	0.0656	0.1596	4.8292	0.0089	2.2964	0.4185	0.5562	1.2675	0.4944	0.3948	0.6715	1.5377	0.0197	0.1786	0.0431	0.7985	0.1961	0.0089	2.7246	0.4803	3.7957	0.0127	0.0148	0.9595	0
ENSG00000075975	MKRN2	23609	11.7404	0	134.682	23.0492	0.4125	0	0	0	1.278	9.5923	8.4503	0.4917	50.7066	0.0203	1.9492	7.3406	26.1056	2.6396	11.3691	13.7308	11.0712	0.3314	9.1377	6.764	6.0289	4.131	2.6101	8.834	0.7593	1.7415	7.8556	3.5312	1.7352	0.2021	0	0.1292	0.0575	0.6429	0.1919	19.8117	0.6014	15.0906	5.9998	9.7014	0.4854	10.2169	0.2324
ENSG00000076003	MCM6	4175	0	0	70.1568	18.7908	75.012	12.8663	10.7288	8.2472	86.1653	35.7438	98.9423	20.322	27.5865	0.2845	72.1374	59.551	74.8639	65.4277	138.908	91.9967	64.84	132.177	18.5664	42.3773	64.0856	101.852	73.0389	136.297	80.4174	72.4428	153.368	109.371	63.9892	112.42	84.3535	15.062	0.4998	205.48	13.9502	56.49	54.6568	36.1972	97.0273	70.8438	90.3114	43.0944	13.9791
ENSG00000076043	REXO2	25996	0	0	0.0103	29.4312	13.0313	6.9761	44.0911	0.1411	42.2612	10.912	31.4184	34.8747	22.6721	15.185	47.3367	57.1247	49.3318	54.3501	80.8056	32.6628	53.6481	23.432	3.8839	16.7395	26.4072	26.679	20.131	48.779	23.166	41.2717	44.9962	29.1005	27.9519	31.9235	69.4034	11.2088	0.3756	45.7518	42.1426	20.2759	58.8863	36.6447	19.9601	47.3524	55.6948	20.4867	17.7877
ENSG00000076053	RBM7	10179	0.7915	0	0	9.8251	39.3858	31.1759	12.6783	2.3979	12.3396	3.0004	9.5097	3.9495	4.0432	4.519	19.8069	13.9105	11.3345	12.4648	17.2833	4.933	17.4675	11.3806	0.2038	5.3991	5.438	7.203	6.1241	4.2629	7.18	11.424	4.7471	6.2519	3.8702	4.2566	0.0683	7.1666	0.0635	7.2657	0.0381	1.3958	4.3002	7.685	3.5641	11.2669	12.772	2.8732	1.2476
ENSG00000076067	RBMS2	5939	0.0156	0	0	0	0.006	0	0.0078	0	0.9074	0.3845	0.8264	1.2925	1.5744	0.0107	0.7709	1.2693	0.0807	2.3255	1.2332	0	2.1873	3.3307	0.0228	0.0552	1.0991	3.0609	1.0658	1.2407	1.5262	3.1175	2.3329	1.4904	0.8902	5.2296	0.1256	0.0201	0.0107	0.0143	0.2297	0.0324	0.0058	2.0091	0.0134	0	0.5256	0.0323	0.0084
ENSG00000076108	BAZ2A	11176	0.0253	0	3.8826	9.569	0.006	0.0664	0.4228	6.9044	4.2376	2.6017	0.6366	4.8603	0.8095	6.0952	5.7965	1.3805	14.5755	9.5334	6.5746	3.6176	4.8745	13.8594	14.9724	8.0723	3.1872	5.0077	5.9124	8.7627	5.4539	3.0612	4.5605	12.6265	4.6374	6.6509	6.5075	14.9416	1.0284	13.117	2.2121	4.1243	0.739	7.2431	4.8897	6.221	24.6592	9.8609	10.3138
ENSG00000076201	PTPN23	25930	0	0	4.6213	0	1.3217	3.8219	6.2171	0	4.5035	0.1678	0.4303	0.098	2.3595	5.51	2.5221	1.0729	2.3967	1.254	0.9561	1.156	1.6433	2.5298	0.2415	3.0148	0.3012	0.9422	2.0594	0.8076	1.2853	0.1487	2.233	4.6241	1.0234	0.4226	0.0976	11.0081	0.0697	2.714	0.3925	0.9063	3.5507	3.9999	4.5361	4.9041	1.048	0.1662	0.084
ENSG00000076242	MLH1	4292	0	0	16.4226	1.9529	0.0426	3.1546	115.436	10.1437	22.0578	0.1881	1.441	0.6818	1.7769	36.4525	13.1796	17.9443	21.0988	16.3067	12.2235	10.3936	19.9474	25.9797	5.3033	3.7556	12.3618	16.7303	13.3826	13.706	17.215	6.8749	15.0109	24.7809	13.5695	19.3499	0.2709	0.4225	2.0539	21.3739	165.249	28.3578	21.9711	8.6135	33.9035	26.2369	6.6846	8.6008	65.2901
ENSG00000076248	UNG	7374	121.804	0	6.3694	47.381	63.9643	251.747	70.4706	29.3833	60.4193	40.8251	18.852	1.5854	20.6676	1.8521	47.5382	29.1303	43.9041	67.4342	38.3312	71.7946	50.0487	92.0811	28.2755	28.4567	72.2826	38.1459	27.2255	95.5786	52.4357	21.8565	94.1388	10.6267	52.7295	68.8849	72.3574	28.4304	56.7993	62.9955	9.3866	57.3091	126.692	35.1207	29.6865	132.964	17.4238	57.2047	6.4004
ENSG00000076258	FMO4	2329	0	0	0	0	0	0	0	0.0625	1.3078	0.1316	0.8207	0.021	0	0	2.7035	0.0687	0	1.7251	0	0	0	0	0	0.1914	0	0.0317	0.0653	0	0	0	1.1419	0	0	0	0	0	0	0	0	0	0	0	0	3.0594	0	0.1489	0
ENSG00000076321	KLHL20	27252	0	0	0	0	0.0185	8.6338	42.2915	0	1.0075	0.1765	0.414	0.5857	0.9117	0.0458	3.8152	1.1666	8.6811	7.6881	8.473	3.4831	9.0685	4.9605	0.0418	0.0132	10.3619	2.5417	4.3538	2.0199	2.2315	2.8411	2.7226	4.025	14.2374	3.4543	0.0731	8.4974	2.5827	6.2806	1.0277	30.3306	1.7633	0.0857	21.4336	3.6915	0.4483	2.6833	2.6478
ENSG00000076344	RGS11	8786	0	0	0	0	0	0	0	0	0	0	0	0	0	0	0	0	1.0639	0.0131	0	0	0	0.9061	0	0	0.1934	0	0	0	0	0	0.0082	1.9874	0	0	0	0	0	0	0.0358	0	0	0	0	0	0	0	0
ENSG00000076351	SLC46A1	113235	0	0	0	0	0	0	0	0	0	0.0158	0.0796	1.3666	0	0.5519	0.0055	0.0095	0.0387	0	0	0	0.0039	0	0	0.9297	0.0047	0.0149	0	0.4262	0	0.005	0	0.2969	0.1444	0.1019	0.9879	1.1774	0	0.6159	0.0406	0	0	0	0.0138	0.3895	1.8639	0.3822	0.6548
ENSG00000076356	PLXNA2	5362	0	0	0	0	0	0	0	0	0	0.0222	0	0	2.8124	0	0.0037	0.0117	0.0029	0.004	0	0	0	0	0.0032	0	0	0	0	0.0014	0.354	0.0049	0.0459	0	0.0144	0.0027	0.0036	0.0029	0	0.0019	0	0	0	0	0	0	0	0.5978	0
ENSG00000076382	SPAG5	10615	0	0	123.868	88.4779	0.0253	34.3383	10.1842	20.9875	23.3618	20.5056	21.0774	48.7743	17.4609	0.072	15.7067	18.3865	20.9746	26.6473	25.9933	13.2435	7.5574	22.9646	3.8126	11.7551	15.701	3.574	11.0975	10.3139	26.4282	6.3232	17.5359	9.2952	18.608	3.0495	3.3293	20.3301	7.2401	8.204	50.933	2.1474	7.1924	39.1299	5.6362	23.5497	1.4282	18.4968	9.6434
ENSG00000076513	ANKRD13A	88455	1.5603	0	0	0	0	0.14	11.608	1.0499	1.079	6.5537	4.1316	0.0587	3.3596	0.024	0.5738	0.5593	0.6448	0.0191	1.9096	0.0064	0.8245	0.6914	0.0383	0.0094	0.0146	0.4949	0.1468	0.076	1.0518	0.0213	1.4397	1.3264	1.5376	3.3947	0.1875	3.3441	0.0496	0.0167	0.1729	5.3958	0	2.5663	0.1567	8.6898	4.6831	2.4447	0.0174
ENSG00000076554	TPD52	7163	0.0132	0	0	3.0913	28.2143	8.4506	11.3433	31.5692	5.7914	3.9538	38.2586	1.271	1.2619	0.0784	11.5942	9.5856	12.7755	5.525	6.2936	8.01	5.6676	0.407	0	1.2022	12.2169	7.5228	8.1417	7.0619	8.3964	4.405	7.9	5.0259	2.9063	7.1851	6.7872	0.5205	1.2057	10.0345	0.1394	10.0436	6.4323	6.211	11.198	16.3755	19.8054	6.0489	2.5568
ENSG00000076555	ACACB	32	0.0647	0	0.0105	0	0	0	0	0.0139	0.0059	0	0	0.0062	0	0	0.0437	0	0.0775	0.4845	0.1556	0	0	1.0185	0.0112	0.0513	0.003	0.054	0.0042	0.0111	0.1056	0.0018	0.0222	0.0285	0.0438	0.2213	0.0039	0.4835	2.2386	0.0025	0.0152	0	0	0.017	0.0216	0.3097	1.7926	0.0387	1.8358
ENSG00000076604	TRAF4	9618	0.1836	0	0.009	2.1798	11.4947	0.99	3.0308	0	3.3895	2.4538	1.817	5.8234	0.5801	3.13	3.357	0.7311	4.8689	6.3315	4.175	3.763	3.1688	2.0445	0.3986	4.6435	4.9935	1.7676	0.3105	0.4801	5.17	8.2741	2.0324	0.0312	1.6746	5.3627	0.1859	0.108	2.1833	4.2382	5.2365	11.181	2.3276	1.2715	0.0942	0.1543	1.5779	0.9107	0.0699
ENSG00000076641	PAG1	55824	0	0	0	0	0	0	0.0137	0	0	0.5984	5.1642	0.205	0	0	0	0.0029	0.0052	0	0	0	0	0	0	0	0	0	0	0.0033	0.0034	0.1101	1.2125	0	0	0.0074	0	0	0.0464	0.008	0.1062	0	0	0	0	0	0	0	0
ENSG00000076650	GPATCH1	55094	0	0	0	7.6649	21.4495	1.4412	18.6222	0.9828	0.0144	6.6744	8.5536	11.8046	6.7013	0.0603	0.3895	0.0059	0	1.4157	10.5116	0.2289	0.4982	0.6148	0	1.7869	2.6582	5.3329	1.8783	3.2836	3.1732	8.8848	4.0924	0.0084	7.3652	11.2975	16.8383	27.4867	0.1136	11.475	0.4104	6.3952	2.0385	0.4175	20.1454	0.0288	10.3732	0.2846	0.0375
ENSG00000076662	ICAM3	3385	0	0	0	0	0	0	0	0	0	0	0	0	0	0	0.0306	0	0	0	0	0	0	0	0	0	0	0	0	0	0	0	0	3.7678	0.9385	0	0	0	0	0	0	0.113	0.0311	0.0143	0.1643	2.6149	0.1974	0	0
ENSG00000076685	NT5C2	22978	0	0	0	0	0	0	0	0	0.5018	0	0	0	0	0.01	1.4891	0.0272	0.4646	0.0794	0.0544	0.2264	0.2485	2.727	0.0595	0.4564	0.7497	0.9002	0.7033	1.4715	0.6538	0.0143	2.6195	0.6854	3.4502	0.4604	0.0127	0.0086	0.0285	0.017	5.9647	0.5799	0.009	0.0507	1.8935	0.5019	0.014	0	0.024
ENSG00000076706	MCAM	4162	0	0	0	0.0909	2.275	10.0999	0.0688	0.2178	0.6882	0.3204	1.6874	0.2044	7.4875	0.3848	5.4384	4.0877	7.3079	2.6952	8.5868	4.6943	9.2983	0.0563	0.0271	18.3251	0.9807	7.3103	24.5528	10.9582	2.5653	12.7225	13.5312	6.3242	4.2219	19.5274	10.4958	3.9891	13.9119	3.517	0.4179	15.8184	6.2403	1.8853	5.0175	12.761	10.0676	2.6117	12.9593
ENSG00000076716	GPC4	2239	0	0	0	12.1426	0	0	0	0	10.8597	1.4062	6.1301	0.1678	29.3222	0.0216	12.0657	22.8921	34.7387	22.1486	11.2837	12.8343	24.6252	58.8704	22.8895	14.6283	26.2869	27.8276	22.7992	41.482	13.9061	62.9355	48.8616	45.0176	83.6739	50.5988	56.3398	70.2245	0.4644	44.3515	20.0652	72.1281	14.3059	38.2776	34.1836	28.5286	65.406	38.166	12.6592
ENSG00000076770	MBNL3	55796	0	0	0	0.1455	0	0.1436	0	0.0066	0	1.8496	0.0638	0.0114	11.7979	0.0125	0.0171	0	0	0	0.0217	0	0.7419	0.0207	0	0.0448	0.03	0.0392	0.0369	0.5631	0	0.0033	0.002	0	0.0171	0.0036	0.1561	0.0052	0.0068	0.0023	0	0.0045	0	0	0	0	0	0	0
ENSG00000076826	CAMSAP3	57662	0	0	0	0.0494	0	0	0	0	1.0021	0.0771	0.0127	0	4.5157	2.4083	2.3368	1.2161	1.7083	0.9957	0.0107	3.0197	1.7229	0	0.0121	1.0574	2.7389	0.5542	1.1621	2.1119	0.0168	0.9008	1.5385	0.2376	1.8037	0.2281	0	0.0081	2.0811	2.9354	0.4871	0.2001	0	4.0563	0.1275	0.0997	0.2232	0.7642	6.712
ENSG00000076864	RAP1GAP	5909	0	0	0	0	0	0	0	0	1.9714	0	0	0	0	0	0.3732	1.0161	0.0558	0	1.5742	0	0	0.1207	0.0086	4.3582	0.0971	0.1371	0.2348	1.5093	0.0138	0.0286	0.0168	0.0789	3.397	2.8708	0.0053	1.2457	0	0	0.0893	6.7089	8.7165	0.0138	0	0	0	0.1724	0
ENSG00000076924	XAB2	56949	1.6519	0	0.0108	0.0363	0	22.314	0.2424	0	0.8335	0.0102	0	0	0.0212	1.6768	1.1355	3.8596	1.7275	1.8341	3.2734	2.898	0.0286	0.1003	0.0245	4.0654	1.8216	3.7584	4.0909	2.0392	6.5519	8.481	1.4939	1.4068	8.5122	1.3883	0.0181	13.9439	1.4157	2.6558	0.0588	17.7785	2.5658	7.5223	0.0523	6.203	7.3031	4.3889	9.8316
ENSG00000076928	ARHGEF1	9138	0.2979	0	0	0	0	3.516	0	0	0.0704	0.2523	0.568	0.0348	1.0403	0	0.067	0.0256	0.2248	0.4932	1.1762	0.3169	1.5017	0.0088	3.4315	2.4135	0.2332	0.0129	0.2343	0.942	0.4869	0.3852	0.1609	0.0417	0.4635	1.8661	0.5317	0	0.0197	0.3492	0.4065	0.7494	0.1303	2.1182	0	2.7794	0.0091	0.3335	0.032
ENSG00000076944	STXBP2	6813	0	0	0	0	0	0	0	0.2012	1.3964	0.0111	0.0897	1.5888	0	0	2.1001	0.1799	1.6636	0.4927	0.0319	1.2017	0.0973	0.382	0.0049	3.6766	0.9143	2.1704	1.4868	1.2378	0.2673	0.0302	0.4063	0.8136	1.0617	0.0972	0.2898	0	0	0.0063	0.1838	0.1478	3.1266	0.1522	5.5346	3.0703	0.2654	3.5712	1.6225
ENSG00000076984	MAP2K7	5609	0.0763	0	0	0	0	6.4364	0.0454	1.2788	3.4108	1.119	2.7627	4.8525	0.2218	0.0385	0.2527	2.6662	4.1035	3.5252	5.0717	3.126	2.1043	3.1463	0.1265	8.01	2.7469	4.2786	2.2812	0.9744	2.337	1.5345	1.7879	6.3551	8.5243	1.9498	7.0264	10.8724	11.2478	4.3571	1.9299	6.3439	0.3758	5.7188	7.2757	8.196	1.2006	2.105	3.5933
ENSG00000077009	NMRK2	27231	0	0	0.0537	26.0895	23.2537	0	0	0	84.1255	13.8788	0.1202	0	0.3713	0	72.0862	52.2295	46.0992	39.0716	75.9101	65.8787	172.417	147.661	283.822	127.004	121.516	257.203	118.577	112.286	85.4725	66.0662	62.5131	200.743	249.85	91.265	159.135	90.8546	327.211	81.6906	556.681	151.691	52.1883	88.9027	117.736	116.471	78.7884	103.06	309.685
ENSG00000077044	DGKD	8527	12.3459	0	0.0053	10.3021	0	0.7753	0	9.7728	0	0.4922	0.0289	0	0.5	0.0618	2.237	0.0968	0.8616	1.2077	0	0	0.0673	0.0488	0.2529	0	0.026	0	0	0	0.1445	0.0114	0.8402	1.3525	6.4101	0.0313	0.0153	0.1158	0.0376	0.0039	12.2949	0.2345	0.449	2.1682	0.0037	0.6101	0.709	0.0495	0
ENSG00000077063	CTTNBP2	83992	0	0	0	0	0.0213	0	0	0	1.2306	1.3841	0.0084	0.0179	0	0	1.731	0.0608	1.7908	0.043	0.7938	0	2.2865	5.6108	0.0431	0.0529	4.0492	3.4324	0.7993	4.5074	1.4745	0.8996	4.0117	3.722	2.7752	3.1862	0.2972	0.1699	0.0877	5.0197	0.1983	0.006	0	0.714	0.0349	0.9808	5.5424	2.9592	0.0115
ENSG00000077080	ACTL6B	51412	0	0	0	0	0	0	0	0	1.4704	0	0	0	0	0	0.87	0.0827	0	0	0.934	7.2253	1.8397	0	0	0	1.2113	0.1874	0.013	1.1633	0.8538	0	1.7815	0	0.0208	0	0	0	0	0	0	0.0247	9.6646	0.042	0	1.5703	0.442	0.4671	0
ENSG00000077092	RARB	5915	0	0	0	0	0	0	0	0	1.3358	0	0	0	0	0	0.0229	0.6955	3.8322	0.6604	0.1081	0	0	0	0	0.1016	0	0	0.0976	0	0	0.0466	0.4611	0	0	0	0	0	0.0176	0.0117	0.038	0.0333	0.0143	1.2215	0	0	0	0	0
ENSG00000077097	TOP2B	7155	30.2268	0	0	50.1389	2.4513	10.8778	46.3295	11.5275	10.498	12.141	16.5425	6.7796	11.4094	4.7134	7.462	15.9882	15.4483	25.1585	13.0496	16.982	26.4204	12.468	1.9564	5.0811	16.0535	8.6866	15.6881	18.4233	20.1592	21.9318	24.7782	7.1996	24.2505	23.3463	1.2756	13.0435	0.1997	16.5077	52.41	9.349	10.7936	18.5852	3.2404	31.6603	5.278	16.0859	4.6739
ENSG00000077147	TM9SF3	56889	0	7.2352	0.1601	28.2183	10.7011	10.5948	10.1713	14.2487	11.6197	19.4609	25.2236	3.2269	28.8529	18.8685	6.6023	13.7105	11.9571	23.0643	13.8424	20.6293	22.6036	30.7179	0.8278	0.2087	14.5976	6.7083	9.463	8.592	15.5044	6.8322	16.2532	5.6329	14.7898	17.7102	0.3414	11.6153	22.431	10.8163	0.143	21.4527	2.061	7.33	2.4614	22.5048	5.7835	7.9404	0.2583
ENSG00000077150	NFKB2	4791	5.9979	2.0868	6.1541	2.5485	0.2795	4.3805	0.4128	19.3964	0.5822	1.7315	3.1886	5.1782	2.6923	19.0196	0.7277	0.041	0	1.2758	0.5957	0	0.8598	0	0	5.5793	0.0806	1.611	2.5815	0.4552	0	1.4117	2.0958	0.1516	0.0905	1.3903	0	0.0929	29.6371	0.1326	0.3182	0.1246	0	6.2474	0.0128	1.1467	0.0281	0.342	2.235
ENSG00000077152	UBE2T	29089	82.9339	0	499.77	127.554	44.1917	179.608	171.357	161.366	56.0729	82.7428	64.0186	29.6164	10.5529	0.5068	65.8788	93.2821	129.975	82.4944	71.6595	74.8081	77.4768	91.2188	217.344	6.1792	32.2977	82.3288	0.8448	37.5512	45.3255	2.7737	35.0193	22.9518	70.7808	76.6611	78.2345	6.6567	147.417	37.3298	1.343	11.987	25.5207	108.951	89.0917	89.9047	135.465	84.4742	67.8191
ENSG00000077157	PPP1R12B	4660	0	0	0	0	0	0	0	4.5587	0.9185	0.1888	0.4654	7.6666	1.8822	0.5245	0.3499	0.0292	0.6261	0	0.4269	0.6547	0.0023	0	0.0109	0.0015	0.822	0.4757	0.5461	0.4215	0.0019	0.1623	0.0552	0.6405	0.0092	0	0	0.0018	0.003	1.1533	0.0046	0.0256	0	0	0.0261	0	0.8117	1.0081	1.7358
[truncated: 59,246 more rows]
