# Supplementary material for: Naive Pluripotent Stem Cells Derived Directly from Isolated Cells of the Human Inner Cell Mass
Source: Stem Cell Reports. 2016 Mar 3;6(4):437–46. doi: 10.1016/j.stemcr.2016.02.005 (PMC4834040; doi:10.1016/j.stemcr.2016.02.005)
Supplement: Table S7. FPKM Values for All Samples Analyzed, Related to Figures 2 and S3 [file mmc5.xlsx]

## Sheet: Total FPKM corrected
Ensembl ID	Gene	Entrez ID	HNES1_R1	HNES1_R2	HNES1_R3	HNES2_R1	HNES2_R2	HNES2_R3	HNES3_R1	HNES3_R2	HNES3_R3	H9_reset_R1_ERS537884	H9_reset_R2_ERS537881	H9_reset_R3_ERS537876	H9_R1_ERS537888	H9_R2_ERS537890	H9_R3_ERS537878	H9_Sanger_ERS559331	H9_Sanger_ERS559332	H9_Sanger_ERS559333	H9_Sanger_ERS559334	H9_Sanger_ERS559335	H9_Sanger_ERS559336	H1_Thomson_R1	H1_Thomson_R2	H1_Thomson_R3	H7_Thomson_R1	H7_Thomson_R2	H7_Thomson_R3	H9_Thomson_R1	H9_Thomson_R2	H9_Thomson_R3	H14_Thomson_R1	H14_Thomson_R2	H14_Thomson_R3	H1_ENCLB184USD	H1_ENCLB205QXO	H1_ENCLB211VHB	H1_ENCLB221REA	H1_ENCLB227WEO	H1_ENCLB555AJQ	H1_ENCLB764TBI	H1_ENCLB555AMA	H1_ENCLB555AMB	H1_ENCLB555AMO	H1_ENCLB555AQW	H1_ENCLB555AQX	H1_ENCLB555AST	H1_ENCLB555ATC
ENSG00000000003	TSPAN6	7105	1.7327	5.173	3.4362	5.4538	3.3994	3.5814	3.5386	3.473	3.4902	6.0346	5.2116	2.5212	14.3944	6.6278	11.8353	30.5294	23.8327	27.6524	34.4621	40.5036	37.8389	35.9323	44.0423	45.3739	78.8445	75.5844	58.1026	23.662	38.0719	15.9007	32.5722	53.7573	28.0019	14.043	13.3982	21.1213	16.5433	16.3384	12.7128	15.8421	26.755	18.8115	11.6419	18.6626	22.1249	13.4354	8.3897
ENSG00000000005	TNMD	64102	0.2108	1.1329	1.9869	1.2516	0.8861	1.4421	0.237	0.2773	0.3139	1.2064	0.9123	0.4666	1.7193	0.9715	1.2901	4.8339	1.8487	4.1664	2.9302	3.6733	1.951	1.617	2.7636	1.4697	0.5417	0.9073	1.1251	1.2721	1.2337	1.4855	0.1836	0.3733	0.1874	1.2571	0.8012	0.5836	0.6227	0.4145	0.1361	0.7081	0.6953	0.477	0.0954	0.9272	0.5969	0.3855	3.6518
ENSG00000000419	DPM1	8813	40.5095	32.5192	50.0962	79.3165	80.5164	59.1428	73.0623	54.3766	52.2589	78.3179	78.123	62.6074	62.747	60.8635	33.0579	74.2811	40.4379	75.1083	45.8063	89.6702	69.2965	57.4774	103.858	127.423	111.595	110.129	72.1024	78.0235	84.988	75.0426	84.8186	109.155	45.7219	44.323	20.7123	34.9202	19.3238	21.7655	19.8337	20.0995	26.9927	15.2533	6.5861	7.8708	9.6634	15.6148	27.542
ENSG00000000457	SCYL3	57147	1.5132	2.2734	1.55	1.9261	2.0181	0.9804	2.0825	2.3773	2.0196	1.7714	0.9059	1.1822	2.1229	1.514	1.9987	2.3309	1.7244	2.2627	1.3086	3.1072	2.9823	1.45	2.0598	1.4	1.6842	1.2726	0.9084	1.3088	1.3824	1.3648	1.6175	1.7929	0.9708	0.9006	0.4838	0.7695	1.3	0.7016	0.2861	0.981	2.1508	1.4968	4.0402	5.5684	5.8854	1.9096	23.3924
ENSG00000000460	C1orf112	55732	1.2667	2.5461	1.7963	3.7382	2.5759	1.4799	2.2112	1.1395	2.6788	2.2548	1.5108	1.6953	6.0693	6.6482	6.7691	6.946	3.3182	5.4146	2.6982	3.9017	6.0404	5.2432	10.5904	9.1197	10.5831	7.7636	7.1252	6.7161	6.4927	5.385	8.2522	10.002	4.1672	3.0455	1.7017	4.0072	5.0141	3.2	1.9773	2.8444	10.7257	5.0864	9.1424	25.9849	34.8522	10.2964	35.2284
ENSG00000000938	FGR	2268	0	0	0	0	0	0	0.049	0.1098	0	0.0412	0.0078	0.0107	0	0	0.159	0.0267	0	0.01	0	0.0515	0	0.1154	0.124	0.0504	0.1707	0.0523	0.0201	0.1613	0.1302	0.1082	0.0839	0.0617	0.0102	0.2337	0.1029	0.0775	0.2319	0.0895	0.2175	0.2036	0.7761	0.6148	0.8548	0.5192	0.4092	0.1416	0.4372
ENSG00000000971	CFH	3075	0.0116	0.0226	0.0696	0.0726	0.0374	0	0.0417	0	0.1023	0	0	0	0	0	0.0158	0.0106	0	0.0042	0.0035	0	0.0207	0	0	0	0.0116	0	0.0067	0	0	0	0	0	0	0	0.0251	0.0096	0	0	0.006	0	0	0.0027	0.0045	0	0	1.1367	0.5175
ENSG00000001036	FUCA2	2519	12.6924	26.3635	18.2003	10.5674	13.6265	6.1042	9.7678	9.2279	11.5614	10.028	8.1872	8.1661	17.7816	22.433	19.0607	25.963	14.3213	31.671	9.9101	25.4193	38.0676	11.4227	20.6985	15.8911	27.8531	26.9253	23.5355	28.6751	23.0428	22.1684	16.6507	23.6949	15.9659	20.039	22.7564	11.6989	20.6765	17.5441	25.9245	15.3453	23.382	15.9886	12.381	16.3351	21.7811	18.4811	23.0761
ENSG00000001084	GCLC	2729	2.2286	4.296	1.3719	3.1356	6.2984	3.0628	4.8624	4.482	8.1313	5.1997	3.8327	4.5012	11.2715	11.2481	11.8008	8.6112	6.8205	6.9157	6.4169	3.5345	5.5565	15.2505	17.3163	13.5908	26.5873	22.9005	14.5936	20.4026	19.621	23.9148	20.2561	12.5802	15.7656	8.8279	5.7146	6.1574	5.7225	3.567	1.3543	2.1828	6.8988	4.5205	5.4826	9.8844	7.944	10.6709	17.7373
ENSG00000001167	NFYA	4800	12.349	9.5942	11.7403	5.7212	10.608	5.5264	12.5218	10.618	21.0253	15.1941	8.2284	12.5407	15.4123	15.0395	16.5838	5.7583	11.5878	10.5106	8.7817	9.9146	12.9924	7.7742	12.4243	5.654	17.7595	12.9071	13.9904	16.0296	13.1461	18.419	14.3576	9.7226	10.5181	11.0685	11.9175	12.3149	19.4526	8.5913	2.6064	7.2646	6.5339	13.5785	11.8184	55.6958	57.1446	39.5077	37.1427
ENSG00000001460	STPG1	90529	0.7621	1.7944	0.6805	0.9049	0.8056	0.5633	0.6403	0.397	0.9186	0.6272	0.6319	0.7721	0.8074	1.1588	1.0859	0.3418	0.4762	0.4544	0.4339	0.86	0.9481	0.6077	0.8429	0.5269	0.619	0.95	0.4393	1.2258	1.2025	1.5874	1.0689	0.9875	0.8245	0.87	0.723	1.6883	2.1097	0.7021	2.7601	0.8217	2.7222	3.8531	2.0023	3.8076	1.7663	3.5359	2.8722
ENSG00000001461	NIPAL3	57185	4.1528	4.5946	6.0138	1.3904	1.6031	1.008	0.9628	0.4905	0.6286	0.576	0.219	0.5108	1.7259	2.0453	1.6733	0.9542	0.861	1.0196	0.6424	1.7037	1.631	1.0422	1.9382	1.0722	1.5258	2.0599	1.0175	2.1003	1.244	2.4546	1.4117	1.7185	0.9665	1.0961	1.0247	2.0196	2.0665	1.0108	1.1126	0.6636	1.9614	2.7745	1.9967	7.042	6.5451	4.3029	4.1553
ENSG00000001497	LAS1L	81887	10.0012	9.2303	7.3232	15.5823	14.7162	6.9032	19.0734	11.5121	20.3252	25.0442	12.5497	22.5192	8.8185	18.182	12.1431	15.8877	10.7239	15.0453	13.0723	17.5091	16.6861	4.2506	6.9721	3.437	6.5484	9.2388	5.4198	8.684	8.5067	12.4882	8.8222	6.6673	7.2201	26.3143	33.8123	14.4699	14.0002	8.9814	17.8273	6.1399	11.3269	28.5684	19.3118	24.3997	15.276	17.9457	25.7697
ENSG00000001561	ENPP4	22875	0.3419	0	0.3856	0.4867	0.5185	0.1412	0.2781	0	0.4118	0.0921	0.0629	0.143	2.397	2.6166	1.7538	2.6062	3.5975	4.1463	5.5901	4.508	4.3059	1.8236	4.2603	1.4908	1.4356	2.5502	1.7109	3.8361	3.252	5.7543	3.4629	3.0066	3.1207	1.9024	1.837	1.248	1.0797	0.9582	0.236	0.7844	0.9911	1.1006	0.8727	3.1841	3.7633	4.1073	8.3448
ENSG00000001617	SEMA3F	6405	1.3219	1.0564	1.522	0.9799	0.5839	1.0117	1.7545	0.5132	1.1542	1.1583	0.8082	1.1854	5.5273	8.671	8.7045	0.6996	1.6388	0.8976	1.0054	1.2582	1.8467	1.0447	0.6752	1.0967	0.5734	0.8755	0.4542	0.8138	0.7924	1.1946	1.168	0.7688	1.3968	5.9338	6.4648	9.6287	9.3221	10.548	25.8294	9.6781	13.9973	31.7274	33.7231	21.3005	7.2661	32.5965	26.1487
ENSG00000001626	CFTR	1080	0.1258	0.4346	0.2229	0.2942	0.2702	0.4123	0.0576	0.0835	0.0657	0	0.0034	0	0.3453	0.8	0.7286	0.0421	0.052	0.0513	0.1914	0.5356	0.2991	0.1444	0.2861	0.1616	0.1165	0.1974	0.1501	0.152	0.0768	0.3254	0.1523	0.2631	0.2206	0.4886	0.924	0.4704	0.4576	0.444	0.0844	0.4934	0.82	0.5727	0.8139	1.3535	1.9137	0.5093	5.5559
ENSG00000001629	ANKIB1	54467	15.1269	12.7728	17.2249	11.4481	7.6654	7.4428	10.5114	8.6388	13.1012	13.2518	6.135	9.4496	6.1909	17.6754	14.4053	10.0354	13.7033	10.0434	12.6532	12.9748	9.4397	14.0966	16.242	17.6061	18.146	20.2527	12.5043	18.4879	9.643	15.8924	20.2834	10.9212	17.9416	9.4086	11.5562	9.0558	7.7152	7.224	1.1074	4.3716	12.6647	10.9416	10.392	36.3844	20.9055	18.8639	54.1778
ENSG00000001630	CYP51A1	1595	1.8459	1.8826	2.7691	2.4815	1.1389	0.898	1.3835	1.347	0.7882	3.9149	2.5085	3.7084	2.726	4.0491	8.0398	2.7701	6.1665	4.3885	7.947	4.2271	5.3071	0.62	0.4556	0.2929	0.849	0.7089	0.3715	0.7914	0.4646	0.4463	0.5856	0.4487	1.0718	0.3711	0.4784	2.1115	3.4985	2.9817	1.0635	2.9048	0.8432	2.1641	0.8605	1.8265	1.1928	8.0549	6.9738
ENSG00000001631	KRIT1	889	14.376	10.7059	20.6339	12.4065	10.9359	8.2209	11.9537	7.6412	16.1639	11.2045	4.0177	7.2946	4.9186	8.7903	12.8171	5.6783	11.2411	6.2794	11.7072	7.5583	10.7923	3.3794	4.1937	4.4375	5.2919	4.8144	2.5276	4.9693	2.0991	4.3656	4.4495	2.3822	3.5265	6.4272	6.0412	4.4415	2.6924	3.3898	0.5835	3.0745	3.7222	2.275	2.1782	8.8248	4.4764	6.5882	28.362
ENSG00000002016	RAD52	5893	6.081	7.2153	6.7522	4.341	6.079	3.107	7.1201	8.0128	8.1135	3.2994	1.4017	2.7923	0.8687	2.0046	2.4784	1.6322	4.1294	3.523	6.565	3.9642	4.3339	1.0179	1.3705	1.7292	1.4578	0.9551	0.7118	1.0304	0.4495	0.777	1.4328	1.0805	1.3949	4.1667	7.0505	4.0553	4.6498	4.7618	1.4485	4.0535	5.6875	6.7032	14.0927	10.2462	10.2613	4.6706	13.1033
ENSG00000002079	MYH16	NA	0.118	0.0627	0.2749	0.1096	0.1462	0	0.4075	0.1035	0.1544	0.0157	0.0152	0.0438	0.034	0.0628	0.1483	0.0563	0.0722	0.0472	0.1059	0.0848	0.0473	0	0	0	0	0.0141	0	0	0	0.0136	0	0	0	0	0.1351	0.034	0.0964	0.1162	0.0088	0.0961	0.1345	0.1123	0.5835	1.3066	0.761	0.4494	1.6678
ENSG00000002330	BAD	572	8.1444	5.1241	10.3052	5.0846	6.2571	8.2407	6.3387	7.0013	6.6781	6.7736	7.0402	6.4826	7.0874	3.2908	5.5411	9.6313	12.6544	9.469	18.9577	14.9132	10.0932	0.9437	0.8568	1.0504	0.8887	0.6376	0.6485	1.1406	0.7875	0.7574	0.8802	0.5434	1.1826	1.5504	5.0039	5.4127	6.5384	8.7788	26.1246	8.5409	15.6402	15.5327	12.7988	2.8567	2.8028	4.8037	13.7689
ENSG00000002549	LAP3	51056	10.3137	7.1462	15.2994	16.5497	8.5291	14.0679	11.6608	11.3127	12.0148	9.0256	11.7703	12.8028	13.3533	18.5672	19.1705	18.1334	20.4238	13.5524	32.5195	25.8056	22.4166	11.5588	10.2481	11.6751	10.0323	8.2352	9.2231	8.9905	8.3443	10.5083	11.2124	6.4432	8.8731	10.9757	13.8517	18.6222	8.946	17.916	4.8766	22.4249	12.3107	8.8905	8.5468	13.8207	11.0375	12.6811	15.5631
ENSG00000002586	CD99	4267	26.3488	8.0807	71.5819	12.9508	17.3764	10.7308	0.4113	0.8625	0.7069	0.0417	0.0415	0.1023	6.93	6.6506	8.3875	4.7332	5.1723	2.3024	2.2837	6.7926	2.5315	5.4474	3.6838	5.6726	12.3275	9.3645	6.6618	9.0092	6.9257	7.2068	7.4425	3.0419	7.8135	2.3185	6.4539	11.88	8.1698	12.8143	23.7772	15.6914	3.7018	9.9389	6.0607	1.7795	1.6001	4.5803	1.4482
ENSG00000002587	HS3ST1	9957	1.4302	1.4215	2.3463	2.9687	0.9958	1.1076	2.2364	3.4451	2.652	0.012	0.0103	0.0208	0.0733	0.0811	0.0719	0.0933	0.6702	0.1639	0.7687	0.1879	0.2911	0.3126	0.1523	0.3331	0.2855	0.4187	0.2232	0.4497	0.3421	0.4073	0.5042	0.1769	0.3516	0.0689	0.0424	0.2562	0.1068	0.2852	0.6288	0.3035	0.3524	0.4138	0.5946	1.1579	0.8967	0.5451	2.0959
ENSG00000002726	AOC1	26	0.0888	0	0.4915	0.1166	0.0574	0	0.0855	0.2727	0	0.009	0.0059	0.0035	0.1415	0.1611	0	0.0142	0.0775	0.0115	0.0299	0.0422	0.0529	0	0.0172	0.0587	0.017	0.0155	0	0	0.0697	0	0	0.0158	0.0345	0	0.0472	0.033	0.0926	0.114	0.2105	0.1483	0.2231	0.3608	0.6908	0.434	0.5666	0.235	1.0444
ENSG00000002745	WNT16	51384	0.026	0	0.0928	0.1179	0.2093	0.2513	0.2625	0.2266	0.216	0.4552	0.3319	0.432	0.7759	0.3913	0.4502	0.0111	0.0098	0.0108	0.0305	0.0538	0.037	0.0439	0.0806	0.0682	0.1226	0.0733	0.1004	0.1497	0.054	0.0703	0.0655	0.0871	0.0205	0.1112	0.0506	0.2898	0.1381	0.2223	0.0765	0.1709	0.1408	0.1959	0.404	1.4684	0.6782	0.7801	1.4474
ENSG00000002746	HECW1	23072	0.2756	0.1203	0.3808	0.0499	0.0574	0.1661	0.0758	0	0.0169	0.0312	0.0409	0.0167	2.393	1.8972	3.0708	0.1444	0.2394	0.1145	0.0809	0.1167	0.0998	0.3582	0.1395	0.3289	0.5119	0.2417	0.4835	0.3134	0.351	0.378	0.1455	0.3795	0.2901	0.4427	0.5115	0.716	0.444	0.7597	0.2616	0.8498	0.5741	0.9392	3.2482	2.3958	2.9358	2.407	6.8392
ENSG00000002822	MAD1L1	8379	8.2998	6.8667	4.2334	7.1755	5.6543	8.808	7.9507	13.446	14.5261	6.5086	9.4947	9.7199	6.2733	7.3782	3.6211	4.7857	6.8762	4.0949	8.541	6.6601	4.4228	0.5977	0.3012	0.7845	0.5818	0.6865	0.6156	0.5601	0.7656	0.6745	0.5061	0.4887	0.6581	6.4828	8.5564	4.8479	3.7028	4.9356	4.9307	3.879	6.0901	4.5891	14.4346	7.9985	9.5195	11.1081	14.06
ENSG00000002834	LASP1	3927	63.6486	59.5681	76.4723	74.0548	39.834	64.846	30.5103	87.3791	67.8758	66.4425	78.5243	64.8318	30.869	25.7462	25.0923	14.7567	11.6706	15.7396	11.4022	21.8312	9.5166	13.3218	5.4854	9.1728	17.7451	8.293	14.4207	10.6028	18.2301	10.7804	10.8126	10.5748	13.6267	19.0631	35.3775	47.1708	25.0725	45.6755	67.8179	45.7627	44.11	42.1447	48.1745	40.2329	58.2396	46.385	26.4228
ENSG00000002919	SNX11	29916	2.3286	2.9355	3.262	2.9354	1.3873	0.8332	1.1837	1.5205	1.2679	2.8676	5.1132	5.1203	9.6635	4.9451	5.0658	4.8842	6.0135	3.7831	7.4003	6.5929	3.5606	7.6465	3.3195	6.6625	7.3585	4.8052	6.5245	5.394	9.0146	5.7584	7.8388	5.8028	6.6649	2.6299	4.1147	7.8706	3.7315	7.0986	8.111	6.2483	12.1963	7.0928	11.4346	16.0822	20.8959	8.7112	5.5673
ENSG00000002933	TMEM176A	55365	0	0	0.0755	0.0875	0.0378	0.0305	0.0222	0.1282	0.0708	0	0.0045	0	0.04	0.0876	0.0344	0	0.0182	0.0507	0.0442	0.0306	0.0112	0.1034	0.0369	0.019	0.0621	0.027	0.0411	0.0614	0	0.0853	0.0203	0.089	0.0202	0.1685	0.0831	0.0933	0.1076	0.1217	0.1477	0.1687	0.416	0.1746	0.3266	0.0354	0.3832	0.1541	0.4808
ENSG00000003056	M6PR	4074	11.7647	13.586	29.323	18.6705	7.1005	11.4009	4.4543	10.4001	14.1986	17.7396	25.5677	28.2317	31.5694	20.5781	17.6165	26.4287	24.0583	35.8222	23.1986	20.1142	12.7021	11.7705	4.7443	10.2415	16.3754	9.2718	13.9494	12.1711	20.1722	14.9665	13.5115	14.8877	13.3649	12.3467	10.2949	20.5157	18.5346	18.8185	23.6711	10.5216	21.1561	15.0988	20.8594	33.2535	66.2324	21.3845	19.6432
ENSG00000003096	KLHL13	90293	0.5494	0.1791	0.7449	0.1924	0.2333	1.0709	0.1395	0.1706	0.1986	0.7157	0.8669	0.9453	2.2866	2.1062	1.4024	2.3578	6.7508	1.6658	4.9377	3.7577	5.2006	4.0615	6.093	2.6867	8.6566	6.8935	9.4051	6.2673	10.5504	9.483	4.47	7.982	6.7542	2.4915	2.7443	1.2417	1.818	2.0974	0.3309	2.0483	2.9466	1.159	1.4234	2.2988	11.7373	3.4226	2.7407
ENSG00000003137	CYP26B1	56603	0.1973	0.9057	0.0727	0.4084	0.2446	1.3418	0.648	0.1946	0.6417	0.0893	0.122	0.1175	0	0.1319	0.1738	0.0392	0.671	0.0762	0.0777	0.035	0.1768	0.0548	0.0173	0.0336	0.0308	0	0.0382	0.0451	0.1128	0.0648	0.0358	0.0871	0.0427	0.1858	0.0457	0.1007	0.0517	0.0911	0.0986	0.0548	0.065	0.1181	0.2735	0.0618	0.0836	0.218	0.1344
ENSG00000003147	ICA1	3382	1.7516	2.0744	1.756	0.6326	0.8547	0.539	0.4208	0.6165	1.3652	0.4757	0.6559	0.3428	6.371	4.4026	5.1112	0.6636	0.5414	0.8666	0.8516	1.0836	0.9971	5.1469	5.3968	5.2754	6.6597	3.49	5.2399	2.6293	2.5513	6.1394	3.1516	6.6368	5.5711	22.3865	13.0762	5.7062	5.4611	5.6331	2.2562	7.9523	7.2681	2.5192	8.0674	3.6034	6.3721	6.0621	9.663
ENSG00000003249	DBNDD1	79007	1.1644	0.2904	2.5956	0.3078	0.8886	0.6945	1.2135	1.0482	0.9031	0.2382	0.3334	0.1621	6.225	10.3716	5.5034	1.5799	1.2034	2.0832	1.3149	3.3595	2.1587	5.5515	3.8781	6.1922	5.6024	2.5438	4.6427	2.0054	4.1634	5.3427	3.6163	5.5287	4.5141	8.2339	5.6356	14.788	17.5786	16.6796	49.2084	22.8888	38.5779	27.2398	51.5803	7.8657	12.4658	28.2111	14.5134
ENSG00000003393	ALS2	57679	7.2683	12.7379	8.5297	6.5382	5.1413	4.5483	4.6076	7.3003	9.1364	2.5204	3.9893	2.2871	8.6452	10.1271	6.2182	11.5324	7.5586	12.6034	8.9335	12.3197	10.0156	29.6023	20.4659	24.4791	36.9632	13.03	23.8948	11.7282	23.2893	28.679	23.5391	32.3013	43.5093	7.4754	4.0964	4.2752	4.8973	5.9194	0.7643	5.0223	3.9919	2.6762	7.5666	7.1877	18.6664	14.6083	10.3883
ENSG00000003400	CASP10	843	1.9052	3.6413	2.0512	3.4798	1.74	2.4338	2.7201	1.9829	2.7591	1.1082	1.7916	0.8306	0.3366	0.3122	0.1754	0.0459	0.0516	0.093	0.0176	0.1221	0.0706	0.3894	0.399	0.2911	0.4502	0.2926	0.6918	0.129	0.3778	0.4935	0.2815	0.3968	0.421	1.2363	0.9751	0.9165	0.9859	0.9606	0.6874	0.9413	1.4137	1.169	1.4852	3.7104	1.9302	1.8706	2.1649
ENSG00000003402	CFLAR	8837	7.4951	9.2392	6.8424	5.9322	6.4241	7.5667	13.1425	12.1475	8.9497	4.7709	8.3327	2.9838	0.4761	0.7729	0.4923	0.0294	0.0152	0.0911	0.0292	0.0539	0.034	0.1287	0.1363	0.1345	0.4048	0.3319	0.3733	0.2783	0.2282	0.3097	0.2935	0.4082	0.219	0.8756	0.7916	0.4547	0.6602	0.6452	0.3091	0.6605	0.3587	0.5473	1.1433	1.0394	1.8579	1.1474	2.1887
ENSG00000003436	TFPI	7035	4.6923	6.4848	9.8627	4.1683	4.9779	1.8061	1.6968	1.607	2.229	2.4617	2.2653	2.2065	3.3212	4.6709	4.4809	5.5257	3.3255	5.4221	6.0208	2.3392	3.8691	0.3877	0.5408	0.4239	0.4821	0.774	0.8353	0.3054	0.3151	0.6081	0.2603	0.3971	0.1893	0.4646	0.3293	0.5895	0.5904	0.5741	0.6852	0.542	0.5506	0.4362	0.7981	1.0271	1.1622	1.1185	2.6772
ENSG00000003509	NDUFAF7	55471	16.9537	30.4649	25.732	20.109	32.14	21.2446	49.3489	40.4812	24.4908	33.1737	32.9948	23.7385	28.0934	30.8522	17.13	10.8748	4.3678	21.0645	11.9335	16.9134	14.6797	11.8073	20.4075	15.6647	9.2244	10.1286	12.4389	18.3001	16.2337	21.2126	10.4272	13.8217	6.6523	5.8094	11.3735	8.884	16.1308	14.4469	7.32	13.6481	16.7607	12.022	22.1214	13.533	25.2853	16.3248	18.0784
ENSG00000003756	RBM5	10181	8.0126	23.2304	18.1827	14.8846	18.4582	12.7652	19.9217	14.6053	11.5163	8.7099	8.4591	8.8001	10.9076	13.0682	8.0353	10.1954	8.06	7.6779	19.5023	7.3151	20.6681	6.2838	10.5052	7.0797	5.9082	5.5747	5.4694	5.4333	9.0652	11.6679	3.9166	6.6037	3.8581	10.1087	12.5588	5.2959	10.3146	7.2441	3.6946	7.4118	18.2051	13.3745	42.0199	24.2348	30.4244	11.831	11.3265
ENSG00000003987	MTMR7	9108	0.479	0.4613	1.2156	0.3686	0.9338	0.393	1.4285	1.277	0.9709	0.7454	0.7008	0.4057	3.9682	4.3295	1.8655	0.8336	0.9048	1.2119	1.7917	1.0967	2.3318	1.8982	3.5906	1.7288	1.7146	1.2661	1.9405	2.2379	2.6885	3.1578	0.9065	2.2025	0.6966	1.5283	1.2194	0.7866	1.2732	1.1887	0.188	0.8366	1.2465	1.1463	3.1506	6.6446	8.8434	2.6661	9.1709
ENSG00000003989	SLC7A2	6542	2.2077	5.4426	14.1391	2.5565	4.3711	2.8096	10.5402	6.4373	8.9891	7.0333	7.6184	7.9064	7.41	7.0976	3.0001	2.0788	0.9755	1.4462	2.3386	2.2216	4.7205	11.0633	18.7519	14.2399	11.4842	9.245	12.9615	10.6095	11.3994	10.3329	6.745	15.5241	4.0829	2.6134	3.0922	3.6933	4.8608	5.1255	1.4314	5.2665	6.0434	7.9088	10.0292	33.1618	29.9757	27.035	25.8856
ENSG00000004059	ARF5	381	7.5794	19.1694	24.454	14.4852	19.4126	26.8237	28.5759	18.9966	16.3716	21.7427	30.2414	33.0221	31.2894	21.849	15.3422	41.4726	16.581	33.5669	56.9008	33.4275	54.8659	7.2619	14.6403	12.3535	8.3244	14.7536	8.9642	14.3795	16.1313	10.766	8.3942	8.548	8.5847	63.587	131.558	30.3232	62.2131	41.541	281.568	88.3335	181.221	327.276	190.631	50.7004	42.7135	27.0845	34.405
ENSG00000004139	SARM1	23098	0.591	0.4443	1.7058	0.5723	0.8715	0.7675	0.476	0.4178	0.2519	0.1528	0.1532	0.1328	0.6718	0.6887	0.5143	0.2216	0.9333	0.0911	0.4748	0.1723	0.4534	0.0283	0.0697	0.0429	0.0182	0.0709	0.0601	0.1087	0.0825	0.0267	0.0407	0.0851	0.0527	0.4215	0.3833	0.2267	0.6029	0.2637	1.949	0.5823	0.6601	1.1798	1.6811	1.9402	1.8877	1.4624	2.9089
ENSG00000004142	POLDIP2	26073	41.3504	34.0675	39.2153	28.0192	30.6138	28.4427	51.2566	46.8311	32.4119	51.4143	56.5003	62.7278	42.4211	25.2489	33.5767	43.5699	25.295	50.189	41.001	28.49	35.099	11.4845	28.5968	23.8345	26.7094	32.4879	24.2083	30.5295	27.3586	18.1667	23.1165	22.4798	26.3689	24.2988	32.4029	26.8829	45.6303	24.5822	86.6542	62.17	37.3121	107.888	87.6006	113.032	69.7576	50.1294	35.55
ENSG00000004399	PLXND1	23129	26.6742	51.5201	37.6124	22.8487	38.0968	15.9705	84.7311	62.2115	66.4216	79.9419	71.6565	86.323	10.1949	7.5343	10.201	5.3347	2.5996	4.9067	2.817	1.6862	1.555	0.4789	0.4857	1.3545	0.4678	0.9598	0.8278	1.3124	1.2292	0.7661	0.6526	0.8526	0.6684	6.856	8.2002	3.6354	11.0317	5.0451	20.1168	13.0565	3.9382	11.6079	18.4652	9.0168	5.8146	11.2304	8.2513
ENSG00000004455	AK2	204	16.8617	17.3334	21.0262	11.8582	16.7045	8.1646	16.1294	27.689	13.2047	20.6164	19.0053	28.1503	16.4488	13.274	12.6706	16.1004	10.6638	21.2012	19.9747	8.722	15.4566	6.8832	12.8736	19.6217	13.8248	19.8791	9.7156	19.2491	11.1968	13.978	14.6671	18.5855	20.7799	8.1845	7.664	7.4158	15.6541	7.0122	15.9401	16.6558	12.3698	23.8146	28.8232	26.1878	18.6586	12.1057	21.281
ENSG00000004468	CD38	952	0.1309	0	0.0814	0.3923	0.2644	0.2079	0.1293	0.2588	0.0194	0.0774	0.053	0.0655	0.0133	0.0279	0.0138	0.0247	0.0245	0	0.0237	0.0109	0.0332	0.0222	0.0305	0.125	0.0252	0.0681	0.0205	0.1399	0.1149	0.0362	0.0759	0.105	0.0679	0.0774	0.0228	0.0157	0.051	0.0108	0.0107	0.0462	0.0618	0.1205	0.1156	0.14	0.2041	0.0715	0.3749
ENSG00000004478	FKBP4	2288	45.58	49.747	46.7357	20.8844	40.9768	16.2018	44.6661	57.373	33.4144	61.8792	54.694	78.6634	40.7002	36.9262	37.8718	42.3819	26.7107	47.1989	20.7539	20.225	25.2946	15.3325	29.6888	52.8458	37.7966	59.6476	45.3244	69.8433	62.2872	45.0094	55.2837	48.4202	55.9834	70.8287	84.1815	54.3781	59.4144	65.3853	92.26	60.4195	30.5829	56.0108	54.8566	138.584	87.3217	66.9674	54.5021
ENSG00000004487	KDM1A	23028	74.4002	68.6713	48.6699	34.956	63.0301	19.3804	64.3365	95.5242	53.3561	66.1032	56.5025	91.1635	94.6884	87.252	95.1638	65.5874	89.4772	60.6999	91.4273	63.4072	83.5396	257.819	102.876	191.252	193.089	246.375	157.824	300.63	275.398	177.08	287.321	261.875	341.603	98.4544	59.3189	51.2635	64.9991	46.9029	53.0734	79.8647	41.6996	64.2126	43.9951	191.085	142.336	83.67	91.5866
ENSG00000004534	RBM6	10180	27.1599	18.2216	26.9829	16.1926	19.4804	18.036	14.6818	25.0852	17.777	12.3396	8.1408	14.953	13.7082	9.6228	12.9627	15.7892	23.0114	16.784	13.112	13.6655	17.9045	16.0517	23.4223	26.5225	14.6266	23.8348	12.4032	29.5134	24.9801	29.4191	34.031	27.5262	33.6113	43.0326	32.2074	15.7504	16.005	16.2427	4.2464	18.9086	6.3673	6.9575	11.9304	8.0283	14.5849	5.9137	20.5077
ENSG00000004660	CAMKK1	84254	1.1781	1.2196	0.9423	0.5442	0.4157	0.3785	2.049	1.3369	1.0582	0.9908	0.5563	1.6413	0.7727	0.9187	1.0271	0.4001	0.7339	0.2924	0.4812	0.5498	0.7709	1.2247	0.9545	1.331	0.614	0.7879	0.3662	0.5064	1.0769	0.5067	1.5146	1.2259	2.3478	1.6645	2.0206	1.793	2.4175	1.6326	4.663	3.4726	1.6513	5.28	5.8693	5.3535	4.9017	2.2776	5.8021
ENSG00000004700	RECQL	5965	11.8203	6.4308	11.6239	6.0217	7.2941	5.8772	4.7411	5.5243	3.2208	9.8118	4.2972	6.2041	27.8493	13.4433	25.75	35.4413	35.4962	32.5422	26.263	24.9789	22.4729	4.2967	8.7967	7.5639	2.1984	4.8535	3.0316	5.7217	5.91	3.9151	5.8661	3.3491	6.0212	25.5822	27.7142	8.3333	7.5484	9.3962	1.6469	8.6197	2.0213	2.8545	2.3788	11.4315	18.4503	7.2687	19.1686
ENSG00000004766	VPS50	55610	2.816	2.3634	2.3501	1.6008	1.9975	0.546	2.2606	2.6109	0.9355	2.0363	0.8206	1.7826	3.3768	1.7004	3.4165	2.5559	6.0888	3.2342	5.0815	2.8628	4.1594	1.5828	1.9683	1.6346	0.6105	1.1998	0.5773	1.1786	1.3002	1.2482	1.5006	1.2355	1.635	3.3476	2.0266	0.8759	0.7445	1.2109	0.1859	0.5636	0.4401	0.6303	0.4051	2.244	5.3019	1.0795	9.5441
ENSG00000004776	HSPB6	126393	4.3227	2.4726	5.8145	0.6837	1.3653	0.8794	0.0966	0	0.1525	0.1117	0.0556	0.1027	0.206	0.3437	0.2845	0.0221	0.2511	0.0405	0.0649	0.0894	0.0226	0.0474	0	0.0348	0.0777	0	0.0128	0.0571	0.1101	0.0272	0.097	0	0.4019	0.265	0.0264	1.0211	1.0629	0.8411	2.8255	1.4659	0.5712	1.2426	0.895	0.113	0.1368	0.9255	1.4719
ENSG00000004777	ARHGAP33	115703	1.9756	2.6006	1.1709	1.1233	1.216	1.7624	2.259	1.5733	1.2759	0.9123	0.424	0.7525	1.0509	0.451	0.6713	0.5496	2.9163	0.8787	1.3992	1.0172	1.3227	1.3222	1.1364	1.0777	0.5983	0.8237	0.7023	0.6889	1.2269	0.5978	0.9856	0.5497	0.9239	2.4927	1.2788	6.5724	8.3261	8.5409	14.1866	4.8412	2.4681	6.7732	23.9754	1.9272	1.482	2.6754	7.6492
ENSG00000004779	NDUFAB1	4706	90.8423	90.9874	75.1895	109.382	81.7607	93.7652	91.9486	115.398	76.8293	174.85	183.875	111.06	38.4159	33.0414	42.3311	61.5811	95.271	102.18	64.21	75.9564	86.8154	72.6906	78.5209	39.5026	42.8287	53.1665	37.1393	64.3947	65.5921	41.2146	58.3895	25.1877	77.6623	120.261	116.837	41.8952	34.1217	49.5599	92.433	30.0766	75.9697	80.0038	68.6377	10.8111	13.1261	26.288	18.8443
ENSG00000004799	PDK4	5166	0	0	0.0856	0.0571	0	0	0	0.0108	0.0127	0.0068	0.0105	0.02	0.2802	0.15	0.121	0.1146	0.8432	0.1605	0.3136	0.2485	0.219	0.0402	0.046	0.0581	0	0.0306	0.0145	0	0.0655	0.0114	0.0363	0.007	0	0.0206	0.0162	0.0273	0.026	0.0677	0.0362	0.0296	0.0172	0.015	0.0357	0.0783	0	0.6401	0.3275
ENSG00000004809	SLC22A16	85413	0.1255	0	0.0961	0.0736	0.021	0.1371	0	0.0316	0	0	0.0172	0.0074	0	0	0	0	0	0	0	0	0	0	0	0	0	0.0345	0.0234	0	0	0	0	0.008	0.018	0	0	0	0	0	0	0	0	0	0	0	0	0	0.0473
ENSG00000004838	ZMYND10	51364	0.0302	0.0578	0.1706	0.3741	0.0828	0.253	0.5603	0.535	0.2143	0.107	0.0889	0.2254	0.2101	0.0985	0.0277	0.1365	0.1604	0.3454	0.15	0.3594	0.2009	0	0	0.0207	0.0137	0	0	0.019	0.0478	0	0	0.0062	0	0.205	0.0401	0.1532	0.1729	0.1297	0.2455	0.0878	0.204	0.331	1.4517	0.4736	0.2602	0.0559	0.9351
ENSG00000004846	ABCB5	340273	0.1036	0	0.1376	0.3677	0.3485	0.3453	0.3467	0.3371	0.287	0.1067	0.1274	0.0942	0.014	0	0.048	0.0064	0.0245	0.0333	0.0191	0.0104	0.031	0	0.0066	0.014	0	0	0.0318	0.0073	0.0263	0.0041	0	0	0	0	0.0028	0.0112	0	0.0171	0	0.0192	0.0135	0.0182	0.0952	0.2919	0.5751	0.0912	1.1889
ENSG00000004848	ARX	170302	4.0846	4.1958	1.9902	3.6662	5.2467	7.5322	2.1632	1.885	1.8007	0.9169	1.2278	0.9002	0.0574	0.0319	0.0373	0	0.0343	0.0146	0.0441	0.01	0.0457	0.0362	0.0261	0.0605	0.1989	0.052	0.0253	0	0.0346	0.025	0.0855	0.0399	0.0139	0	0.0411	0	0.0071	0.0135	0.0422	0.0286	0.0048	0.0635	0.1813	0	0.0489	0.2712	0.1843
ENSG00000004864	SLC25A13	10165	13.259	33.5093	13.5382	15.4231	14.9511	21.6681	17.2005	19.3458	19.479	22.7886	24.3673	21.8654	37.0167	26.8299	28.5007	33.1261	16.6179	32.438	22.8741	33.6769	23.0662	60.0084	55.493	30.1225	45.7479	47.6592	51.2876	46.3681	24.2992	39.2659	34.485	27.9663	42.2978	36.5673	16.8696	24.2105	11.2811	37.3586	10.4361	23.3545	25.0199	19.5109	27.8145	52.3268	50.8396	33.2156	32.0924
ENSG00000004866	ST7	7982	1.8366	2.9348	4.1588	2.5753	2.0523	2.5053	1.1918	0.7165	0.9197	1.2772	1.3655	1.2382	1.2908	2.0374	2.9902	0.7496	2.6416	1.0714	1.2289	0.9828	0.6826	10.151	7.1295	6.1975	7.8923	7.5185	7.2691	6.9173	4.6006	6.2791	7.4892	6.4903	7.6779	1.9994	0.9535	2.4438	1.3562	1.8891	4.4446	1.4177	6.0083	4.2198	6.415	10.2022	9.5079	3.531	13.0468
ENSG00000004897	CDC27	996	24.6971	18.6827	17.1878	18.3752	10.5487	24.4997	19.3843	16.8285	21.5961	13.4146	13.7159	12.3153	13.6038	14.0394	15.1655	17.4491	21.0408	20.4774	12.2613	17.4034	10.0495	6.1186	13.0343	5.9773	10.0082	9.4179	16.2642	13.3452	10.8803	10.4963	7.4705	6.0209	9.3739	5.7489	1.7073	6.4333	2.5438	6.2816	1.7387	2.9403	7.4321	3.6993	5.6181	12.2039	19.8392	11.1514	14.1154
ENSG00000004939	SLC4A1	6521	0.1181	0.35	0.2322	0.2127	0.1298	0.0861	0.3942	0.2411	0.513	0.2429	0.2044	0.2256	0	0	0.0201	0	0	0	0.014	0.0055	0.0193	0	0.0148	0.0101	0	0	0	0.0214	0	0	0	0.045	0.0299	0	0.0078	0.0329	0.0156	0.0045	0.0103	0.0132	0.0772	0.0833	0.2703	0.0451	0.04	0	0.0719
ENSG00000004948	CALCR	799	0	0.3004	0.0194	0	0.0209	0	0.0229	0	0	0	0.0302	0.0116	1.4726	1.2351	0.7935	1.4087	0.5185	3.8493	0.4493	1.2483	0.2065	1.4698	1.8733	1.3071	1.2885	1.2268	1.6368	1.7191	1.0923	1.4204	1.3252	1.4083	1.4417	0.4688	0.2212	0.3823	0.105	0.2791	0.0879	0.1646	0.5394	0.5458	1.3907	1.7839	1.3012	1.3551	2.1834
ENSG00000004961	HCCS	3052	13.2347	10.9846	4.9906	11.8803	5.8529	10.1618	19.641	11.5939	18.789	16.5732	19.7764	14.2645	8.4203	8.4093	9.7273	10.31	7.9822	6.7106	4.1032	7.8562	2.388	15.862	28.2087	15.7416	22.6245	21.8069	35.2757	26.985	18.5411	30.2447	23.4395	24.9623	21.1821	9.9215	8.1308	8.8104	7.8611	5.1487	10.9674	5.7126	5.5555	4.1022	6.4235	8.1459	6.1298	8.5276	6.7251
ENSG00000004975	DVL2	1856	15.7744	18.3745	7.5824	17.4761	6.2251	11.2628	28.2404	13.8736	24.3956	19.2409	33.6379	31.9006	11.8722	13.3333	11.3363	9.269	12.2206	12.1978	9.8232	11.4272	13.7918	1.8921	3.2955	3.0764	3.7753	2.5256	4.5972	4.1066	3.0567	4.4006	4.0744	4.9383	4.8153	5.6081	7.4185	10.4531	10.133	14.8954	40.0755	8.8296	6.2442	5.7584	31.6473	11.1097	6.2098	11.7373	11.7972
ENSG00000005001	PRSS22	64063	0.0737	0	0.6025	0.3295	0.1297	0	0.5924	0.2006	0.2088	0.1371	0.5385	0.4065	0.2794	0.25	0.3203	0.0903	0	0.0097	0.025	0.0232	0.0227	0.4957	0.455	0.3487	0.5068	0.1886	0.5495	0.243	0.245	0.4629	0.6983	0.5862	0.5553	0.7129	0.4554	0.9571	1.1082	1.2076	2.7092	0.6039	1.6334	1.6629	8.0112	1.252	0.2452	1.7204	2.6131
ENSG00000005007	UPF1	5976	17.8277	10.2592	13.0422	15.9044	12.0091	19.1273	18.7696	9.5556	17.1986	11.9983	34.9356	28.0002	17.4435	20.7774	17.2235	10.2973	10.606	8.8242	8.8164	10.4529	10.7249	5.084	4.641	3.5526	5.088	2.7813	3.2422	6.2078	3.1296	5.3098	5.1509	8.385	6.4064	9.1842	9.6068	10.9869	12.5854	20.4987	38.5962	9.6782	13.0406	14.4908	52.655	24.6359	12.2913	24.9181	17.3831
ENSG00000005020	SKAP2	8935	1.9099	1.1933	1.4849	0.8382	1.0097	0.8488	1.0987	0.5582	0.8103	0.7341	0.7938	1.3271	0.8762	1.1425	1.2935	4.2983	2.7375	3.3127	2.242	3.3733	1.9228	3.4535	3.3152	1.4646	2.8133	1.4952	3.2443	5.3956	3.1117	4.8657	2.1709	4.1382	2.4035	1.0525	0.6146	0.6069	0.5964	0.7467	0.293	0.2786	0.3504	0.0841	0.5752	0.7173	0.4404	1.733	2.2842
ENSG00000005022	SLC25A5	292	64.4975	47.3024	47.6323	66.5833	46.017	84.1181	144.31	51.2409	92.1045	182.113	315.566	456.182	62.0703	104.978	66.4713	136.88	70.6737	103.256	74.9626	104.968	86.7759	206.854	227.673	86.5254	177.507	78.7075	148.575	216.186	113.423	214.62	194.795	247.892	172.679	75.2241	76.0049	214.733	283.244	274.315	249.694	143.987	397.57	201.007	264.362	400.293	215.105	203.659	103.26
ENSG00000005059	CCDC109B	55013	5.6568	7.8297	7.4313	5.7211	5.134	5.3679	10.7651	4.4816	5.7788	3.3678	7.2269	9.3372	3.256	5.2733	5.4935	6.7805	3.9516	3.6272	3.5592	4.5823	4.3677	7.5815	5.7878	3.8038	7.1958	2.3572	5.2218	6.3629	2.7937	6.7411	5.941	10.265	7.6343	3.4412	2.6503	2.9596	3.5181	3.8879	5.001	2.897	4.2725	3.6117	2.1537	4.1471	2.9546	2.7379	5.2917
ENSG00000005073	HOXA11	3207	2.4052	1.6754	2.6445	2.1549	1.5495	1.0388	0	0.0973	0.6657	0.2166	0.2847	0.5394	0	0	0	0.022	0.0706	0	0	0	0	0	0	0	0	0	0	0	0	0	0	0	0	0	0.0195	0.0173	0	0.0139	0.0142	0	0	0	0	0	0	0	0
ENSG00000005075	POLR2J	5439	31.0386	39.3965	27.4897	36.7742	33.8424	35.9454	37.4748	23.3943	32.7131	16.7913	16.0927	18.2468	14.5184	15.7806	13.858	15.918	14.1939	8.6048	12.2442	13.5373	13.3959	10.3446	6.0807	8.0186	7.6162	6.8132	7.3942	11.8641	7.4289	6.3766	5.2117	11.3265	10.0711	5.7555	5.1145	25.0607	33.895	25.7236	28.9683	29.6679	35.2204	44.6139	44.209	13.3072	6.1085	13.4336	14.1984
ENSG00000005100	DHX33	56919	14.7308	9.85	11.222	14.178	16.9408	18.1524	11.7928	14.5691	16.8989	15.6928	21.7897	24.3317	13.0284	19.8871	11.0011	14.2082	10.7827	12.9758	12.4702	11.6024	12.0734	49.0365	31.7734	34.9318	39.924	43.09	44.8835	45.3103	24.5506	42.881	21.8698	28.129	54.319	12.4536	18.1896	21.9051	36.089	26.4582	8.3837	17.8586	21.4464	18.6831	38.6396	71.6305	32.2271	32.6544	12.0264
ENSG00000005102	MEOX1	4222	5.6317	4.0549	9.4772	4.085	4.0771	3.173	0.1587	0	0.0921	0.012	0.0258	0.0191	0.0274	0.064	0.0223	0.0371	0.1534	0.0155	0.029	0.0565	0.424	0.0593	0	0.0512	0.0456	0.0367	0.0298	0.0321	0	0.0273	0	0.0443	0.0978	0	0.0176	0.0292	0.0539	0.0174	0.039	0	0.0088	0.02	0.0837	0	0.008	0	0.0867
ENSG00000005108	THSD7A	221981	0.1076	0	0.3049	0.0666	0.1722	0.0433	0.047	0.0835	0.0556	0.0393	0.0484	0.0796	0.2593	0.4714	0.1746	0.5844	7.8151	0.1434	5.1956	0.5496	1.9267	0.2487	0.563	0.2819	0.2336	0.2301	0.2675	0.3537	0.122	0.2496	0.1432	0.2066	0.2438	0.3333	0.4872	0.4893	0.494	0.4872	0.0452	0.3111	0.3373	0.3893	1.2982	2.4398	2.0003	1.3788	2.6484
ENSG00000005156	LIG3	3980	13.2431	7.5161	10.2922	7.4495	14.6197	8.2561	13.5921	10.8739	13.3971	7.3914	8.1846	8.7577	3.5662	7.5561	3.441	4.9159	8.5896	4.0015	7.8666	7.5027	12.058	5.0664	3.1092	4.0146	5.8195	5.9303	4.9495	3.1278	2.3847	4.2435	1.6796	3.6453	7.1261	5.2969	8.0846	6.306	12.7511	10.2409	7.5258	10.628	10.4217	13.5975	27.0406	50.3387	41.4265	19.3842	39.8078
ENSG00000005175	RPAP3	79657	9.7066	2.9362	10.3582	7.8753	13.832	6.5084	10.7714	13.5895	13.589	8.8304	6.3612	4.7488	6.7646	11.7552	4.0341	10.5014	16.5606	8.5569	14.3641	11.315	20.3373	9.4724	12.3512	11.9214	9.0752	9.8196	11.5693	12.0481	9.4319	9.5072	7.7669	4.62	6.2968	15.1398	18.1783	4.421	5.5806	5.5688	0.7993	4.0165	3.3093	2.3882	2.0521	2.9418	5.289	5.5435	12.3963
ENSG00000005187	ACSM3	6296	0.0788	0.2092	0.1073	0.0765	0.1165	0.218	0.1871	0.0701	0.0173	0.0507	0.0546	0.0579	0.1718	0.2215	0.1674	0.0395	0.0986	0.0521	0.1081	0.0811	0.2067	0.5941	0.6583	0.4848	0.1992	0.3097	0.4084	0.3332	0.2971	0.5225	0.3845	0.5233	0.5734	0.4325	1.2251	0.2514	0.9363	0.6183	0.1334	0.8096	0.8552	1.0047	1.3668	1.3611	1.1583	0.8691	2.7245
ENSG00000005189	AC004381.6	81691	1.4099	0.6237	2.2943	0.9793	1.796	1.2813	1.4269	1.7736	2.2364	1.215	1.1988	0.6602	1.9735	1.8147	1.4295	2.3498	2.7123	1.6118	1.4782	1.1711	2.8914	1.0991	1.1182	1.2375	0.7219	1.1679	1.1136	1.4056	1.2238	1.3176	2.2305	1.5802	1.6954	1.3652	2.0523	0.7141	1.0396	1.8903	0.7726	1.896	1.4148	2.0614	6.2919	3.2857	4.3645	2.718	6.4013
ENSG00000005194	CIAPIN1	57019	18.7964	7.5965	20.1583	9.6748	25.1143	22.7028	20.373	23.513	18.3595	24.2601	22.8506	18.3703	13.7619	16.464	16.6348	33.521	37.1381	21.2461	29.8093	15.176	22.4739	18.1196	8.4704	17.1324	17.4453	26.75	17.56	15.0517	11.931	14.3134	10.7569	20.8443	23.004	6.7028	13.8085	10.6521	22.2378	29.2478	35.2765	26.1836	25.3807	44.5434	26.0243	37.4635	32.7745	16.7745	15.0425
ENSG00000005206	SPPL2B	56928	3.3859	1.8341	3.1124	0.9853	1.3263	2.4388	1.5308	2.9926	2.3518	2.3929	2.0772	1.8228	2.574	3.0923	2.0971	3.3032	8.344	1.9974	5.5645	2.5351	6.7743	1.4193	0.605	1.1738	0.6741	1.0228	0.6555	0.8948	1.0479	0.6673	0.9494	1.107	1.4566	1.688	2.6558	3.201	9.6035	11.7353	12.3399	11.634	9.048	32.1623	87.1486	2.5018	1.7575	7.7506	12.9182
ENSG00000005238	FAM214B	80256	5.9138	2.4861	4.8448	1.6986	3.1687	5.4473	1.6326	3.2583	1.8071	6.3494	4.5656	5.3135	1.214	0.987	1.4837	1.5783	2.4494	0.6994	1.5746	0.6302	1.4402	1.6249	0.6949	1.1786	1.6054	1.7	0.8751	0.8636	1.1781	0.8398	1.2499	1.1027	1.1204	0.2501	0.7331	0.4212	1.2739	2.0924	2.8548	1.5973	3.1817	8.1676	12.2141	3.1872	2.2469	1.5067	3.7941
ENSG00000005243	COPZ2	51226	15.4925	9.6767	19.6841	1.7113	3.4403	2.17	0.4143	0	0.5581	1.2884	1.0194	1.0345	0.0508	0.5916	0.1361	0.1948	0.7615	0.0773	0.4157	0.0584	0.2299	0.1882	0.0417	0.1652	0.1211	0.3303	0.303	0.241	0.2672	0.169	0.2041	0.098	0.0469	0.0388	0.1272	0.0369	0.0793	0.0555	0	0.0415	0.1019	0.1222	0.4384	0.181	0.2536	0	0.6131
ENSG00000005249	PRKAR2B	5577	0.5348	0.264	0.3304	0.4789	1.0099	0.4165	0.5825	0.9495	0.702	1.5354	1.367	1.1664	20.2255	16.6161	17.4571	4.8892	10.9736	3.5967	7.879	8.3122	5.915	16.3093	16.2103	21.2823	15.4471	26.7501	26.2839	12.1733	17.509	19.8542	27.0673	25.3989	14.1383	10.0123	6.5599	6.396	6.5307	9.8963	2.1339	5.2339	3.6857	8.467	4.8549	9.7717	9.3061	18.5505	14.1638
ENSG00000005302	MSL3	10943	6.0556	5.5321	3.6569	4.0939	2.637	3.1057	3.9783	5.1599	4.3268	4.9954	3.9386	2.4932	3.4241	3.2936	3.6295	6.0733	3.7274	4.1653	4.7581	3.6757	6.3169	2.4831	1.291	1.8307	1.4772	4.0153	3.3549	2.0631	2.0016	2.0145	2.5153	2.0989	1.7256	2.2771	2.4211	2.0089	1.748	2.3917	0.8566	1.5915	1.4418	2.0956	9.7448	1.8529	3.1315	2.4624	6.8472
ENSG00000005339	CREBBP	1387	9.5643	12.2715	13.4234	8.3361	15.1415	16.1224	9.771	15.616	8.1461	15.3906	12.2666	10.6691	7.62	6.8141	11.0702	2.4294	3.8438	2.3227	2.9591	2.608	3.5691	7.498	4.3454	6.8297	3.5091	4.874	9.0821	3.7929	7.272	7.8419	9.7563	7.1195	6.5944	9.8704	9.9896	5.8023	12.2985	12.7958	3.2143	8.8906	2.6049	9.6663	17.1808	9.7126	17.4295	18.6141	23.9631
ENSG00000005379	BZRAP1	9256	0.1276	0.1659	0.4555	0.0923	0.0656	0.0588	0.0574	0.0685	0.0092	0.0222	0.0354	0.0132	0.5204	0.6594	0.7945	0.5489	2.4374	0.3705	1.7601	0.8196	3.0742	0.067	0.0565	0.0678	0.0306	0.0765	0.0589	0.0403	0.0815	0.0443	0.0485	0.0573	0.0584	1.0471	1.1631	1.2965	2.4978	2.1206	1.2779	1.991	0.7902	2.9087	24.8129	1.2112	1.4088	1.9425	7.5051
ENSG00000005381	MPO	4353	0.0492	0	0	0	0	0	0	0	0	0	0.0097	0.0027	0.0712	0	0.0412	0	0.0101	0.0167	0	0	0	0.025	0	0.0218	0	0.0344	0	0.0124	0	0.0226	0.0695	0.0333	0	0	0.0586	0.0336	0.0486	0.006	0.0574	0.0286	0.0249	0.1238	0.5721	0.0342	0.0118	0.1065	0.3791
ENSG00000005421	PON1	5444	0.3552	0	0.0718	0.2073	0.1608	0	0	0	0.0285	0.0292	0.0314	0.0355	0.2482	0.2036	0.5146	0.0624	0.0881	0.0757	0.0241	0.1627	0.1925	0.0198	0.0222	0.0262	0.0155	0.1303	0.0831	0.2364	0.2198	0.2932	0.1287	0	0.0273	0	0.0151	0.0276	0.0306	0.0738	0	0	0.0214	0.0183	0.1189	0.3693	0.5071	0	3.6194
ENSG00000005436	GCFC2	6936	3.7233	3.4496	6.1412	5.451	5.2231	2.824	2.6865	5.4469	1.9803	2.994	4.1393	2.2145	8.3034	7.4299	11.3689	7.7244	10.0007	8.2339	8.8681	7.4039	9.7998	5.252	5.4827	5.8238	7.0705	3.2434	5.9315	4.4763	5.541	4.1903	8.6779	9.3594	4.8045	5.9319	6.1316	2.4146	2.3014	1.3008	0.9822	1.728	1.4415	1.6606	3.3292	1.6455	3.4577	1.9491	16.8746
ENSG00000005448	WDR54	84058	2.5825	6.0048	1.5396	1.7649	2.0546	4.289	2.8867	2.6667	3.1703	1.2816	2.378	1.7686	8.3973	6.1093	13.5197	9.839	9.6789	8.2698	12.659	11.9762	17.2562	5.9992	8.2504	6.7862	5.1789	9.457	8.4851	7.917	11.7792	4.4725	13.5513	8.5227	9.9245	6.994	7.7358	12.6242	21.7834	13.4308	33.0059	19.5392	34.308	47.5192	78.1946	30.1885	38.4121	14.451	19.4991
ENSG00000005469	CROT	54677	0.0803	0.0413	0.4217	0.3123	0.5198	0.1575	0.052	0.25	0.064	0.2966	0.2484	0.1366	0.9659	0.4205	1.8053	2.0613	2.5208	2.2742	2.3392	2.6405	2.9524	1.5298	1.8866	1.6809	1.5363	1.4139	2.6226	1.4749	1.735	0.9843	1.4838	2.3483	1.1594	1.1235	0.9707	1.8034	1.1604	1.1254	0.1503	0.8226	0.7871	0.9898	1.3704	0.9848	1.9285	0.7016	4.0439
ENSG00000005471	ABCB4	5244	0.0121	0	0.1862	0	0.024	0.1209	0.0179	0.0947	0.0429	0.0225	0.0156	0.0128	0.0553	0.0774	0.1482	0.2186	0.1842	0.1312	0.299	0.185	0.1355	0.1668	0.175	0.1275	0.0852	0.1638	0.2515	0.2196	0.2195	0.074	0.2535	0.2712	0.1207	0.3378	0.1913	0.1581	0.1307	0.1775	0.0278	0.1344	0.1828	0.1801	0.5393	0.3884	0.626	0.0735	1.4431
ENSG00000005483	KMT2E	55904	7.6054	11.9193	15.1838	14.3644	12.8605	7.621	13.155	13.4257	10.5143	6.5492	6.3707	2.4719	10.9323	5.9808	12.1066	4.6391	6.3374	4.7832	5.4393	5.9911	7.0548	8.9799	8.6629	8.5848	6.098	6.5946	7.2905	6.3495	12.0287	6.1317	7.25	8.6382	4.6517	11.9616	13.9044	10.381	7.3752	5.4158	0.8764	7.2475	4.5332	5.298	8.8156	5.9556	13.8774	3.9138	25.6687
ENSG00000005486	RHBDD2	57414	5.0826	11.8354	5.7936	8.217	4.9028	5.6696	5.9971	6.6807	6.2716	6.0159	9.976	3.5803	3.3917	1.2621	2.2692	4.2619	6.2006	3.598	5.3894	6.3777	6.6594	11.1137	8.1648	10.9503	15.4507	14.2292	8.8182	5.6413	11.706	3.6952	8.862	14.7552	10.0696	5.1097	3.6538	11.6442	17.1861	13.4752	41.3891	16.6301	38.4476	57.0142	46.6074	18.6406	13.2493	17.9788	11.9899
ENSG00000005513	SOX8	30812	0.6636	1.006	1.4951	0.682	0.6438	0.3224	0.6314	1.2926	0.4887	0.4308	0.3034	0.1999	2.2669	0.7601	1.8558	0.8444	0.752	0.7529	0.8048	0.7666	0.8674	0.8811	0.9693	0.7548	1.2792	1.582	1.7463	0.9964	1.3445	1.4227	0.7115	1.3191	0.9302	1.3537	1.0518	1.9639	2.0515	1.2629	4.8336	1.7804	1.7407	3.9246	4.105	0.8565	0.3795	1.1203	3.7967
ENSG00000005700	IBTK	25998	9.3556	12.3284	14.7807	19.1846	16.5125	11.6509	16.2647	13.3161	14.2834	10.0419	10.1176	8.0048	16.2262	15.7649	8.6345	12.4523	9.3813	12.6825	9.9525	19.5425	15.702	6.8918	13.1715	13.3517	15.2794	14.0833	8.9946	12.8591	12.5418	8.9203	12.5618	13.3749	6.1626	5.8253	1.926	5.7551	3.5186	4.1759	0.7702	2.6626	3.2591	2.1987	2.3537	13.9925	15.195	10.1008	26.1004
ENSG00000005801	ZNF195	7748	7.9309	10.3019	8.9126	19.5234	17.8542	8.4494	23.3298	25.3151	25.1157	23.0048	10.6157	14.2183	24.1015	16.3615	27.21	15.3791	9.0027	12.888	5.785	20.3245	14.9608	11.8876	15.8563	10.4512	11.1538	10.4868	10.9132	8.4158	8.4949	10.7083	7.2125	9.2254	5.0411	8.4217	3.7801	7.5133	10.3138	5.3899	2.1606	8.0858	14.0589	9.0781	16.6774	25.7999	32.3089	16.0093	90.3697
ENSG00000005810	MYCBP2	23077	7.2766	10.0271	5.8829	14.8244	10.3311	11.0482	13.4763	10.509	14.7249	10.5427	6.5689	7.2877	9.3201	9.749	10.938	8.0394	7.0264	7.1916	4.1818	4.8601	11.1463	2.65	5.947	5.1828	7.2232	4.8883	5.3329	4.6257	4.7563	4.4413	6.1895	6.4269	2.6444	6.2034	2.0811	4.9202	4.9737	3.6572	0.5985	2.3764	4.5554	2.8452	8.8216	16.0507	24.8198	14.6087	50.3058
ENSG00000005812	FBXL3	26224	4.0547	3.8496	4.4436	3.1956	6.996	2.7479	3.99	4.1261	6.2832	4.3401	3.2697	2.742	7.5908	5.1969	10.3561	7.0351	3.7094	4.646	2.9923	4.8094	7.2889	4.125	8.4556	5.3388	6.4817	3.6396	6.5404	4.5967	4.4073	6.911	6.3681	8.2827	2.5406	1.8757	0.4639	1.4325	1.326	1.0583	0.3352	1.1627	2.2054	1.3571	1.3667	3.9093	5.1457	4.8624	9.2481
ENSG00000005844	ITGAL	3683	0.1239	0	0.0117	0.1645	0.267	0.3311	0.4466	0.1696	0.4893	0.2637	0.2569	0.2111	0.0158	0.028	0.0198	0.0133	0.0105	0.0053	0.0174	0.0154	0.0391	0.0074	0.0104	0	0.0146	0.0219	0	0.018	0.0249	0.0388	0	0	0.0055	0	0.0484	0	0.0469	0.0027	0.0225	0.014	0.0055	0.0304	0.1484	0.1481	0.0481	0	0.2072
ENSG00000005882	PDK2	5164	0.3114	0.0335	0.4944	0.524	0.416	0.6195	0.5064	0.3573	0.1693	0.2237	0.1511	0.2035	0.4779	0.6984	0.8111	0.7477	0.4849	1.0304	0.2792	1.382	1.382	0.2672	0.3193	0.3769	0.5118	0.3498	0.3744	0.4093	0.2727	0.4688	0.5243	0.311	0.4129	0.6045	0.7572	1.1871	3.1395	2.2948	7.4178	2.0862	12.9217	18.3989	8.5837	10.6981	7.7914	6.8933	9.8586
ENSG00000005884	ITGA3	3675	0.5817	0.7237	0.771	0.5801	0.4183	0.2135	0.328	0.2495	0.6101	0.1658	0.2132	0.2031	9.6054	9.8133	9.7662	9.1103	2.1232	4.0518	1.485	1.9535	1.2392	0.3184	0.3154	0.2746	0.722	0.643	0.3946	0.3607	0.5409	0.4709	0.3321	0.2718	0.3201	4.851	4.3319	3.6856	6.2513	2.7967	10.7887	2.7142	8.1139	11.1202	17.5369	11.6205	8.2556	12.3959	9.5499
ENSG00000005889	ZFX	7543	8.3597	9.4207	9.8331	3.9589	6.694	5.2826	9.8056	6.4568	14.3207	9.6642	5.4471	7.9608	17.6513	17.4595	18.3419	7.2171	14.7847	9.4102	9.1689	10.5654	15.3514	2.1535	3.7907	1.6649	6.3515	5.2453	5.9688	6.9961	7.235	10.7138	3.3296	2.6122	2.2284	2.7702	2.8976	1.8256	1.854	1.1667	0.2325	0.7359	1.2203	1.8972	1.2449	13.2502	14.5813	13.7567	11.8047
ENSG00000005893	LAMP2	3920	10.2878	14.4854	15.4849	11.1493	11.3197	5.2181	10.9253	5.052	13.5489	23.4597	19.3237	26.4555	8.9457	9.7755	10.3782	11.0984	12.2519	10.9516	9.6963	11.452	12.0626	12.5497	17.9062	9.366	14.7447	23.1052	12.1442	24.6286	22.1503	29.699	20.2304	20.5379	13.9911	2.3226	1.8935	6.7826	6.9048	2.8993	2.6835	2.681	8.1493	8.148	3.9363	12.5913	12.8081	16.8513	9.7093
ENSG00000005961	ITGA2B	3674	0.883	1.7838	1.3071	1.4612	1.1435	0.8538	1.492	1.0157	0.9503	0.6699	0.3099	0.6723	0.7461	0.8153	0.625	0.1811	0.5877	0.131	0.4893	0.6891	1.5621	0.7135	1.0726	0.7966	1.8429	2.9327	1.1058	2.4235	1.0163	1.1309	2.0536	2.0504	2.0153	1.8441	2.1495	1.9861	3.9	1.5213	3.5054	1.4072	2.9123	7.038	20.7154	3.1191	2.5902	5.2394	7.4417
ENSG00000005981	ASB4	51666	0	0.3429	0.0323	0	0.0904	0.0897	0	0	0	0	0	0.0035	0	0	0	0.0082	0.0366	0	0.0441	0.0364	0.0303	0	0	0	0	0	0	0	0	0	0	0	0	0	0	0.0078	0	0	0	0	0.002	0	0	0	0	0	0
ENSG00000006007	GDE1	51573	13.3233	16.6224	20.0626	17.4302	15.2042	5.6525	12.3344	4.8207	11.1784	15.975	9.7043	15.6235	13.1956	19.1737	12.9044	15.947	15.0764	17.7498	17.1336	16.0645	11.5881	8.1714	13.5142	4.976	10.398	18.1057	8.4403	14.2814	12.5021	19.0026	14.5652	14.832	16.8641	18.3517	16.9418	13.471	15.976	13.6929	18.9656	13.0037	8.7285	16.6856	9.9207	12.9725	11.1781	20.2339	20.334
ENSG00000006015	C19orf60	55049	4.6545	7.3401	6.4205	4.4552	3.5449	3.4511	4.8809	1.6736	3.3904	7.5337	4.9006	7.74	5.2678	11.5031	10.7543	13.9903	19.6889	16.5909	21.0438	13.3705	20.685	1.9948	1.969	2.1762	1.0012	2.292	1.3431	2.9996	2.2355	2.5816	3.0664	1.631	2.3867	3.9722	4.2627	7.4396	7.8677	8.2991	17.4751	8.3568	13.7455	34.1765	45.9052	3.1861	1.0143	15.064	14.3372
ENSG00000006016	CRLF1	9244	0.6037	1.3557	0.8386	0.6721	1.2268	0.7528	0.9761	0.9427	0.7168	0.9852	0.541	0.9915	0.9233	1.4216	1.8278	1.1789	1.1618	1.948	1.5667	1.0604	0.633	1.6298	0.8844	0.9123	1.668	1.6988	0.8064	0.5578	0.4589	0.989	1.7808	1.5056	2.0936	1.2256	0.572	1.6299	1.8032	2.0827	3.8278	2.1106	3.4176	9.4308	5.2586	2.6844	0.7186	3.5933	5.9473
ENSG00000006025	OSBPL7	114881	0.5639	1.9567	1.117	0.2673	0.2979	0.1162	0.1881	0.1261	0.4883	0.1105	0.085	0.0903	0.4684	1.1326	1.4529	0.8555	1.2144	1.083	1.3141	1.1726	1.1478	0.3775	0.3894	0.355	0.3414	0.4457	0.1927	0.4299	0.3115	0.417	0.6932	0.2641	0.6899	1.4684	2.1838	2.0795	3.0729	2.6212	3.1137	1.8315	4.1313	7.6624	23.0903	3.7395	1.7707	2.8462	8.3865
ENSG00000006042	TMEM98	26022	9.9447	10.4246	17.7593	5.5686	3.7206	3.1835	0.4754	0.931	0.9157	1.0742	0.68	1.05	4.9402	5.4065	10.8483	7.58	24.4948	11.7756	28.863	13.842	19.975	17.0438	14.8274	11.6494	20.4244	21.2846	9.1076	13.5864	7.5245	12.005	21.6182	11.0434	20.0948	5.6131	12.1048	9.0234	15.7521	10.1829	36.7628	15.7547	37.3984	51.6217	19.9128	39.1083	16.5448	14.3065	20.7981
ENSG00000006047	YBX2	51087	2.1097	1.3838	3.7624	2.1982	1.1502	0.7859	3.7471	3.7349	4.5761	1.5144	0.7686	1.1671	1.2351	2.1723	2.7923	0.1695	0.5653	0.3524	0.9983	0.701	1.2127	1.5266	2.2156	1.5456	1.1822	1.832	0.5141	1.9786	1.0261	1.2362	1.8642	0.9517	1.5846	6.1601	10.3514	7.4757	9.8011	7.5847	19.6403	12.9757	6.6089	9.5474	32.2588	6.6217	1.7894	4.4957	15.9973
ENSG00000006059	KRT33A	3883	0	0	0	0.0768	0	0	0.1076	0	0.2287	0	0	0	0	0	0	0	0	0	0	0	0	0	0	0	0	0	0	0	0	0	0	0	0	0	0	0	0	0	0	0	0	0	0	0	0	0	0
ENSG00000006062	MAP3K14	9020	1.5513	1.9706	1.0521	0.9505	1.1554	0.8983	1.5153	1.0946	1.2167	0.5455	0.4254	0.7937	0.9037	2.2021	4.0659	0.336	0.8057	0.5841	1.1323	0.7906	0.74	0.1864	0.055	0.1478	0.0916	0.1989	0.1186	0.0329	0.1446	0.0591	0.148	0.0953	0.1602	1.3978	2.1784	2.7839	2.4911	3.3378	7.3759	3.449	3.2848	2.9133	7.312	3.9022	2.7165	3.4116	7.1592
ENSG00000006071	ABCC8	6833	0.0995	0	0	0	0.0526	0.3164	0.0112	0.156	0.1556	0.018	0.0191	0.0237	0.154	0.1075	0.1381	0.0229	0.3903	0.0409	0.4596	0.2286	0.2724	0.0713	0.1028	0.0557	0.1232	0.0419	0.0516	0.2225	0.091	0.2744	0.1331	0.0767	0.1589	0.1552	0.4804	0.3792	0.7143	0.6667	0.3615	0.6817	1.19	1.5238	10.0619	2.3584	2.6251	0.7397	6.905
ENSG00000006116	CACNG3	10368	0.0807	0	0	0	0.02	0	0	0	0	0.007	0	0	0	0	0	0	0.0105	0	0	0	0	0	0	0.0315	0.0239	0.0195	0.0391	0	0.0256	0.0251	0.0343	0.0132	0.0432	0.026	0	0.071	0.0493	0.0631	0.167	0.1349	0.1024	0.0761	0.0762	0.0587	0.0574	0.1746	0.7915
ENSG00000006118	TMEM132A	54972	4.8475	3.5256	9.9608	6.6874	5.5249	5.5208	6.4809	7.1627	7.6328	5.7192	8.0419	7.8937	9.8329	10.5005	12.6533	7.317	15.4147	6.2678	10.5495	17.447	9.7742	1.1599	0.6426	1.1967	0.9329	1.2382	0.6258	0.8294	0.7137	0.9462	1.2835	0.562	0.9787	3.2233	5.8868	18.0667	13.4348	21.7996	24.8658	24.4541	14.3476	30.8408	140.83	10.1092	9.2895	19.1702	44.6974
ENSG00000006125	AP2B1	163	56.0047	30.0976	38.1191	71.4236	34.9217	69.4268	63.6333	93.7339	69.5896	52.8947	40.5874	46.336	30.7577	52.2249	61.2285	9.2261	17.8376	9.616	15.1703	26.6855	12.4994	29.1784	18.0273	36.8659	23.3121	30.984	22.0896	29.2939	31.2586	28.5067	32.766	14.9066	30.0743	17.0035	32.0218	41.4448	27.8251	49.7624	11.6598	51.9002	55.1531	38.0613	47.8459	185.865	249.767	89.2922	58.8617
ENSG00000006128	TAC1	6863	0.1349	1.3066	0.4211	0	0.2034	0.3323	0.231	0.5523	0.2604	0.3662	0.2041	0.2586	2.4656	3.4803	3.5296	0.144	1.9887	0.0776	2.1785	0.2224	0.241	1.8919	1.7405	3.1495	1.9302	2.1994	1.9133	1.2531	0.8941	1.4838	0.5886	0.9106	1.084	0.4902	1.9286	1.0709	0.4596	0.7938	0.3815	1.0611	0.8878	1.3346	2.9514	1.0654	0.1996	0.238	2.4885
ENSG00000006194	ZNF263	10127	7.9975	3.5373	5.281	7.1627	4.2798	8.9667	12.9177	16.3377	12.7598	13.0254	12.3604	14.784	9.0386	8.8454	6.392	2.7119	5.8444	1.5772	4.3863	6.1896	3.9807	2.1621	1.7268	3.1393	2.6248	2.7082	2.7824	1.888	1.9261	1.8375	2.6905	2.3053	2.2	3.8131	1.8468	4.181	3.5388	4.8934	5.0874	7.1483	2.268	3.2413	8.4471	5.9153	6.7764	7.4728	6.8142
ENSG00000006210	CX3CL1	6376	0.0548	0	0	0	0	0.0352	0	0	0.0526	0.0182	0.0084	0.0121	0.4788	0.3075	0.9195	0.1657	0.5319	0.0569	0.1887	0.1362	0.3168	0.1413	0.111	0.2741	0.1745	0.1572	0.1335	0.1261	0.2249	0.0723	0.1982	0.1579	0.1857	0.1766	0.2432	0.749	0.5863	0.6678	0.9239	1.2507	1.5239	1.8105	2.8909	1.58	2.0513	1.3219	1.5832
ENSG00000006282	SPATA20	64847	1.0546	1.2177	0.9043	0.5861	0.4991	0.3114	0.2553	0.2699	0.2517	0.1462	0.2959	0.2652	2.9305	3.1235	1.6771	1.7644	3.2919	1.6201	4.1342	4.0575	3.3282	0.8229	0.3019	1.1878	1.0286	1.0991	1.1978	1.4534	1.5187	1.024	1.089	1.0491	0.8916	3.0346	3.2326	4.3591	4.1862	4.7501	5.5264	4.2116	7.6709	5.6875	60.0258	5.0384	6.2041	4.6232	10.3024
ENSG00000006283	CACNA1G	8913	0.4175	0.2302	0.4529	0.693	0.1497	1.3773	0.08	0.528	0.4191	1.2757	1.1083	1.3011	0.5385	0.5421	0.4296	0.1956	0.6552	0.2162	0.7695	1.4711	1.0113	0.1519	0.0749	0.1472	0.1259	0.0441	0.1027	0.1642	0.334	0.1356	0.1415	0.1893	0.2018	0.7184	0.9481	1.9232	1.1158	1.8084	2.1025	1.9529	1.9213	2.6185	11.4119	2.7593	3.7647	2.9134	5.8101
ENSG00000006327	TNFRSF12A	51330	19.885	39.2925	30.1441	15.0652	7.0202	15.3043	4.8949	8.6489	12.6306	8.0193	21.514	15.3778	143.162	102.927	93.7526	36.839	16.7581	26.2002	21.2355	26.3519	6.4915	5.1034	1.712	6.5858	8.2179	4.1968	3.8567	2.7528	6.4368	2.9804	8.2853	5.5135	9.2996	4.7652	7.6515	20.016	12.7365	20.3918	22.9843	22.8516	49.8619	48.0676	89.6977	12.4136	12.3678	54.5358	39.1592
ENSG00000006377	DLX6	1750	0.2349	0.338	0.5329	0.662	0	0.2463	0.0896	0.3233	0.7855	0.4986	0.8663	0.4219	0.121	0	0.2776	0	0.0276	0.0205	0	0.0206	0.0113	0.1043	0.1043	0.0767	0.0209	0.0136	0.0829	0.0413	0.0662	0.0645	0.1436	0.1047	0.0408	0	0.0599	0	0	0	0.0048	0.0057	0	0	0.0094	0	0.0351	0.1554	0
ENSG00000006432	MAP3K9	4293	2.2818	3.4474	2.0564	4.0195	1.2204	3.4937	1.9527	4.7647	5.7825	3.1691	4.8673	4.8303	8.5516	6.1164	5.8549	1.7037	2.2969	2.7492	2.2351	2.3081	1.4721	4.5764	1.6527	3.5274	4.943	2.8635	4.4825	5.1004	8.802	8.0531	5.1713	6.0036	5.2818	2.7802	2.8567	6.0241	5.0789	5.1921	4.3426	2.6838	6.6629	6.0256	10.7358	17.2308	30.9591	18.6501	10.3038
ENSG00000006451	RALA	5898	6.4954	4.4928	6.5442	3.8857	3.2779	9.615	2.1731	4.6987	7.2514	5.5994	6.9023	5.8891	35.0634	26.6539	28.6734	15.7779	13.6252	13.6085	12.3185	15.3046	11.7415	61.7538	70.9413	41.6047	65.2641	53.499	72.0947	55.521	106.036	94.3638	51.5331	75.7561	68.0064	30.0646	22.6799	13.2071	15.1534	15.9917	6.1515	17.9337	18.8917	6.7138	5.3801	9.5162	27.7682	32.2144	21.3185
ENSG00000006453	BAIAP2L1	55971	10.9137	10.1556	11.8383	10.8851	11.4076	7.4224	15.2692	9.6653	14.3216	8.264	10.1498	7.2315	11.0097	10.6629	7.6501	3.0754	2.7267	4.2148	3.1516	2.8389	2.8153	6.4771	4.7646	7.0497	6.4129	3.3377	5.3862	3.1046	9.1059	7.7103	7.1025	8.7438	6.293	22.6878	16.9743	10.9025	12.1159	13.536	15.7677	13.9379	17.2179	15.2511	37.0251	12.4082	13.3826	22.8961	13.0368
ENSG00000006459	KDM7A	80853	8.7648	9.6356	8.5909	5.34	7.5659	8.5694	6.5312	10.1065	11.3612	4.2482	5.1584	2.7609	13.4944	9.9436	10.9433	2.9907	4.8542	3.5217	4.8343	2.0695	3.3351	3.0359	2.9033	3.2594	3.2296	1.7789	3.1405	2.4084	3.2044	6.1812	1.7104	3.8231	2.8743	4.6145	1.9038	2.0661	1.4109	1.6775	0.2011	1.6691	2.4342	0.828	2.5653	2.9061	7.5731	6.5257	7.5655
ENSG00000006468	ETV1	2115	0.2118	0.7476	0.2753	0.184	0.3588	0.1298	0.0605	0.0633	0.275	0.0954	0.1107	0.0652	9.1467	17.1783	8.0155	8.6977	7.1732	11.3767	8.2624	5.6873	4.8098	13.5296	10.4846	19.5956	21.2725	8.4807	20.2047	11.505	23.3196	25.9265	9.2826	19.4397	9.6273	8.7477	3.8311	7.5746	4.4025	5.7763	1.8409	4.9238	8.0578	3.4207	13.51	6.9531	14.5845	10.09	19.7956
ENSG00000006530	AGK	55750	4.8215	6.0342	8.3355	5.4816	4.2559	2.9878	4.3662	7.3983	8.2732	3.0091	5.2501	2.8528	7.2808	8.4335	5.2797	5.3928	3.6374	5.9755	3.4922	4.8288	3.9233	6.2327	6.4864	7.0802	6.8958	3.1436	6.5605	3.0904	6.0587	9.431	3.7831	6.4089	5.9693	5.4761	4.0492	3.1622	3.7239	3.7279	2.3311	4.3539	5.7325	3.3605	11.9674	4.1248	9.1999	6.8146	12.0206
ENSG00000006534	ALDH3B1	221	1.4176	5.7368	2.2883	0.4496	0.2633	0.4317	0.2765	0.2526	0.7998	0.0599	0.1424	0.07	0.3032	0.7757	0.2123	0.1696	0.4898	0.3047	0.4136	0.2321	0.4911	0.1005	0.1144	0.0715	0.0683	0.011	0.0567	0.0303	0.0973	0.1078	0.0726	0.07	0.0805	0.3383	0.1126	0.2613	0.4246	0.3423	0.3153	0.3516	0.4962	0.5767	1.8955	0.7103	0.1965	1.4096	1.7029
ENSG00000006555	TTC22	55001	0.2123	1.0618	0.2924	0.4482	0.5869	0.1441	1.2528	1.3745	0.8909	0.3477	0.6913	0.1994	0.0787	0.1775	0.035	0.0115	0.0094	0	0.0136	0.0108	0.0158	0.1008	0.124	0.079	0.1357	0.0566	0.0627	0.0427	0.0076	0.0228	0.0714	0.1226	0.0988	0.1213	0.2062	0.1489	0.2832	0.2442	0.4759	0.3142	0.2406	0.6753	0.9178	0.2971	0.4325	0.8538	0.2915
ENSG00000006576	PHTF2	57157	9.6721	12.3494	19.8828	6.8973	9.656	4.7377	4.8968	4.8836	5.6284	4.8008	3.734	3.8853	2.6207	3.7701	3.2573	4.2206	3.2056	6.1113	4.8943	3.4037	4.7851	8.0411	9.9302	9.0957	3.6778	4.8838	6.1603	5.3296	7.7447	8.5845	3.5697	6.3173	2.5689	4.7276	2.6105	2.3359	1.9938	1.9331	0.5356	1.5549	2.4742	1.8415	2.5146	5.2004	6.3899	5.9355	8.359
ENSG00000006606	CCL26	10344	3.5035	2.219	6.6845	3.0736	4.2489	1.3798	1.3747	0	0.0605	0.2043	0.126	0.1528	14.8415	16.7946	8.9087	2.8903	0.4128	4.8903	2.1781	3.6389	1.4083	4.8933	4.9945	4.7213	2.5024	3.5353	3.5087	3.4841	2.915	6.5766	2.908	3.3883	2.1105	3.2883	6.607	4.0705	9.5695	6.4681	28.8046	8.7191	7.5634	6.8327	9.3711	1.7993	4.2824	8.1175	1.7475
ENSG00000006607	FARP2	9855	1.8509	5.9142	4.0585	3.947	3.8483	3.1275	4.0297	3.4296	2.7288	1.9302	1.8737	1.9563	4.1362	4.6383	2.7906	2.2916	1.5753	1.7026	2.9685	1.6196	2.9374	3.8362	6.0938	4.8605	5.2449	4.0234	4.772	3.0174	5.2574	5.3498	1.9907	4.3778	2.0643	1.9205	2.8374	1.266	2.5121	1.6808	1.7422	1.5198	3.2889	2.9536	5.5875	8.3544	9.5425	6.0053	3.9713
ENSG00000006611	USH1C	10083	0.0754	0	0.199	0	0.019	0	0.2335	0.2635	0.0265	0.0118	0.0233	0.0059	0.1885	0.1914	0.0755	0.0072	0.0361	0.029	0.1398	0.0288	0.1189	0.0668	0.0973	0.0539	0.0569	0.0857	0.0636	0.2187	0.1662	0.0553	0.0619	0.0951	0.0413	0.1683	0.7853	0.3075	0.6888	0.5023	0.6981	0.6384	0.495	1.0114	7.6562	2.622	1.93	0.7564	3.0218
ENSG00000006625	GGCT	79017	7.875	6.4988	20.6949	9.8926	14.3465	8.5157	14.5613	11.1659	13.0994	13.977	13.1021	14.8039	33.4493	33.6348	14.097	32.475	13.062	23.0976	39.7754	22.1266	41.1786	224.951	321.155	206.223	165.494	181.056	191.933	223.194	181.912	160.301	136.079	247.069	86.1927	17.9861	28.4168	17.5332	26.1045	22.5454	32.1934	33.2741	26.2141	33.2853	42.3315	7.9087	7.6676	21.3837	17.0166
ENSG00000006634	DBF4	10926	7.2382	11.6181	15.9493	10.822	17.3102	14.1833	28.6619	19.4836	14.9448	11.4576	12.2774	12.4938	19.5532	15.4288	9.6958	18.5887	6.282	14.1839	20.9839	13.2481	17.5803	5.9021	13.8886	12.7846	9.3656	9.7342	9.449	10.112	9.0463	12.3474	7.8355	9.3266	6.8334	7.8001	9.9213	4.8613	5.0963	3.9727	1.9113	6.1072	2.479	3.6658	6.4138	3.7841	5.0972	5.9099	21.849
ENSG00000006638	TBXA2R	6915	0.2161	0.0984	0.4575	0.3147	0.1682	0.6911	0.2233	0.1602	0.8758	0.4641	0.4293	0.4302	0.0788	0	0.0387	0.0736	0.0696	0.0291	0.0445	0.0993	0.0665	0.2253	0.4017	0.3079	0.2182	0.2544	0.3196	0.3757	0.329	0.1419	0.1624	0.1796	0.1051	0.0869	0.0343	0.0872	0.2747	0.0965	0.7848	0.3818	0.372	0.8144	0.2564	0.1929	0.0855	0.5301	0.4319
ENSG00000006652	IFRD1	3475	8.3937	4.9033	12.3913	6.4998	8.8865	5.7524	14.7077	11.1628	7.4984	15.1321	13.9985	15.526	18.8035	10.0335	13.6173	13.3571	11.5316	16.3883	18.6767	7.2158	13.0165	5.0276	12.5764	11.3713	15	17.2388	15.9797	12.238	10.2756	10.9039	10.3015	13.1073	11.1606	8.8302	7.2699	3.8619	4.0065	2.9994	0.8588	5.1665	3.6191	6.7665	12.4578	11.5079	8.3546	8.4001	24.3151
ENSG00000006659	LGALS14	56891	0	0	0	0	0	0	0	0	0	0	0.0386	0	0.1122	0	0.0959	0	0	0	0	0	0	0.3996	0.2815	0.8089	0.2184	0.1547	0.2533	1.1651	0.5668	0.5587	0.5609	0.6713	0.3128	0.0851	0.1478	0.1434	0.4388	0.2184	0.1397	0.6253	0.2068	0.1163	0.1148	0.1151	0.1334	0	0.146
ENSG00000006695	COX10	1352	9.1385	7.4889	13.0452	6.3849	9.3583	2.6421	8.5842	15.0436	7.4069	13.74	11.2347	16.1065	8.8534	8.1221	7.0268	3.9774	2.9587	5.6603	5.8677	2.8017	4.677	9.3207	14.1189	19.7476	12.3099	21.2038	12.2262	21.3139	16.1047	17.9692	14.7419	14.9098	18.8138	7.5903	7.0816	3.2709	6.3158	3.0764	10.3845	7.277	7.8961	18.4228	14.0245	34.8782	18.5456	15.4147	27.592
ENSG00000006704	GTF2IRD1	9569	2.5864	4.4308	6.5416	1.5568	3.214	1.7015	3.8866	5.7489	3.2051	4.0088	2.8126	4.7346	2.3708	3.2401	3.9019	1.9311	3.7426	2.4087	3.7056	1.6905	3.4125	1.2933	2.371	2.5969	1.7119	2.9198	2.7744	4.2652	2.3402	2.6935	2.5861	2.5469	3.3793	5.0973	3.6397	3.3969	8.408	2.8206	12.3957	10.3264	6.2106	16.3271	25.2867	22.0502	13.7218	17.6539	22.5774
ENSG00000006712	PAF1	54623	26.8078	17.836	31.3338	9.8864	27.1487	11.5121	15.7126	18.4847	11.2577	9.7454	10.4776	13.4021	11.4145	7.8975	8.5054	11.585	16.8148	10.4957	11.308	6.3637	11.9517	2.2477	3.6101	7.1915	3.5157	7.1149	5.492	9.2659	8.2726	6.7822	6.9646	5.8437	6.7411	19.9851	33.0559	14.6091	17.1322	17.6333	7.0928	16.7961	12.5079	24.8907	18.1556	26.3458	18.0832	11.7387	29.1134
ENSG00000006715	VPS41	27072	11.401	8.7274	7.6405	3.7168	5.9851	2.7788	5.3228	8.986	4.7375	6.5197	4.826	8.4438	10.8716	10.8349	11.5627	13.8356	17.9441	13.0116	19.6102	13.3332	15.1292	18.3368	11.5533	20.7929	10.5981	14.9765	11.6394	20.6923	20.0074	14.5336	17.5233	18.4329	17.4516	9.6849	4.3499	6.3792	5.0703	4.7218	1.2855	5.6629	3.6379	4.5402	5.052	24.8916	18.6143	9.7847	32.4964
ENSG00000006740	ARHGAP44	9912	2.6505	2.3176	4.1418	1.9563	2.5006	1.8875	1.4484	2.2716	1.7389	0.9878	0.7207	1.5826	2.0746	1.1717	2.1979	0.9643	1.4858	1.2299	0.7355	1.2568	1.3079	1.365	1.9368	2.2735	1.2772	2.1758	1.074	2.6938	2.3625	1.8144	2.2953	2.2831	3.0602	2.5304	1.6279	2.9346	3.345	3.6495	6.5102	4.2034	1.9538	4.6757	4.3759	4.1038	5.8001	2.4115	9.9545
ENSG00000006744	ELAC2	60528	23.4991	22.8666	13.3721	16.0314	20.0352	15.4162	27.5394	27.2188	14.1432	19.5793	10.3103	31.0473	23.027	21.0506	24.7126	17.1861	15.8116	20.2334	10.7241	16.4501	12.9558	12.7592	9.1456	14.5812	10.4567	14.5878	6.688	8.0884	13.5806	5.5128	17.8941	14.9829	29.2387	14.6848	10.7845	16.6249	21.6232	16.2322	50.2261	29.6564	14.7689	38.3863	72.021	63.1914	70.809	24.4122	53.4487
ENSG00000006747	SCIN	85477	0.5436	0	0.522	0.1293	0.2723	0	0.0975	0.0863	0.0993	0.0269	0.015	0.0177	0.0461	0.0186	0.0113	0.0032	0.0135	0.0166	0	0.0067	0.0031	0.0786	0.2144	0.175	0.0371	0.0364	0.0449	0.0639	0.0695	0.053	0.0941	0.0914	0.1387	0.349	0.3805	0.1403	0.1753	0.1948	0.0292	0.2424	0.0481	0.1141	0.0892	0.2807	0.5058	0.0746	0.6494
ENSG00000006756	ARSD	414	1.3072	1.5454	1.5546	0.1622	0.2461	0.149	0.636	0.5035	0.2265	0.3195	0.2317	0.4286	1.5787	0.9674	1.3074	1.0573	3.6399	1.0102	2.5664	1.3079	2.306	0.4904	0.8391	0.4155	0.4129	0.7817	0.2965	0.8931	1.1037	0.6505	0.6199	0.503	0.837	0.4121	0.5008	0.5079	0.9809	0.7036	1.0072	0.7492	0.4995	1.7488	0.9243	1.5997	2.0856	0.9809	1.8037
ENSG00000006757	PNPLA4	8228	3.6162	3.2538	1.7855	2.4521	2.7329	2.4835	4.6146	4.0446	2.28	2.2263	1.1368	2.0932	0.2749	0.2752	0.2848	4.5524	6.0463	4.545	3.5576	4.0723	4.4971	4.5315	4.6016	2.9738	3.7021	7.3763	2.3867	4.6472	5.6749	3.2449	6.5053	4.6551	8.4191	2.1221	2.749	4.1006	4.4872	3.5106	9.3675	5.1158	5.1523	6.4592	4.908	3.5299	6.8098	3.1494	11.3647
ENSG00000006788	MYH13	8735	2.1823	0.1747	1.2966	1.0109	1.0967	1.2515	1.1392	0.7182	0.6011	1.063	0.3463	0.7656	0	0	0.0348	0	0	0.0067	0.0473	0	0.019	0	0	0	0	0	0	0	0	0	0	0.0067	0	0	0	0	0	0.0106	0	0.0028	0	0.0027	0.0037	0.0328	0	0	0.0574
ENSG00000006831	ADIPOR2	79602	10.3918	10.9345	10.4364	12.6224	8.527	11.463	9.175	11.9514	10.2932	12.029	9.7012	6.3326	9.9493	7.1507	12.4843	7.9108	19.129	12.7768	9.5641	11.4157	13.9996	14.9939	13.1781	7.3062	10.3913	11.3438	7.6392	13.4437	14.1055	6.8031	10.9243	5.286	17.0699	10.6763	10.7617	11.6626	11.5272	14.1792	5.8442	8.6236	8.9805	9.2888	8.2937	20.2263	23.2601	8.4426	10.136
ENSG00000006837	CDKL3	51265	1.1438	0.6717	0	1.3502	0.8575	1.0224	0.4416	0.4612	0.5991	0.421	0.2865	0.4031	0.787	0.2218	0.5722	0.2992	1.2153	0.6242	0.7187	0.7464	0.997	0.416	0.2944	0.2363	0.3746	0.3841	0.1286	0.3845	0.3548	0.0842	0.5369	0.1975	0.2078	0.1827	0.1358	0.4582	0.2208	0.5286	0.3571	0.1398	0.2867	0.5361	0.6631	0.6367	0.3986	0.3154	1.271
ENSG00000007001	UPP2	151531	0	0	0.1777	0.2431	0.0278	0.1812	0.3603	0.0627	0.1404	0.0531	0.0591	0.078	0.0452	0.0419	0.0733	0.0259	0.0637	0.1033	0.0273	0.0697	0.1352	0	0	0	0	0	0	0	0.035	0	0.0569	0.0106	0	0	0	0	0.0214	0.0364	0.0142	0	0.0178	0.0173	0.1239	0.5192	0.3471	0	1.2502
ENSG00000007038	PRSS21	10942	0	0	0.0435	0	0.0422	0	0.1631	0.564	0.5241	0.0467	0.062	0.0347	0.1427	0	0.113	0	0	0	0	0.0174	0	0.4791	0.3445	0.1686	0.2241	0.1035	0.0336	0.0387	0.0975	0	0.1281	0.0502	0.1196	0.0418	0.1636	0.1171	0.3982	0.1626	0.4254	0.2908	0.3437	0.9335	6.3699	0.5445	0.0497	1.4815	2.1782
ENSG00000007047	MARK4	57787	3.045	2.6661	2.9691	1.9604	2.2217	4.939	1.5271	2.1412	1.8619	1.7271	1.8544	1.9563	2.5941	0.9479	2.7465	0.5172	1.4365	1.6125	0.9762	2.0206	2.2036	2.2345	1.2829	1.1167	1.3213	1.5863	1.3344	1.6909	1.4614	0.6176	1.2777	0.4298	1.1894	12.9619	5.5717	8.3594	9.2102	15.4872	30.5255	12.5199	5.3965	8.9317	10.5899	5.9167	4.7745	10.3783	7.0078
ENSG00000007062	PROM1	8842	26.4906	36.5638	17.5129	37.6976	37.7747	48.206	65.0711	53.4497	57.7009	43.163	45.2675	40.1572	15.2767	9.6817	19.208	1.4009	9.3284	4.1376	5.1893	6.2204	7.4938	30.0309	27.1952	24.5622	31.2775	24.767	26.2801	29.0113	30.7091	24.9773	29.8602	33.3604	20.7124	19.5987	12.5887	11.9923	8.2018	18.4678	2.4269	7.5661	16.6695	13.5802	22.008	48.5943	43.6785	17.05	42.5469
ENSG00000007080	CCDC124	115098	29.0213	25.455	16.9893	26.7485	33.908	50.9222	27.6269	35.2007	29.3458	23.929	29.9581	27.6336	16.8223	14.3662	13.9012	10.5229	6.318	8.8863	7.9125	11.0016	8.2922	8.5632	6.9508	4.7307	5.8911	8.6245	7.811	8.3685	5.228	4.6756	6.4348	3.8231	6.2329	44.1775	28.9284	36.733	22.1476	56.0369	86.7019	53.0025	46.4161	65.3919	61.0953	5.1781	3.9656	17.7677	13.8645
ENSG00000007129	CEACAM21	90273	0	0	0	0	0	0	0	0	0	0	0.0083	0.0164	0	0	0	0.0896	0.0368	0.0841	0	0.0436	0.0285	0	0.0341	0	0	0.1124	0.0417	0	0	0	0	0	0	0.0473	0.1143	0.0692	0.0154	0.0299	0.157	0.0566	0.0223	0.038	0.1325	0.1078	0.0218	0	0
ENSG00000007168	PAFAH1B1	5048	20.2339	20.1886	11.0652	16.0151	8.3479	25.1201	13.263	15.8504	17.3124	16.0865	17.0305	16.2227	16.8329	16.6748	19.5496	25.0032	37.794	30.6505	22.439	24.6049	17.0748	16.2227	33.3893	14.7637	26.5673	23.6598	36.2439	29.1201	25.1532	22.1357	20.8927	17.3834	28.1661	31.1003	10.7229	13.8581	7.7086	15.6606	8.1228	8.8315	17.0915	8.5825	13.4254	22.7633	33.3112	17.5452	15.0728
ENSG00000007171	NOS2	4843	0.1068	0.8863	0.5645	0.0538	0.0925	0.0908	0.3255	0.2105	0.3428	0.1376	0.2283	0.2307	0.6236	0.2679	0.7366	0.4329	2.8952	0.3287	0.5394	0.285	0.3512	0.1947	0.3002	0.1283	0.2014	0.2816	0.4878	0.1487	0.2627	0.1956	0.155	0.2136	0.2841	0.9527	0.2832	0.4331	0.3413	0.5873	1.3562	0.5635	0.9182	1.6457	2.8066	1.5653	1.0388	0.5511	2.4123
ENSG00000007174	DNAH9	1770	0.0124	0.143	0	0.0543	0.0274	0.1797	0.1147	0.092	0.0576	0.0072	0.0195	0.0173	0.0674	0.0356	0.1637	0.1118	0.1975	0.1423	0.0726	0.0854	0.0577	0.0328	0.008	0.0091	0.0504	0.0404	0.0557	0.0156	0.0155	0.0231	0.0356	0.0312	0.062	0.0473	0.0306	0.0455	0.0189	0.0447	0.0767	0.0304	0.0592	0.0695	0.3783	0.4212	0.5888	0.2258	0.9471
ENSG00000007202	KIAA0100	9703	36.0443	43.3903	16.1562	32.5313	13.3295	24.9028	46.4021	27.6161	46.906	32.9369	41.0231	30.0167	18.8416	20.7689	26.4116	22.4773	25.1089	16.1335	10.6869	18.5599	6.9532	3.3169	3.4388	3.0951	5.456	4.6344	5.6113	5.2647	5.8767	5.7707	5.4342	6.773	6.2535	31.3013	22.4867	18.5968	23.5109	15.1309	19.8328	15.4927	29.3282	29.4302	140.506	218.819	147.98	70.6264	107.308
ENSG00000007216	SLC13A2	9058	0	0	0	0	0.0083	0	0.027	0.0428	0	0	0.006	0.0315	0	0	0.0365	0	0	0	0	0	0	0	0	0	0	0	0	0	0	0	0	0	0	0	0	0	0	0	0	0	0	0	0	0	0.0139	0	0.1197
ENSG00000007237	GAS7	8522	25.2221	41.7074	21.2645	27.2316	27.8121	16.9109	22.5196	16.8005	23.6547	26.4445	52.577	44.2232	2.3032	3.4068	3.7471	0.9306	1.0605	0.4328	0.627	1.2214	0.5536	1.4059	1.5916	0.9647	1.4688	0.6104	1.7439	1.4572	1.6709	1.3948	1.8501	2.3332	2.177	1.5976	1.7442	2.3228	3.3044	2.7969	3.6893	1.9421	3.0608	2.3742	3.2619	9.5339	3.3085	7.2169	4.7862
ENSG00000007255	TRAPPC6A	79090	3.3079	3.0419	0.6784	1.887	1.0272	2.1197	2.5726	1.6786	3.2901	1.1652	3.8532	3.4011	11.6582	14.7321	11.6771	17.6334	20.6958	14.8549	15.7224	21.7566	22.927	5.351	9.6704	3.3955	3.5868	2.6337	3.3758	13.239	5.8612	7.393	5.1277	9.0636	5.7253	2.6682	3.6088	20.8032	22.6755	33.9954	98.2611	18.7113	58.6871	45.0868	68.1644	10.7542	6.4437	21.4299	11.7242
ENSG00000007264	MATK	4145	2.7328	2.1588	2.2011	2.0985	2.6535	3.7444	2.2297	0.8539	2.2504	0.7888	1.2142	2.1487	1.4172	3.0967	2.6287	0.3243	0.1421	0.1281	0.0722	0.3747	0.1549	0.9942	0.7172	0.5165	0.8907	0.448	0.6752	0.7992	0.5136	0.6739	0.5849	1.0516	0.8789	4.0743	3.6495	3.3979	5.7017	5.9112	14.5822	3.078	6.2655	5.1821	16.578	4.3727	2.4762	7.3923	6.2832
ENSG00000007306	CEACAM7	1087	0.2859	0.9212	0	0.2907	0.2096	0	2.224	0.8203	1.2738	0.2081	0.3197	0.3739	0	0	0	0	0.0214	0	0.0427	0.0105	0.0292	0	0.0842	0	0	0	0	0	0	0	0.0343	0.0321	0.052	0	0	0	0	0	0	0	0	0	0	0	0	0	0
ENSG00000007312	CD79B	974	0.2801	0	0.0288	0	0.1158	0	0.1693	0.0718	0.2446	0.0326	0.154	0.2054	0.1702	0.6592	0.1733	0.9113	0.4304	0.7983	0.7062	0.8745	0.786	0.1065	0.0908	0.0956	0.1501	0.0918	0.0933	0.2297	0.2155	0.1409	0.105	0.2027	0.3252	0.2809	0.9283	0.4968	1.0679	0.5737	1.5535	1.0398	1.2488	1.7715	1.2891	1.4305	0.9627	0.6122	0.2592
ENSG00000007314	SCN4A	6329	0.0311	0	0.0679	0.1435	0.0975	0.0264	0.1424	0.0862	0.1341	0.0158	0.0109	0.0241	0.2785	0.4279	0.5831	0.4003	0.3853	0.6597	0.5698	0.8207	0.77	0.8136	0.7109	0.6719	0.7192	0.8315	0.5021	0.6423	0.691	0.6829	0.624	1.116	1.4418	0.6537	1.3111	1.9754	4.1428	3.3398	2.8525	2.9828	3.5431	5.291	16.9611	20.6845	6.6264	7.3499	6.8307
ENSG00000007341	ST7L	54879	3.0646	4.3791	4.1649	1.7768	2.1501	2.6026	3.7945	1.9975	3.008	1.7911	0.8612	1.4814	1.7613	2.0576	1.6665	2.2468	3.0977	1.4643	2.8618	2.1589	3.0871	1.6344	0.8448	1.1945	0.9219	0.6655	1.2615	1.4889	0.6635	1.4502	0.3971	1.2268	1.0504	1.5539	1.2878	1.1015	1.0441	1.0059	0.8134	0.8681	1.0797	1.3755	1.9056	4.3946	2.5133	2.3486	4.5079
ENSG00000007350	TKTL1	8277	1.501	1.225	1.4253	0.9413	1.5627	2.8998	2.2226	3.6388	3.415	4.5965	7.1987	8.7091	0	0.0958	0.0598	0.0696	0.627	0.0304	0.0227	0.0498	0.4328	0	0.0142	0	0.0347	0.0586	0.0187	0.0227	0.0299	0.0395	0.0125	0	0.0236	0	0	0.01	0.0243	0	0	0.0129	0.0226	0.0171	0.0557	0	0.083	0	0.0816
ENSG00000007372	PAX6	5080	0.2721	0.0398	0.1961	0.0407	0.1547	0.1146	0.0996	0.0411	0.0675	0.0965	0.0889	0.0724	0.1855	0.2228	0.1064	0.1766	2.2226	0.1081	1.1012	0.3331	1.8961	0.239	0.256	0.1968	0.1254	0.0975	0.1854	0.2587	0.0913	0.1697	0.0764	0.1581	0.197	0.0452	0.0676	0.0661	0.0567	0.051	0.0285	0.0422	0.0698	0.0988	0.4499	0.4125	0.1126	0.2052	0.3547
ENSG00000007376	RPUSD1	113000	19.6192	14.8669	14.502	14.8609	26.1001	20.3964	18.6493	18.1877	15.9574	12.7939	31.3413	31.2936	3.582	6.8011	2.9294	10.2949	9.381	7.3215	9.615	7.8579	9.649	2.3645	1.6074	1.9412	2.0014	2.5172	2.6526	2.0652	1.4151	2.0765	1.0148	1.4677	2.7771	3.2709	5.0476	9.8332	19.4244	13.4016	32.0962	12.0034	31.8713	54.079	49.9189	6.2599	5.1174	18.7445	9.5933
ENSG00000007384	RHBDF1	64285	9.9125	7.0293	10.5829	4.0165	7.0951	5.3013	10.3922	6.9649	9.8246	6.6525	8.2001	8.3898	2.2408	4.4425	1.8361	2.6869	2.6576	3.0433	2.6541	2.7156	3.5898	10.5938	6.2606	7.9505	11.6741	11.3759	9.2617	7.7651	5.3138	9.2583	3.3958	6.5372	14.0847	4.0238	5.4743	6.5934	15.1848	13.4997	21.5976	12.6028	17.4688	31.8645	159.996	14.9429	8.4991	11.4491	20.5982
ENSG00000007392	LUC7L	55692	18.7646	10.2131	21.9463	15.7614	21.5179	12.2747	16.6635	18.8179	19.6765	10.1268	9.0309	7.008	5.7516	11.6853	4.1239	10.7072	25.4991	9.0207	22.8821	12.8774	33.3349	12.0556	11.0726	12.4642	12.3714	12.1343	10.3301	13.5139	9.5381	9.297	8.9069	5.2047	9.7798	16.0382	19.9382	8.4431	16.4572	15.0686	8.7492	13.1918	11.7392	16.3722	43.4762	8.3443	8.7953	12.9469	28.5659
ENSG00000007402	CACNA2D2	9254	22.9708	17.8753	15.3645	16.772	26.2097	16.6	40.1154	40.0643	38.7698	25.6021	26.371	29.324	1.88	2.6855	2.8135	0.2573	1.4351	0.483	1.1623	1.2844	2.9668	1.2439	1.7421	1.4722	0.6222	0.7937	1.0587	1.0132	1.7046	0.9921	0.7327	1.0218	0.9545	5.2992	11.9512	3.5128	19.6738	9.8354	15.1812	16.5074	15.1011	23.7361	44.7568	13.2992	14.1519	11.6274	11.1772
ENSG00000007516	BAIAP3	8938	0.724	1.7359	0.8183	0.5873	0.7468	0.6647	1.148	1.1872	1.7227	0.7108	0.9015	0.4464	0.5595	0.6902	0.4397	0.3948	1.4	0.2402	1.2874	0.2922	1.6054	0.1678	0.0738	0.2032	0.1318	0.1737	0.1082	0.0913	0.1069	0.047	0.1797	0.1796	0.3783	0.6539	1.1884	0.7494	1.6152	2.5138	2.0347	2.8556	1.8074	7.3118	25.5664	1.6949	1.6449	2.6279	5.897
ENSG00000007520	TSR3	115939	22.7875	13.0739	22.1831	8.3757	25.5562	24.0926	14.0081	18.3937	11.2741	34.1944	35.6938	28.0149	17.7532	24.499	22.6674	43.1406	47.464	26.9181	39.1282	18.942	24.0041	13.6453	3.7974	11.7981	12.1201	16.2593	10.1238	8.8118	9.0157	6.9706	5.5299	12.6678	15.1261	15.0915	28.9123	11.5022	29.0079	38.793	38.6943	37.4806	25.9814	80.4269	44.3824	8.6351	6.6354	30.2264	23.8109
ENSG00000007541	PIGQ	9091	3.6701	2.9491	2.6806	1.3698	1.0981	1.9083	1.7161	4.2665	2.7145	3.0192	2.9793	2.5078	2.8109	2.9136	1.8691	3.575	5.7635	1.8519	3.9087	2.1686	4.7464	0.9326	0.314	0.7814	0.6569	1.1691	0.3969	0.547	0.6701	0.6926	0.6861	0.9919	1.1218	0.926	1.633	1.9164	6.7095	8.3148	9.6897	7.6882	16.1638	39.4034	87.4543	6.5183	7.3187	10.8998	29.6892
ENSG00000007545	CRAMP1L	57585	5.29	2.7812	3.885	1.9798	3.4497	4.4639	3.1092	5.3152	3.435	4.6895	2.8429	3.7002	2.0855	2.1644	3.3259	1.7272	3.6725	0.8147	2.569	0.695	2.2164	2.277	1.378	2.0983	1.9144	2.7989	1.9239	1.4344	1.9773	1.9737	2.4373	2.0385	1.6644	1.2172	2.611	1.0588	3.1217	4.7413	2.7649	3.7609	2.6674	6.9786	14.8728	5.75	4.8687	5.9311	7.1983
ENSG00000007866	TEAD3	7005	8.1866	2.8002	13.1855	2.0479	4.8262	3.6069	2.1085	4.1942	4.4315	4.0222	3.1019	2.4994	8.7282	10.3061	11.4573	5.4936	4.8883	2.4207	4.4419	1.7295	3.7072	4.1752	2.0798	3.6397	2.5379	3.8141	3.2356	2.9782	3.8321	2.5678	2.636	2.7187	3.28	6.9117	6.5318	13.1117	9.8731	14.5516	26.1479	17.9416	12.4612	45.2831	57.574	12.6014	12.2824	15.3543	26.2276
ENSG00000007908	SELE	6401	0.072	0	0	0.0255	0	0	0.0199	0	0	0	0	0	0	0	0	0	0.0091	0	0	0	0	0	0	0	0	0	0.0176	0	0	0	0	0	0	0	0	0	0	0	0	0	0	0	0.0157	0.0221	0	0	0
ENSG00000007923	DNAJC11	55735	50.7168	31.4454	31.4847	40.6758	26.1697	42.4858	42.1089	53.9809	44.0811	35.8655	28.1144	18.9633	13.245	14.3512	15.6582	17.1291	8.7477	13.6662	11.3875	10.2324	12.9314	6.2454	3.1476	5.9757	3.4945	9.0402	6.621	5.2871	7.9049	5.4215	7.9319	7.6415	6.1334	16.919	17.0759	16.359	18.9303	23.8203	14.0698	16.3062	5.8235	12.8262	52.9584	15.1542	29.1266	12.7676	32.9744
ENSG00000007933	FMO3	2328	0.4608	0	0.8932	0.1666	0.1746	0.1461	0.0396	0.0206	0.0361	0	0.0085	0	0.0383	0	0	0.0231	0.0162	0.0093	0.0188	0	0.0576	0.0262	0.0122	0.0217	0	0	0.0236	0.0231	0.0268	0.0224	0.116	0.0188	0	0	0	0	0.01	0	0	0.0076	0.0268	0.0262	0.3043	0.6866	1.1733	0.2849	5.5245
ENSG00000007944	MYLIP	29116	7.7607	11.1191	10.0954	6.1795	6.3613	4.6695	8.8832	11.5799	6.6624	8.3943	14.344	7.6677	6.3006	5.7391	7.6982	2.1066	2.431	1.4485	2.3637	2.0635	3.1881	13.3269	7.5024	10.4569	4.5467	10.5512	13.8412	8.7731	12.5158	8.9251	15.206	10.1541	10.937	7.881	10.0233	9.4264	12.1313	13.1533	3.253	10.0036	6.136	15.9743	31.0382	25.5991	32.3752	27.5404	78.5951
ENSG00000007952	NOX1	27035	0	0	0	0	0.2324	0	0.0316	0.1145	0.0405	0.2214	0.2578	0.1095	0.0993	0.1065	0.1725	0.1312	0.2528	0.1166	0.2782	0.1169	0.2948	0	0.0495	0	0	0	0.0285	0.0347	0.0683	0	0	0.1161	0	0	0.0327	0.0624	0.0226	0.0169	0.01	0.0399	0.0165	0.0314	0.0156	0	0.1153	0	0.1057
ENSG00000007968	E2F2	1870	4.7927	4.7325	2.5701	4.3026	4.0561	6.5013	2.936	5.8998	2.4821	4.1746	5.4214	3.2536	1.3095	1.5144	2.0475	1.9951	3.6181	1.6162	3.1027	2.6419	3.5099	0.8307	0.3624	0.8439	0.2088	0.6668	0.7621	0.6516	1.0837	0.597	1.2025	1.1762	0.9635	1.8117	1.7197	2.0066	3.0657	3.0383	5.3736	2.398	1.4738	1.4192	2.5178	2.306	2.7819	2.664	5.4423
ENSG00000008018	PSMB1	5689	25.0014	33.3538	36.1014	41.5834	29.4273	26.2661	14.5313	27.5357	8.973	38.9443	63.8461	34.3587	82.1412	79.084	119.342	194.317	154.637	186.356	164.459	151.172	139.963	286.986	204.853	224.958	253.536	156.369	203.556	174.438	215.78	146.826	351.647	309.514	204.615	82.5885	77.9705	85.8838	89.329	56.6892	44.1143	75.9345	110.515	150.023	112.319	66.1857	89.9062	35.5999	55.8067
ENSG00000008056	SYN1	6853	0.2989	0.1446	0.6047	0.3227	0.3561	0.6721	0.6105	0.5061	1.2081	0.328	0.6017	0.4553	0.7128	0.4437	1.2295	0.503	0.2983	0.3866	0.4275	0.4438	0.4576	2.7863	3.234	3.0699	2.0626	3.9493	3.3958	2.5824	3.5074	1.468	5.1869	3.6075	4.0019	6.8653	5.0629	6.789	8.0703	5.3541	17.0873	6.6351	1.2425	3.6621	4.3589	2.5266	3.9016	5.4461	3.0886
ENSG00000008083	JARID2	3720	15.5587	19.5339	19.8558	22.4164	24.2497	11.5532	25.4791	27.0099	18.4515	25.3491	26.7901	14.4452	73.8181	35.391	108.183	20.3912	21.1114	25.1118	19.9625	36.5354	26.674	65.3895	61.1301	72.3903	84.6902	76.9715	94.5949	40.5941	57.3338	31.042	56.9292	101.227	52.6536	89.559	76.0189	100.782	87.314	68.2073	18.8553	71.1199	36.5451	97.8207	189.07	94.765	173.167	77.3946	174.474
ENSG00000008086	CDKL5	6792	3.2059	1.7743	3.2635	3.262	2.9739	1.9343	3.2806	3.451	3.2775	1.7048	1.9796	1.0806	4.938	2.362	4.023	1.608	0.7432	1.8549	1.3875	3.8761	2.0451	2.6227	3.7215	2.6967	1.4341	2.7409	3.4669	1.288	2.6145	1.6714	3.0246	3.1374	1.4706	2.0036	1.0335	2.4878	1.6514	2.0085	0.1545	1.4001	3.4148	3.3566	6.004	7.8786	16.8739	3.5894	11.7742
ENSG00000008118	CAMK1G	57172	0.0385	0	0	0.2742	0	0	0.0967	0	0.0838	0.0894	0.0197	0.0171	0.0397	0.1426	0.0852	0.1355	0.3001	0.1377	0.2447	0.4259	0.5839	0.087	0.0967	0.1938	0.0493	0.4264	0.356	0.1648	0.5557	0.1516	0.1351	0.2427	0.1193	0.5174	0.2278	0.3792	0.3873	0.4484	0.9055	0.3615	1.019	1.1467	1.5669	0.7329	1.4212	0.2196	1.6544
ENSG00000008128	CDK11A	728642	2.3627	3.1421	2.5656	4.78	2.8334	3.1386	5.4983	5.1738	4.871	2.0352	2.1829	0.8799	1.5805	0.8312	1.6659	0.7488	0.5935	0.8285	0.9022	1.2059	0.901	0.0644	0.0343	0.1514	0.1093	0.0462	0.0429	0.0289	0.0643	0.0372	0.2007	0.1803	0.0925	2.5596	1.8306	4.0023	3.7848	3.5941	3.1153	3.073	1.27	2.994	16.9168	1.4921	1.0698	2.1753	2.2367
ENSG00000008130	NADK	65220	10.8551	28.3794	16.053	23.7572	12.4083	13.403	20.4499	24.2561	25.4566	14.953	11.3062	7.8738	6.4971	2.2249	5.1459	7.4519	4.5384	5.7806	6.1251	10.7681	8.9808	6.1784	5.8946	4.9221	5.311	4.9302	4.8486	5.619	4.9101	4.8663	3.0782	4.3553	4.3775	10.9528	5.3793	19.3019	20.842	14.9614	45.0112	19.499	32.411	52.1662	54.4442	16.2183	13.4944	13.928	22.7487
ENSG00000008196	TFAP2B	7021	0.1053	0	0	0.1895	0.0317	0.1366	0.1182	0.2372	0.2442	0.0702	0.0522	0.0477	0	0	0	0.0803	1.1384	0.011	1.1653	0.0402	0.6127	0.0276	0.0442	0.0144	0.1162	0.148	0.0779	0.0192	0.0122	0	0.03	0.0566	0.0212	0.1419	0.0193	0.0327	0.0699	0.0285	0.0596	0.0311	0	0.0492	0.0318	0.079	0.0067	0	0.0948
ENSG00000008197	TFAP2D	83741	0	0	0	0	0.1581	0	0.1302	0	0	0.0203	0	0.0066	0.0547	0	0	0	0	0	0	0	0	0.0414	0	0	0	0	0	0	0	0	0	0.0396	0	0	0	0.0134	0	0.009	0	0	0	0	0	0	0	0	0
ENSG00000008226	DLEC1	9940	0.2137	0.5206	0.0829	0.1797	0.1562	0.2851	0.4629	0.4259	0.3564	0.1798	0.1893	0.1792	0.1248	0.3229	0.35	0.6313	0.3392	0.8755	0.5077	0.5918	1.2039	0.021	0.0086	0.0195	0.0371	0.0189	0.0079	0.0071	0.009	0	0.0502	0.0647	0.0137	0.1595	0.0518	0.1586	0.2498	0.1168	0.2775	0.1474	0.3601	0.4133	3.8563	2.2482	1.0937	0.7422	8.2583
ENSG00000008256	CYTH3	9265	5.6679	8.2762	3.709	5.5827	9.6931	4.4046	12.3975	10.2857	14.1885	15.5252	13.3858	12.4604	3.7373	2.5865	5.3983	2.7262	2.1322	1.8426	1.6155	2.4165	4.1111	1.458	2.1511	1.5772	2.6977	1.8543	1.9727	2.1996	2.4274	2.0194	2.7612	2.4726	0.9537	4.4344	1.4741	2.8288	4.1354	2.5935	4.7567	3.9026	6.6689	7.2226	11.3433	4.8607	4.3387	5.8443	5.4913
ENSG00000008277	ADAM22	53616	0.1585	0.3466	0.1797	0.2133	0.3416	0.0848	0.3066	0.225	0.3962	0.2505	0.3267	0.2479	2.9084	2.8045	3.7895	1.9398	1.5118	1.8464	1.1705	2.0617	3.8312	2.2022	3.8219	3.8977	4.2519	2.7094	2.5844	2.5849	3.1735	3.8549	3.4871	2.8602	1.6666	3.2077	0.8646	1.4597	2.21	1.3083	0.2869	1.4295	3.3481	3.1153	7.0195	12.4578	12.9812	6.1916	23.3716
ENSG00000008282	SYPL1	6856	4.4956	12.3555	5.1586	9.8901	13.9669	7.8744	14.391	13.3182	17.4688	11.7568	7.3591	8.7664	20.0801	19.9734	22.1955	11.7642	8.3165	14.556	4.7358	10.1765	17.8604	52.4897	94.2976	68.193	113.815	91.6317	83.9055	98.8402	72.6705	90.3328	72.5636	92.5705	66.0799	6.3937	7.6252	8.0301	12.812	9.8907	17.3625	9.2352	34.1388	18.2707	4.8294	24.2372	31.2572	20.379	18.4854
ENSG00000008283	CYB561	1534	0.7173	1.6002	0.4705	0.8745	1.1471	1.3323	0.8863	0.6717	1.297	2.3697	2.4987	3.1441	3.747	3.6012	3.4171	2.676	2.7728	2.5266	2.6747	1.8891	3.3648	3.3606	3.9113	3.2467	6.98	5.4464	3.1088	4.2509	5.2866	5.0532	4.9132	3.0567	4.336	2.8246	2.6298	5.3206	7.3874	3.6638	13.7408	2.9097	9.3771	10.9151	12.5878	8.5464	7.663	10.9052	7.49
ENSG00000008294	SPAG9	9043	15.7013	11.5663	20.5269	6.6302	10.3601	6.6248	11.108	8.4585	16.5785	15.4265	8.4967	12.1198	19.5986	21.3868	20.7509	11.4896	28.2781	14.8642	17.4925	19.4426	32.6202	3.4718	6.0069	3.2421	9.1427	8.0092	7.6189	8.9295	7.4398	11.105	8.1864	5.9282	5.9077	13.3663	10.7302	6.5314	6.9763	4.6516	0.9102	2.713	2.5144	4.1188	4.2211	17.297	19.8475	18.8787	23.6303
ENSG00000008300	CELSR3	1951	3.7459	5.8965	2.4977	4.2136	5.3011	2.5604	5.4692	2.5404	8.2147	3.5906	4.0087	4.569	4.3064	5.3641	5.4389	1.4397	3.632	1.9904	3.0782	3.4976	4.3781	0.8579	1.2521	0.6011	0.7296	1.5115	0.6242	1.723	1.4041	1.9392	1.3724	1.2117	1.2025	4.1327	2.6756	6.4516	11.044	4.2514	14.753	4.0369	6.9394	16.598	36.269	29.9391	17.5048	30.3284	25.9624
ENSG00000008311	AASS	10157	19.0277	9.0977	16.1922	25.526	31.0006	13.0333	33.8792	17.6048	27.06	31.2303	14.3027	27.8343	147.435	215.202	162.689	25.7226	30.4209	24.5581	24.8262	51.2852	60.2449	103.909	276.446	140.166	159.54	180.722	121.653	165.126	104.602	278.111	213.572	300.124	170.202	295.384	207.645	159.416	171.185	71.6054	20.6704	47.0886	97.7471	156.305	344.909	487.755	659.201	395.249	1103.85
ENSG00000008323	PLEKHG6	55200	0.9859	2.0595	1.1413	0.6052	1.1487	0.4847	1.4521	0.7027	1.5496	1.2043	0.7718	1.2783	2.7223	4.4761	2.5732	1.1644	0.6919	1.5491	1.1921	2.6066	1.8643	0.3485	0.4274	0.1834	0.6267	0.5711	0.2637	0.6301	0.8355	0.9088	0.7147	0.5417	0.6533	4.3644	4.1565	6.4063	6.226	3.9699	19.5868	2.7572	6.5915	19.2507	11.1094	12.2228	8.5126	15.3038	16.5289
ENSG00000008324	SS18L2	51188	5.5001	5.5742	5.5692	10.4406	10.8999	2.3983	7.1803	2.3308	5.6368	8.8087	5.1866	9.3324	25.3544	35.4267	21.8149	21.1335	18.3277	26.4731	25.6608	24.3338	15.8241	72.3429	113.011	53.2747	140.731	151.116	85.8523	116.743	111.668	212.189	145.122	200.719	175.112	15.8286	12.3698	31.4255	30.9329	23.1774	25.5299	28.9122	16.2269	18.5773	11.4093	14.8441	8.4994	19.4199	22.9478
ENSG00000008382	MPND	84954	1.8314	2.2117	2.5328	1.904	1.3156	1.7135	2.913	1.3883	1.6961	3.524	1.8251	2.9714	2.5588	3.2576	3.1489	6.2226	8.4308	6.7904	7.6508	7.1884	9.7101	3.2809	3.0649	3.1365	1.4986	3.2541	1.5812	3.3937	2.2005	3.2228	3.6679	1.766	3.3646	6.3263	9.9261	8.7685	8.1218	10.2312	24.4758	9.3243	15.1089	27.0295	16.876	10.2753	4.291	17.129	17.1133
ENSG00000008394	MGST1	4257	3.7309	2.6711	2.1898	2.6302	3.0934	1.9293	5.2039	4.6368	2.978	1.2877	1.004	1.2265	7.0744	13.0932	11.696	3.2216	4.296	4.9546	5.336	6.6533	3.5332	54.5786	56.9093	41.7727	62.9255	68.4366	36.5243	53.7289	22.9287	91.7462	61.5251	58.5288	64.1752	25.3037	30.7508	19.7979	14.8753	17.044	28.2713	16.2134	37.5665	31.6312	12.9918	17.0184	10.8706	9.6203	26.7879
ENSG00000008405	CRY1	1407	6.3638	3.2484	7.7802	4.405	2.6026	2.5266	3.5148	1.9649	4.038	4.0942	2.1269	3.0016	4.6384	14.8567	11.1972	8.6559	8.7528	8.2153	8.9609	8.6444	6.8943	7.3382	8.4409	7.7285	9.5629	9.7134	5.7547	8.917	4.9965	5.6327	9.2931	5.13	9.1968	6.3187	8.6955	4.1035	3.8209	3.4373	1.7259	2.6546	5.8907	7.6527	2.9928	5.8672	3.6819	7.0385	13.5277
ENSG00000008438	PGLYRP1	8993	1.1769	4.7936	2.4675	0.3647	1.5877	0	1.7613	1.8292	1.1149	0.8412	0.5414	0.6133	0.241	0	0.7776	0.0889	1.0836	0.5574	1.0286	0.4496	0.2691	0	0	0	0	0	0	0	0	0	0.1506	0	0	0.2333	0.0732	1.4105	2.0838	2.0116	1.1774	1.7399	2.1182	3.3094	10.4642	3.3572	1.4779	2.5896	14.583
ENSG00000008441	NFIX	4784	11.8415	8.2041	16.7733	5.0363	5.7214	16.9136	2.7567	2.9717	5.8526	5.8111	2.5449	4.8048	0.0181	0.2026	0.1364	0.0349	0.272	0.025	0.1932	0.004	0.0649	0.0292	0.0093	0.0498	0.0237	0.0548	0.0053	0.0209	0.0053	0	0.0594	0.0247	0.0599	0	0.0465	0.05	0.0446	0.0269	0.0638	0.0612	0.0141	0.0393	0.067	0.0291	0.0068	0.0515	0.5328
ENSG00000008513	ST3GAL1	6482	6.1941	4.9318	11.5287	3.839	4.5618	2.7756	2.2996	2.4852	2.3098	2.2856	0.9503	2.0529	0.3707	0.9273	1.1897	0.5876	1.0494	0.5751	1.0097	0.7524	0.4022	0.5323	0.4576	0.76	1.0268	0.7788	0.4722	0.7564	0.2766	0.5689	1.1074	0.4634	0.8642	0.4396	0.926	0.9413	0.9123	1.0952	1.6105	1.057	0.8881	1.4827	1.7121	1.998	2.1938	1.1355	2.123
ENSG00000008516	MMP25	64386	0.2268	0.3855	0.6218	0.1685	0.2249	0.4323	0.6626	0.4976	0.6016	0.1028	0.0817	0.1828	0.8633	1.7065	4.4636	0.3196	0.5	0.4651	0.931	0.7997	0.53	3.3928	2.2164	2.955	2.7285	2.9081	2.0792	2.5814	3.245	1.4145	2.423	2.006	3.2455	3.1042	5.7499	10.6513	10.8434	13.0263	33.7787	16.7599	6.2751	8.1344	16.3611	3.1956	1.6865	12.5577	8.8714
ENSG00000008517	IL32	9235	18.0226	14.529	29.5173	15.1728	17.1237	16.3749	11.642	13.2835	10.6223	3.3387	2.5855	2.2878	1.1057	0.8433	1.1019	0.1449	0.0302	0.1179	0.0294	0.146	0.0557	0.1758	0.1303	0.1471	0.1892	0.1475	0.0908	0.0196	0.0524	0	0.2186	0.0463	0	0.2374	2.2648	0.3586	0.4535	0.3627	1.0818	0.576	0.6569	0.6352	1.2524	0.3765	0.3564	1.2784	2.9024
ENSG00000008710	PKD1	5310	5.4993	6.3078	9.261	6.004	2.9867	3.784	8.8454	9.3331	10.3798	2.4257	4.3948	4.2234	2.9734	4.7796	5.6159	1.1207	3.1439	0.9058	4.1602	2.7699	3.4955	0.4605	0.4344	0.4507	0.4058	0.3344	0.2901	0.4591	0.5425	0.3221	0.434	0.2812	0.3351	1.2261	1.4626	4.7336	4.0721	6.8577	9.0837	9.6501	5.612	9.9226	55.8772	4.7168	3.5664	12.4844	26.4842
ENSG00000008735	MAPK8IP2	23542	2.7034	1.5908	4.3267	4.1523	2.6632	4.2656	4.6032	6.1625	5.2987	2.3382	2.9046	3.0433	0.855	1.2021	0.9241	0.403	3.7453	0.2333	1.5685	1.4935	1.1005	0.8373	0.5098	1.3915	1.0761	0.8299	0.5141	0.5216	0.3461	0.3731	0.9413	0.4892	1.0204	0.3494	0.3361	1.339	0.7129	1.4504	2.3699	1.3055	0.7566	1.2019	2.1228	0.3868	0.5792	1.1895	1.1514
ENSG00000008838	MED24	9862	11.564	7.9484	8.6824	12.9274	7.4616	17.0879	12.9092	20.0389	13.7885	11.5352	11.4176	11.9503	5.1832	9.898	11.4265	4.0818	8.8647	3.9044	7.2028	12.4303	6.4712	7.5156	4.1077	7.2796	5.2548	7.2027	4.2355	6.4302	7.2464	6.0392	8.073	2.9654	7.5603	4.9455	8.9987	16.2811	13.0356	21.9187	41.2829	27.9347	26.239	35.9086	84.0511	40.982	48.3336	33.6295	26.9392
ENSG00000008853	RHOBTB2	23221	2.0898	1.7695	3.2297	1.6258	0.8753	1.9258	0.6131	1.4406	0.8467	1.1189	0.8438	1.0349	1.5794	2.122	2.1082	0.9887	3.6389	0.8148	1.8492	2.0125	1.3563	0.4584	0.0999	0.4263	0.3264	0.4237	0.2353	0.4212	0.4186	0.3337	0.3378	0.2063	0.3411	0.3269	0.7958	2.3814	1.5582	2.8118	5.6148	3.826	4.2865	6.3946	8.6252	14.7273	9.9855	6.0082	11.2818
ENSG00000008869	HEATR5B	54497	9.1866	3.7895	8.9611	8.8743	5.1068	6.362	9.9371	12.5537	10.0343	6.3275	6.4019	7.384	7.121	5.7312	4.7046	2.9636	6.2449	2.2952	5.093	8.5082	4.4126	4.2871	3.7689	6.1	5.4561	4.4287	5.6475	5.4226	5.7697	5.1869	4.7883	4.1512	4.6834	2.7939	1.3877	3.3637	2.4589	3.8601	0.3215	4.646	6.1687	3.7924	8.9374	25.224	35.564	11.0989	11.0953
ENSG00000008952	SEC62	7095	17.4174	2.5514	13.4545	12.1333	7.913	12.3031	7.8074	13.5431	8.97	8.4516	7.8477	7.0462	14.0305	12.114	16.3165	13.6401	16.8927	13.5844	9.768	11.7964	10.7177	20.517	18.1779	32.8543	31.5975	13.6122	27.4075	21.6368	27.5411	23.8746	11.401	19.7438	15.051	9.1513	15.3239	9.8598	3.5463	6.0268	0.8154	8.1135	5.6149	3.3349	3.1953	7.8658	8.8147	8.2304	11.8879
ENSG00000008988	RPS20	6224	320.573	441.344	179.344	364.238	223.072	339.93	215.799	402.888	433.345	195.433	405.873	333.489	306.295	291.811	151.114	257.441	284.856	190.952	344.451	312.483	211.383	61.5422	37.4293	98.9143	64.3622	74.7551	81.649	56.2946	63.7449	80.6651	62.2169	64.593	70.7476	151.508	142.039	371.724	176.04	286.667	341.784	194.989	276.175	147.423	289.993	83.5803	109.229	286.382	129.721
ENSG00000009307	CSDE1	7812	119.394	63.7612	138.798	121.679	72.8149	124.644	49.8602	146.836	114.004	123.411	122.943	111.526	198.616	175.044	127.037	131.441	177.594	126.696	170.06	182.004	117.836	198.253	113.484	91.0374	142.641	64.3926	177.649	145.864	221.507	186.946	143.907	119.178	107.127	122.092	194.016	157.907	57.9421	113.326	10.3124	101.576	97.81	41.053	85.79	160.034	305.279	131.534	240.622
ENSG00000009335	UBE3C	9690	16.6999	21.0887	18.6552	24.2509	12.5207	17.2589	11.4207	12.6341	26.9777	8.6217	15.9677	14.8925	27.1533	19.4911	17.9544	11.2351	11.3567	8.0915	14.355	15.2258	6.7274	17.4517	8.2212	16.9458	22.7884	11.622	19.9322	12.1223	23.2449	14.7625	15.9874	15.0401	16.2042	9.1021	10.927	10.0159	5.0184	9.1643	1.9577	7.4386	16.4592	10.458	17.4663	39.2309	49.4195	23.3285	31.2434
ENSG00000009413	REV3L	5980	7.7152	3.5232	12.0463	8.7224	3.6338	3.8109	6.2124	11.2555	14.4578	4.4411	6.6118	3.6517	4.1413	2.5394	3.6896	1.3634	2.8776	2.0875	2.3738	2.4964	1.1793	1.2214	0.575	1.2515	2.0224	0.7451	1.8932	1.604	2.3894	1.75	1.52	1.7819	1.2955	1.854	0.997	0.6621	0.4158	0.7542	0.04	0.477	1.1589	0.4709	2.0435	6.2542	13.2982	5.9103	23.7608
ENSG00000009694	TENM1	10178	0.0253	0	0.1514	0.0328	0.0473	0.0576	0.0189	0.0821	0.1154	0.0597	0.0956	0.1035	0.4923	0.4295	0.2971	0.1084	0.1707	0.2315	0.1269	0.1137	0.1049	0.1993	0.0574	0.0982	0.425	0.1599	0.3946	0.2164	0.4653	0.4242	0.2506	0.1486	0.1518	0.5534	0.265	0.4353	0.292	0.3838	0.0298	0.1093	0.4064	0.4204	3.6587	1.6697	3.9628	1.1691	5.3816
ENSG00000009709	PAX7	5081	0.221	0	0	0.0142	0	0	0.0116	0.0772	0.0732	0.0065	0.0042	0.0038	0.0243	0.0348	0.0199	0.0984	2.1865	0.0493	0.4579	0.1635	0.988	0.0222	0.0378	0.0286	0.0576	0.0328	0.0302	0.0304	0.0176	0.029	0.0209	0.0414	0.0249	0	0.015	0.0074	0.0079	0.0457	0.0555	0.0136	0.007	0.0196	0.051	0.0258	0.0384	0	0.25
ENSG00000009724	MASP2	10747	0.8254	2.477	1.012	1.3766	1.082	1.0959	1.2132	0.9681	1.2337	0.3826	0.5575	0.3643	0.9941	0.4669	0.6358	0.3517	0.9428	0.4297	0.5868	0.2796	0.7623	0.1132	0.0613	0.0992	0.1451	0.0739	0.1351	0.0532	0.213	0.0956	0.1266	0.2399	0.1847	0.57	0.6904	0.7826	0.9947	0.9798	0.6863	0.9634	2.1759	1.3532	5.5604	2.6977	3.0223	1.8	5.891
ENSG00000009765	IYD	389434	0	0	0.0797	0	0.0205	0	0	0	0	0	0.0013	0	0	0	0	0.0042	0	0.0042	0.0073	0.0024	0.0068	0	0	0	0	0	0	0	0	0	0	0	0	0	0.0043	0	0	0	0	0	0	0	0	0.0025	0	0	0.0124
ENSG00000009780	FAM76A	199870	5.7291	7.8182	8.0746	3.2413	4.658	6.6764	5.2425	5.6023	8.3618	4.3661	5.5976	2.9741	3.6308	6.048	3.2263	6.7632	5.1917	10.0603	6.2099	6.2973	5.1192	10.1541	9.7211	15.7521	11.591	5.9841	11.2208	7.224	15.6515	27.056	8.2705	14.1753	6.7625	3.8589	3.0556	2.7614	1.9519	2.3429	1.0012	2.8031	2.683	1.1626	2.8011	1.741	3.8509	6.8207	2.9645
ENSG00000009790	TRAF3IP3	80342	0.2423	0.5286	0	0.1518	0	0	0.0719	0.1278	0.0109	0.023	0.0412	0.0152	0.0704	0.1182	0.0299	0.0214	0.0355	0.0643	0.0147	0.0525	0.05	0.0179	0.016	0.0115	0.0204	0.0188	0.0251	0.0144	0.0348	0.0636	0.0217	0.0415	0.0096	0.0139	0.0888	0.0076	0.0191	0.0218	0.0072	0.0312	0.026	0.0165	0.1262	0.1182	0.1497	0	0.5009
ENSG00000009830	POMT2	29954	1.53	3.4376	2.0522	2.1085	1.777	2.0315	2.2701	3.4625	3.0914	1.0546	1.9951	0.8873	1.8161	2.2913	1.657	2.606	3.9946	3.6517	2.8049	2.3566	2.5644	1.3745	1.1841	1.0023	0.7087	0.6045	0.9128	0.3718	0.8722	1.1597	0.6037	0.9848	0.7872	3.1144	2.216	4.6269	5.8787	5.0615	11.0683	4.1713	8.7082	10.3508	33.8355	10.4202	5.3436	5.072	9.1551
ENSG00000009844	VTA1	51534	11.999	16.4526	10.9403	9.8089	11.3898	9.9425	14.0737	12.555	9.1663	4.8148	7.1836	2.7228	8.4352	11.7219	6.2546	8.1627	6.6145	10.5029	8.5484	8.7581	8.8464	21.2685	27.7238	23.536	22.4907	18.3919	20.1494	20.3528	11.181	19.5653	13.6645	19.3317	12.5475	16.2268	12.5396	5.4398	6.565	6.5554	2.0336	6.4094	6.6556	5.5164	5.0042	9.0007	20.3027	13.0284	10.7119
ENSG00000009950	MLXIPL	51085	0.0458	0	0.7046	0.1082	0.248	0.631	0.5705	0.8722	0.5876	0.0519	0.1132	0.1035	0.0646	0.2418	0.2204	0.0571	0.0648	0.1737	0.1713	0.1703	0.2294	0.5487	0.681	0.5063	0.2616	0.237	0.3344	0.391	0.731	0.4201	0.3333	0.3698	0.2094	3.768	3.4167	3.9246	8.3658	5.2304	8.7456	7.1132	3.2867	7.5683	52.6733	2.5784	1.6561	4.5353	6.2451
ENSG00000009954	BAZ1B	9031	47.4753	57.4539	66.6878	48.9451	78.0578	75.1859	96.3901	91.733	51.9167	30.9055	28.6532	20.7684	32.8653	37.6753	19.5283	26.7592	18.0305	42.6231	37.6563	32.5415	41.7273	8.8487	10.2923	9.85	7.7105	7.8972	7.2766	8.3043	9.3255	11.3889	6.2709	8.3985	4.9805	46.5226	77.7673	16.2771	31.0221	29.2173	8.3738	26.9527	15.7043	11.9814	26.1545	26.7703	42.1863	50.8658	21.0781
ENSG00000010017	RANBP9	10048	15.6297	35.7821	35.3942	29.9923	37.9913	27.6964	43.2467	38.7584	29.3929	22.8022	21.6787	21.2451	15.0764	17.4351	10.7204	11.7742	9.2984	8.6473	18.0111	8.185	18.5511	45.9329	66.9044	42.7071	41.8748	35.3717	42.6896	32.4011	51.2155	71.3265	24.5164	43.1795	23.1893	12.7566	16.6839	7.428	12.4206	8.94	9.1865	8.8312	11.3169	6.3573	6.7954	15.6845	23.6157	24.4326	11.9424
ENSG00000010030	ETV7	51513	0.0973	0	0.1495	0.0295	0	0.2356	0.2412	0.2041	0.1095	0.0365	0.0856	0.0326	0.1113	0	0.13	0.0592	0.0075	0.0449	0	0.034	0.0189	0	0.067	0.0278	0.2055	0.1771	0.2629	0.0565	0.1526	0.038	0.0731	0.1228	0.0853	0.4012	1.0375	0.3322	1.1124	0.875	2.9144	0.7757	1.2715	1.885	2.5746	0.8385	0.9967	1.5625	0.8054
ENSG00000010072	SPRTN	83932	2.0831	3.6104	5.3346	2.4985	4.857	2.1392	5.1489	3.398	4.8777	2.5073	2.2593	2.5031	4.5744	4.4186	2.1048	4.5423	1.9242	3.332	4.5075	2.5445	4.512	3.8503	5.8774	3.4737	2.7278	2.5551	4.2187	3.6512	4.0833	2.9525	1.6849	3.452	1.0043	1.3655	1.8715	0.8245	1.1288	1.1541	0.5388	1.5926	2.2771	2.6407	2.1121	3.7086	3.1541	4.8496	6.5516
ENSG00000010165	METTL13	51603	4.6061	6.3167	8.0044	7.0416	8.2419	9.843	16.436	9.4396	8.3538	13.5283	15.51	17.9282	11.9073	11.0427	6.7956	12.8318	3.6025	11.2675	14.0353	8.6463	10.822	13.0448	19.4769	18.2678	16.795	18.1488	15.8957	13.249	12.2114	17.504	11.4994	11.7639	13.2934	9.6349	13.3479	16.4691	23.8426	18.7425	37.784	29.4495	17.2508	34.4876	37.8457	67.7769	66.965	20.3188	23.1661
ENSG00000010219	DYRK4	8798	0.3667	0.7794	1.2681	0.4569	0.6214	0.873	1.503	1.5984	1.2953	1.3151	1.0918	0.9936	0.7019	0.5756	0.9192	0.9766	1.5699	0.5379	1.0759	0.8798	1.3632	0.3271	0.8197	0.6908	0.3383	0.5372	0.6432	0.6064	0.3647	0.2879	0.3858	0.3951	0.3608	0.6541	0.6051	0.3453	0.6488	0.2731	1.1928	0.7927	1.0216	1.1489	2.5381	2.028	1.0702	0.7871	1.6367
ENSG00000010244	ZNF207	7756	17.0013	11.752	18.5394	12.345	17.4356	11.9477	29.1544	23.4348	15.0695	17.1451	15.7275	16.2441	23.9652	13.7094	19.492	12.7665	12.189	14.1793	18.9275	9.8888	18.7215	8.288	29.8299	22.4827	20.6649	21.6091	20.5204	25.077	20.0546	16.7281	16.5411	19.656	17.3727	9.8136	9.73	10.277	15.3365	9.1371	7.444	18.0481	18.4005	33.2585	44.673	91.332	59.426	26.9157	40.0618
ENSG00000010256	UQCRC1	7384	35.9882	62.675	46.0264	35.1943	51.0912	28.0979	66.2817	52.1045	54.7799	78.0567	72.7545	91.637	58.3653	46.2353	49.5956	38.0331	46.0625	41.6874	58.3579	30.7888	46.0398	9.871	11.3182	19.9303	9.5878	23.5699	17.1008	26.0925	17.1452	15.6486	16.9498	17.994	15.212	74.5229	91.3787	31.9649	86.088	45.8197	226.761	118.247	117.95	270.473	216.065	268.749	153.445	120.306	64.8023
ENSG00000010270	STARD3NL	83930	3.1559	5.952	7.0511	2.0887	3.4666	1.9142	1.3825	2.0565	1.1731	2.2702	2.1377	3.2489	12.9177	11.5586	9.1951	19.5861	14.3932	23.9345	25.5021	9.6595	18.6658	6.4709	14.8477	17.443	8.6697	17.3857	11.1351	21.3528	12.2281	15.2299	10.2441	12.479	11.8653	8.8166	7.4095	2.7743	5.2859	2.1082	7.4597	5.1549	5.133	6.0985	6.3275	12.9927	7.4776	5.6227	12.0775
ENSG00000010278	CD9	928	33.0506	54.6498	57.3195	27.5582	47.1095	20.8692	49.2673	53.8997	29.7926	62.214	39.2808	77.4026	30.6987	36.435	29.9394	18.6803	11.6584	36.2558	20.269	10.207	12.5927	39.1072	67.5826	104.897	80.9527	128.244	110.55	161.394	91.8563	94.5385	98.2921	121.343	136.885	17.3002	13.5794	17.9242	39.8183	12.4291	64.9827	50.9263	46.745	53.7851	40.5421	82.6456	80.6433	57.9543	34.9815
ENSG00000010282	HHATL	57467	0.0299	0	0	0.0616	0.0545	0	0.0642	0.0557	0.0734	0.0122	0.0199	0.0553	0.1109	0.0517	0	0.0125	0.0129	0	0	0.0156	0.0253	0.0084	0	0	0.0142	0.0727	0	0	0.0335	0	0.0367	0	0	0.0529	0.1237	0.0234	0.1127	0.1771	0.0496	0.0762	0.0752	0.1198	0.5602	0.5128	0.072	0	0.1433
ENSG00000010292	NCAPD2	9918	18.6663	12.5594	11.6434	7.526	14.348	5.1317	11.3345	17.3304	9.9216	12.3352	10.3054	17.6049	38.614	36.7987	45.3691	17.2009	22.1954	18.3233	20.4606	23.7419	19.1748	12.9494	6.9084	12.3746	8.2156	12.5422	8.7099	24.0047	22.7858	11.3631	15.674	15.6034	18.373	64.0564	34.6932	31.5733	39.8277	30.9956	37.4067	45.3344	22.9891	54.1348	40.5848	170.451	121.803	89.1419	71.2174
ENSG00000010295	IFFO1	25900	4.2515	2.6341	4.7421	2.2833	2.1712	2.6855	1.6118	2.5537	2.1847	2.1119	1.5874	2.9091	2.7375	1.956	3.0121	4.4938	4.5935	5.9805	2.7525	4.5489	4.2204	1.6034	1.689	2.063	1.1312	1.4938	0.759	3.2156	2.5219	1.8602	2.3396	2.048	3.0861	3.4783	2.5342	2.5177	3.9796	4.2085	6.0386	5.2707	3.8025	8.6923	14.6671	4.2138	5.1679	2.3785	17.4621
ENSG00000010310	GIPR	2696	0.3957	0.9559	0.4192	0.0437	0.3337	0.1122	0.233	0.2916	0.1026	0.2866	0.2056	0.5773	0	0.12	0.1171	0.0619	0.0703	0.05	0.0479	0.1484	0.0863	0.1229	0.1348	0.0614	0.0477	0.0872	0.0149	0.0397	0.0834	0.0946	0.063	0.0779	0.253	0.2087	0.4426	0.3174	0.4491	0.2286	0.5781	0.4743	0.1432	0.6128	1.334	0.9976	0.6964	0.1913	1.7082
ENSG00000010318	PHF7	51533	3.8037	3.6893	2.0644	3.0058	2.7417	1.7965	3.8411	4.4214	2.3211	3.987	2.3974	2.6983	2.3579	1.0898	2.7713	1.7322	2.0461	2.2754	1.2151	1.8323	1.6108	0.6885	1.3959	1.3508	0.5607	1.2016	0.5127	2.0872	2.8299	1.0085	1.808	1.0476	1.8879	3.0746	4.1816	2.0545	2.5309	2.6313	4.5898	2.5058	1.4542	4.7631	3.6612	2.9559	3.1931	2.4207	6.0086
ENSG00000010319	SEMA3G	56920	0.0809	0	0.2009	0.0414	0.1051	0.1642	0.1249	0.3055	0	0.0256	0.0171	0.0365	0.6015	0.3702	0.6813	0.2924	1.0506	0.3795	0.743	0.9914	1.3917	0.2196	0.3644	0.2068	0.1132	0.1968	0.0547	0.1919	0.2436	0.1766	0.2776	0.3024	0.5373	0.3558	0.4256	0.4791	0.8051	0.8319	0.7616	0.5884	0.2925	1.0938	0.7842	0.9699	1.5187	0.9357	5.0242
ENSG00000010322	NISCH	11188	16.1903	14.5629	15.9141	10.1851	9.5368	11.3592	16.1079	15.2502	7.7828	8.1383	3.8244	7.6036	9.8598	6.6422	11.0316	8.475	17.8276	9.129	9.2381	10.5559	14.5727	5.5073	5.7025	4.2001	2.5476	4.9544	1.709	4.372	6.8397	3.3697	5.8443	5.1022	10.0483	9.3457	8.2755	15.8727	20.7634	20.1157	28.5967	23.0298	31.1454	54.7769	134.245	19.4818	32.1552	20.7365	39.13
ENSG00000010327	STAB1	23166	0.0234	0	0.0056	0.0674	0.0535	0.1478	0.23	0.0851	0.115	0.0819	0.0434	0.0581	0.1578	0.0213	0.1042	0.0345	0.0945	0.093	0.0426	0.1281	0.1253	0.0306	0.0178	0.0185	0.0059	0.026	0	0.0146	0.0139	0.0102	0.0233	0.004	0.0367	0.0433	0.0477	0.0736	0.1629	0.1748	0.2982	0.0846	0.1948	0.4294	1.0623	0.7267	0.6655	0.2867	1.8914
ENSG00000010361	FUZ	80199	2.9936	3.3875	4.1536	2.1699	2.4353	3.7192	2.6513	2.7429	2.4981	3.3513	4.076	2.3967	3.2703	3.6726	4.3855	4.2357	8.6835	7.3883	5.215	8.3935	9.7359	3.5923	1.7634	1.6117	1.7747	2.4886	1.368	2.1019	3.5132	0.7478	2.8331	1.2437	5.4286	4.8561	7.2447	9.4838	11.4349	13.2347	35.7284	8.4666	10.921	20.4356	28.4271	7.6548	8.5145	7.6931	11.0774
ENSG00000010379	SLC6A13	6540	0.341	0	0.1563	0.152	0	0.4297	0.0597	0.0573	0.1214	0.0794	0.0292	0.0744	0.0298	0.0266	0.0515	0.0244	0.0449	0.036	0	0.0512	0.0187	0	0.0163	0.0155	0	0	0	0.0489	0	0	0.0193	0.015	0.023	0	0.0173	0.0291	0.0207	0	0.0129	0.0063	0.0131	0.0358	0.2877	0.1251	0.1306	0	0.3925
ENSG00000010404	IDS	3423	3.1146	0.6975	3.5069	1.4854	1.8049	0.6054	0.5116	0.4921	0.5807	0.7542	0.6424	0.7459	14.0879	6.7883	10.8391	1.8554	3.1753	4.1183	2.0923	4.04	3.3511	8.9676	6.5921	4.8308	6.0642	5.3182	5.0356	12.0518	13.3662	3.8875	5.3216	2.9877	5.1709	3.4446	1.9504	2.4441	2.147	3.2963	2.2322	2.4749	7.8951	7.2282	14.5031	6.9811	9.7934	1.2758	15.6949
ENSG00000010438	PRSS3	5646	0	0	0	0	0.0998	0.1016	0.241	0	0	0	0.0056	0	0	0.0593	0.0668	0.0227	0.0814	0.0537	0.0278	0.0412	0.0346	0.0566	0	0	0	0.1631	0.0397	0.0457	0	0	0.101	0.0297	0.2121	0	0	0.0231	0.0362	0.0961	0.0592	0.0529	0.0328	0.0109	0.1782	0.6728	0.1763	0	0.4291
ENSG00000010539	ZNF200	7752	1.1854	1.6122	0.9215	1.5981	0.7489	0.9452	1.177	1.8834	1.5256	1.5442	1.4719	1.9279	1.9774	0.9163	2.028	0.6939	1.5874	1.8144	1.3584	1.8353	2.6001	5.9614	3.4716	3.6183	4.1891	4.2322	4.7861	3.7908	2.2174	1.8154	3.8309	1.4682	3.2618	1.3708	0.5972	1.3789	0.9358	2.1042	0.8952	1.2774	1.1442	1.0807	1.337	1.9003	2.0378	1.5195	2.8393
ENSG00000010610	CD4	920	0.1274	0	0.4402	0.0277	0.093	0	0.1421	0	0.1474	0.0072	0.0099	0.0154	0.1442	0.0801	0.0468	0.0364	0.2743	0.1554	0.166	0.2013	0.4085	0.8626	1.1139	0.5315	0.2317	0.4893	0.2225	0.5947	0.6729	0.5168	0.7336	0.6254	0.3499	0.9204	0.8129	1.7914	1.9834	3.2482	5.6597	2.0694	4.0637	5.806	7.9885	7.0665	2.635	2.638	4.3568
ENSG00000010626	LRRC23	10233	0.9352	2.3303	1.3192	0.9743	0.9606	1.2056	0.8731	1.3131	1.5267	0.7238	0.6607	0.8231	0.4859	0.3395	0.5321	0.6104	0.3858	0.5414	0.6076	0.6603	0.6064	0.2679	0.321	0.1978	0.2609	0.3178	0.2344	0.2274	0.0689	0.1738	0.2367	0.1504	0.2455	1.4413	0.9304	0.8413	0.3672	0.9344	1.3596	1.0048	1.3454	1.348	2.2013	1.6994	1.2886	0.6615	1.7208
ENSG00000010671	BTK	695	0.6957	1.4667	0.6332	1.1829	1.5686	2.9668	5.3276	3.7638	4.6114	5.9521	5.7836	5.801	0.078	0.1396	0.116	0.0385	0.1105	0.0722	0.0185	0.1061	0.0652	0.0455	0.0293	0.0179	0.0529	0	0.0179	0.1639	0.0731	0.1052	0.162	0.1418	0.11	0.2032	0.2086	0.0223	0.0199	0.0171	0.0135	0.0139	0.0415	0.0245	0.0455	0.4163	0.0468	0.2559	0.2703
ENSG00000010704	HFE	3077	0.1967	0.6176	0.3393	0.1598	0.0546	0	0.1676	0.0544	0.07	0.0236	0.0148	0.0055	0.1597	0.1166	0.1151	0.1001	0.1587	0.0845	0.098	0.1647	0.1128	0.1269	0.4316	0.0906	0.3643	0.1178	0.2547	0.375	0.2397	0.1638	0.2829	0.1812	0.2548	0.7222	0.2837	0.411	0.2319	0.4268	0.3559	0.2855	0.6908	0.3664	1.5532	1.0328	1.1462	0.3255	1.0667
ENSG00000010803	SCMH1	22955	3.3693	6.8141	4.4838	2.7558	2.2962	1.5858	2.6084	1.71	2.6427	1.5202	2.3439	1.5786	3.5623	2.8393	4.1023	1.8044	6.9214	2.0577	2.2504	2.9829	2.5787	2.6093	2.8014	2	3.2843	2.0074	2.8058	2.4628	3.0937	1.6249	2.2929	2.3671	3.5389	6.8117	2.4123	5.3652	2.7974	6.1673	10.764	4.347	11.5881	12.0833	38.7306	15.8903	14.3549	7.7628	19.7468
ENSG00000010810	FYN	2534	7.9025	7.0445	3.6954	4.8041	2.9628	3.1326	4.3056	2.5233	4.2132	3.5571	6.4889	3.8785	8.356	6.3282	7.949	5.6296	15.7997	6.0351	5.2385	8.6627	5.6647	15.2144	15.1613	12.2093	25.1735	23.6967	28.0442	21.4037	19.7312	22.0882	19.4094	19.7914	20.3582	12.4285	8.9511	9.2285	3.3444	7.3907	9.4842	5.9607	6.811	8.3372	20.0081	19.7355	12.8961	13.4514	22.4141
ENSG00000010818	HIVEP2	3097	1.8168	3.545	1.1254	0.8126	0.249	1.1671	0.5487	0.2765	0.3232	0.7848	0.7977	0.5165	2.9077	3.0054	4.2507	0.7299	1.1248	0.4683	0.4743	0.4757	0.2498	1.0575	1.2109	0.9164	1.8871	1.3493	2.6461	2.3874	2.4367	2.2687	1.4227	1.9856	1.566	3.8288	2.5752	1.8513	1.9424	1.2991	0.1312	1.351	1.8235	1.3177	11.4547	8.1156	7.1302	5.4657	13.1786
ENSG00000010932	FMO1	2326	16.8045	11.583	10.7571	4.8149	1.2817	1.9616	0.604	0.2684	0.3511	0.0386	0.1014	0.0517	0.0667	0	0	0.1206	0.1422	0.1465	0.2512	0.1572	0.1862	0.4333	1.3105	0.6438	0.4219	0.3851	1.1764	0.8616	0.3414	1.2155	0.7765	0.8945	0.6461	0.0138	0.0603	0.0646	0.0498	0.025	0.0648	0.0323	0.0674	0.029	0.3802	0.4934	0.4717	0.1503	1.286
ENSG00000011007	TCEB3	6924	18.0666	14.8918	13.2627	15.3597	16.8996	11.3069	17.2733	15.0124	18.9286	9.1439	15.6311	13.3435	9.9601	14.4254	16.073	11.2926	10.013	5.8269	7.1149	9.379	5.3617	12.4087	13.4985	7.0844	13.1686	6.4113	19.7595	11.0145	11.5455	12.6904	11.9281	14.4659	13.031	16.0876	16.4358	11.9863	12.1102	13.672	10.8648	7.9473	11.3417	6.253	11.8671	26.0442	10.7068	22.376	20.1393
ENSG00000011009	LYPLA2	11313	24.844	17.1385	20.6956	21.8474	14.9408	25.4809	25.4518	13.8024	22.1944	15.6411	53.1835	40.8177	31.2668	34.0214	27.9198	28.2104	19.228	20.1584	16.6856	25.75	19.988	53.6327	36.8031	24.2069	35.4806	17.9382	18.139	34.7302	21.5023	29.78	34.5345	44.5169	36.1045	21.3329	17.7724	47.6735	48.438	92.7017	261.791	39.9143	131.167	91.6472	195.373	67.8951	40.0819	69.5699	24.9059
ENSG00000011021	CLCN6	1185	7.8487	5.606	9.0168	7.4011	7.0811	6.0133	11.0641	7.0771	10.2438	1.9562	2.6234	3.9396	2.3981	4.4541	5.3648	2.7504	3.7042	2.396	2.2749	2.8197	2.181	2.967	3.702	1.7571	2.7979	1.5606	3.1762	4.305	2.6487	3.6198	2.3979	3.9972	2.4284	3.8197	2.3758	6.6202	8.4014	10.0497	7.2961	3.82	10.7856	7.3425	41.9441	13.1179	8.2756	10.6856	17.9143
ENSG00000011028	MRC2	9902	41.6465	45.3125	44.0524	16.0823	10.4425	22.2219	8.228	3.7132	8.2228	5.5889	10.6283	15.1171	3.5467	6.2742	3.6827	13.7344	13.0167	9.9536	9.7506	8.6279	12.2175	0.8005	0.7697	0.4224	0.49	0.2696	0.5363	0.5123	0.4414	0.4862	0.862	0.8929	0.6119	3.6773	3.7554	4.76	8.0433	7.2505	11.0083	3.4798	4.0883	3.3054	46.8548	8.2507	3.653	10.6776	14.1497
ENSG00000011052	NME2	654364	0.3521	0	0.6764	0.1787	0.5823	0	0.2128	0.2106	0.205	0.4593	0.848	1.5247	0.1711	0.6314	0.5811	1.486	1.6832	0.5634	1.2311	0.5286	0.7281	0.0595	0	0.0321	0.1006	0.0192	0.0391	0	0	0.0591	0	0.068	0.0681	0.9417	2.0472	0.565	0.8319	0.7326	2.3033	0.7176	2.1124	3.9216	1.5124	0.5726	0.6703	0.6841	0.5431
ENSG00000011083	SLC6A7	6534	0.0194	0	0.2977	0.1348	0.0407	0.0496	0.0127	0.0256	0	0.0099	0.0204	0.0227	0.0615	0.2009	0	0.0231	0.0093	0.0178	0.0764	0	0.0097	0	0	0	0	0.0158	0	0	0.0131	0	0.014	0	0.0193	0	0.0103	0.0546	0.0467	0.0733	0.0299	0.0321	0.0912	0.0288	0.5221	0.0773	0.1336	0	0.1035
ENSG00000011105	TSPAN9	10867	10.3523	13.0139	13.8933	4.5313	4.6943	4.2716	3.3725	2.2067	3.4224	3.0663	2.0561	3.7833	4.0986	5.3851	4.6461	8.8864	8.3503	4.6756	6.8618	6.8806	7.8195	2.2905	0.8423	1.4413	1.9683	1.5274	1.9773	2.3194	1.6919	1.69	0.7372	2.4941	2.0188	2.6745	4.3855	5.1865	9.8212	7.6975	13.6951	6.7454	6.7751	13.9716	20.1016	12.2986	6.2907	6.0008	4.0897
ENSG00000011114	BTBD7	55727	9.0642	6.8727	6.816	7.0662	7.6857	9.1087	4.4271	6.078	6.0358	4.188	5.4784	5.9459	4.3353	6.417	3.5096	6.7076	6.9203	5.3218	7.3686	6.089	8.2451	13.0367	10.2052	10.5521	10.1277	10.5942	11.7661	15.7608	7.7538	13.4503	6.5242	8.1848	14.8785	3.1215	4.6724	3.8836	5.1139	4.0603	0.7806	2.359	4.5032	3.1985	6.4906	21.7121	9.3461	13.3594	7.5371
ENSG00000011132	APBA3	9546	3.0637	5.7152	3.7636	2.2283	2.9707	3.3967	2.375	2.3066	2.2896	2.6547	3.956	4.1872	1.8008	2.3402	1.1213	1.2019	2.6389	1.5967	3.3119	3.1537	5.1426	0.5636	0.402	0.2991	0.2668	0.2862	0.2902	0.3755	0.2272	0.2258	0.2519	0.302	0.6035	1.5732	1.9602	2.7642	5.7609	4.1685	13.741	3.7687	8.9517	15.493	26.2357	3.7628	1.751	7.4882	3.6057
ENSG00000011143	MKS1	54903	3.7238	2.2433	2.6558	2.798	4.1229	2.1195	3.3864	1.8692	3.1	2.2231	3.221	4.0027	2.0413	2.9625	1.7697	6.3886	8.924	4.6344	8.4931	5.3842	10.4122	1.3934	1.2199	1.8646	1.7712	1.903	1.6358	2.3108	0.9906	1.7173	1.0379	1.8332	2.3898	2.1244	4.2326	3.9525	7.6548	4.4992	6.0768	5.0876	4.5574	6.6876	17.5934	5.589	3.156	3.7978	3.3184
ENSG00000011198	ABHD5	51099	6.8672	4.7188	8.3679	5.6441	5.3007	6.5758	4.544	4.7048	5.4081	4.8644	4.7614	5.2974	3.8513	6.8823	3.1258	7.9629	8.1417	7.1956	8.9858	12.2743	11.0528	5.9803	5.2361	5.8365	6.5384	7.2611	7.174	3.7895	2.6164	5.6339	1.9032	4.3894	6.6033	2.7837	4.045	3.4206	5.6463	5.4394	1.8482	4.2276	4.4754	2.6759	3.031	9.97	12.7937	4.8009	13.6923
ENSG00000011201	ANOS1	3730	5.2178	4.4822	6.3675	1.5728	2.1098	0.1347	0.492	0.6285	0.7153	0.4744	0.4269	0.2975	28.5907	54.9454	20.124	7.3593	8.5964	9.1237	7.8575	9.7349	11.4774	13.5702	13.16	17.7983	34.4761	28.713	33.6349	35.0604	29.7259	28.1476	11.2569	8.3141	9.5915	9.6572	10.3582	8.7302	17.2524	14.8726	3.7424	10.1793	22.374	17.3796	30.1059	31.9354	63.0816	30.9042	33.4587
ENSG00000011243	AKAP8L	26993	17.3226	7.2681	13.3228	11.936	19.3874	15.4392	20.8132	21.3076	18.9928	11.9945	11.3478	13.615	15.9061	14.627	15.4631	6.8127	14.0364	9.1751	12.7728	10.529	23.1668	2.3567	1.1917	1.8657	1.5482	1.9069	2.0658	1.1563	1.9684	2.0249	1.4918	1.7874	1.7333	22.7858	35.796	7.0559	29.9672	22.2442	20.6352	26.4305	13.7965	32.9742	224.197	16.9219	15.2949	15.2199	40.8751
ENSG00000011258	MBTD1	54799	6.1901	5.9076	6.7642	5.7932	10.6803	9.7173	5.9416	9.7727	10.5053	8.9579	7.0615	4.1565	18.5308	17.059	14.3918	9.579	16.5214	6.403	12.1958	6.4648	21.8167	14.6401	19.2095	20.7431	14.7732	16.4832	15.844	13.5505	15.402	16.5003	13.1915	16.054	14.3019	9.8889	10.5251	6.1352	6.0998	12.8873	1.0354	8.6228	12.6907	13.3066	9.3055	24.1543	23.8032	16.9657	22.6488
ENSG00000011260	UTP18	51096	19.0721	7.777	15.6078	7.985	27.0313	11.4788	18.69	18.9639	18.3309	27.8939	22.5915	17.227	30.5488	35.0456	33.2098	39.6726	42.2669	25.7919	37.727	18.2701	24.7893	57.5674	30.4934	58.2475	47.0993	78.2781	57.4373	50.3048	38.5172	50.8191	31.4028	54.4551	56.3752	21.542	39.342	12.8303	20.9541	29.6049	7.5362	25.1884	7.7293	11.5005	9.4003	12.8859	10.0514	16.7229	24.7335
ENSG00000011275	RNF216	54476	18.2266	8.4138	12.2007	6.1994	6.6197	11.025	7.2028	14.1827	13.5484	21.6218	14.3301	12.2346	7.4772	7.5686	6.0931	6.9624	10.8953	3.0412	7.4316	3.7671	8.1034	4.5451	2.1868	3.9164	3.0255	4.8462	2.9647	3.2658	3.231	2.7214	3.8686	4.1704	4.4522	2.5745	5.8783	2.2129	6.1308	7.1838	4.7082	7.4462	7.5411	13.6052	15.0295	16.331	17.0164	16.963	26.1609
ENSG00000011295	TTC19	54902	15.0177	5.2386	11.8371	5.9303	12.1375	10.7398	8.6602	14.5032	9.8924	16.9219	9.6083	12.6246	14.4372	16.936	17.1718	14.8577	19.9879	7.4201	17.5603	5.5807	13.924	34.1459	22.5496	31.0988	27.3246	39.0572	32.4343	28.6008	27.8548	36.0726	31.5052	26.431	20.2115	12.6299	19.8838	3.3414	7.6906	12.7911	3.2128	10.0776	4.2841	7.2953	9.4448	11.5117	11.6515	10.8675	26.2315
ENSG00000011304	PTBP1	5725	68.9704	29.5341	46.9978	25.2125	52.2429	67.7262	39.6849	62.6204	69.2801	104.679	78.2013	63.6459	56.2738	64.5943	82.1497	29.1319	24.0192	15.1587	26.9422	13.9539	26.1049	349.415	110.736	282.771	409.84	444.088	333.13	253.345	387.776	197.849	201.498	242.741	369.509	51.6641	46.232	83.5244	56.4751	92.6587	213.292	94.0402	72.0852	234.558	290.371	51.6663	61.7132	111.899	97.5033
ENSG00000011332	DPF1	8193	1.4846	0.554	2.0098	0.8941	1.6329	5.0044	2.6106	4.7204	3.8123	5.1482	4.8779	3.9066	0.5869	0.5493	0.806	1.6152	3.3313	1.888	1.9846	2.3104	1.0837	0.9968	1.0974	1.2711	0.5205	0.9809	0.9055	0.4088	0.4751	0.1234	0.8596	0.9698	0.6699	2.5319	2.6263	1.406	3.0328	2.8608	3.6771	2.8422	1.3109	7.457	9.1926	1.8867	1.4607	3.2055	3.4529
ENSG00000011347	SYT7	9066	2.2268	1.5617	2.9986	1.4828	1.0316	2.3706	1.9442	2.4284	1.9945	1.5542	1.2597	0.7846	0.8592	0.7188	0.6868	0.2355	0.4053	0.1621	0.4691	0.4918	1.306	1.571	0.9283	1.2597	0.427	2.225	1.1283	2.0863	2.644	1.9525	1.9605	1.6871	1.0298	2.9124	4.0854	3.9884	7.9049	6.4259	6.7379	6.8865	3.3788	8.2	26.0894	3.1055	5.8424	6.6792	8.1151
ENSG00000011376	LARS2	23395	14.0745	20.7435	17.7424	15.2522	23.9227	27.4967	14.9311	23.5332	11.4612	24.1866	17.1609	17.1188	22.0276	19.9665	22.3529	14.2515	9.879	13.6611	12.8663	16.8139	13.4539	8.3327	3.5912	5.7246	3.9061	4.9409	7.4232	3.7249	7.3055	5.4343	9.6573	7.3266	7.5539	8.9092	9.3036	8.4378	18.5742	21.4642	7.5789	14.5423	8.9513	20.9134	88.2754	41.4709	74.2229	19.0228	73.4191
ENSG00000011405	PIK3C2A	5286	19.9554	20.6082	25.4375	20.0599	21.2685	19.51	23.8109	28.5926	17.6578	12.83	19.1293	9.2261	51.0045	42.9892	66.2451	20.4298	19.804	19.0014	18.542	15.8171	26.3877	36.1146	19.3049	32.2758	18.6964	31.5992	47.7281	24.0883	40.7304	27.1688	36.0924	25.2071	29.137	20.2705	13.2876	13.3809	10.3946	13.0981	0.7183	6.9962	6.2994	9.5116	12.1013	28.3639	64.9359	39.5646	109.341
ENSG00000011422	PLAUR	5329	3.9287	5.2312	3.559	0.51	1.209	0.7238	0.4035	0.2437	0.1227	0.3326	0.3927	0.2184	4.0005	2.5681	4.7636	2.8484	3.4585	1.694	2.9702	2.5281	4.5555	1.997	0.5904	1.7772	1.1544	1.8226	2.5418	1.2985	2.3451	1.8984	3.0799	2.5419	1.8207	4.0446	4.8513	3.5342	4.3088	3.0718	2.9221	3.9812	1.8064	6.0301	12.5928	2.7071	2.9714	2.1908	4.7389
ENSG00000011426	ANLN	54443	41.6465	26.763	37.2468	33.645	42.2706	37.4173	17.6675	33.4665	14.2657	19.6114	21.4741	12.83	37.9967	33.4369	52.3328	28.9164	17.4259	26.1558	19.9409	33.2926	22.0489	14.9963	11.922	20.1257	6.1409	12.5524	26.3502	13.5903	22.0939	19.9867	21.4661	22.0609	17.5175	46.8368	29.5663	14.3299	11.572	14.8263	1.742	9.589	4.5089	2.4212	21.8562	13.4689	22.8009	13.5622	62.9075
ENSG00000011451	WIZ	58525	4.0427	5.3663	5.8755	5.0688	4.2335	3.6473	1.9926	4.3426	1.5157	3.5182	6.9598	3.1593	2.8221	2.491	5.5229	2.7208	3.3958	2.6353	2.5117	3.4835	2.58	2.6739	1.9143	1.8	2.1942	1.4006	2.1263	1.7299	2.6179	1.505	2.7746	2.938	2.137	4.3815	3.7841	8.3266	10.0771	6.1022	18.0685	8.1457	4.2629	13.5945	23.8354	2.0232	2.3621	6.0981	11.6452
ENSG00000011454	RABGAP1	2844	6.2294	7.3965	7.7384	6.4275	5.8436	6.5325	6.3918	6.4128	6.4497	2.384	3.1787	2.5965	6.661	4.7888	9.8358	5.6141	6.8813	5.1757	8.8599	6.6142	10.613	3.7138	5.9915	6.8045	3.7688	6.0644	7.3894	4.1661	7.3624	3.4646	10.1046	7.3636	6.6022	21.2187	16.9449	7.0617	6.3946	4.6166	0.7661	4.9863	7.0635	7.0809	16.4254	17.5903	25.6203	6.1092	31.7466
ENSG00000011465	DCN	1634	91.771	135.553	210.69	36.1949	30.1401	7.0736	0.8356	0.9529	0.865	0.041	0.0235	0.0265	0	0	0	0.003	0.0383	0.0135	0.0054	0	0	0.0096	0	0	0.0153	0.0231	0.0064	0	0.006	0	0	0	0	0	0	0	0	0.0022	0	0.0019	0.0007	0	0.0067	0	0	0	0
ENSG00000011478	QPCTL	54814	3.4756	7.2753	6.8667	3.0942	1.7241	1.4745	2.097	3.1677	3.0874	2.6452	4.0329	2.3036	3.505	2.0587	2.6165	4.9531	1.7371	5.0115	2.7175	6.8661	3.5321	0.0921	0.2509	0.2454	0.1903	0.3659	0.1788	0.1221	0.1635	0.1653	0.2883	0.1571	0.1988	7.5421	3.692	15.7661	13.743	15.7274	39.3605	15.1923	29.2834	54.9407	83.5035	10.7709	15.0876	7.1984	13.674
ENSG00000011485	PPP5C	5536	9.5025	17.5312	14.3644	26.2464	20.6188	21.5489	15.7489	14.6224	12.7929	19.8897	23.21	9.735	13.5768	7.2013	14.3001	9.5545	6.4135	8.4365	6.3009	12.2279	7.3922	4.4938	2.6605	4.2501	4.8379	5.9005	5.8474	2.355	4.302	1.8392	3.6252	4.9224	3.5072	37.9138	38.8708	20.2199	18.4519	14.0335	29.0195	18.0796	32.8402	47.8338	57.4046	15.2774	24.7825	8.2822	17.6788
ENSG00000011523	CEP68	23177	1.4251	3.0229	2.9088	2.0462	1.6231	0.902	2.1025	2.4327	2.1365	1.9438	1.872	0.7232	4.5545	1.9781	4.2308	3.7283	4.8404	4.3	6.2109	6.9517	6.8414	4.5927	5.1833	5.5576	6.9861	5.7986	4.1975	2.8548	5.0057	1.7704	5.3601	7.24	3.8192	6.2113	4.905	7.7593	8.3851	6.7411	7.5601	6.801	10.0966	15.1662	22.5172	18.7524	18.9569	11.6612	14.5317
ENSG00000011566	MAP4K3	8491	12.6601	17.7372	19.0941	29.0352	19.3347	13.8064	22.6743	27.7751	30.523	21.7262	13.7986	8.9925	19.99	6.9112	14.9946	14.8114	7.8875	10.2002	10.8484	15.7347	15.8797	10.8618	15.2364	13.5836	13.0824	9.8832	17.3441	11.615	13.4734	11.9576	4.6207	11.1581	5.7093	10.7466	5.475	8.5506	5.5216	4.3432	1.2823	4.5348	7.7195	4.9744	3.5414	9.0899	14.0523	9.1044	32.6477
ENSG00000011590	ZBTB32	27033	0.0974	0.9886	0.2421	1.3223	0.457	0.2166	0.459	0.5265	0.6196	0.3119	0.3538	0.2649	1.9449	1.5749	1.1044	0.5107	0.5072	0.8197	0.5243	0.7294	0.9351	0.0612	0.0246	0.0637	0.1433	0.0597	0.0472	0.0854	0.054	0.0572	0.0998	0.0502	0.0628	0.2099	0.1427	0.3632	0.6204	0.3802	0.8378	0.4532	0.6235	0.9391	2.316	3.8284	1.883	1.7406	9.9659
ENSG00000011600	TYROBP	7305	0.1375	1.3881	0	0.7218	0.9707	0	0.0888	0	0	0	0.0591	0.1087	0	0	0.1342	0	0	0	0	0	0	0.0846	0	0	0	0	0	0	0	0	0.0974	0	0	0	0.0242	0	0.0387	0	0	0.0304	0.1299	0.087	0.1104	0.2353	0	0	0
ENSG00000011638	TMEM159	57146	2.5539	6.8584	1.4868	2.9934	2.9195	1.7704	4.9826	2.8648	3.988	6.7746	4.301	6.1115	4.1904	3.7191	4.2898	3.8043	3.3442	2.9198	2.5883	3.72	7.9047	1.5545	3.1758	3.2021	4.5105	3.2899	2.0711	2.3604	2.5145	1.8903	5.4357	6.0891	2.2444	9.0967	4.0454	10.1998	12.6791	6.4867	30.2746	7.0537	15.4471	10.8915	10.8353	16.3934	19.0234	12.6139	15.5492
ENSG00000011677	GABRA3	2556	0.2542	1.1549	0.0274	0.1374	0.6157	0.1076	0.3451	0.3275	0.1692	0.5291	0.3792	0.409	0.2903	0.1493	0.6918	0.1883	0.3277	0.0743	0.3063	0.3056	0.8869	0.2868	0.6165	0.4035	0.6262	0.4762	0.5332	0.2138	0.3057	0.4124	0.5563	0.5112	0.244	2.3936	0.8038	1.7486	2.9935	1.4082	1.9046	2.3553	5.4739	3.8965	5.4167	12.8756	13.4682	4.1063	12.0886
ENSG00000012048	BRCA1	672	7.1644	11.2766	6.1749	15.253	19.2707	8.0258	27.5817	15.9275	27.2564	12.1591	12.2805	10.2302	9.8737	10.0359	11.4959	13.4126	6.3709	10.8807	4.5761	11.2763	13.0274	3.3082	5.4948	3.964	7.3928	4.7784	3.8049	4.7458	4.7183	5.3521	5.323	3.6084	2.6311	9.7011	2.666	4.2649	6.0531	3.3549	0.856	3.6818	5.936	4.9386	8.9816	20.0356	21.4903	11.7921	17.3495
ENSG00000012061	ERCC1	2067	2.4174	4.9067	2.6329	3.0196	4.3406	2.1314	1.6072	1.2223	2.829	1.9386	1.7564	1.8636	6.4207	7.3706	6.9101	4.0377	4.0297	4.2492	2.1793	4.4453	9.6657	1.6992	1.8831	1.8047	2.465	2.7817	1.9845	3.1885	2.4276	1.9473	2.3584	2.5518	2.1127	2.3899	2.7362	2.7873	6.158	4.1716	16.4809	5.065	17.6622	23.9629	17.0544	8.5441	8.1157	10.116	10.469
ENSG00000012124	CD22	933	0	0.0576	0	0	0.0155	0.1425	0.0464	0	0	0.0579	0.0293	0.0365	0	0.0972	0	0	0.0156	0.0055	0	0	0.0058	0.0086	0.0097	0	0.0597	0.0142	0.0083	0.012	0	0.0147	0.016	0.0445	0.01	0	0.2804	0.0248	0.0323	0.0142	0.0156	0.025	0.0434	0.0981	0.1189	0.0961	0.1136	0.0889	0.0685
ENSG00000012171	SEMA3B	7869	3.8362	2.9209	5.2872	0.3043	0.793	0.1488	0.3905	0.4848	0.5017	0.4074	0.3005	0.378	0.6972	0.8312	1.0844	0.315	1.0893	0.7225	0.7665	1.4392	2.3832	0.0556	0.0207	0.0197	0.0648	0.0539	0.0719	0.0996	0.0283	0.0484	0.0831	0.0777	0.0552	0.6648	1.1208	1.0337	2.1269	0.846	1.3495	0.8617	0.9498	4.4336	10.4918	1.129	0.7276	7.5436	4.7221
ENSG00000012174	MBTPS2	51360	1.9575	1.3765	1.4161	1.7961	2.0306	0.9229	1.554	0.4422	2.5347	1.588	1.2621	1.5853	1.9742	2.6113	2.652	1.159	1.7163	1.4592	1.7676	1.1445	1.9256	4.0502	5.7846	3.2064	4.6749	7.9426	4.0828	8.809	7.4706	12.5414	6.7973	6.3634	5.3164	1.2323	0.6702	1.5563	1.4344	0.6113	0.3125	0.5537	1.8891	2.4567	1.2387	6.67	4.5641	5.3429	5.5835
ENSG00000012211	PRICKLE3	4007	1.5841	1.1273	2.2272	0.5306	0.9937	0.4405	1.4284	0.9998	1.3098	3.1513	1.8991	3.348	1.6121	3.3652	2.7543	0.4158	0.2229	0.3416	0.1173	0.7795	0.7219	0.4634	0.9321	0.3105	0.8527	1.2813	0.5229	1.5825	1.2643	1.391	0.768	0.5906	1.0033	1.5357	1.425	3.8549	5.0275	2.1567	11.159	1.9191	4.0889	10.6965	5.9947	3.4883	3.2662	10.0956	5.0685
ENSG00000012223	LTF	4057	0	0	0	0	0	0.1945	0	0	0.0308	0.0097	0.0044	0.0038	0	0.0548	0.0449	0.0178	0	0.0078	0	0	0	0.0961	0.0857	0.0767	0.131	0.2217	0.1017	0.0683	0	0.0506	0.1593	0.0578	0.2137	0.1251	0.3009	0.1262	0.158	0.0834	0.5671	0.0563	0.1021	0.2924	0.4013	0.2552	0.2137	1.0332	0.323
ENSG00000012232	EXTL3	2137	2.7611	3.9604	3.6249	4.6539	4.2615	2.0786	4.305	1.5176	3.5767	4.437	2.7996	5.0427	20.4047	28.4004	20.8091	7.5722	9.7239	8.677	10.6428	10.7008	8.3776	2.6845	3.1218	1.4729	3.7625	5.5704	2.8381	4.5481	4.5559	5.3394	5.8871	5.4634	7.8683	10.0689	10.1148	10.9196	18.6394	13.3767	33.7555	13.1361	11.0713	24.0163	24.1058	53.6154	36.2094	38.083	25.328
ENSG00000012504	NR1H4	9971	0	1.4189	0	0.1025	0.1948	0	0.0802	0	0.0138	0	0.0024	0	0	0	0	0.023	0	0	0	0	0	0.0202	0	0	0	0	0	0	0.0165	0	0	0.0132	0	0	0	0	0	0	0	0	0	0	0	0	0	0	0
ENSG00000012660	ELOVL5	60481	47.9232	34.6432	48.1833	34.8294	44.0089	25.7833	28.2729	30.0522	15.0549	28.1277	17.9823	24.6455	44.2127	80.6145	74.6487	19.35	32.6197	28.4402	31.0643	40.3655	21.818	73.5144	105.945	66.5609	100.43	112.749	58.4805	118.676	57.3918	150.136	93.5118	99.5926	106.253	30.7799	35.6467	50.397	33.8365	39.2271	20.7303	37.9714	67.4588	61.6259	39.5767	172.905	96.0266	81.2608	99.2808
ENSG00000012779	ALOX5	240	1.2738	0.6782	2.848	0.7971	0.6667	0.5885	0.9393	1.0833	1.2344	1.3327	0.8804	1.136	0.1958	0.8946	0.3282	0.0603	0.1654	0.0387	0.1349	0.0887	0.0955	0.1618	0.1755	0.146	0.0729	0.0238	0.0121	0.0689	0.1143	0.0989	0.3693	0.1235	0.1519	0.7511	1.9238	0.6974	1.4184	0.6881	0.8016	0.7165	2.2072	4.45	5.2498	2.6202	1.0802	0.9552	5.6291
ENSG00000012817	KDM5D	8284	9.2455	6.6461	10.4854	8.4911	5.7985	5.1096	0	0.0464	0.0071	0.0469	0.0265	0.0453	0.0061	0	0	0	0.0371	0	0.0112	0	0.0123	3.7574	3.7389	2.7686	0.0085	0.0098	0.0114	0.007	0.0044	0.1121	5.6498	3.0739	5.2894	4.0353	7.3253	4.1443	6.3861	4.8928	2.1201	5.3093	7.4346	10.5001	15.3179	21.6269	8.7633	8.4724	34.6356
ENSG00000012822	CALCOCO1	57658	1.9528	1.2405	3.1494	1.4441	0.8502	1.0734	1.281	0.8373	1.9124	0.805	0.3233	0.6381	0.5513	1.1479	1.578	2.8538	4.5275	3.086	5.0638	3.851	5.0992	0.9094	1.0776	0.8815	0.9918	0.9411	0.3795	1.0343	0.5288	0.8625	0.9991	0.6557	1.0259	3.7898	5.5766	2.5577	2.3748	2.4971	3.4297	3.3438	5.2658	4.5237	10.1717	4.4552	1.4824	1.6041	5.2331
ENSG00000012963	UBR7	55148	6.5987	9.2024	8.4073	5.3521	7.4009	4.7234	6.5771	5.7328	7.4102	10.6424	3.8484	8.3039	5.0608	9.9634	14.8928	11.6723	17.5447	17.4952	21.1073	18.7682	11.862	9.9945	11.7939	13.3043	11.5745	8.7265	6.2955	12.0825	4.036	9.0668	14.3509	7.7758	11.0754	12.4128	20.2449	12.9493	11.4345	15.2282	5.4346	10.3093	16.3182	18.7162	13.0324	15.9676	14.9503	7.4994	8.0174
ENSG00000012983	MAP4K5	11183	8.9534	7.6453	13.8034	6.1132	6.7942	4.2131	8.2816	7.2423	7.3554	3.3189	1.766	3.5945	2.8801	6.5204	11.3259	4.0706	8.7748	4.5369	11.8212	6.98	9.3013	15.6867	16.6411	15.172	13.27	15.2999	14.0808	13.0935	11.8149	8.8503	11.3225	9.9784	10.6933	5.671	8.1848	5.2796	2.5356	4.4134	0.7292	3.4447	3.1833	1.6963	4.1306	4.9174	4.7234	5.2401	24.5389
ENSG00000013016	EHD3	30845	2.7278	4.0845	6.079	2.1496	2.6126	2.0819	0.773	0.9475	0.9813	1.2741	1.0498	1.1076	4.0293	1.9308	3.6791	1.6544	3.0548	2.1062	4.8667	4.4996	2.7616	5.5805	4.2086	4.7051	4.9766	2.9106	3.4959	3.7818	3.0584	5.5461	5.0803	2.5466	4.2262	1.7371	4.6152	6.0072	6.5348	7.4285	10.5059	7.7669	9.4723	9.6831	10.3239	19.7362	15.6171	12.0934	15.8712
ENSG00000013275	PSMC4	5704	45.6176	40.6139	63.5618	75.9114	51.2991	83.0539	58.5812	59.8064	58.6875	54.9728	78.4189	82.0933	27.1918	43.0612	46.8176	36.3681	50.474	28.0662	68.3784	57.4397	44.3935	35.5279	19.4896	25.9587	27.1515	20.495	21.6083	20.196	21.4886	20.1056	31.6123	14.8049	24.839	44.2424	51.5752	62.4018	31.2109	65.9156	124.285	90.292	49.5738	66.3834	74.6126	37.2462	17.6752	49.4795	36.8634
ENSG00000013288	MAN2B2	23324	5.3035	1.7549	6.6533	2.1973	1.974	1.9058	2.0745	1.8894	2.3237	2.5813	3.0085	3.2108	0.7359	0.6084	0.6757	0.5152	0.9581	0.3814	0.6401	1.159	0.603	0.1053	0.1151	0.1653	0.146	0.17	0.1508	0.1341	0.1923	0.299	0.3621	0.0875	0.1922	0.4858	1.2537	1.1605	1.2244	1.6615	1.1506	2.0471	1.7753	4.3003	7.4863	3.0478	3.044	3.3809	7.3558
ENSG00000013293	SLC7A14	57709	0.0396	0	0	0.0139	0.0457	0	0.0072	0.1433	0.0407	0.0031	0.0126	0.0063	0.1074	0.2534	0.1824	0.3809	0.208	0.8817	0.3066	0.2899	0.053	0.1871	0.0616	0.1349	0.1115	0.138	0.1373	0.109	0.0687	0.0897	0.1772	0.0719	0.1372	0.0358	0.0992	0.1778	0.1189	0.1822	0.3442	0.2187	0.1945	0.232	0.4753	1.5145	0.9501	0.3405	0.4676
ENSG00000013297	CLDN11	5010	0.7458	0.8015	1.2103	1.7982	0.9912	2.1424	0.1537	0.0471	0.0996	0.0287	0.0263	0.0284	0.6102	0.7149	0.7215	0.1382	0.1201	0.2696	0.1421	0.166	0.0545	3.4872	3.0072	6.2123	2.2224	2.4684	2.4049	4.2696	5.42	3.5145	2.937	2.2901	3.8637	0.0705	0.1297	0.9078	0.6048	1.0661	1.5382	1.5729	1.8315	3.4579	2.6618	2.9513	2.5377	4.5432	2.4146
ENSG00000013306	SLC25A39	51629	44.2747	21.4308	26.7254	46.4328	23.6655	42.3936	65.1424	83.6968	58.8721	40.741	56.5532	57.2958	30.5484	25.5391	21.261	8.4373	11.1958	6.4558	9.7387	29.0839	10.2419	37.4559	25.3744	45.05	40.7015	38.6956	33.2764	35.6841	42.7541	30.1242	41.6682	26.1654	32.2632	27.2437	16.4159	39.6595	46.3893	55.531	104.177	93.362	124.427	129.367	301.608	41.6355	37.4744	46.7542	32.6207
ENSG00000013364	MVP	9961	11.0295	5.0371	13.6574	5.1078	3.2719	4.516	1.1154	2.079	1.9984	5.0776	6.6922	5.2075	0.8163	0.5992	0.8959	1.4308	1.115	0.9971	0.5516	0.876	0.5901	0.0918	0.0793	0.1068	0.0654	0.036	0.0709	0.0983	0.1252	0.1127	0.1195	0.0513	0.1171	0.3356	1.1489	0.9526	0.9924	1.0418	0.9745	2.2217	1.3608	2.7411	11.2327	3.4574	2.593	2.1734	2.8792
ENSG00000013374	NUB1	51667	5.109	7.1064	3.2399	5.4416	4.3661	5.4909	4.7646	7.5477	7.5797	4.0714	5.509	5.3106	10.5258	11.3219	6.6579	7.4281	10.6134	5.2745	10.5643	12.1914	7.7294	7.4623	3.8046	10.7494	8.9994	8.4782	11.0218	8.0934	9.2067	9.5255	6.7232	7.3641	7.3943	34.0969	37.346	9.4249	4.725	7.1786	2.0877	4.8411	10.7187	6.0345	14.4402	8.7198	10.6469	10.4611	8.7996
ENSG00000013375	PGM3	5238	15.6161	12.0637	27.1681	14.9204	6.8888	6.936	3.2554	9.5854	7.6224	8.7647	8.9534	7.5206	18.0013	16.2562	11.8901	14.6875	14.8049	15.123	15.9455	18.0626	10.644	8.1025	5.6864	7.0536	9.9582	5.4914	11.8839	9.4129	13.2808	11.6118	9.0973	7.9606	7.5785	5.9963	8.942	9.1231	3.397	6.6463	0.5874	5.8105	6.3916	2.4416	9.1644	15.6979	31.9415	8.6767	35.5177
ENSG00000013392	RWDD2A	112611	1.5988	1.0416	1.0275	1.2393	0.5873	0.7471	0.3033	0.3178	0.6213	0.3641	0.6308	0.6599	2.9819	2.0639	2.0607	1.9847	2.5302	1.5383	3.0673	3.2671	1.6387	1.9037	1.2545	2.1108	2.1618	1.3373	2.6815	1.9982	2.958	2.4518	1.9601	1.7789	1.9697	0.7237	1.3044	1.9463	0.9896	1.9398	0.1769	1.4114	2.1441	1.2409	2.7244	4.7702	6.4311	2.7967	4.6139
ENSG00000013441	CLK1	1195	15.4541	10.6217	23.076	17.9594	5.8276	9.8365	8.1484	14.352	20.1998	6.0558	8.8333	5.5652	20.3357	13.6503	17.1786	14.9128	22.3549	15.4463	28.6437	14.8441	11.314	6.7191	3.1761	6.0668	5.7238	3.1814	6.7212	4.4056	5.7203	6.2009	3.4341	4.3523	4.9627	12.6543	12.4755	3.1931	1.5199	3.1334	0.343	2.308	6.2398	2.1654	5.3319	3.0586	5.7309	4.0435	19.2504
ENSG00000013503	POLR3B	55703	11.1141	10.2544	12.245	9.2902	5.119	8.3618	3.77	8.5856	10.6891	4.5373	6.6292	6.5287	10.2322	6.5468	5.7518	5.6743	6.9716	8.6019	6.4847	5.3785	3.6484	8.4507	2.9221	6.5525	13.5051	6.4425	10.62	6.332	10.51	9.2151	9.1355	11.1805	9.107	6.132	5.2074	4.0764	3.4855	3.2434	0.5046	2.0506	3.6594	2.8612	3.9902	8.637	18.5993	11.6382	12.8514
ENSG00000013523	ANGEL1	23357	4.1194	7.8967	5.3275	3.533	2.2222	3.4977	2.3582	4.9983	8.1308	2.9069	4.5231	3.8945	7.4205	5.6472	5.9703	3.4803	5.0342	3.5726	4.2598	5.3896	5.1959	3.3273	3.5261	1.9758	3.5035	2.7791	3.71	3.3556	6.1943	5.5976	2.8397	4.1362	4.6616	3.8709	3.3337	3.8189	6.5936	6.8911	12.7391	7.0521	16.3698	11.9635	34.1225	14.8237	42.1418	14.3832	35.1603
ENSG00000013561	RNF14	9604	6.7836	11.1783	9.7083	8.1844	6.041	7.5147	7.6073	4.8835	6.3098	7.3411	8.2977	6.8572	8.8371	7.6941	4.8776	14.4234	12.3056	14.312	14.7702	5.6072	8.6866	3.8741	2.9021	4.9051	5.8451	3.0583	5.2333	2.6436	7.4671	5.9182	3.7763	5.6959	3.75	8.933	7.9356	2.1384	1.9558	1.902	1.051	2.1991	2.3371	1.3267	2.8336	2.7087	3.4531	4.3838	4.5487
ENSG00000013563	DNASE1L1	1774	5.9402	9.7721	7.9582	0.8428	0.9092	0.9084	0.897	1.0376	0.7532	0.6671	1.2143	0.5772	1.7469	1.7538	1.5778	1.8903	1.3907	2.0843	1.7236	1.4272	1.5401	0.2732	0.4162	0.3134	0.4929	0.3097	0.2758	0.2429	0.5284	0.7878	0.3337	0.5519	0.4538	2.0788	2.4234	1.9283	3.0031	2.898	4.7176	4.197	11.9721	6.3215	12.5696	2.5962	4.534	4.0636	4.0224
ENSG00000013573	DDX11	1663	6.8521	8.1694	7.0706	6.0461	5.75	5.588	12.4885	13.2395	15.0026	4.1077	5.4985	3.1864	6.3255	11.0926	6.1926	9.9082	11.945	15.5728	13.2582	10.8918	10.9771	1.3624	0.7413	1.6114	1.8272	0.702	0.9835	0.9364	2.0843	1.8522	0.8527	1.6639	1.1705	12.2159	7.2567	14.5385	14.8408	15.4823	22.3478	18.8108	18.3094	11.8473	133.209	11.3726	18.9255	15.7369	29.8132
ENSG00000013583	HEBP1	50865	1.6368	2.7206	0.4334	1.0256	1.3595	0.6772	1.0308	1.2817	0.9285	0.7459	0.9549	0.524	2.5986	2.1965	1.5727	1.0499	0.8131	0.9087	0.6129	0.9812	1.0325	10.2852	11.96	10.9598	13.0704	6.3914	12.1588	6.2825	12.3655	15.9825	8.2866	11.8912	10.7735	18.5798	16.8619	6.4488	8.5284	10.5134	19.1708	10.6209	4.537	3.3182	6.5889	2.9171	7.169	15.2495	4.8189
ENSG00000013588	GPRC5A	9052	5.8315	17.0459	6.8637	5.6623	4.079	4.9993	4.3851	5.4644	6.4358	1.7464	3.1596	1.2741	0.1299	0.1874	0.0965	0.023	0.0127	0.0598	0	0.0289	0.0079	0.5433	0.4245	0.5615	0.3159	0.1684	0.304	0.161	0.3609	0.5289	0.1647	0.3778	0.3299	0.0126	0.1002	0.1445	0.1792	0.1757	0.3257	0.1637	0.4731	0.4018	0.2795	1.1318	0.5385	1.251	0.6121
ENSG00000013619	MAMLD1	10046	0	0	0	0.1789	0.0234	0.0183	0	0	0.0166	0.0557	0.0668	0.0171	0.1067	0.1082	0.1541	0.2227	0.6898	0.3528	0.193	0.1431	0.2251	0.0897	0.0458	0.107	0.1655	0.0921	0.0849	0.2061	0.0693	0.0348	0.0311	0.0671	0.0502	0.229	0.0084	0.0596	0.0733	0.0475	0.1008	0.0721	0.0848	0.1202	0.3406	0.2051	0.2313	0.0868	0.3358
ENSG00000013725	CD6	923	0.074	0	0.4381	0	0.0167	0	0.0949	0.0881	0	0.0157	0.0305	0.0181	0.0209	0.0279	0.0274	0.0289	0.0202	0.0165	0.0138	0.0038	0.0071	0	0	0	0	0	0	0.0079	0	0	0	0	0	0.0358	0.0149	0.0062	0.0467	0.024	0.0829	0.03	0.0247	0.0304	0.1827	0.0805	0.0296	0	0.13
ENSG00000013810	TACC3	10460	11.2249	24.9578	16.3193	11.9392	17.0022	26.3749	23.5857	23.8115	12.6169	12.9331	12.1167	10.1449	15.2485	16.2821	10.8146	7.4172	4.3078	13.8199	9.3776	9.2555	8.6961	15.5082	13.9852	13.1012	11.5275	10.7057	10.5862	13.3411	14.7538	13.6989	9.9921	10.5048	7.0644	25.621	43.5331	15.9192	35.5969	32.8996	89.4816	33.8575	18.9486	31.7041	60.6415	9.8681	10.4206	29.7608	12.0796
ENSG00000014123	UFL1	23376	6.5753	13.8069	17.5704	9.0954	11.6347	3.4648	10.2966	9.9085	6.6781	7.7882	6.5757	7.1797	14.0686	16.2059	8.1783	12.022	7.1056	8.7526	15.218	7.8248	15.8158	7.2185	14.8962	10.0055	8.371	6.6534	7.9515	7.4669	14.1407	17.7823	5.1166	9.6317	3.7145	10.5093	11.4221	2.397	3.7636	2.1073	0.6492	2.2794	2.0431	1.3213	3.9366	3.5677	5.1676	9.1251	6.2841
ENSG00000014138	POLA2	23649	4.5516	4.3792	7.5289	5.3983	9.1038	5.7233	17.4396	11.3969	12.5016	4.9048	5.3112	3.7582	7.6124	8.5667	3.7628	6.6418	3.4153	6.7126	7.678	4.9042	7.5097	4.7649	7.7635	5.0289	7.4141	5.3069	5.6999	7.2593	7.7487	7.0984	2.5292	5.9573	2.891	6.2212	8.1177	4.2985	10.2327	9.1889	24.9136	8.9686	14.5955	15.229	28.5802	42.5904	43.0676	13.5456	16.9807
ENSG00000014164	ZC3H3	23144	2.406	4.2484	4.5751	3.1812	3.9191	4.6156	5.5767	3.5637	6.3056	3.7932	5.2032	4.861	2.4027	2.9143	1.7196	1.1388	0.7998	1.4044	1.3874	1.1405	1.85	0.7514	0.8307	0.8093	0.9336	0.8022	0.6785	0.9199	1.0773	0.5842	0.6056	1.1774	0.4906	2.1171	1.9315	3.6486	9.7946	7.7533	29.6827	11.8428	10.4362	19.9546	20.6177	7.8131	5.9472	26.5732	16.3521
ENSG00000014216	CAPN1	823	5.0955	13.3044	16.2229	5.5704	8.3982	8.0131	10.4793	6.2679	6.3172	4.1466	5.5438	6.5021	7.5921	5.9792	4.363	5.5318	2.0574	5.7125	8.5913	7.462	9.43	8.9531	11.0659	11.9006	8.9067	10.4336	6.3523	8.2299	8.4109	7.3929	7.6244	8.2062	9.2092	15.2645	24.8783	15.9781	30.9198	21.4381	123.335	39.2838	33.3882	77.6381	105.415	52.8723	45.0515	22.0172	25.8763
ENSG00000014257	ACPP	55	0.425	0.4917	2.4177	0.2621	0.2427	0.1534	0.7189	0.875	1.1325	2.0289	1.6046	1.6459	0.2099	0.4304	0.1289	0.1717	0.1004	0.0774	0.1632	0.1882	0.1505	0.1126	0.3499	0.3646	0.218	0.3766	0.337	0.231	0.1096	0.1063	0.1262	0.1462	0.07	0.4054	0.4118	0.3222	0.4771	0.2827	0.2361	0.5912	0.5928	0.4582	0.8946	1.7987	2.3588	0.4414	1.1918
ENSG00000014641	MDH1	4190	12.4636	9.0637	14.1193	11.5703	12.6106	10.4311	18.3671	13.8168	10.6829	22.4583	21.6298	25.8399	29.4191	18.4524	21.8981	46.7256	29.5517	51.8453	55.3933	36.2921	49.3129	48.3685	146.916	108.499	125.005	140.876	99.6032	142.16	102.53	111.284	113.372	120.045	124.813	54.9385	69.6254	29.2282	45.7292	27.0001	17.8628	59.898	40.3681	51.7201	55.2688	120.822	110.571	32.5827	46.5658
ENSG00000014824	SLC30A9	10463	8.3031	9.1434	14.0528	6.0456	9.8531	4.0771	10.2983	7.4771	6.7752	10.7005	7.2857	9.5478	28.0012	19.911	19.8646	26.6979	27.7492	28.0045	35.7457	20.7508	28.7071	15.851	23.5026	33.9746	15.0355	28.5863	27.1194	46.8477	28.6367	34.2098	23.1309	27.1549	17.5771	32.0307	28.1386	4.3804	7.7216	4.4395	1.8845	9.5483	9.1762	11.9113	6.2897	25.3718	22.625	21.1524	23.2456
ENSG00000014914	MTMR11	10903	1.3263	4.1646	1.6984	0.6652	1.2731	0.7176	0.884	1.4508	0.8417	0.5706	0.3725	0.5517	0.7743	0.7904	1.0015	0.7528	0.5313	0.9378	1.2047	0.4427	1.0909	0.4798	0.8831	1.1028	0.5984	0.9622	0.7923	1.9885	1.3323	1.2813	0.7487	0.9176	0.6378	0.6881	0.7189	0.3558	1.0546	0.3538	0.6781	1.3632	0.988	2.0272	12.7091	5.8437	2.9209	1.5896	3.9197
ENSG00000014919	COX15	1355	5.3696	7.4399	9.3526	4.2765	7.3773	2.9745	7.6903	9.1892	4.7421	11.6283	6.4762	12.4964	13.1377	16.3127	13.3859	16.6162	16.9118	21.112	20.293	9.9282	18.5121	6.4588	15.3791	20.3837	12.7791	19.5091	21.9835	26.8163	18.3163	16.4341	19.0651	22.3227	21.1023	10.1072	7.5869	4.927	10.0432	3.4783	8.2969	11.5255	6.7239	10.7093	11.64	27.6391	21.3961	13.3796	19.7426
ENSG00000015133	CCDC88C	440193	1.8931	2.5132	2.1917	1.3052	2.6801	1.2106	3.0104	3.5603	2.2669	2.2718	2.1408	2.8132	5.366	4.7022	5.3679	1.7116	3.7999	1.8961	2.1161	1.3217	3.0641	1.7048	3.9268	7.0159	3.6916	4.2616	4.4141	6.573	6.9179	5.7779	5.0159	5.3972	4.7752	13.1994	14.0716	6.982	7.7657	8.5284	3.7634	7.2382	2.267	7.004	12.6644	14.4266	10.5925	12.4378	16.6026
ENSG00000015153	YAF2	10138	0.7548	0.435	0.5504	0.2307	0.5402	0.1128	0.2035	0.7842	0.2988	0.4704	0.3667	0.6563	1.5019	1.3707	1.8119	1.808	3.3619	1.4659	3.3007	1.3311	2.2597	0.1239	0.1051	0.113	0.0877	0.0637	0.122	0.1725	0.1525	0.0801	0.1129	0.0865	0.0774	0.1359	0.0648	0.0693	0.0736	0.0507	0.0693	0.1007	0.0463	0.053	0.0474	0.1138	0.2856	0.0854	1.3419
ENSG00000015171	ZMYND11	10771	14.446	9.4456	19.0599	7.2954	8.4388	8.401	2.5444	5.1291	3.7422	3.6134	2.2827	4.429	16.9455	11.1795	15.9817	12.4588	21.4715	11.5658	9.6975	9.3251	13.4688	18.7045	29.8329	40.6435	22.2172	33.7546	18.3021	53.2889	44.3841	48.356	42.906	36.4073	39.3036	11.9909	8.5844	4.9248	5.0391	4.8114	1.1934	6.0749	3.1925	2.8965	4.7447	4.6098	9.7779	4.0241	24.33
ENSG00000015285	WAS	7454	0.656	0.7244	0.4367	0.9136	0.6006	1.1801	2.5158	3.6611	1.5817	0.4243	0.1894	0.4826	0.1967	0.1591	0.2911	0.077	0.1747	0.1658	0.1191	0.2384	0.078	0.0916	0.0268	0	0.0569	0.0289	0.0297	0.0592	0.0829	0.0752	0	0.0258	0.0458	0.3114	0.725	0.1578	0.3909	0.2111	0.3833	0.6096	0.141	0.6095	0.7518	0.2455	0.2952	0.2536	1.3775
ENSG00000015413	DPEP1	1800	1.2129	1.2244	0.7024	0.2352	0.282	0.196	0.3037	0.2664	0.1298	0.1373	0.0609	0.0537	0.2445	0.0788	0.1441	0.1894	0.1918	0.1835	0.1736	0.1336	0.2647	0.0741	0.2484	0.1115	0.0394	0.1804	0.1399	0.4196	0.6275	0.1501	0.1452	0.1131	0.2291	0.2547	0.6019	0.2924	0.9009	0.623	1.2813	1.1348	0.7736	2.2801	2.2429	0.6258	0.7671	0.4225	1.118
ENSG00000015475	BID	637	1.2158	2.4436	1.31	0.7227	0.863	0.2356	1.0861	1.2696	0.4615	0.4402	0.2603	0.456	5.917	3.6713	6.3198	3.2657	8.9097	3.2214	6.4091	3.5579	5.182	2.9202	2.8114	3.1791	1.0581	2.7098	1.1845	2.3154	2.6274	2.2671	3.3993	2.9113	4.7777	5.6145	5.8701	4.5488	6.4035	6.6543	13.6436	5.1821	6.414	12.9466	3.4309	3.9737	7.634	4.4046	5.3733
ENSG00000015479	MATR3	9782	4.3413	3.6035	4.9808	3.8089	4.2068	3.3448	5.1341	5.0378	2.083	2.927	1.0365	2.3232	5.9555	3.8214	6.5661	2.2286	5.2531	2.0594	2.7826	1.9817	3.4965	0.8322	0.842	0.6354	0.4033	0.6705	0.319	0.5517	1.0066	0.4264	0.7379	0.7083	1.0835	0.6823	0.5215	1.4563	0.9806	0.8717	0.2153	1.2471	0.7785	0.9118	2.8338	3.1993	4.4812	4.1426	20.1777
ENSG00000015520	NPC1L1	29881	0.1884	0.2464	0	0	0.0771	0.0917	0.0562	0.1072	0.0376	0.0118	0.0086	0.0098	0.0245	0.043	0.021	0.0058	0.0363	0.0163	0	0.0209	0.0842	0.0154	0.024	0.0558	0.036	0.0262	0	0	0.0279	0.0206	0.0157	0.0081	0.0185	0	0.018	0.0074	0.073	0.0705	0.1421	0.0669	0.1372	0.1931	0.2894	0.1188	0.3235	0.2102	0.1387
ENSG00000015532	XYLT2	64132	17.6632	16.3113	13.5808	10.2357	8.091	6.5164	9.2296	12.3004	9.597	6.5637	7.6718	4.4195	8.3428	5.9876	7.6888	2.8731	7.6938	6.4264	4.3554	7.6842	7.8651	2.8565	2.4743	1.8794	1.786	2.8187	1.7039	4.1373	4.7777	2.9077	4.4459	2.0534	6.612	5.8755	7.0663	8.3996	11.947	11.9295	19.3838	10.12	14.0169	23.8427	38.0445	22.5743	23.9348	19.7417	23.5908
ENSG00000015568	RGPD5	84220	0	0	0.039	0.0364	0.0064	0.0735	0.0357	0.0206	0.0121	0.0065	0.0067	0.0042	0.0536	0.0159	0.0154	0	0.0067	0.0027	0.01	0	0.0028	0	0	0	0	0	0	0	0	0	0	0	0	0	0	0.0436	0.0021	0.0062	0	0	0	0.0012	0.0033	0.0042	0.0195	0	0
ENSG00000015592	STMN4	81551	0	0	0	0	0	0	0.0249	0.0375	0	0.0095	0.0041	0.0087	0.3653	0.0752	0.1317	0.0813	2.2017	0.0265	1.4205	0.0209	0.7888	0	0	0	0.0177	0.0409	0	0.0248	0.0314	0	0	0	0.064	0	0.034	0.05	0.0128	0	0	0.0086	0	0	0	0.0333	0.0467	0	0
ENSG00000015676	NUDCD3	23386	4.2324	9.7319	4.2891	6.8485	5.2379	9.9112	6.433	6.2892	5.2614	4.8732	3.6716	6.868	7.9668	3.563	6.2841	3.9125	8.3401	11.0322	5.4566	10.6031	6.134	6.9883	3.5978	5.4288	4.6257	5.6438	4.7499	5.8356	6.3155	2.5168	5.217	2.302	5.1355	6.356	3.9403	7.6329	9.7152	12.4976	20.7476	7.3497	9.5723	15.4744	24.6437	25.7714	18.5455	5.6302	17.6882
ENSG00000016082	ISL1	3670	0.514	2.2206	0.4081	0.7087	0.5804	1.784	1.7559	1.2453	2.5207	1.4356	1.5054	1.8974	0.2256	0.0636	0.3081	0.0309	0.0492	0.0669	0.1844	0.1777	0	0.182	0.1484	0.2022	0.139	0.1006	0.0765	0	0	0.0529	0.2252	0.0617	0.1953	0.062	0.0799	0.036	0.0502	0.1651	0.1049	0.0205	0.027	0.0911	0.0764	0.1023	0.2771	0	0.1878
ENSG00000016391	CHDH	55349	0.6207	1.0809	0.2903	1.7685	0.5824	1.5757	1.1562	0.8244	0.8562	1.0537	1.311	1.1916	2.0654	1.065	2.4044	0.405	1.1535	1.7663	1.0021	1.702	1.3295	1.6091	1.5773	1.1101	1.4849	1.1948	1.3427	1.1418	1.5771	0.9899	1.353	1.2341	0.8319	2.7453	1.9438	3.9125	3.8002	6.9571	4.0873	3.6621	4.739	6.4097	14.0334	8.8869	5.8963	5.9822	10.09
ENSG00000016402	IL20RA	53832	0	0	0	0	0.0144	0	0.0564	0.0173	0.017	0.0072	0.0032	0	0.4849	0.3288	0.2978	0.0438	0.0245	0.0685	0.031	0.054	0.0467	0.9297	0.7812	0.4598	0.7351	0.7524	0.7232	0.8811	0.367	0.6592	0.5433	0.6002	0.9669	0.7073	0.3031	0.4418	0.3412	0.7625	1.0717	0.8198	1.0151	0.8001	0.9679	0.5943	0.5143	0.2563	1.4176
ENSG00000016490	CLCA1	1179	0	0	0	0.0338	0	0	0	0.1531	0	0	0	0	0	0	0	0	0	0.0124	0	0.0171	0	0	0	0	0	0	0	0	0.02	0	0	0	0	0	0	0	0	0	0	0	0	0.0056	0.0312	0	0.0128	0	0.0529
ENSG00000016602	CLCA4	22802	0	0	0	0	0	0	0	0	0	0	0	0	0	0	0.0316	0	0	0	0	0	0	0	0	0	0	0	0	0.0213	0	0	0	0.0119	0	0	0	0	0.0043	0	0	0	0	0.0039	0.0497	0.0118	0.0655	0	0.0517
ENSG00000016864	GLT8D1	55830	13.8017	13.2316	9.3056	7.551	5.1823	5.4025	7.4747	3.7041	8.2913	7.5872	10.4576	7.2955	10.1135	8.4485	10.3193	10.8274	19.6551	20.1079	9.4394	15.6842	10.1113	16.9863	20.2878	10.4394	19.1952	11.4253	21.7183	16.1026	17.3074	13.9274	16.6356	16.2497	17.6504	7.5275	3.6773	6.7765	3.4504	7.1059	3.9772	4.7094	8.8609	7.7384	18.4811	14.3896	12.762	7.64	34.1221
ENSG00000017260	ATP2C1	27032	15.6313	17.1594	8.308	8.885	7.1445	13.6546	11.8815	7.3544	9.8667	10.1203	14.2677	9.9469	20.162	14.8749	17.8547	12.6285	17.7902	16.9816	7.2923	12.5055	6.3435	15.6361	23.1744	11.6559	17.0393	17.0225	27.746	20.1403	15.7389	20.3689	15.9866	19.0429	16.0111	16.4337	10.5938	10.9912	3.3832	8.7004	2.755	5.8241	8.3298	4.9356	10.8449	33.6764	34.151	25.8047	34.2222
ENSG00000017427	IGF1	3479	1.8803	0.6399	0.9427	1.2241	0.5688	1.3768	1.6627	1.1755	1.4582	0.3348	0.4317	0.2695	0	0	0.0565	0.0148	0.0084	0.0067	0.0085	0.0139	0	0	0	0	0	0	0	0	0	0.0115	0	0	0	0	0.0097	0.0042	0	0	0	0	0.009	0.0064	0.1091	0.466	0.1424	0.0601	1.207
ENSG00000017483	SLC38A5	92745	0.1302	0.8543	0	0.0277	0.0665	0.178	0.5637	0.1147	0.2205	0.346	0.6132	0.4812	7.3884	8.6061	5.5157	4.7508	2.237	7.099	2.8021	3.3423	2.1353	4.2661	3.8397	4.5653	7.3033	5.2349	10.35	5.86	4.2426	4.3218	6.3916	7.01	8.8372	2.8663	3.0916	12.3253	10.1156	18.273	52.3097	9.6336	39.0671	24.313	99.8452	47.027	41.3944	33.3106	14.2812
ENSG00000017797	RALBP1	10928	23.9046	24.561	29.6144	19.0226	22.0135	11.6679	17.5937	15.25	21.7962	10.6235	18.8304	15.8698	13.6478	20.812	21.3955	25.0949	20.1065	13.2578	16.0192	21.6854	13.7967	29.6911	23.1958	12.4303	24.6036	10.6979	30.8969	25.1625	26.0253	27.333	24.1916	28.4121	27.4042	29.888	33.1903	17.012	17.6394	18.8849	10.131	11.7932	20.2318	13.717	22.0733	31.3566	10.9231	25.9802	26.7386
ENSG00000018189	RUFY3	22902	8.9071	3.4404	9.1534	5.6587	4.38	5.4058	9.316	5.3884	6.4898	3.444	8.9668	6.5629	7.4834	8.5711	7.1379	9.3581	20.7663	5.1925	16.5206	5.8762	11.5005	1.6779	2.3687	1.8231	2.4333	1.2798	1.4119	3.3694	1.9622	3.9383	2.5689	4.4794	2.6382	13.0498	11.7496	2.6646	1.8409	3.4021	1.1777	1.4518	2.0447	1.1301	4.4456	6.5805	4.1589	5.7175	9.888
ENSG00000018236	CNTN1	1272	0.0904	0	0	0.0753	0	0	0.0604	0.0944	0.0995	0.0023	0.0038	0.0069	1.7818	3.4794	3.1715	0.9486	0.7999	0.6798	0.6065	1.7605	0.4496	5.9491	8.11	3.3857	5.5103	2.1881	5.0562	4.9154	2.8895	4.4695	4.2114	9.9015	4.8816	4.387	2.717	3.1168	3.5492	3.7539	0.5997	1.5555	3.6983	1.01	2.9031	12.7397	11.9487	7.0864	15.895
ENSG00000018280	SLC11A1	6556	0.2291	0	0.1095	0.1521	0.064	0.1217	0.1752	0.1623	0.0954	0.1012	0.2456	0.2446	0.0256	0.0726	0.0388	0.0477	0.0228	0.0172	0.0196	0.0322	0.0446	0.0192	0.0086	0.0091	0	0.0034	0	0	0	0.0094	0.0105	0.0294	0	0.0573	0.0082	0.0082	0.0364	0.0227	0.0614	0.014	0.0617	0.0186	0.1324	0.1059	0.0553	0.1987	0.4431
ENSG00000018408	WWTR1	25937	3.7481	4.4721	5.1096	3.7956	4.8486	6.2279	4.406	1.9484	4.0068	1.3033	2.2121	3.0327	4.3592	7.3808	7.8999	3.1541	3.1922	1.4682	2.228	1.3079	2.5622	4.5394	3.6154	2.1513	4.5343	1.5413	4.6342	5.4225	3.7005	4.1466	2.7865	6.1355	3.4972	4.862	3.6843	2.1317	1.7478	1.7189	2.2897	1.3671	2.8559	3.8262	3.1871	3.938	3.2591	3.8347	8.0747
ENSG00000018510	AGPS	8540	9.9249	6.0356	8.62	8.4909	8.8202	8.5583	5.9892	3.5335	6.2577	3.0869	6.0162	9.9269	12.6751	19.7403	16.2869	32.7344	23.3718	23.4202	22.9914	19.7617	19.3056	18.6365	27.0379	19.1648	20.098	19.0047	13.4876	19.1463	14.9016	21.2198	15.1346	33.2175	24.9083	9.1581	10.4649	8.0569	6.773	7.3994	1.2906	4.7712	4.7759	2.4895	4.0859	11.5124	8.1179	11.8212	8.9451
ENSG00000018607	ZNF806	NA	0	1.1709	0	0	0	0	0.103	0	0	0	0.0044	0.0072	0.088	0.098	0	0.2533	0.3229	0.0306	0.1678	0.1501	0.1049	0	0.023	0	0.0697	0	0.0401	0	0	0.0409	0	0	0.0425	0	0	0.0614	0.0594	0.0352	0	0.0549	0.1089	0.0403	0.1355	0.1683	0.0989	0	0.5678
ENSG00000018610	CXorf56	63932	7.9631	4.0252	10.1125	7.6318	10.4916	9.2185	7.2434	8.6808	9.5918	16.2792	22.9963	29.6529	11.1065	18.9045	8.1205	27.7319	18.3037	21.2009	22.9498	16.9472	19.0923	2.6391	2.2906	2.7511	2.8987	2.5409	2.3241	3.1454	1.7792	1.5071	1.0292	2.036	4.0096	7.7333	13.4921	9.0129	13.6466	9.475	13.6376	7.0601	4.6452	5.0941	9.1046	10.9074	5.5539	9.0799	3.0798
ENSG00000018625	ATP1A2	477	0.0594	0.5913	0.2651	0.2099	0.0158	0.096	0.1462	0.1392	0.198	0.2316	0.2531	0.296	1.7534	2.4774	1.575	3.5476	23.3396	3.528	21.3508	11.2353	43.7081	2.0015	2.5713	1.8583	2.609	2.7064	3.9426	5.2034	2.205	3.304	1.4049	2.8734	3.6427	15.9356	24.6782	12.092	28.4731	16.1035	17.1283	16.2628	19.8454	30.8225	119.083	73.463	33.1772	28.2819	17.3459
ENSG00000018699	TTC27	55622	13.4976	5.3242	12.7125	11.1286	18.4759	10.855	12.8462	12.4574	10.2283	7.6305	12.45	13.8221	7.8596	15.0051	7.5092	15.0228	16.2581	10.6188	14.9183	9.643	13.8772	10.2975	13.9336	11.4224	9.8337	13.7846	15.2725	15.5018	5.5043	14.9978	5.4832	10.4127	12.9087	6.9391	12.8168	10.1569	13.4589	9.91	1.5897	7.1314	7.9076	7.4285	8.3723	19.4301	15.0749	11.3022	10.8778
ENSG00000018869	ZNF582	147948	3.3328	1.1839	2.2602	1.8509	2.4018	1.4139	2.2207	1.6936	2.6701	2.625	2.5526	2.9564	0.5396	0.6887	0.3647	0.6043	1.4783	0.31	1.3998	0.7217	1.9809	1.9019	1.4187	1.4019	2.0835	1.9337	1.4698	0.855	0.5921	0.9989	0.7055	1.5244	2.4961	0.5468	0.6682	0.8817	1.4056	1.2446	0.5283	1.2719	1.8339	2.1303	2.9609	5.2865	4.176	1.6416	9.276
ENSG00000019102	VSIG2	23584	0	0.4276	0.1626	0.4352	0.1604	0.2982	0.4648	0.2683	0.7308	0.4065	0.4291	0.3573	0.1917	0.3591	0.0788	0.0734	0.3343	0.123	0.2305	0.1228	0.268	0.1242	0	0.1357	0.0479	0.0553	0.0469	0.1167	0	0.3015	0.0577	0.0478	0.1342	0.0379	0	0.0354	0.3039	0.1902	0.2145	0.1841	0.158	0.288	0.4284	0.1335	0.0526	0	0.8318
ENSG00000019144	PHLDB1	23187	4.1418	2.3242	3.7312	1.598	2.6056	1.8419	2.4847	2.4626	2.5102	1.3705	1.2599	1.5663	2.0554	2.2012	2.6072	0.8873	2.9295	1.025	2.2423	1.4066	3.563	0.6006	0.3248	0.4681	0.3724	0.4341	0.4202	0.2725	0.308	0.3439	0.2991	0.4387	0.6044	3.1603	5.5547	1.8189	7.3245	5.3006	11.0807	6.1192	6.0095	12.7382	37.2502	8.3339	6.7795	9.5458	15.284
ENSG00000019169	MARCO	8685	0	0.6496	0.0331	0.1615	0	0	0.0272	0.156	0.3863	0.0379	0.0075	0.0531	0	0	0	0	0	0	0	0	0	0	0	0	0	0	0	0	0	0	0	0	0	0	0	0	0	0	0	0	0	0	0	0	0	0	0
ENSG00000019186	CYP24A1	1591	9.2705	3.1789	8.6165	0.0997	0.5733	0.1767	0.0966	0.0683	0	0.0102	0.0038	0	0.0498	0.1314	0.0283	0	0.0313	0.0061	0	0.0119	0.0341	0.0685	0.0371	0.0917	0.1373	0.1413	0.2185	0.1184	0.0355	0.0709	0.0597	0.1279	0.1593	0	0	0.0047	0.0072	0.0089	0.0086	0.0233	0.0047	0.0467	0.0353	0.0386	0.036	0	0
ENSG00000019485	PRDM11	56981	0.8344	0.8085	1.1324	0.445	0.4518	0.5368	0.3035	0.6018	0.5432	0.7651	0.5158	0.4657	1.0481	1.179	1.1557	0.6231	1.1954	0.3089	0.7239	0.2836	0.8263	0.5323	0.3424	0.5933	0.3972	0.5226	0.3947	0.3759	0.3825	0.4478	0.5219	0.5753	0.5522	0.3357	0.7059	0.4633	1.1015	1.4154	0.9161	1.327	1.7676	3.1219	3.831	3.6319	3.2998	3.2257	5.3528
ENSG00000019505	SYT13	57586	0.0413	0.0753	0.2596	0.1026	0.4177	0.5301	0.4523	0.4418	0.3025	0.1936	0.181	0.2179	1.5346	2.1434	1.8157	0.5992	1.4285	0.2008	1.4566	0.5477	1.0884	2.9538	2.6497	2.8636	2.6713	3.8658	3.2345	2.8061	2.7714	3.7036	5.4855	4.008	3.1969	1.1401	1.5392	0.9128	2.4613	3.8799	1.6981	2.7735	2.7025	7.0578	5.9055	8.7181	10.3171	8.1385	5.9391
ENSG00000019549	SNAI2	6591	21.1262	11.7529	33.104	4.3778	10.5387	4.1414	0.294	0.6998	0.0905	0.1229	0.0704	0.0809	0.2058	0.2399	0.2208	2.7656	0.8198	0.6745	0.9835	0.2455	0.7833	0.3435	0.3555	0.5696	1.2519	2.3222	2.177	0.5865	1.1704	1.0625	0.6623	0.6622	0.7614	0.3149	0.2064	0.3147	0.1359	0.3038	0.2679	0.1458	0.1968	0.4076	0.3556	0.2447	0.8845	1.3082	1.4918
ENSG00000019582	CD74	972	1.6993	1.8196	2.9871	0.4289	0.5923	0.8876	0.9767	1.8976	1.5926	1.0338	0.8624	0.8761	4.5083	2.7206	4.6643	0.16	0.4207	0.1905	0.1832	0.2776	0.3491	5.6935	4.0238	5.5122	3.6124	7.6141	5.9409	4.93	7.1345	5.6615	6.6741	6.4934	4.0829	11.9722	23.3452	9.636	24.0012	22.4058	27.0423	21.8519	9.4491	35.7243	24.1641	15.5401	13.9023	16.9137	20.6013
ENSG00000019991	HGF	3082	113.588	82.9738	113.529	71.0264	41.9059	20.1622	0.5762	0.6452	0.2971	0.1332	0.1337	0.0871	0.0535	0.0458	0.0306	0.0185	0.0498	0.042	0.0428	0.0187	0.0748	0.0675	0.0478	0.0851	0.0071	0.0458	0.0482	0.1183	0.1538	0.1125	0.0358	0.0598	0.0197	0.0232	0.0133	0.0356	0.0164	0.0272	0	0.0172	0.0234	0.0213	0.1065	0.3301	0.4852	0.0514	2.6156
ENSG00000019995	ZRANB1	54764	3.9936	5.4043	5.7334	3.3419	5.4468	7.326	3.5805	4.994	2.7649	9.6837	5.4926	5.449	11.7916	9.2775	10.8527	7.4114	7.2518	5.7915	6.8644	6.3468	7.8762	37.5073	11.6114	30.5455	21.2783	24.1309	31.7096	16.1869	38.0217	32.4026	68.9426	34.2146	39.2815	5.4779	4.4682	2.1039	4.0097	4.7109	0.2768	2.8635	1.8426	3.0042	4.0025	13.5049	24.1189	7.3521	32.5696
ENSG00000020129	NCDN	23154	5.7298	5.675	6.2833	5.8479	5.288	10.4344	3.8265	5.8207	3.4329	5.369	11.0573	5.3476	10.6622	10.1254	14.7493	6.6886	6.0803	6.5078	5.3933	6.2767	8.8064	4.7196	1.1878	2.9746	1.4977	2.7977	3.2314	1.5834	3.1446	1.547	2.8654	2.4646	3.4931	5.1683	4.7808	10.7562	16.8975	17.2035	15.7754	13.4467	6.9036	25.2017	40.555	8.5382	15.5419	17.2743	29.6697
ENSG00000020181	ADGRA2	25960	17.3588	19.7651	21.8655	8.6465	14.3333	7.3096	0.917	1.0769	1.0358	1.6047	2.1775	1.2247	0.4801	0.267	0.7826	0.2904	0.3974	0.3634	0.1811	0.6073	0.3354	0.025	0.0133	0.0436	0.0155	0.0343	0.0204	0.0124	0.0245	0.0339	0.0347	0.0748	0.0652	0.222	0.3572	0.9169	1.2142	0.9786	1.3681	1.0402	0.4294	1.9378	6.5427	2.2428	2.3297	3.5104	13.1767
ENSG00000020219	CCT8L1P	NA	0.1639	0	0	0.0701	0	0.6211	0.1108	0.2161	0.0322	0.0659	0.0796	0.071	0	0	0.0967	0	0	0.0366	0.0408	0.0197	0.0233	0	0	0	0	0	0.0469	0	0	0	0	0	0	0.1672	0	0.0234	0.0345	0.0416	0.1137	0.0305	0.0145	0.0248	0.0731	0.2915	0.2696	0	0.942
ENSG00000020256	ZFP64	55734	4.857	5.3422	5.7476	5.9195	5.5703	4.3759	3.1447	5.9021	2.3509	2.7431	5.113	2.481	3.3482	2.8576	5.2773	2.2283	2.7368	2.6687	2.7988	3.0009	2.6225	5.1994	4.3245	3.7977	3.615	2.3738	3.5397	3.6482	4.2949	3.8183	5.3437	4.7008	3.3765	5.165	6.3063	5.2123	6.3309	3.6614	8.0738	5.0523	7.1573	14.8766	13.8309	11.0451	15.5553	7.094	28.6519
ENSG00000020426	MNAT1	4331	9.7535	7.1455	8.1485	8.2377	5.6169	5.4059	5.5394	6.1391	6.0509	2.5339	3.4549	3.0058	11.9972	8.7735	17.4767	20.0584	10.8771	18.0172	17.2358	14.4355	15.0259	3.4639	5.0311	5.9156	4.2993	5.7983	7.7385	3.5085	5.146	3.1501	7.4186	5.7574	4.5687	8.8482	9.765	4.648	4.1139	3.0766	1.309	3.5798	4.8195	3.7958	4.2258	5.9935	8.6278	2.6275	13.574
ENSG00000020577	SAMD4A	23034	2.4411	4.6667	5.9984	2.555	3.3116	1.6164	0.4463	0.807	0.6324	1.1353	1.2614	0.6816	6.6749	3.1471	11.1844	2.0876	1.6639	1.7863	1.2874	1.2638	1.0942	1.1407	0.9392	1.332	1.9661	1.644	2.5549	0.6864	1.0742	0.5611	0.8489	1.6375	0.8395	1.9751	1.3691	2.5277	1.5824	1.8785	0.7235	1.2456	0.5255	1.7246	5.117	2.0362	3.5488	1.3012	9.552
ENSG00000020633	RUNX3	864	0.0801	0	0.3085	0.0964	0.0199	0.5408	0.0148	0.1411	0	0.082	0.037	0.0211	0.2521	0.0214	0.0702	0.0783	0	0.0815	0.0155	0.0817	0	0.0975	0.1088	0.1462	0.1109	0.252	0.1705	0.1213	0.1905	0.0963	0.3436	0.2663	0.2316	0.1737	0.1888	0.2922	0.3011	0.3398	0.7187	0.3562	0.2472	0.4477	0.7166	0.0703	0.0741	0.2434	0.422
ENSG00000020922	MRE11A	4361	3.8728	5.4875	6.5696	9.0658	6.7327	5.9787	5.5629	6.7346	4.44	6.7282	5.7638	2.6144	10.3639	5.8794	10.9329	13.0749	8.3978	12.2114	9.2437	15.2085	11.9515	10.3494	10.5438	10.6748	8.7201	9.933	11.8309	5.6831	10.6474	5.0697	9.5425	10.7191	5.9475	10.1159	7.1904	8.5128	4.7468	4.3216	0.6078	4.5751	4.7051	4.0287	4.5774	3.9472	8.1768	3.2478	14.7188
ENSG00000021300	PLEKHB1	58473	0.9581	3.5667	1.547	0.9783	0.4797	0.5333	0.5836	0.7911	0.7101	0.3157	0.3467	0.1362	0.667	0.2894	0.5808	0.6263	0.9574	0.6657	1.2533	3.5932	2.1195	1.559	2.178	1.4909	1.3536	1.6282	1.0628	0.7858	1.1953	0.4052	1.5935	1.6893	0.9877	2.3351	3.4536	3.9569	4.5486	3.0543	8.9438	3.7267	8.9355	13.7904	18.2247	3.6204	3.0916	3.9732	2.4611
ENSG00000021355	SERPINB1	1992	5.3928	13.8861	7.2618	6.8387	5.1746	6.2343	5.2828	5.5546	7.4669	7.4587	5.3995	3.4515	3.943	1.4777	3.437	5.608	3.3196	5.2811	5.281	7.7	9.0763	7.8095	10.7606	7.3315	4.7219	5.0279	5.482	8.6883	7.8025	7.402	3.7421	5.1388	4.3709	6.8919	5.0031	6.6812	7.3522	4.0704	5.4895	6.8461	7.0796	6.3865	4.7099	5.8312	6.782	6.2184	11.2704
ENSG00000021461	CYP3A43	64816	0	0	0	0	0.2216	0	0.0689	0	0.1085	0.0252	0.0384	0.0304	0.0393	0	0.0494	0	0.0184	0.0386	0	0.0156	0.0179	0	0.0516	0	0	0	0	0.0449	0	0	0	0	0	0	0	0.0381	0.0116	0	0.0232	0	0.1062	0.0841	0.0846	0.2011	0.3271	0.1662	0.2949
ENSG00000021488	SLC7A9	11136	0.0961	0	0	0.126	0.0753	0	0	0.3838	0.3007	0	0.0103	0.0237	0	0	0	0.0161	0.0323	0.0787	0.0628	0.0807	0.0805	0	0	0.0309	0	0.0309	0.0426	0.0708	0.0591	0.0287	0	0	0	0.0278	0	0.0096	0.054	0.0256	0.0669	0.0637	0.0907	0.0608	0.2442	0.0657	0.0617	0	0
ENSG00000021574	SPAST	6683	6.7423	8.9165	5.18	13.0921	8.8286	9.4907	14.1876	12.4053	13.0972	10.4357	6.4165	7.7055	18.0467	17.8364	19.0122	22.1549	16.4805	17.7247	11.9095	12.392	24.3183	9.1533	22.7411	20.9397	34.6223	19.9306	19.5257	17.9755	16.6427	10.8017	18.2498	26.4917	10.4589	8.9133	3.3071	4.6965	4.4647	2.8277	1.3092	1.9931	4.4556	2.362	6.7356	5.1303	8.8858	14.6685	21.5771
ENSG00000021645	NRXN3	9369	0.1869	0.1297	0.1865	0.1515	0.1698	0.1229	0.2743	0.2609	0.4199	0.113	0.0992	0.1014	0.1801	0.1647	0.3633	0.2596	0.2903	0.2209	0.2487	0.341	0.65	0.2274	0.5289	0.2839	0.3787	0.1472	0.3676	0.2285	0.2182	0.1978	0.4091	0.39	0.0974	0.5193	0.141	0.3424	0.3771	0.2188	0.1952	0.335	0.9279	0.8825	2.9077	3.749	3.2124	1.7146	15.4185
ENSG00000021762	OSBPL5	114879	0.676	1.7972	1.0024	0.9189	1.1979	0.7225	1.0361	0.7867	1.4287	0.8038	0.8948	0.7476	0.8491	1.0183	1.29	2.2935	1.3319	2.1874	1.1181	2.9342	4.0263	0.1285	0.2512	0.2677	0.2905	0.2945	0.1826	0.3974	0.345	0.4819	0.1618	0.1762	0.1279	1.2793	0.4873	0.9415	2.6044	1.3106	3.5418	1.7593	1.9119	3.2334	8.5403	2.0379	1.4763	3.5245	4.0549
ENSG00000021776	AQR	9716	6.2762	13.085	5.9193	13.6177	17.0421	9.5332	18.8477	17.1179	24.5763	12.9209	9.4562	9.76	14.7493	16.4859	15.1091	8.0082	5.4741	11.0323	3.4234	9.5191	13.7507	7.6198	14.609	11.6605	17.231	15.5176	15.4442	17.8345	15.9973	16.4879	13.5577	17.9357	12.1177	11.283	10.1884	3.8703	6.1672	5.0108	1.062	4.0599	11.618	7.1655	6.7773	35.2096	42.257	25.2932	37.4729
ENSG00000021826	CPS1	1373	0.2478	0	0.073	0.9569	1.4608	0.9501	0.301	0.2581	0.5461	0.7706	0.6004	0.6913	1.1646	1.0127	1.1457	2.7732	3.224	2.2118	3.4248	1.7894	5.3357	2.35	3.7684	2.6042	4.5236	3.7549	2.3827	3.8369	3.6995	3.7007	3.8438	2.4012	3.0627	2.1616	1.4664	1.5706	2.015	1.0008	0.2029	0.7245	2.4957	2.0593	5.5375	12.6691	10.328	12.3676	15.9475
ENSG00000021852	C8B	732	0	0	0.1014	0	0.0541	0	0.129	0	0	0	0	0	0.134	0	0	0	0.0109	0	0	0	0	0	0	0	0	0	0	0	0	0	0	0	0	0	0	0	0	0	0	0	0.0065	0	0	0	0	0	0.0756
ENSG00000022267	FHL1	2273	3.4611	5.503	4.3587	2.2526	3.3046	2.3872	0.5429	0.2253	0.4908	1.0139	0.8897	1.1928	8.927	9.6431	8.9298	2.8155	9.4925	1.7988	6.27	5.4314	12.859	40.16	53.3848	32.4253	104.231	123.802	59.1287	52.1137	42.6931	63.1565	74.2222	101.751	70.8559	6.6087	5.4141	8.3284	12.0931	4.3162	11.8658	4.77	14.7315	18.7035	12.1865	25.1306	16.5612	14.4863	10.5878
ENSG00000022277	RTFDC1	51507	11.9468	11.3434	12.9738	12.1571	13.2061	6.1788	8.2403	4.9877	6.8271	11.9685	5.1665	11.7898	9.2568	14.5498	9.6368	23.4201	21.0304	21.2393	16.3313	22.505	26.2155	7.0792	10.8864	6.1534	11.6901	15.4672	7.2542	12.6316	8.4916	14.8331	10.4593	12.6909	11.0565	14.0492	16.349	10.3094	11.3447	5.2499	11.9009	4.2182	8.6099	12.4992	7.613	9.7588	8.2499	8.0919	6.8239
ENSG00000022355	GABRA1	2554	0.0139	0.1916	0	0	0.0948	0	0	0.0283	0	0.0075	0	0.0029	0.2052	0.254	0.1214	0.0138	0.0255	0.0121	0.0123	0.0061	0.0169	1.4864	2.1875	1.1023	0.2531	0.3999	0.2281	0.5414	0.4319	0.7047	0.3849	0.4826	0.5065	2.5416	1.9022	2.2691	1.2295	1.0553	0.3868	0.4305	1.5325	1.1029	1.1236	3.6109	7.1093	3.7653	7.6981
ENSG00000022556	NLRP2	55655	138.411	177.803	153.669	157.85	181.903	77.4836	120.485	55.3559	108.18	224.608	128.697	232.002	25.0514	37.5705	25.3279	13.5715	10.4307	18.0634	15.244	19.9789	12.5257	0.277	0.3343	0.1693	1.073	1.9464	0.7837	34.2662	26.6873	52.9673	83.7958	70.6199	85.1624	0.3225	0.4296	0.1999	0.5098	0.2874	0.3402	0.3215	0.1522	0.3437	0.6696	0.6104	0.479	0.3904	0.582
ENSG00000022567	SLC45A4	57210	2.1448	3.1369	2.662	1.9227	1.9785	1.2746	3.217	1.3304	2.6713	5.953	3.1688	5.0904	1.7204	3.9964	3.0142	2.0949	2.8386	2.4096	2.5149	2.3257	2.5128	1.2365	1.1219	1.3351	0.9424	1.4955	1.0351	1.5483	1.1736	2.0944	1.5885	1.2824	1.7264	3.7598	3.1886	3.8471	3.3387	4.0198	6.9772	3.4586	5.4472	8.617	7.0413	10.5211	3.569	16.1635	8.9286
ENSG00000022840	RNF10	9921	28.2847	18.6557	24.0036	19.9239	25.4094	22.275	23.459	21.0223	12.7782	15.9188	10.3477	15.2079	14.2601	26.3852	26.4798	11.3248	17.1145	17.5596	18.1768	22.9975	11.6825	17.519	20.9776	13.1166	21.4589	23.2055	11.8978	19.6616	9.6134	25.6277	21.3978	20.0703	24.4984	27.7946	30.4762	31.5364	28.0424	31.5805	56.8715	32.2296	20.5992	27.1613	18.5242	53.0697	22.1321	25.8425	32.7313
ENSG00000022976	ZNF839	55778	2.9579	4.1106	3.739	4.2065	2.0349	1.3489	3.7481	2.9563	4.942	3.1602	1.5141	2.3343	1.0454	3.5815	2.4528	2.0048	2.9953	2.3397	2.5349	2.3845	2.0038	0.5997	0.6387	0.7235	0.9608	1.2225	0.7202	1.1486	0.5646	0.6317	1.4405	0.526	1.0573	2.3806	4.4013	1.4794	1.8827	1.2097	1.5128	1.1442	2.1886	4.0107	3.7532	3.9126	1.7355	3.9039	8.3231
ENSG00000023041	ZDHHC6	64429	9.7498	6.3949	11.8741	9.0027	7.5891	4.8279	8.2145	7.9261	7.3356	6.6255	3.16	4.5344	4.4447	5.2816	11.2413	10.143	20.1605	17.6304	31.617	16.7813	16.9236	14.9474	17.0228	9.8556	20.3035	21.7009	10.0084	14.9052	7.4734	16.1695	18.8364	10.8284	16.4616	5.1241	8.84	6.0008	6.0925	5.354	3.9455	5.298	8.5869	6.161	4.659	13.3665	4.9589	4.7757	28.3438
ENSG00000023171	GRAMD1B	57476	0.1926	0.3249	0.2776	0.1437	0.0836	0.2213	0.1152	0.0856	0.1771	0.5147	0.1896	0.3637	1.1483	2.0692	2.8616	0.7564	1.7742	0.8242	1.8694	2.3755	2.2664	1.0187	1.1771	0.8898	0.956	0.9517	0.4728	1.0766	0.495	0.9882	1.1887	0.6587	1.0969	2.0046	1.5182	1.8322	1.5553	1.9127	1.6107	1.7371	2.2614	2.2904	4.9379	9.2527	2.4308	3.9392	10.0334
ENSG00000023191	RNH1	6050	9.1959	10.089	12.2225	5.389	7.7259	5.2227	7.6127	7.5249	9.7194	12.1272	6.2107	12.0521	2.6632	6.0474	7.4773	4.0496	6.8814	6.6405	8.0649	5.8193	4.3539	3.0386	3.2672	2.8648	3.8175	2.4608	1.5314	2.7724	0.9857	2.2149	4.4432	1.7514	3.0229	4.1281	6.9557	7.3211	9.5782	9.8598	22.3567	9.5199	10.426	25.696	38.5031	6.418	7.2324	7.0311	13.787
ENSG00000023228	NDUFS1	4719	12.61	12.123	17.0052	11.5802	9.1479	10.3528	11.3359	13.589	11.7625	11.5313	6.4053	13.7574	4.5573	10.3092	17.1268	12.8732	20.0182	18.1641	30.4109	25.2001	22.1585	8.3727	7.7062	10.9321	9.2146	11.0725	8.8385	8.8179	9.2391	5.4655	7.8605	6.932	8.6012	10.1681	15.3353	10.7397	6.4065	9.9662	3.2439	8.8487	9.3755	4.4925	8.9642	24.9482	21.2876	18.4824	32.6765
ENSG00000023287	RB1CC1	9821	12.0897	8.1704	13.0801	13.1991	10.1866	7.9039	29.1057	32.0801	24.1997	26.4538	15.8316	16.2225	29.1621	16.4568	27.4925	17.6856	23.8249	18.5546	35.1448	32.5931	20.9299	9.9594	15.9864	14.8679	13.0459	7.3179	10.3201	13.2036	9.3097	16.2771	12.648	5.8748	7.869	13.7719	30.6395	10.7902	7.4497	10.3891	1.5487	7.9097	4.141	3.1111	12.1825	23.2313	34.8262	19.2741	99.9261
ENSG00000023318	ERP44	23071	16.6493	11.062	33.709	17.3245	11.8107	19.2215	13.7836	16.7092	15.5838	6.6119	7.1818	7.7465	5.9187	7.3393	9.6838	4.8315	7.3915	3.6405	8.4658	8.5062	7.4937	15.8055	14.3763	16.487	12.9722	9.5332	10.7007	13.2111	11.7903	13.6407	12.4714	8.027	9.9176	6.5038	8.7286	9.506	4.538	8.8543	4.0894	10.2189	5.5506	4.0359	4.7864	3.6483	3.4208	11.3327	18.6315
ENSG00000023330	ALAS1	211	17.8506	11.9591	27.7163	19.1235	17.4645	23.8736	14.9422	16.9335	18.6516	11.8204	13.928	12.8018	19.4297	20.0952	23.3769	6.5256	10.3766	6.5056	6.9814	15.4293	7.5825	12.6301	10.5502	15.9962	10.5854	10.735	8.9947	11.394	8.5549	13.2391	13.7117	5.5889	9.5245	13.2758	23.8834	28.6083	18.4225	30.388	39.318	33.389	36.789	57.2329	38.9889	42.8103	48.1636	36.7739	25.2733
ENSG00000023445	BIRC3	330	2.0933	0.7321	1.6121	0.7337	0.4454	0.3676	0.121	0.1994	0.255	0.0436	0.0032	0.0174	0.0697	0.1175	0.1171	0.0182	0.0219	0.0074	0.0363	0.0349	0.0211	0.0905	0.0184	0.1072	0.0443	0.1213	0.0588	0.0253	0.0531	0.0454	0.1369	0.032	0.0364	0.0042	0.1104	0.0309	0.0099	0.0241	0.007	0.0101	0.0198	0.0079	0.0577	0.0713	0.0569	0	0.1148
ENSG00000023516	AKAP11	11215	7.4871	2.5165	8.2193	8.3578	4.6725	6.0203	5.9796	10.3485	6.6405	6.6239	4.143	4.9608	11.404	12.8957	15.4368	3.7487	10.8035	3.6533	7.1983	8.4456	6.6341	6.8974	8.6858	9.308	5.845	4.5566	6.6239	7.6047	7.693	7.9833	4.8568	2.861	5.2178	2.3475	3.4006	5.3758	2.16	3.7988	0.4869	3.7229	4.9999	3.4816	5.6837	29.9752	45.5948	18.8849	52.8329
ENSG00000023572	GLRX2	51022	4.1779	2.6333	8.2001	2.8622	1.4958	0	0.5391	0.8938	0.7394	0.831	0.8695	1.0629	6.1217	5.7535	3.9227	8.4729	9.0851	5.8864	7.1921	11.6525	5.4413	3.6881	4.2516	7.9638	5.6625	6.5034	7.4378	4.5638	5.0133	6.5886	4.8497	4.2395	2.5682	2.3458	1.1435	2.6844	1.2288	2.9138	6.0656	3.7474	2.9224	1.7105	1.3241	0.6283	0.6731	1.5668	2.4862
ENSG00000023608	SNAPC1	6617	2.8986	1.0545	2.8346	2.7294	1.4149	2.66	2.7197	3.1521	1.7179	2.4436	2.6379	2.1071	9.2118	7.8277	10.3568	8.0709	7.0322	8.4018	5.5265	5.8311	6.4445	3.5806	3.7329	7.493	5.4128	3.188	6.4234	6.3647	7.4538	8.2115	2.1894	4.4452	2.5588	7.4607	10.3768	4.3896	1.7342	3.6081	0.7239	3.6569	4.364	5.2294	5.6059	4.3604	2.8084	9.8641	6.7759
ENSG00000023697	DERA	51071	12.0778	13.9651	9.0941	12.6287	10.3226	14.2094	10.9813	23.0414	19.9506	11.0041	14.672	15.9607	7.7906	8.1329	3.9864	12.1328	18.1671	7.5875	22.9419	18.5368	14.2053	11.0842	7.1863	16.3458	12.309	13.1161	14.2266	21.4325	21.7916	19.7788	14.5072	13.686	15.1053	7.3481	7.7165	7.7027	4.6452	5.2241	1.8081	4.6382	6.359	2.0092	3.8219	7.7327	12.3701	8.6758	17.7388
ENSG00000023734	STRAP	11171	58.1495	38.059	72.1949	70.0556	42.8276	68.8885	26.8555	96.109	59.5537	69.3886	63.619	56.8875	106.767	92.1112	71.9879	103.951	105.387	103.158	112.589	124.669	72.2629	218.441	139.517	173.178	329.072	152.867	303.045	263.238	360.767	248.776	230.646	212.556	215.934	158.931	230.487	115.177	44.4698	87.0668	61.2541	81.9038	94.5766	60.5219	72.3203	81.0118	163.454	165.304	76.8104
ENSG00000023839	ABCC2	1244	0.6137	1.1324	0.7835	2.0708	0.8468	1.6956	2.1678	3.0129	6.3067	6.734	11.5136	10.8843	0.4343	0.2543	0.1456	0.0913	0.1869	0.0979	0.1061	0.1477	0.0744	0.1271	0.0733	0.1014	0.1071	0.0709	0.0984	0.088	0.1152	0.0813	0.0727	0.1117	0.1057	0.2295	0.1269	0.2735	0.0691	0.2243	0.0963	0.1515	0.4646	0.2081	1.2377	0.7659	0.9806	4.5505	2.3973
ENSG00000023892	DEF6	50619	1.8149	1.6794	4.3335	1.4354	1.0152	1.8355	0.531	1.7528	1.742	2.4657	4.1647	2.8018	2.7868	2.4555	2.0223	0.6468	0.9474	0.721	1.7505	1.0191	0.4381	0.8195	0.2019	0.65	0.4527	0.5355	0.7304	1.5103	1.66	0.8456	0.7504	0.3853	0.4972	2.699	3.034	1.3186	1.3742	2.3506	1.3674	2.0906	3.2422	2.7764	10.3594	3.7118	4.3568	3.7911	4.5185
ENSG00000023902	PLEKHO1	51177	2.2023	4.2505	3.2352	2.4276	0.9656	2.3426	0.3012	0.7586	0.777	0.4071	0.5833	0.6191	9.9305	7.5117	5.9502	6.1682	13.0262	5.6833	9.9192	4.3787	4.6558	2.0421	0.5954	1.1837	2.5401	1.2089	1.7365	1.5185	2.7764	1.6805	2.2872	2.8289	2.3863	4.0446	5.0786	5.804	5.3895	5.3339	13.0181	3.4247	4.0056	4.2166	7.5767	3.1956	5.4527	6.7256	4.954
ENSG00000023909	GCLM	2730	3.5878	3.2688	4.1053	3.3546	2.1789	2.457	1.4245	2.5778	3.9795	2.7964	3.7334	3.4061	16.8263	12.0696	12.3932	13.0189	5.7962	13.236	6.6917	9.4718	4.9708	6.0357	7.5638	5.5168	12.4829	6.5392	12.9954	6.5181	14.6605	12.0148	6.1	12.912	7.6884	2.374	1.5676	1.0996	1.4368	1.6339	1.2724	1.5601	1.7653	0.8183	2.1247	1.3712	3.5542	4.4978	7.135
ENSG00000024048	UBR2	23304	12.2033	12.005	12.9332	12.3952	10.4581	8.2094	12.3314	7.1418	12.1553	5.6321	6.2086	4.6437	14.1708	10.9262	7.1405	10.1221	10.7104	12.6732	10.9425	6.9525	9.334	6.611	5.2507	7.6335	8.7147	4.6482	7.8824	3.8417	10.1151	10.6506	8.0345	9.747	7.9212	8.7822	6.0538	3.6493	3.6269	4.7722	0.7943	3.7125	6.6064	3.2396	8.6315	9.7178	15.5671	15.8894	12.9449
ENSG00000024422	EHD2	30846	15.9566	19.8858	20.2295	5.5998	6.9351	6.1771	0.4066	0.6473	1.3345	0.6867	0.8578	0.4652	5.478	3.3932	4.1375	0.8385	0.7364	0.8465	0.4054	0.6566	0.6396	1.9233	2.2533	2.6803	3.9024	2.1192	2.3228	1.2875	1.8401	2.1565	2.0818	3.1337	4.0425	6.2356	4.2902	5.1476	7.4857	7.21	12.9657	9.5249	5.2118	7.0636	6.5414	2.1229	4.5757	14.688	4.0048
ENSG00000024526	DEPDC1	55635	9.8387	12.3334	11.8088	7.1768	10.2193	7.7145	10.4999	12.6306	13.3809	5.7087	6.9983	3.8126	16.697	26.7276	12.6439	23.0491	16.5718	32.2959	18.2023	23.6172	15.4249	11.0238	10.4272	17.0683	15.9119	6.153	13.8288	9.6265	18.3231	22.4191	9.9734	15.9361	8.6614	6.305	3.3685	5.5586	2.6794	3.1926	1.1824	3.1494	4.8528	1.4635	4.5026	4.8772	11.5993	17.0061	32.1999
ENSG00000024862	CCDC28A	25901	3.3823	10.8743	5.0542	4.4505	3.8578	2.4884	1.4462	6.2729	5.6369	1.396	2.7727	1.5632	6.5143	6.3852	3.8998	9.0407	4.4604	9.7162	6.2048	9.8978	6.9034	7.1256	10.9267	11.6306	11.7204	4.488	8.3398	4.82	7.9545	8.7174	6.2841	10.5906	10.5598	4.2151	3.948	4.7607	4.9351	5.1803	2.9461	5.5926	4.5801	1.8386	1.3605	1.5244	1.0195	4.8762	2.2637
ENSG00000025039	RRAGD	58528	0.2664	0.6641	0.798	0.465	0.3175	0.3626	0.2745	0.3466	0.8143	0.6719	1.1297	0.4437	5.6002	6.8598	4.2767	4.2176	6.968	4.996	5.9167	4.6403	5.2518	9.8135	13.4616	11.0722	9.1337	7.5801	14.4338	4.573	8.9401	24.2038	10.8686	15.9334	14.2251	6.6926	3.7255	5.1272	4.6593	3.9101	3.6201	3.5145	5.5908	2.8237	2.1871	10.0691	7.1972	10.1681	5.9501
ENSG00000025156	HSF2	3298	8.7674	7.6342	4.9268	3.8379	5.9057	8.073	7.7884	6.0501	5.3118	3.2275	5.2271	1.7564	7.9098	12.9676	7.477	17.6231	23.3651	23.2454	31.0285	18.6342	34.7154	10.9862	15.6601	11.9196	10.8853	8.8859	10.5547	13.3703	8.2048	13.2675	8.6668	10.125	8.0434	12.6991	8.9662	4.3072	6.7047	6.1485	1.6663	6.5293	7.3752	5.782	8.4347	9.5833	18.9596	12.4372	19.5561
ENSG00000025293	PHF20	51230	7.6604	7.6349	12.0161	8.0447	10.4919	8.3756	11.0249	8.7843	12.1581	6.812	6.2372	6.3507	7.3355	10.9098	9.3373	6.703	6.4253	10.1635	10.4291	7.6531	11.6729	12.4485	15.7875	10.6722	4.9689	7.169	8.6132	7.478	9.328	11.4331	5.4039	7.8163	3.9677	14.8678	9.2716	10.7825	12.6602	10.9505	3.7412	11.3879	6.9015	7.7986	14.4131	25.1049	25.9066	24.5492	17.9332
ENSG00000025423	HSD17B6	8630	1.633	0.9194	3.1157	2.4673	4.4269	7.6103	4.7767	5.0097	3.0852	5.4464	5.1852	4.0888	1.2298	1.957	0.7776	1.8267	0.5986	2.7089	1.7726	2.1798	2.3756	1.7189	2.193	2.6253	1.1421	1.3588	1.6215	1.4923	1.9927	2.9019	1.8847	1.3788	0.9018	1.1379	2.4101	1.0696	1.8277	1.3357	1.6118	1.7335	1.9013	1.2473	1.6345	1.3978	2.3631	2.5224	0.7693
ENSG00000025434	NR1H3	10062	0.8276	1.6989	2.6014	1.6805	1.5186	2.1012	2.022	2.1117	1.6418	0.7976	0.9834	1.0026	2.1426	2.8114	1.5558	1.3695	0.8829	1.146	2.0133	1.3331	2.8326	1.9241	1.9632	1.4772	1.6327	1.4976	1.2155	1.0944	1.8478	1.9999	1.0412	1.3778	0.9238	1.7901	2.5416	2.1061	4.2986	2.4909	9.5951	3.3965	8.4732	8.9657	14.6221	8.2751	8.3283	6.4429	3.1988
ENSG00000025708	TYMP	1890	5.0226	4.4689	16.3425	1.8167	3.1465	2.9724	3.7614	1.9293	2.3103	0.6723	0.9217	0.6377	0.4733	0.6307	0.2581	0.3254	0.4069	0.775	0.7933	0.3981	1.0845	0.0652	0	0	0.0624	0.0359	0	0	0	0.027	0.0647	0.1045	0.0173	0.019	0.1872	0.0693	0.4126	0.2127	0.4047	0.3456	0.5172	0.9438	5.3749	3.1165	1.3489	1.0069	4.6533
ENSG00000025770	NCAPH2	29781	8.9143	22.4601	23.1948	9.8245	16.6871	11.9216	20.5938	14.594	17.8041	13.4918	16.7496	18.1083	16.599	20.79	8.4322	19.4741	8.5985	15.88	23.8768	12.5818	21.4398	2.3913	2.719	2.2302	1.7574	1.9542	2.4252	2.362	2.2139	1.0532	1.1692	1.8363	0.8508	10.9987	17.8031	9.9008	19.8873	18.4196	75.689	27.8003	29.0367	46.6051	102.043	25.3893	21.1547	40.2772	28.2004
ENSG00000025772	TOMM34	10953	6.3201	11.4171	13.906	8.1542	13.4426	10.5265	15.5065	11.4795	10.8037	8.351	9.0429	9.3517	17.5528	12.0558	9.6055	10.4439	3.7626	7.2094	12.4006	7.7954	10.6183	13.5713	19.0748	17.4826	18.4401	22.6716	17.4011	25.6292	23.8443	21.4004	16.1457	12.6694	13.7212	13.0548	20.3338	12.7896	23.8834	15.2362	53.2349	29.1631	21.8608	32.9743	41.7841	26.784	25.043	7.3445	11.7774
ENSG00000025796	SEC63	11231	7.1161	10.34	26.5878	12.2166	22.5976	18.9024	39.7628	37.0666	31.7966	31.9434	21.1435	21.6311	13.1469	14.8158	13.869	5.1089	7.4889	3.4121	6.3824	3.9439	6.5503	15.5501	30.0113	24.5133	17.5031	24.3008	28.5828	27.5972	24.4198	14.7166	20.9806	21.1042	14.2443	33.3314	35.3609	8.3011	9.2939	4.9216	2.7913	9.5229	6.9789	5.9894	4.4956	8.4832	9.3644	7.0262	14.3483
ENSG00000025800	KPNA6	23633	18.8472	13.7486	19.3142	14.8035	22.1864	16.5748	29.0682	24.5516	17.0053	16.951	15.0212	18.4503	22.8246	13.7928	21.0581	17.6679	13.2984	21.9331	19.8321	14.2442	18.6273	13.6593	37.6689	33.7921	30.7465	34.4014	27.8828	31.4531	29.9209	18.6692	25.9156	29.8995	30.9157	17.2355	18.8229	12.577	16.4123	9.5062	15.4541	21.1403	12.5494	25.9172	17.5835	99.0712	83.7407	40.4521	20.6504
ENSG00000026025	VIM	7431	171.724	274.748	381.307	79.6937	125.31	42.7272	10.2767	8.8556	10.8163	24.3688	15.8892	24.3307	189.129	140.078	161.81	220.802	218.291	170.718	162.973	118.799	142.541	19.4349	23.1529	34.5353	17.2836	19.2781	24.7543	18.8207	11.6674	16.5281	20.7535	22.266	16.8481	59.9279	51.173	30.1964	51.3799	39.5126	201.569	68.5012	25.961	46.949	42.2149	100.569	70.1438	56.0076	27.385
ENSG00000026036	RTEL1-TNFRSF6B	NA	0.49	1.0151	0.7087	0.4316	0.4921	0.2311	0.8688	1.3865	0.8831	0.7548	0.6728	1.0802	0.4874	0.3524	0.3655	0.3374	0.3451	0.6395	0.6621	0.2451	0.4032	0	0	0	0	0	0	0	0	0	0	0.0064	0	0.3609	0.3208	0.3938	0.9474	0.5104	1.3795	1.1375	0.5145	1.5338	20.7801	0.9797	0.7468	0.7088	4.673
ENSG00000026103	FAS	355	2.6435	5.3904	9.2055	0.8506	1.5813	0.0618	0.2203	0.1519	0.0481	0.1131	0.0985	0.1022	2.4964	2.3354	1.9753	1.3298	0.7013	1.1397	0.772	0.491	1.0792	0.3963	1.1471	1.1613	0.8067	0.8223	1.4266	1.3262	0.5127	0.8751	1.3307	1.756	1.3044	2.7334	1.3742	1.2341	2.0913	0.6977	0.7045	2.3601	2.0325	1.8158	1.5117	5.3164	8.6537	3.8549	8.2347
ENSG00000026297	RNASET2	8635	3.406	6.7265	3.6422	1.6478	3.2448	1.2984	3.7699	4.3755	2.6643	4.9108	5.183	6.7155	1.8595	1.6619	2.0051	0.8409	1.081	0.8602	0.6624	0.5985	1.1592	0.1914	0.4339	0.5606	0.3014	0.5224	0.4187	1.0948	0.8233	0.8292	1.1253	0.7771	0.9855	0.8107	1.8987	1.4533	1.9437	1.6217	1.9395	1.8134	1.5423	3.6522	3.5396	2.5306	2.145	1.6925	3.7128
ENSG00000026508	CD44	960	3.2445	2.1003	3.4993	1.5807	4.0527	0.8079	0.3744	1.1152	0.4186	1.1312	0.929	1.3438	8.237	6.8074	7.853	3.7008	1.2225	2.9886	1.5102	1.2156	0.596	0.9562	0.5061	1.0174	1.7491	1.8321	1.832	1.0502	0.8219	0.5873	1.4323	1.5243	1.4188	1.4301	1.0987	0.6629	0.7564	0.6283	1.2051	1.0261	0.723	0.9038	0.664	3.1351	3.3765	1.61	4.6373
ENSG00000026559	KCNG1	3755	1.5257	0.6302	2.6472	1.2162	0.7208	0.8822	0.8138	1.7082	1.1013	2.4079	2.095	4.0738	2.9835	2.1026	3.4773	3.1956	2.2909	6.0294	1.5673	2.2173	1.8195	0.4925	0.5143	0.5906	0.6359	1.1615	0.4744	1.6785	1.6195	0.9263	1.158	0.7503	1.2067	1.7649	1.7747	2.0336	2.6442	3.2678	8.8336	3.857	4.0123	12.5614	5.6104	3.4839	4.0905	3.8258	5.5165
ENSG00000026652	AGPAT4	56895	8.8935	10.2519	7.6166	5.5401	5.8279	2.4509	4.9884	5.246	2.5445	2.5166	1.211	3.371	4.5392	5.2068	6.7351	10.6625	22.061	11.8499	14.2907	10.5741	20.5034	3.9816	3.8875	4.4412	2.0846	3.6179	1.852	3.2586	5.2904	2.5179	4.3234	3.1977	5.8636	7.0931	6.9129	4.2753	5.5094	3.9173	4.7457	7.1686	4.1315	8.8151	13.0001	19.6847	28.1551	4.9583	38.8485
ENSG00000026751	SLAMF7	57823	0	0	0	0	0	0.1998	0	0.0189	0	0.0065	0	0.0081	0.0277	0	0	0	0	0	0	0	0	0	0	0	0	0	0	0	0	0	0	0	0	0	0.3319	0	0.0055	0	0	0	0	0.011	0	0	0	0	0.0422
ENSG00000026950	BTN3A1	11119	0.3654	0	0.5315	0.1495	0.0814	0.1214	0.0322	0	0.0064	0.0347	0.0155	0.0355	0.5187	0.0892	0.4971	0.2449	1.7192	0.2089	1.1745	0.3342	1.8562	1.0182	0.8735	1.2231	0.2767	0.724	0.3659	0.8565	0.9587	0.4521	1.0196	0.7626	1.2225	1.5134	1.4646	1.3429	2.1613	1.8564	0.5703	1.5947	1.1488	1.9578	2.0215	1.9123	5.5242	0.895	3.6773
ENSG00000027001	MIPEP	4285	11.3481	8.9795	9.2172	6.969	7.5238	8.0645	9.4433	8.196	3.7769	6.689	2.9801	6.3145	4.9623	2.7103	6.1482	10.0438	9.7734	10.1214	5.2174	8.7004	7.7225	12.1726	12.3508	8.9576	5.3093	11.5243	3.6286	10.1093	15.1079	7.9592	11.2038	9.9222	16.9193	7.9836	6.9545	8.2831	6.7329	7.2631	11.5436	8.1792	7.112	6.088	10.6208	5.8903	8.3524	3.7421	17.3234
ENSG00000027075	PRKCH	5583	0.8707	0.042	0.6118	0.2891	0.0919	0.328	0.377	0.1726	0.127	0.3339	0.112	0.2026	0.6859	0.3077	0.451	0.1347	0.1298	0.1749	0.0853	0.1207	0.1278	1.5056	1.6999	1.9528	1.1861	1.3115	1.3449	1.4179	1.8815	1.7417	1.5133	1.0571	1.8978	0.916	0.57	0.7698	1.0371	0.9703	0.4301	0.6838	1.0119	1.1281	1.0671	2.8681	3.8178	0.8144	4.1748
ENSG00000027644	INSRR	3645	0.2885	0.0445	0	0.1996	0	0.0935	0.0438	0.1983	0.1093	0.0184	0.0436	0.011	0	0	0.0426	0	0.0643	0.0253	0.0716	0.0446	0.0853	0	0.014	0	0	0	0	0	0	0.0092	0	0	0	0	0.0505	0.0681	0.0513	0.0746	0.0656	0.0394	0.0563	0.0408	0.6216	0.4788	0.2069	0.0593	0.3893
ENSG00000027697	IFNGR1	3459	20.0723	12.6896	24.5847	12.4926	12.551	7.6487	8.3676	5.1815	6.7455	10.059	5.946	9.3457	20.2916	12.263	17.1788	9.795	29.7521	23.2445	21.9414	28.528	22.8926	27.097	31.1019	23.8867	24.8465	21.3596	25.841	23.4491	26.5759	17.3969	23.2361	16.2157	14.8649	20.0903	9.9662	9.2131	6.6081	12.0956	2.8234	6.993	5.463	4.5011	5.6802	8.6256	11.8714	4.9692	11.2266
ENSG00000027847	B4GALT7	11285	6.3966	10.5231	9.1891	4.494	3.6209	5.2197	5.9222	4.6153	4.7538	5.3067	6.6528	6.6065	4.5865	2.9931	3.6527	2.2875	3.4076	5.7477	2.5297	5.1933	4.8272	2.0937	1.389	1.2764	1.1224	1.2845	0.6399	1.295	1.4705	0.5326	1.2289	0.5978	1.2547	2.9002	1.8306	2.7222	2.9608	4.3217	6.3148	4.5073	7.7538	12.4153	14.6562	8.3469	4.6669	2.86	11.9673
ENSG00000027869	SH2D2A	9047	0.4103	2.3047	0.1871	0.7056	0.6941	0.471	1.0858	1.2954	0.5928	0.1829	0.1269	0.2443	0.7823	0.3537	0.5308	0.0751	0.0674	0.0889	0.1473	0.1912	0.103	0.4126	0.498	0.7923	0.4387	0.3242	0.4472	0.666	0.8399	0.1515	0.6689	0.226	0.5151	0.6217	0.2669	1.2377	1.7871	1.5758	2.5668	1.6905	1.5453	3.5969	3.527	0.9495	0.6877	0.9816	2.9138
ENSG00000028116	VRK2	7444	13.0129	9.3218	9.4268	11.7577	8.9202	8.633	11.0445	14.141	10.0424	11.2362	10.2006	11.7441	13.7506	5.8475	11.0075	2.8173	5.5806	6.963	4.846	9.9957	8.8777	18.2103	14.1397	10.7208	9.8316	11.4591	15.0469	11.775	8.5565	6.498	11.3539	3.9371	8.9821	10.1122	5.1043	4.257	2.9341	5.7052	0.9134	3.8332	3.3014	2.2773	4.5731	6.6088	10.9238	5.4114	19.1779
ENSG00000028137	TNFRSF1B	7133	0.7944	0.8146	0.8222	0.4048	0.4754	0.1643	0.5571	0.5014	0.2541	0.1663	0.2845	0.1719	0.1974	0.1463	0.3416	0.0442	0.2618	0.1669	0.1122	0.2297	0.5495	0.442	0.1794	0.3003	0.3254	0.4168	0.3868	0.4524	0.5811	0.1715	0.2177	0.5023	0.2661	0.6794	0.7223	0.787	0.8351	1.0969	2.4356	0.8994	1.6533	2.5115	2.3851	2.2607	0.7176	1.0356	1.3138
ENSG00000028203	VEZT	55591	6.7625	10.3617	9.1606	6.691	6.4355	7.6908	10.1391	9.0372	8.3535	5.2157	4.7845	4.1842	17.562	12.4522	12.9778	11.0145	9.2548	9.7443	9.5626	12.8665	10.8076	16.9332	17.5853	10.2094	14.1454	12.2386	16.1692	19.2213	10.1985	14.4159	11.5192	9.5835	12.466	10.4353	4.4197	4.6747	2.2226	6.5491	0.7882	4.584	9.7424	5.6688	8.5106	22.3355	20.117	10.012	30.8762
ENSG00000028277	POU2F2	5452	0.095	0.3285	0.122	0.114	0.1354	0.3727	0.5917	0.1915	0.3683	0.0868	0.0843	0.0994	0.4567	0.592	1.0845	0.0734	0.4626	0.1298	0.1234	0.1187	0.0293	1.8809	1.2257	0.9681	0.9523	0.8346	0.9833	1.0948	0.8259	0.687	0.9622	0.6955	0.856	0.9502	0.6338	1.4576	1.09	1.2083	3.1442	1.1396	1.7111	2.3872	14.5911	0.838	0.8657	0.7014	2.0434
ENSG00000028310	BRD9	65980	7.4722	9.4744	4.2435	6.9408	3.3114	8.8933	9.0997	9.3832	11.9517	7.7941	9.0749	8.4027	4.5935	5.3934	5.98	5.8655	7.5888	7.5816	4.436	5.5629	3.4312	1.386	1.8153	1.152	2.2557	1.956	2.9662	1.8399	1.8807	1.2344	1.6187	1.2933	2.0528	9.247	4.1841	5.4011	3.677	6.8998	6.4351	4.9627	2.5305	3.8116	24.5765	6.6337	6.6919	4.4381	18.917
ENSG00000028528	SNX1	6642	3.9304	2.8146	3.3042	1.6899	1.6276	1.6825	1.8347	0.836	1.6946	1.3998	1.6398	1.3574	4.0051	3.7751	4.6091	2.2259	6.0849	4.0046	2.1862	3.2321	2.2534	2.6677	3.0763	1.8681	3.7296	1.8201	3.2893	2.1011	3.2363	2.1523	2.4907	3.0891	2.3208	8.4505	3.6386	6.0384	2.8318	5.9944	4.9445	3.9282	7.9899	8.722	22.3656	10.2989	9.3401	6.7066	11.3695
ENSG00000028839	TBPL1	9519	3.6647	4.1924	0.986	2.5153	1.0663	3.2012	2.5955	2.2807	1.9112	2.0897	3.1834	2.1878	6.9511	4.6535	5.9833	8.6279	10.7376	9.4986	4.5356	9.0749	3.9331	8.1424	11.2028	6.4131	10.9017	10.7643	14.6113	8.6938	5.6888	8.17	8.3495	10.2192	9.1956	3.9658	2.0057	5.3064	1.3027	3.8635	4.2657	2.4953	4.3	2.7029	8.8683	5.6655	6.7235	9.6743	11.637
ENSG00000029153	ARNTL2	56938	2.4726	2.1265	1.1593	1.7473	0.9117	1.6728	1.6161	0.9606	1.2666	2.6839	3.3328	2.6051	8.8307	10.9552	11.0165	5.3653	4.0691	3.1615	2.0458	4.3315	1.6025	3.4846	6.5164	5.2707	8.3936	5.9017	7.5685	7.1022	7.0239	4.8032	5.7571	10.0089	8.4123	5.6681	2.6964	2.771	2.7109	1.6158	0.8791	1.679	2.4936	1.3773	6.3507	9.2595	7.1622	8.2067	23.46
ENSG00000029363	BCLAF1	9774	38.3146	19.8564	18.0952	28.4721	10.1526	18.6324	42.3313	23.2625	35.0624	29.0639	42.2861	34.5002	60.9966	67.1002	53.5058	52.2431	55.8518	54.8959	48.1219	44.6366	47.2226	37.7092	62	45.4264	57.0912	39.3075	97.527	72.1504	44.2794	77.845	58.0239	66.4077	55.2206	14.9039	12.3128	15.4924	6.7912	13.9164	2.7541	5.1902	9.904	3.2847	12.9996	31.6003	38.8175	27.7158	68.7594
ENSG00000029364	SLC39A9	55334	15.4348	23.4815	19.492	11.1786	11.845	5.744	8.6713	6.8973	9.4111	6.4592	12.7359	10.9703	10.0716	14.6605	14.0711	16.15	15.3185	8.817	9.9882	12.8153	8.7326	15.4544	18.3761	9.6473	12.8304	6.2849	18.433	15.6567	16.5898	19.3162	13.0682	16.5939	13.2534	3.7627	3.183	5.6625	6.0098	6.8751	3.3229	3.5312	11.7875	6.4629	5.8437	54.4364	31.1346	23.7379	20.8688
ENSG00000029534	ANK1	286	2.1296	1.2112	1.7233	1.9055	1.0754	1.422	4.4692	2.4954	3.9854	0.6157	1.9013	1.3405	1.1646	1.4781	1.3201	0.2464	0.3479	0.1423	0.1261	0.2396	0.1065	0.3853	0.4956	0.3033	0.3099	0.1671	0.2402	0.9135	0.3831	0.8247	0.5415	0.6884	0.4734	2.3402	2.7491	1.6004	1.7828	2.5929	2.1313	1.3137	0.9056	1.0178	5.3951	3.7108	1.8593	3.5605	4.3115
ENSG00000029559	IBSP	3381	0	0	0	0	0	0.5051	0	0	0.2411	0	0.0061	0	0	0	0.2271	0	0	0.0915	0	0.0358	0	0	0.0519	0	0	0	0	0.0549	0	0.0564	0	0	0.038	0	0	0	0.0184	0.041	0	0.0087	0.0319	0	0.1272	0.8195	0.5964	0.3094	3.6249
ENSG00000029639	TFB1M	51106	7.3696	1.8524	6.5286	5.7892	3.7752	5.2582	8.7175	4.0447	6.3993	1.9767	3.8297	4.7896	5.568	9.3621	6.6483	7.0622	3.2978	5.5232	4.0126	5.5333	5.1149	6.8123	7.9916	1.8279	3.9456	2.0932	6.1326	4.6028	2.1179	5.5309	4.2891	5.5656	4.0243	9.4019	10.1052	7.8693	9.5352	8.7141	4.533	4.1945	9.6897	2.4749	7.9338	24.5685	13.3394	14.0159	39.5757
ENSG00000029725	RABEP1	9135	17.9301	15.5845	18.5161	16.0264	18.1227	20.1597	23.3227	10.2626	16.3706	5.2507	9.5926	11.6217	10.6995	17.4857	18.1812	25.9312	24.1752	15.2818	18.7949	18.7331	23.9339	65.8262	39.6004	25.0994	47.3871	18.1252	39.2701	55.8435	25.2681	49.6114	63.1941	86.5649	87.3551	33.808	34.3185	10.8486	10.2323	10.2531	2.8258	7.6441	6.1277	4.6041	6.6773	22.0387	18.9158	15.4691	32.443
ENSG00000029993	HMGB3	3149	62.8143	41.0383	39.6873	69.6715	81.6414	86.498	73.7171	47.9681	89.1799	40.0777	74.7282	126.765	40.8182	63.8307	54.8202	95.8827	94.3886	70.4538	90.107	70.7935	68.6088	89.9472	119.67	85.6178	68.7582	72.5323	41.8041	86.7009	61.321	82.906	52.507	109.728	95.1429	71.5578	90.5378	85.7664	72.2147	71.8725	19.9187	50.8647	42.2767	24.4594	19.0343	69.6113	33.017	63.9166	24.1175
ENSG00000030066	NUP160	23279	16.7301	19.1582	18.5655	15.9071	20.5728	15.397	25.2281	19.2207	19.8276	18.1852	9.3651	15.6617	17.2134	24.3454	18.5924	25.0397	25.919	16.3907	22.4862	21.3732	24.3294	32.0979	19.134	25.2256	24.3265	18.1532	30.4995	29.8551	16.0375	25.3991	12.2841	37.4728	27.8156	28.824	26.0869	23.6515	24.2365	27.1488	2.6293	16.3068	21.2282	18.1717	26.1817	138.669	98.1035	43.1409	24.9116
ENSG00000030110	BAK1	578	19.5285	19.4969	16.356	29.2733	24.343	27.2463	14.954	20.1617	19.7637	32.6937	53.8618	57.3504	7.3631	11.3804	6.3143	22.7498	11.4462	17.5651	15.8208	15.5231	17.8971	5.6	3.1639	3.6625	3.868	4.6386	4.7129	4.6046	2.8411	3.0598	1.9662	2.9401	5.573	1.3783	3.2722	13.9943	33.0166	19.0736	48.9844	18.4269	27.3084	30.768	42.4769	45.9865	14.7148	30.5946	9.5193
ENSG00000030304	MUSK	4593	0.2013	0.1406	0.5462	0	0	0	0	0	0	0.0233	0.0234	0.0165	0.0354	0.0415	0	0.006	0.0099	0.005	0.0564	0.0146	0.13	0.0192	0	0.0331	0	0	0	0	0	0	0	0	0	0	0.0114	0.0126	0.0174	0.0056	0	0.0053	0.017	0	0.0271	0.2222	0.1034	0	0.2807
ENSG00000030419	IKZF2	22807	0.9785	0.2187	0.7555	0.4264	0.3895	0.2805	0.2401	0.1224	0.3079	0.2013	0.3622	0.4011	0.2749	0.2468	0.2339	0.5277	2.2125	0.5239	1.9249	0.6866	2.7833	1.3272	2.3797	1.2103	0.7478	0.9276	1.2982	1.4608	0.6699	1.596	0.4475	0.9428	0.989	0.2131	0.2501	0.3661	0.4112	0.257	0.1009	0.155	0.3778	0.4181	0.918	2.7178	1.6569	1.7783	3.1837
ENSG00000030582	GRN	2896	43.5166	31.1836	48.7936	15.7816	25.4798	14.4549	30.4704	23.4438	27.9694	25.6638	36.7237	37.181	7.2795	13.4561	6.5507	6.9951	7.2072	6.359	7.6856	15.4603	13.0283	10.467	5.6104	6.6029	7.7853	7.7365	5.5147	6.1853	4.4994	5.6687	2.6851	5.3253	10.9786	10.3506	14.0225	27.9198	69.8199	57.1836	133.709	63.0969	130.671	226.409	186.187	46.6023	47.7901	48.1639	33.9249
ENSG00000031003	FAM13B	51306	10.2386	3.9399	12.6911	8.5313	14.3071	9.5042	9.1624	8.907	10.8079	8.369	6.0466	4.6193	4.2096	6.9495	2.763	4.9338	13.4351	4.6835	9.5694	5.5144	13.7551	2.4303	3.2272	3.2123	2.4884	2.4436	2.7324	2.6507	2.1268	1.7227	1.8562	1.2808	2.1639	2.7345	3.592	1.9595	3.0859	3.3061	0.3554	2.2627	4.5498	3.9889	4.8772	4.6878	7.2313	6.3289	17.3992
ENSG00000031081	ARHGAP31	57514	7.0592	3.4372	5.2985	3.6672	7.1358	6.1648	3.4389	4.1608	3.8834	3.6025	3.4231	4.1025	0.5617	0.4061	0.8256	0.3599	0.4604	0.2793	0.3534	0.2073	0.4135	0.7808	0.4573	0.6888	0.8146	1.18	0.8592	0.3813	0.5854	0.5782	0.5257	0.627	0.8429	0.7811	0.5233	0.5265	1.3893	1.4657	1.5572	0.9949	0.8815	1.3633	2.473	3.6408	4.3363	3.6676	4.8208
ENSG00000031691	CENPQ	55166	4.86	3.0392	6.9571	4.4076	7.558	2.7375	2.7685	5.38	4.8876	5.0871	3.4043	1.8913	14	18.5043	11.098	16.6901	18.7949	8.6186	13.886	8.3977	23.1852	13.7778	18.7305	23.5574	22.8249	25.1066	24.8162	8.9415	10.905	13.1787	19.9055	24.8429	20.7202	13.1121	16.9044	3.1607	2.4795	5.6442	2.5368	4.4653	7.2944	6.1941	2.1458	3.942	5.2022	2.6287	11.5852
ENSG00000031698	SARS	6301	61.1813	36.6648	44.5014	25.385	64.4383	53.7637	54.7692	63.5129	49.5349	61.9857	57.431	41.5334	31.1366	36.0183	30.0239	48.5513	59.0865	27.5969	43.0746	25.4249	33.0978	34.2139	17.4866	30.7265	27.5447	47.0077	32.9557	28.6409	24.2348	24.6622	22.4141	35.184	38.6456	40.4375	91.1264	19.1179	42.4956	48.4183	27.27	46.7829	22.2108	55.6729	53.7678	44.4496	30.0923	26.8802	32.14
ENSG00000031823	RANBP3	8498	10.5603	6.9401	8.3793	4.2043	5.8747	10.9233	5.694	12.3848	9.6938	7.3277	5.8843	4.7404	6.612	7.4949	5.5205	4.7305	6.8268	2.0292	3.9633	2.8003	4.8867	5.2748	1.7267	3.8857	3.116	5.8522	2.8921	4.1229	3.5843	2.9471	3.89	4.884	6.2212	3.0081	6.3883	4.7646	10.9209	13.6169	14.0254	13.5592	18.7119	36.9299	28.9686	8.9191	8.4207	16.0425	15.1616
ENSG00000032219	ARID4A	5926	5.4082	1.2281	5.1076	1.4221	2.8117	3.3287	3.4201	6.7852	3.9661	3.0631	1.5704	1.7004	4.1125	3.7726	5.2801	2.6624	4.8257	1.7083	3.9476	1.1923	4.0467	5.663	3.2097	5.2822	4.5874	5.9488	5.1275	4.1905	4.8878	5.5291	6.6406	4.7401	3.2752	5.2657	8.3428	0.9736	1.365	2.6228	0.1768	1.5518	0.9579	1.2468	3.0903	2.8691	3.6657	2.4304	11.0946
ENSG00000032389	TSSC1	7260	4.0121	1.838	4.811	1.9662	3.4136	4.5004	2.9214	4.7425	4.0666	6.7855	4.8248	4.3244	3.8879	5.025	5.3668	6.8318	6.1862	3.3438	8.0945	2.0134	5.9986	2.9262	1.2977	2.0256	2.2601	3.2293	2.9831	3.2318	3.2374	2.5056	2.9607	2.4702	3.5353	2.5631	2.7453	3.7421	3.0799	4.5446	11.2512	5.279	9.0321	21.1638	17.2423	8.6128	10.258	6.8063	15.72
ENSG00000032444	PNPLA6	10908	7.5664	6.0313	7.5976	2.7153	5.2207	9.3588	5.6656	8.4419	8.3593	10.9023	10.9188	9.7092	10.2493	8.3815	9.3578	5.4019	6.3485	6.222	5.006	8.1909	4.2567	1.729	0.8669	1.4414	1.1559	2.4992	1.7456	1.2149	2.0886	1.8354	2.9244	2.979	2.2138	9.9874	9.0596	11.2675	23.8616	28.8994	40.033	21.6979	7.9221	59.896	86.8716	27.1357	25.238	37.5894	38.8778
ENSG00000032742	IFT88	8100	2.0281	1.6384	1.7639	1.9444	1.1787	0.9758	1.548	1.5307	1.5711	1.8048	1.4082	0.8347	1.9075	2.034	2.9661	3.5552	3.2487	2.2877	4.1336	2.076	4.8916	2.1622	1.4292	1.946	0.9308	2.6343	2.1164	2.2046	2.2877	2.091	2.2571	2.5141	1.7865	1.9252	1.7867	0.8922	0.7997	1.0113	0.0894	0.731	0.3527	0.3578	1.1929	1.0791	2.5006	1.7201	9.3513
ENSG00000033011	ALG1	56052	2.687	3.3813	4.1877	2.0715	3.0155	2.6172	1.2822	2.2982	1.0361	3.9693	2.9449	3.3145	7.7557	5.3176	6.859	6.3159	4.0292	6.1557	5.0672	6.014	5.3823	2.5995	0.8295	1.8044	0.9324	1.266	1.799	0.9771	2.1238	1.3314	2.293	1.5637	1.834	5.336	4.3751	3.3665	8.51	10.0358	14.0992	6.7843	6.791	16.5595	27.7165	15.1298	25.2281	8.1911	23.1613
ENSG00000033030	ZCCHC8	55596	5.4215	5.6288	6.092	7.5406	8.6491	7.1608	6.6483	9.333	4.8929	4.4305	7.2047	3.296	6.7518	6.5234	9.7127	3.5401	4.0405	3.4252	3.7896	3.0195	5.2938	2.9812	1.6281	3.2061	1.7513	2.944	4.5553	2.4244	3.4603	1.9677	2.5334	2.0692	2.4319	6.4737	6.0272	3.6661	3.9515	4.3871	0.531	3.2194	1.376	3.0877	7.2758	2.9416	4.5906	5.6576	7.2705
ENSG00000033050	ABCF2	10061	20.5211	18.4391	20.3246	15.7884	25.8812	35.0949	12.5083	22.6966	11.9252	24.4376	30.2657	16.7252	18.4055	14.1382	22.4277	20.0877	22.6693	20.3023	20.9195	21.9612	21.8179	12.6202	4.3102	9.6475	4.8607	10.6171	12.8808	6.5354	11.1859	8.6496	13.3367	9.6472	8.3975	27.2978	26.2297	18.0618	19.8078	15.4526	17.062	17.7616	6.2872	16.0296	37.5437	24.1016	39.9422	19.9262	29.8735
ENSG00000033100	CHPF2	54480	18.3327	15.8192	21.5267	9.4643	8.0797	9.2097	3.4309	6.8477	2.4142	7.9558	12.0428	7.2995	9.5277	9.095	13.5549	8.3391	8.4146	7.4209	7.5821	9.8392	8.1286	1.251	0.5077	1.2011	0.4429	0.9657	1.0823	0.6666	1.4804	0.9571	2.3119	1.9038	2.3905	4.658	3.6114	6.0822	7.5864	8.4575	17.9208	6.7941	11.8329	11.7658	60.5102	12.1278	12.1868	10.8224	48.1892
ENSG00000033122	LRRC7	57554	0.0487	0.0776	0.1382	0.1605	0.0938	0.1183	0.0685	0.0763	0.0309	0.0737	0.089	0.0428	0.2737	0.2309	0.4712	0.1186	0.1576	0.1164	0.1394	0.1313	0.2816	0.1497	0.1734	0.1588	0.1605	0.0677	0.2279	0.1353	0.1256	0.1137	0.2283	0.1335	0.0953	0.0903	0.0095	0.1457	0.1249	0.0603	0.027	0.0835	0.1017	0.1945	0.3749	0.2307	0.3689	0.0727	1.3683
ENSG00000033170	FUT8	2530	7.9744	8.7982	10.2812	8.2678	7.0408	5.8144	7.4248	6.3661	7.8677	4.1859	5.9847	5.0124	8.3794	5.8531	10.6942	7.3515	8.0856	5.9028	10.0679	11.383	14.4067	1.7313	2.8207	2.1726	2.0103	2.895	3.3106	2.1739	3.0606	1.5576	4.6422	3.2445	2.9622	8.076	6.2346	4.4645	3.5953	2.8124	1.0273	3.1206	3.1224	2.6864	3.2544	6.2827	11.0411	2.9257	11.3413
ENSG00000033178	UBA6	55236	6.182	9.0899	13.3292	9.1859	8.0129	3.1859	6.8161	6.8365	5.3223	8.9337	7.9211	4.4995	16.4248	8.5474	23.5742	19.747	16.4188	21.8133	15.8702	19.2105	18.2704	8.2318	10.1669	10.5329	8.538	7.4218	11.0294	7.4997	11.5289	8.5284	6.473	12.0738	5.184	7.883	4.3391	6.5453	3.1817	3.5045	0.5546	2.2522	2.4536	2.904	3.8947	7.4047	17.4076	7.2113	25.0893
ENSG00000033327	GAB2	9846	17.1248	26.422	18.7664	21.6624	20.8757	14.2749	14.7123	17.1073	16.6252	7.0202	9.0992	4.5519	2.3275	1.2856	1.7931	1.8247	1.9032	1.4647	2.1714	2.7641	3.0872	3.6809	2.8173	2.8761	1.744	3.0299	3.1504	1.3662	2.0133	1.1876	3.5447	3.4128	2.3492	2.4883	1.9777	4.2331	3.4868	4.2951	4.4622	3.5133	4.0751	7.0111	13.4801	8.0238	10.981	3.1705	11.1572
ENSG00000033627	ATP6V0A1	535	6.6733	19.2973	9.9939	14.4675	10.2132	9.9068	12.1682	13.297	9.3039	6.0986	6.3578	2.5855	3.608	2.0459	4.5604	2.6894	2.3334	2.9516	2.0829	3.9257	2.912	5.9329	2.9847	4.6252	5.2658	5.8184	4.3041	2.2731	4.8582	1.9486	4.5927	6.8535	4.2701	3.3233	3.3221	7.8878	6.6097	5.445	10.8861	6.6896	10.0297	13.7189	19.9213	8.365	15.9209	3.0706	9.0299
ENSG00000033800	PIAS1	8554	9.249	13.8281	9.88	15.1565	11.2879	9.542	13.7836	14.3183	16.2713	7.2954	7.8253	2.9744	4.1469	1.6108	4.0414	1.9018	2.3281	2.151	2.8686	3.8119	3.5375	5.2261	7.1637	5.8269	6.0534	5.7682	4.6079	3.7674	6.7695	2.6433	4.6218	6.5144	3.5365	2.7507	2.3149	5.4341	4.5094	4.2953	1.5483	3.2936	9.0447	6.4473	8.8243	23.4593	27.865	10.2012	11.8094
ENSG00000033867	SLC4A7	9497	11.8226	15.996	18.2329	21.1307	14.2759	8.5901	13.9619	16.789	17.9739	15.0428	9.6924	6.3111	54.8628	18.493	40.0969	18.6147	10.4848	15.8976	12.6302	16.4047	18.3412	11.8193	16.6573	17.0388	26.3041	21.327	27.1432	27.1563	28.8309	28.7982	12.6604	20.1994	13.0756	11.516	7.1922	9.3805	6.5109	4.2223	1.5953	4.8642	9.1777	5.8172	4.7859	24.2532	35.8261	24.3	67.0659
ENSG00000034053	APBA2	321	1.7206	2.9501	1.1358	4.5084	3.4732	3.1963	4.9053	3.889	3.3941	1.1416	1.5398	1.103	3.8613	3.8359	2.5775	4.2055	8.4033	4.5292	6.6887	7.9593	12.6291	0.6004	0.8912	0.784	0.9013	1.1079	0.5704	1.0937	1.1655	0.6147	1.4354	1.2557	0.735	3.6084	2.2758	4.1224	5.4998	4.5103	9.7085	5.2521	9.5903	10.7622	14.3341	6.0339	6.7562	7.2742	7.3585
ENSG00000034152	MAP2K3	5606	1.5662	3.9461	2.1016	2.5526	2.4048	2.3785	4.4062	3.0958	4.2114	6.2968	3.3651	5.0253	3.4602	2.8219	5.8891	3.8091	1.2472	3.6845	1.1042	2.9819	1.9782	3.247	2.9661	2.9719	4.6828	4.4822	2.662	2.8025	3.4484	2.3649	3.0131	4.5242	2.4224	5.7354	4.442	4.3054	11.1773	4.6744	26.8496	9.0698	11.7345	14.7381	11.2251	5.517	4.2113	4.9289	8.6339
ENSG00000034239	EFCAB1	79645	0.0372	0	0.1132	0	0.0449	0.117	0.0155	0.039	0.0692	0	0.002	0	0	0	0	0.0991	0.0832	0.0291	0.0436	0.0536	0.0823	0.0075	0.0124	0	0.071	0.0135	0	0.0204	0	0.009	0	0	0	0.0127	0.0149	0.0123	0.0124	0.0132	0	0	0.0167	0.0288	0.0849	0.0209	0.0209	0	0.1105
ENSG00000034510	TMSB10	9168	1175.2	2049.97	1028.75	780.977	1327.6	795.348	836.534	820.943	1125.8	645.734	806.623	633.026	856.232	623.905	1121.12	2634.71	897.121	1697.51	872.54	1547.13	1919.77	306.003	489.87	316.559	489.716	338.76	431.011	330.31	388.36	444.276	498.128	452.016	210.042	1408.25	843.033	594.361	638.207	369.29	1704.61	720.332	452.526	468.981	523.212	71.2106	55.1471	171.582	101.427
ENSG00000034533	ASTE1	28990	1.4038	2.4136	2.0073	2.9684	4.0628	2.2425	2.6293	1.3935	3.1125	2.0322	2.1042	1.5981	3.3415	3.9087	4.8337	1.8204	1.0416	1.676	0.7382	1.5726	1.8603	4.3394	5.6491	5.4429	9.604	5.6708	4.5362	4.7365	5.8949	6.5925	4.4566	2.8598	2.2182	2.059	0.497	1.2078	2.5174	1.4149	0.6525	1.5662	5.5587	3.8602	5.0664	11.6589	9.623	3.5548	17.1087
ENSG00000034677	RNF19A	25897	2.4889	4.4016	2.4418	3.4057	4.3347	2.3273	3.3695	4.5457	5.6604	3.8888	2.5387	2.8605	9.4012	10.1248	10.4216	6.4321	4.7003	9.7121	2.9538	5.1059	9.5929	1.415	2.3244	2.0382	3.3697	2.982	3.2226	3.9144	2.8281	4.1382	2.6923	2.5238	2.3876	3.6677	2.9339	1.0959	1.4611	1.4229	0.3088	1.1373	2.5542	1.7612	1.2553	6.2429	8.777	4.8384	9.9016
ENSG00000034693	PEX3	8504	2.4674	3.5119	2.3712	4.9244	7.8962	3.7062	6.0768	4.1477	6.7488	9.7772	7.7896	8.5485	12.5698	11.8553	11.2365	17.2725	9.323	14.5911	9.8114	7.3087	8.7434	4.8801	5.9398	4.871	8.48	8.6276	5.9545	7.5586	5.8636	9.0026	6.9692	4.3735	5.7029	6.4135	4.7806	4.4809	4.8252	2.7329	1.192	1.8443	7.505	4.4931	3.5143	6.3411	8.5829	9.8527	12.4296
ENSG00000034713	GABARAPL2	11345	4.0003	5.1395	5.0372	1.9357	2.9421	3.2395	3.5494	3.6169	6.677	8.6107	4.877	7.3777	8.5149	9.266	9.535	6.813	11.7225	9.2231	8.743	10.8079	12.7428	18.0059	31.9215	14.2538	39.4697	29.7102	31.1351	41.3249	32.2174	38.6623	25.6778	21.4705	20.6053	9.4913	6.9152	10.5858	11.8417	6.6666	13.8513	5.2807	10.3584	13.8152	4.1854	7.3826	5.9112	17.5283	8.9773
ENSG00000034971	MYOC	4653	0.1821	0	0	0.4821	0	0	0.0338	0	0	0	0.0135	0.049	0	0.214	0	0	0	0	0	0	0	0	0	0	0	0	0	0	0	0	0	0	0	0	0	0	0	0	0	0	0	0	0	0.0268	0	0	0.0758
ENSG00000035115	SH3YL1	26751	1.409	1.6447	1.8732	1.0409	1.4035	0.6367	1.7162	0.9746	1.2218	1.1658	0.4608	0.936	2.4663	3.344	3.1739	0.9002	1.5699	1.0217	1.1492	1.2023	2.4377	2.0602	3.8854	2.243	3.2426	4.4231	2.5185	6.7836	3.9039	7.3788	3.5348	4.9562	3.6687	2.6996	2.0346	2.2092	2.1192	0.9084	0.8627	0.6828	1.7185	2.4339	4.2571	3.8511	3.5953	3.8508	9.9663
ENSG00000035141	FAM136A	84908	18.7564	16.8306	13.8899	20.8407	26.1462	13.1139	24.6139	14.0214	26.602	44.3248	21.8942	37.6122	26.2791	43.1769	29.8995	46.431	26.0172	42.6923	37.3007	44.5489	41.0558	11.2946	25.5296	10.9619	23.3588	28.8111	17.895	28.1401	25.7047	28.8203	19.2665	19.1704	18.3891	30.9355	29.6055	29.1927	21.4406	16.8218	24.6664	9.1766	19.4292	32.7147	16.4807	17.9111	15.9738	29.0479	16.446
ENSG00000035403	VCL	7414	24.913	25.9334	37.4341	41.1555	44.208	16.8624	28.7951	12.5256	25.5233	40.9286	22.3298	38.5963	167.432	224.778	165.984	31.7596	21.4712	40.8074	23.7576	41.3109	20.4207	63.8952	79.8619	31.4298	88.6647	123.461	60.051	81.1041	76.3233	128.044	144.175	128.157	144.93	78.8569	77.9466	53.7662	85.9278	61.3334	17.8623	58.4601	40.6713	61.8919	109.896	137.352	124.034	129.573	137.857
ENSG00000035499	DEPDC1B	55789	3.2142	5.0109	6.3563	3.3236	3.8149	2.5369	4.1759	1.7332	3.4774	5.3651	2.732	4.5593	19.5034	33.5913	28.2423	15.9672	21.2176	14.3045	18.3389	17.8254	19.404	26.2372	32.0196	32.1421	16.1856	23.9887	20.0175	29.3003	21.9239	42.3841	31.4573	23.4913	31.3974	10.685	9.1442	17.2195	6.3278	12.0918	3.5736	6.4161	15.3023	14.9672	13.2538	25.0097	14.3692	32.1108	48.8509
ENSG00000035664	DAPK2	23604	0.0787	0	0	0	0.0882	0.0303	0.0721	0.0732	0.0192	0.0375	0.0402	0.0631	0.108	0.1854	0.2938	0.079	0.4528	0.1138	0.527	0.2676	0.393	0.0808	0.0597	0.0688	0.1042	0.0494	0.0212	0.0761	0.0424	0.1488	0.0613	0.1097	0.1004	0.1585	0.0933	0.1311	0.1414	0.1464	0.2183	0.1845	0.1885	0.2912	0.5511	0.3027	0.1593	0.2276	0.9932
ENSG00000035681	NSMAF	8439	41.9101	39.0163	37.853	45.1784	27.2136	30.7777	56.9951	43.4179	65.1226	51.0393	26.1158	37.6345	4.2824	11.4076	9.4123	7.1437	8.9017	6.5579	9.3841	7.8221	6.6008	9.2881	9.9134	10.0926	11.0612	13.3022	7.4986	10.7065	5.6039	9.2413	13.4735	7.1026	12.2398	6.3369	8.9066	4.5281	4.3276	4.1154	0.8109	2.7656	4.991	4.7591	4.9707	6.1411	4.0455	5.707	21.7117
ENSG00000035687	ADSS	159	17.6822	13.6513	22.8982	17.2263	11.5008	14.9425	12.1457	14.61	13.9775	17.0058	8.135	11.8195	20.7643	27.4832	45.4365	23.6087	39.7545	43.6834	61.82	43.1787	36.5173	85.8603	105.307	73.0622	96.613	115.15	52.9603	90.0138	43.1015	101.15	90.1946	56.4391	84.3255	36.915	50.2892	21.5827	19.4802	21.3789	8.3374	19.6011	22.3323	21.4609	7.7747	14.0662	5.9696	29.3969	43.2421
ENSG00000035720	STAP1	26228	0.1821	1.4041	1.6933	0.0776	0	0.0577	0.166	0.0925	0.3826	0.1024	0.0625	0.1326	0.2068	0	0.2597	0	0	0.0159	0.0526	0.015	0.0247	0.037	0.0707	0	0.0452	0.0522	0	0	0.02	0.0383	0.0565	0.0235	0.0456	0	0.1418	0	0	0.0147	0	0	0.0076	0	0.0204	0.0553	0.0086	0	0.4058
ENSG00000035862	TIMP2	7077	27.9227	20.1571	47.1823	10.4591	14.2737	25.7106	4.4606	5.5803	7.6419	13.1702	4.9293	11.1537	1.8349	3.4973	5.3989	1.0727	5.0268	1.2038	4.1611	1.8967	2.2266	65.4513	63.1587	68.0617	69.2794	45.6448	29.7556	49.4344	17.1238	35.1263	73.0844	41.4588	66.2476	8.8666	13.8027	12.9975	14.4494	15.3914	31.9924	13.8915	9.3023	16.2266	8.9754	9.6171	7.2379	6.1362	6.0263
ENSG00000035928	RFC1	5981	22.6963	14.3651	27.3013	14.3962	14.3973	11.6063	18.2947	20.9069	18.7031	9.5707	5.2721	9.7432	7.7926	16.6433	28.736	9.7871	18.7209	12.6044	23.5178	23.1067	20.7583	36.682	32.4833	29.3687	29.0078	34.961	27.8134	29.1708	28.198	18.5853	27.7919	22.5702	30.1807	22.8629	40.2624	20.1225	10.3145	16.2002	3.0435	15.3919	9.7218	4.359	11.4219	24.9327	19.4225	25.8457	78.4062
ENSG00000036054	TBC1D23	55773	66.2318	49.5418	89.0826	92.4231	81.8219	87.8268	80.6546	81.5532	78.7155	82.5072	51.0884	54.0951	17.7898	11.0369	19.3594	16.87	17.3719	18.5814	29.6466	26.8467	14.6451	7.283	8.8857	9.2272	8.0475	4.0035	7.1859	6.7486	4.9449	8.0573	9.2117	5.1365	7.5562	3.0674	6.6039	3.6148	2.6954	3.471	0.6125	3.4166	3.8176	1.9196	1.1547	6.9146	8.6811	6.3503	10.8583
ENSG00000036257	CUL3	8452	12.5327	7.2742	16.0562	13.3506	8.6383	14.8349	12.8282	13.3426	13.2925	6.6913	7.0978	7.8206	10.4178	14.0442	16.7914	5.987	10.6384	4.3507	13.7612	9.8741	9.9667	13.204	14.4611	15.5917	14.112	10.2775	13.1871	12.3184	11.022	12.6895	14.1018	9.8413	11.9899	11.1961	12.6993	9.672	3.5485	8.1485	1.5954	9.3902	3.817	2.3939	2.3517	8.1253	7.378	12.8439	25.1542
ENSG00000036448	MYOM2	9172	0.0473	0	0.0144	0.018	0.1904	0.1313	0.0425	0.1294	0.1233	0.0155	0.0193	0.0133	0	0.0264	0	0.2083	0.4145	0.2243	0.242	0.3521	0.2315	0.1327	0.136	0.2256	0.2555	0.1938	0.1983	0.0445	0.0547	0.0779	0.1259	0.0551	0.0678	0.0393	0.0644	0.0445	0.0878	0.124	0.0053	0.0824	0.0989	0.162	0.1774	0.1939	0.121	0.071	0.0641
ENSG00000036473	OTC	5009	0.5748	0	0	0	0	0	0.239	0	0	0	0	0	0	0	0	0.0246	0	0.0587	0	0	0.0333	0	0	0	0	0	0	0	0	0	0	0	0	0	0	0	0	0	0	0	0	0	0	0	0	0	0
ENSG00000036530	CYP46A1	10858	0.1361	0	0	0.0636	0.0469	0.161	0.0758	0.1014	0.0292	0.0444	0.0412	0.0409	0.1736	0.1757	0.2763	0.0698	0.3909	0.0674	0.336	0.5077	0.3217	0.0255	0.0703	0.06	0.0557	0.0127	0.0797	0.0578	0.0095	0.0648	0.035	0.0129	0.0353	0.1337	0.1738	0.2793	0.1231	0.2768	0.145	0.2223	0.1988	0.4876	2.5069	0.7582	0.4079	0.1922	1.4821
ENSG00000036549	ZZZ3	26009	14.1392	5.2041	11.4824	12.7525	8.593	10.6426	15.9539	20.6927	14.9269	10.267	9.0973	10.6319	17.8561	16.27	12.5983	6.3774	14.6973	4.1336	10.7906	14.1836	9.6971	9.9859	10.2242	16.6707	16.9525	11.7581	16.1249	13.3407	14.5957	12.6568	17.4836	12.8702	12.7769	14.2965	6.3105	4.8659	2.7397	4.631	0.8153	5.0822	5.7826	2.5961	7.4469	19.4445	22.5711	17.0018	33.8937
ENSG00000036565	SLC18A1	6570	0	0	0.0135	0	0.0128	0	0.0478	0.0803	0	0	0.0086	0	0	0	0.0722	0	0.0164	0	0	0	0.0071	0.4865	0.1358	0.1958	0.0822	0.0849	0.0928	0.0386	0.1229	0.1992	0.0289	0.0939	0.117	0	0	0	0	0	0	0	0.0035	0.0097	0	0	0	0	0.0808
ENSG00000036672	USP2	9099	1.295	0.7956	0.8363	0.3565	0.4211	0.1831	0.5196	1.9042	0.5572	0.3495	0.4891	0.4228	0.9478	0.7347	0.5753	0.2089	0.4093	0.0874	0.3049	0.6327	0.3085	1.0303	0.6706	1.2989	0.8641	1.1269	0.9273	1.316	1.8296	1.4452	1.2017	0.8745	1.211	1.2006	0.9318	2.0854	1.31	1.9821	2.0373	1.4246	1.479	1.3065	3.4181	3.6787	2.795	3.5182	3.8722
ENSG00000036828	CASR	846	0.03	0	0	0	0.0929	0	0.0262	0	0.117	0	0.0092	0.0027	0	0.0375	0.0176	0	0.006	0	0	0	0	0.0651	0.0735	0.0102	0.0453	0.0238	0.0426	0.0385	0.1155	0.061	0.1432	0.1556	0.1815	0.0579	0.1298	0.1108	0.0659	0.1474	0.073	0.1244	0.1797	0.1962	0.2648	0.2332	0.3253	0.1379	0.3693
ENSG00000037042	TUBG2	27175	4.2589	3.2158	3.6029	4.7602	2.1616	2.6161	3.1361	3.7507	7.9864	0.9625	2.2721	1.5896	3.7224	2.5732	2.2512	1.1293	1.7712	0.9772	2.8016	3.0848	1.9014	1.1687	0.5648	0.8268	0.8128	0.4427	1.1059	1.0255	1.3317	0.8907	0.8825	0.5917	0.7601	3.9099	5.403	8.5476	4.7817	7.9689	3.5918	7.7957	11.1679	14.5315	70.2654	8.8682	8.2673	6.7678	13.5303
ENSG00000037241	RPL26L1	51121	14.828	12.6845	28.575	24.192	9.556	26.086	11.8097	16.607	24.1931	10.6286	20.5896	11.859	21.2665	10.4759	12.3396	18.539	18.9969	19.5541	19.2023	22.6791	8.8067	6.5495	2.8479	6.3102	7.9176	4.562	6.9411	5.8092	10.7906	6.2479	5.1046	5.0544	5.2539	24.7561	32.7073	13.485	10.3613	17.6696	6.8764	17.2925	27.8298	10.8745	15.4254	14.9611	23.4241	13.3545	16.8849
ENSG00000037280	FLT4	2324	0.6459	0.5924	0.5332	1.1631	0.459	1.3899	0.6393	1.3573	1.4165	0.6545	1.0326	1.0407	0.9097	0.7468	0.7073	0.5161	1.297	0.7232	1.1478	0.571	0.7508	0.3453	0.0906	0.2211	0.283	0.2431	0.1601	0.2767	0.486	0.3914	0.3006	0.4662	0.3441	1.7998	1.935	1.9475	2.9075	2.0066	4.3984	1.5565	3.1833	4.0687	18.0356	2.3466	5.8674	6.6912	5.4947
ENSG00000037474	NSUN2	54888	24.3894	19.7985	21.1111	18.7561	13.3427	28.4469	9.9222	20.31	33.6615	19.2397	25.4686	23.6862	47.1809	40.0686	36.8952	36.6977	22.7719	34.1277	24.424	31.1041	20.2026	21.1266	20.538	13.3349	26.0279	17.222	24.709	14.1995	26.8217	25.4509	14.4784	30.061	20.8237	52.7787	46.5842	15.4853	19.7277	22.3171	4.4825	21.8756	18.741	11.9431	29.4676	13.642	38.4964	28.6486	40.2061
ENSG00000037637	FBXO42	54455	3.0144	4.8951	5.6325	3.3707	3.0462	2.7771	2.4692	1.4593	2.6734	1.5219	1.7494	1.4245	6.6862	5.5719	3.6295	3.263	4.3813	3.7169	3.7047	2.2341	3.5044	3.3673	2.6075	3.8025	4.3948	2.3018	3.7431	1.8667	5.0143	4.4526	3.5236	4.7184	3.9647	3.0914	2.3429	2.4104	3.1935	3.1375	5.4818	3.3868	8.1036	5.7941	8.1701	10.3469	14.7342	12.4713	8.5249
ENSG00000037749	MFAP3	4238	4.4288	8.4692	5.8592	2.728	3.6519	3.4912	1.7717	2.7489	3.1826	3.2026	4.1369	2.2289	11.2435	8.1702	8.0848	12.0267	11.0237	11.9454	11.4886	8.5327	9.6751	3.8553	4.2658	4.3379	4.0784	2.4432	3.7239	1.8614	2.3588	4.268	1.9812	3.7761	3.2041	5.203	2.7161	3.4203	2.4837	3.1917	0.4318	3.0743	4.6916	1.8756	3.1585	12.8618	34.7644	14.943	10.3463
ENSG00000037757	MRI1	84245	4.8937	9.5283	8.7054	4.2101	3.4618	4.2425	2.5234	2.444	4.6831	2.6485	4.2644	2.346	2.6789	6.7356	2.6146	5.3311	4.0098	8.9507	3.7315	5.5321	3.8914	1.1335	0.5822	2.0491	1.5335	0.4082	0.9757	0.4702	0.9076	1.4042	0.542	1.1975	0.5552	3.8048	1.2688	5.1224	5.195	5.836	20.4449	6.1501	15.8334	11.284	46.4353	3.3502	7.8115	14.9451	6.2428
ENSG00000037897	METTL1	4234	7.6425	10.83	10.2159	8.5297	7.8717	11.1754	6.6521	11.9537	10.365	3.6663	5.1786	3.2666	4.4114	5.2447	2.8324	6.5135	3.7373	7.3161	4.329	5.9296	3.4146	5.9208	4.4167	3.9716	5.9834	2.3446	5.9074	1.7414	3.7	4.9809	2.7366	4.4933	5.0267	4.9703	2.8104	5.5416	6.8402	7.7958	16.3039	8.8684	9.612	7.1278	21.1565	6.6871	12.2857	12.4163	17.8631
ENSG00000037965	HOXC8	3224	3.474	2.1651	5.2124	2.4971	3.3039	3.6777	0.194	0.576	0.1238	0.5517	1.0345	0.565	0.0967	0	0.1568	0	0.5097	0	0.0708	0.0129	0.071	0	0	0	0	0.0193	0	0.0118	0	0	0	0	0	0	0	0.0208	0	0.0924	0	0	0	0	0	0	0	0	0
ENSG00000038002	AGA	175	3.8787	7.2105	7.0942	1.4492	1.9798	2.2833	3.5066	1.6389	2.1832	1.0102	1.488	0.5312	2.3761	4.3394	2.3502	5.3246	7.554	6.6979	9.2705	6.8177	11.7125	6.1904	6.9651	5.9901	7.4018	5.6418	6.5244	5.7742	3.5004	4.5188	4.0191	5.4445	3.4846	9.846	7.9736	2.3081	3.9981	3.8345	1.2792	4.4274	2.247	2.8607	4.3883	1.5478	3.5726	6.1847	4.0475
ENSG00000038210	PI4K2B	55300	4.4007	10.279	9.6582	8.0551	5.0034	3.4968	3.3552	3.5168	5.115	9.0452	7.6608	8.8425	2.6904	4.6509	3.6665	7.3547	4.4506	11.2849	8.2954	5.8874	8.2553	10.3562	14.4004	13.8238	6.3319	7.7372	9.1849	6.9007	9.9912	11.7005	5.5455	10.9027	4.2998	1.628	1.215	2.2758	1.8556	1.8594	1.5698	1.4904	1.8518	2.0998	2.8853	1.4624	1.3068	5.0893	3.2447
ENSG00000038219	BOD1L1	259282	15.4279	15.8535	21.4019	11.4246	18.0683	11.3013	31.8164	31.3734	16.1184	10.4411	9.904	6.4648	15.1805	14.4047	8.9784	6.1517	3.339	10.4585	6.2514	7.2796	7.8661	3.6178	4.6688	5.1602	3.6134	3.3587	4.0489	4.1792	4.8478	7.84	3.1327	3.9898	1.933	19.2217	33.0489	4.8976	7.8755	7.415	1.3068	7.0636	2.7165	2.2545	14.6199	11.8774	22.7143	15.9715	26.2082
ENSG00000038274	MAT2B	27430	5.4602	14.6869	11.7732	12.1129	13.779	11.4987	15.1456	12.9876	8.676	9.9046	9.6773	10.8038	14.6021	16.4878	8.8431	11.7942	10.8531	7.6137	21.9675	6.5266	17.4773	45.3332	83.2329	57.3446	45.8313	41.2585	48.3797	33.3	56.306	63.4106	20.295	47.7555	18.8115	8.3888	10.3129	8.168	11.7723	8.4216	4.9102	8.3188	12.6334	6.8781	9.5723	22.2699	33.7533	19.8885	12.8849
ENSG00000038295	TLL1	7092	2.3099	2.3736	7.0874	2.0454	2.9754	2.617	0.0913	0.0215	0.3371	0.1228	0.1165	0.1041	0.1229	0.0624	0.041	0.0514	0.1882	0.0284	0.057	0.0376	0.0775	0.1451	0.3277	0.2195	0.241	0.2635	0.2323	0.1337	0.2648	0.2762	0.1038	0.2403	0.0616	0.1857	0.0774	0.0987	0.0898	0.1105	0.0474	0.1014	0.0772	0.0562	0.1964	0.6008	0.3603	0.3138	0.7626
ENSG00000038358	EDC4	23644	6.2891	16.232	14.2526	8.1196	11.7381	9.0339	18.8204	9.7431	15.1668	9.4625	11.0172	11.974	10.9214	12.4711	5.3359	6.5528	3.002	6.2215	6.7683	5.6178	7.2919	0.4037	0.1148	0.4891	0.3174	0.3333	0.1295	0.3022	0.4428	0.3531	0.2605	0.6843	0.229	8.4562	14.7822	5.7946	13.7444	12.5194	41.8037	15.5095	16.46	33.366	113.893	39.9972	27.5112	28.6421	28.8336
ENSG00000038382	TRIO	7204	4.4969	8.7487	15.0333	5.8043	9.2304	7.6913	13.1193	8.6859	7.8338	5.5862	6.186	6.7074	19.293	15.6967	11.2787	7.6413	3.6169	5.011	10.5313	3.595	7.2118	1.6098	2.7593	2.8046	2.5154	2.534	2.4981	2.1582	2.0353	2.7893	2.2249	2.397	2.0776	5.8611	8.1736	4.6759	7.7556	5.476	2.0101	8.4496	6.2012	12.0363	47.2219	55.8188	55.6236	15.2774	56.8581
ENSG00000038427	VCAN	1462	33.0795	56.2625	184.097	55.88	95.5025	30.23	12.7761	11.1499	10.3668	9.0412	6.684	7.3652	122.985	137.601	119.306	36.462	49.2896	25.3065	40.0409	37.5494	50.1642	26.4336	46.4549	43.7707	32.6004	41.1184	55.5249	34.3789	30.0497	19.1324	30.7334	31.1248	24.095	94.1131	67.1933	25.5185	34.7275	21.68	6.2166	31.9802	38.1347	47.4263	116.717	217.39	292.11	98.5326	265.585
ENSG00000038532	CLEC16A	23274	7.2284	4.9379	7.2415	5.4948	6.9913	4.9514	13.9649	10.2104	7.2277	6.9361	7.0069	7.256	2.5755	1.4154	2.6045	1.1544	1.0376	1.4032	1.3875	0.8376	1.3081	0.3682	1.3747	0.8559	1.0695	1.1865	0.852	1.0455	0.8288	0.6963	0.8789	1.0108	0.9823	2.2307	2.7312	1.5037	2.5188	1.5228	2.2265	3.2353	1.5717	5.6479	8.5466	14.0736	8.2184	5.9727	8.1028
ENSG00000038945	MSR1	4481	0	0	0.5585	0	0	0	0.306	0.0817	0.0348	0.0769	0.0373	0.0288	0.0155	0	0.0265	0.022	0.0256	0.014	0.0321	0.0026	0	0.005	0.0111	0	0.005	0	0	0.0134	0	0	0.0097	0	0.0062	0	0.0068	0	0.0071	0	0	0	0.0033	0.0027	0.0095	0.0636	0.0368	0	0.121
ENSG00000039068	CDH1	999	88.26	95.7047	110.497	65.7188	87.5347	48.1606	84.1868	141.254	73.012	69.8261	61.6887	90.1394	52.0436	47.5829	44.7732	0.8202	0.1993	1.3383	0.4832	2.4362	1.1425	18.0692	49.1363	47.4734	19.6421	33.4213	23.2993	45.8159	28.8363	31.672	27.0001	30.453	29.9656	66.2622	76.854	30.998	69.4601	27.2226	20.9968	71.0811	60.3631	109.29	149.383	231.629	205.96	110.466	69.256
ENSG00000039123	SKIV2L2	23517	16.1755	18.4109	33.1586	12.1566	24.5848	11.3501	26.3475	36.0187	17.3263	18.088	9.6891	17.1201	24.653	33.025	24.3926	29.5197	31.364	35.1368	40.4757	16.2649	33.1102	10.1097	26.2006	28.3743	16.0785	27.6843	30.5422	38.7655	23.1417	22.1072	22.404	27.8664	28.0383	28.9444	22.8279	8.4834	11.905	4.7012	1.8415	15.2243	4.7583	5.7209	6.2814	35.1431	37.8766	27.6493	52.2411
ENSG00000039139	DNAH5	1767	0.0892	0	0	0.0144	0.0096	0.0109	0.0038	0.0538	0.0335	0.0064	0.0017	0.0049	0.5708	0.5624	0.5605	0.2674	0.2814	0.2804	0.1568	0.1211	0.2289	0.0207	0.0552	0.0509	0.0425	0.068	0.0579	0.075	0.1234	0.0709	0.1225	0.1239	0.084	0.2182	0.2109	0.0658	0.1022	0.0932	0.0104	0.0907	0.072	0.0568	0.1547	0.6095	1.1151	0.2066	1.7224
ENSG00000039319	ZFYVE16	9765	7.3822	4.9531	6.466	2.4312	4.4918	0.9096	4.2519	7.072	3.991	4.5711	3.1582	5.3929	8.1329	7.55	8.8616	8.312	13.083	8.2118	14.4521	6.7548	11.1694	3.4611	3.0002	4.2565	2.7668	3.42	3.3635	7.5437	6.1006	4.3096	3.7211	4.7371	3.4054	4.241	1.412	1.8706	1.4506	1.2773	0.4539	1.4825	0.9294	1.413	1.276	6.9732	7.248	5.4491	18.7144
ENSG00000039523	FAM65A	79567	4.4209	3.9603	6.8817	2.0986	2.878	1.2862	0.8517	1.7832	1.2374	1.3577	1.1338	2.0149	2.0775	1.4503	2.976	0.7189	1.6167	0.6701	0.7028	0.4111	0.9155	0.2602	0.376	0.3681	0.2814	0.3816	0.1656	0.6499	0.372	0.3157	0.655	0.561	0.6928	1.9765	1.4441	2.0334	3.1866	2.5456	6.4115	3.7133	0.9051	2.4841	3.4012	2.2309	3.2973	1.8	7.2553
ENSG00000039537	C6	729	0.2417	0	0.0499	0	0.0476	0	0	0	0.0085	0.0133	0.0014	0.0167	0	0	0	0	0.0088	0	0	0	0	0	0	0	0	0	0	0	0	0	0	0	0	0	0	0.0066	0	0	0	0	0	0	0	0	0	0	0
ENSG00000039560	RAI14	26064	27.8909	18.8003	26.1339	13.0666	16.0167	9.1819	7.079	7.9793	5.546	4.191	1.9584	2.7714	38.3455	17.3384	36.5986	14.8752	23.6797	14.8029	12.2014	12.331	11.9732	45.5542	66.3346	78.9005	29.8372	46.1481	28.4358	41.3116	55.5427	27.7272	53.3176	39.8556	62.1801	66.0811	69.8701	24.1729	24.4872	30.4209	4.6431	27.6844	9.9285	19.3258	21.7856	46.7928	60.5987	19.2911	86.0888
ENSG00000039600	SOX30	11063	0.3893	0.1772	0.2072	0.2389	0.6069	0.194	0.5152	0.1929	0.1835	0.0647	0.0391	0.0973	0	0	0	0.0154	0.0622	0.0257	0	0.0071	0.0105	0.0634	0.0809	0.1629	0.0192	0.0812	0.0158	0.0489	0	0.0425	0.0801	0.0182	0.0575	0.0428	0.0293	0.0709	0.1401	0.1165	0.1591	0.0879	0.1285	0.2804	0.0957	0.2862	0.1023	0	0.4235
ENSG00000039650	PNKP	11284	11.7587	14.1829	8.8008	9.2873	10.3443	12.8463	17.3705	20.5925	7.813	10.01	5.2171	9.703	10.31	5.8824	10.0433	7.2925	10.8513	8.4202	6.1106	7.4347	8.2315	2.6165	1.9825	1.6503	0.8722	2.3838	0.5783	1.8948	3.2736	1.084	2.5732	1.6823	3.3163	12.6311	11.7847	12.8977	16.0925	16.7211	36.302	19.0043	13.1607	24.0515	65.6031	5.2828	6.6994	11.9576	22.76
ENSG00000039987	BEST2	54831	0.3273	0	0	0	0	0	0.0279	0.1064	0.0622	0.1053	0.0136	0.0194	0.3401	0.0854	0.2919	0.0345	0.018	0.0485	0	0.0693	0.076	0.6724	0.6896	0.8496	0.3092	0.4158	0.3611	0.2331	0.5266	0.2869	0.7775	0.466	0.8081	1.3168	1.11	1.4288	2.8129	2.0222	5.4017	1.5664	4.1816	8.0033	6.3542	4.9314	6.1756	2.8156	2.2706
ENSG00000040199	PHLPP2	23035	8.6693	7.1263	7.4642	6.6026	5.5833	6.033	5.563	7.5074	5.3734	3.1128	2.3978	1.5255	4.1478	3.1764	4.7165	1.406	5.3867	2.567	2.5255	2.627	3.8838	3.2799	3.508	1.7126	2.561	2.7711	2.161	4.011	4.3946	2.457	2.8217	1.4569	4.2808	2.8993	2.1813	2.6324	2.535	3.3163	0.4375	1.8795	3.455	3.4131	6.3345	19.9469	27.1635	6.2491	12.8908
ENSG00000040275	SPDL1	54908	13.1504	12.704	7.1131	7.9387	10.6339	8.8875	8.6538	5.6791	5.4277	4.4837	3.244	4.4511	18.1311	7.0258	14.0287	8.0792	21.4466	16.944	18.025	20.1079	16.8449	30.7265	29.8406	20.9132	25.0166	21.8782	29.1322	24.8501	29.8036	17.5302	21.49	15.213	15.172	39.8998	21.2201	9.7273	7.1744	10.9717	1.5767	6.4703	5.3393	3.7912	3.4043	8.6797	9.4157	4.7939	15.8027
ENSG00000040341	STAU2	27067	19.489	16.3635	12.4414	15.5154	13.5317	15.8836	14.4378	10.3971	11.3939	6.9501	6.7986	6.6842	12.1557	6.5281	9.5305	3.7556	6.5659	8.1421	5.3659	10.1303	10.0264	16.878	15.7536	12.7993	10.1698	10.146	8.3182	15.382	16.575	8.1112	10.3368	6.8079	10.4534	10.2163	3.8725	5.8436	2.8835	5.3035	1.3626	3.6582	3.7929	3.0414	3.4277	9.726	13.9636	4.1762	23.9931
ENSG00000040487	PQLC2	54896	2.686	5.5177	2.1638	4.2637	4.1421	6.167	3.7332	3.9925	3.1133	4.5385	4.0948	6.9692	6.1141	2.0215	4.4673	3.6107	6.9682	8.7131	4.3396	6.8962	4.9252	2.1751	1.0674	1.4512	1.2924	1.7434	1.4022	1.7554	1.928	0.4249	1.1573	0.5423	1.1387	3.7335	2.6457	5.4305	8.7044	10.569	15.3374	5.9965	12.9498	22.505	21.2125	10.6383	7.9849	5.0908	13.9575
ENSG00000040531	CTNS	1497	7.4371	19.2526	6.5042	12.0216	6.0122	14.1905	10.9512	12.6054	12.1574	9.0409	10.7852	11.6473	4.5547	2.1297	4.8343	1.9162	3.2025	4.65	2.5673	6.0276	4.7711	5.1876	2.4096	2.4772	2.7781	3.1982	4.285	2.424	1.6668	1.3241	2.4357	0.9074	2.1683	3.2616	1.8449	5.4239	5.9181	10.5114	22.1916	7.2643	9.8887	11.4325	30.4852	10.8876	13.1294	8.6927	15.7161
ENSG00000040608	RTN4R	65078	0.3496	0.1225	0.3934	0.3424	0.817	0.5098	0.2383	0.4378	0.236	0.5429	0.8361	0.5689	2.622	1.6771	3.1464	0.2388	1.2847	1.0542	0.8732	1.6318	1.6429	2.9598	1.7312	1.5111	2.0309	2.1716	1.2217	2.653	2.7408	1.9991	1.4244	1.1847	1.3206	1.9467	1.9128	5.04	6.5264	11.7294	25.1061	6.9472	21.8107	32.5937	18.4106	7.4327	4.8897	15.0674	6.615
ENSG00000040633	PHF23	79142	14.0264	26.2912	12.5144	19.9025	17.1609	27.4524	25.1015	27.1719	24.4942	16.3384	18.2722	17.4167	15.5602	12.6053	13.1189	16.5477	12.6312	18.4877	18.1241	22.3197	20.152	21.8641	19.7002	12.3073	17.7259	19.967	17.7788	15.8346	8.9771	10.3451	13.679	10.6669	18.8585	27.5847	14.4866	19.0301	11.2791	32.4279	64.4462	25.1997	25.9112	23.0381	27.7576	35.3736	20.813	21.3413	15.9538
ENSG00000040731	CDH10	1008	0.0272	0	0	0.0924	0.0157	0	0.0244	0.264	0.1168	0.2715	0.2185	0.2285	0.1949	0.1746	0.2319	0.3435	1.8062	0.3045	0.924	1.1393	1.1556	0.0284	0.0366	0	0.0662	0	0.0671	0.041	0.0183	0.0188	0.0225	0.0322	0.0589	0.127	0.069	0.065	0.0373	0.0321	0	0.0217	0.0837	0.056	0.1138	0.0289	0.3159	0	0.2413
ENSG00000040933	INPP4A	3631	4.2389	5.1662	2.5844	3.8947	2.0632	6.4321	5.8058	6.2312	8.4645	4.3783	4.7615	4.3205	4.8948	5.6213	6.3047	4.333	5.8368	5.7181	3.6453	5.9216	3.3161	1.6338	4.3825	1.6936	2.456	2.3326	4.4235	2.966	2.7666	2.527	2.1856	1.7154	3.135	8.9026	2.7082	5.1825	3.3901	6.9006	4.2068	3.7928	9.1673	7.936	34.4196	21.9522	30.7923	13.4181	29.6092
ENSG00000041353	RAB27B	5874	0.42	0.2801	0.1784	0.0151	0.0462	0.0612	0	0	0	0.0318	0.0314	0.0247	0.0438	0.043	0.0714	0.0333	0.1434	0.0616	0.0596	0.082	0.0932	0.3083	0.4955	0.2019	0.1543	0.1295	0.137	0.1899	0.1931	0.1099	0.2504	0.2641	0.2979	0.1338	0.0447	0.0094	0.0079	0.0032	0.022	0.0094	0.0421	0.0386	0.0321	0.0963	0.1329	0.1548	0.6138
ENSG00000041357	PSMA4	5685	15.5057	11.4538	7.5719	14.6744	7.287	13.8346	14.399	9.1214	14.1423	10.0112	14.3525	10.1259	27.7493	20.2188	22.6942	51.86	55.9678	57.9742	26.7861	44.1671	19.9496	23.4677	35.9675	16.6876	24.3927	26.3237	38.9484	27.4217	18.6787	24.8253	22.7835	25.658	21.6862	21.5462	15.0822	22.7881	5.7118	15.67	7.9308	11.4423	25.2552	13.4896	13.0924	15.2502	16.3094	13.3881	14.2687
ENSG00000041515	MYO16	23026	0.0533	0	0	0.05	0.0253	0.0694	0.0435	0.0786	0.1525	0.0038	0.0084	0.0045	0.0291	0	0	0.039	0.4628	0.0175	0.0746	0.0365	0.1074	0.0175	0.0239	0.0053	0.0209	0.0265	0	0	0.0096	0	0	0.0142	0.0154	0.0306	0.017	0.0111	0.0089	0.0017	0	0.0063	0.0052	0.007	0.0908	0.0064	0.0536	0.0527	0.3226
ENSG00000041802	LSG1	55341	20.5712	14.2349	7.3399	21.2749	7.1783	15.6536	27.0053	14.4021	24.8713	21.4692	33.1656	28.899	21.4818	25.9796	21.7297	25.051	20.1885	31.4977	19.5617	22.3996	19.2981	7.835	11.0725	9.1566	13.746	10.3542	22.3123	16.2567	10.2466	14.4023	13.1724	14.9795	15.4079	27.6886	31.321	12.6839	9.511	15.6792	6.295	7.7911	10.296	5.1244	21.8399	30.7924	32.3986	27.5272	28.6033
ENSG00000041880	PARP3	10039	0.8106	3.6664	0.6783	0.307	0.4494	0.3186	0.253	0.109	0.0851	0.1437	0.297	0.3081	0.4271	0.5434	0.9574	0.324	0.6603	0.1826	0.4693	0.426	0.4449	0.0539	0.0989	0.1338	0.0217	0.0473	0.064	0.2476	0.1712	0.1887	0.3895	0.1258	0.213	0.4736	0.64	0.3144	0.7016	0.5611	1.3673	0.4175	0.9206	0.7732	3.5884	0.6124	0.2781	1.9284	1.9306
ENSG00000041982	TNC	3371	31.047	16.4299	20.8627	3.5743	2.8199	6.5313	0.427	0.3442	0.4096	0.5412	1.2789	0.9911	11.7231	11.6415	10.6808	44.5613	27.1222	45.8451	14.3111	35.8708	14.7516	0.6123	0.5078	0.3956	1.0484	0.4383	0.8748	0.585	0.3109	0.7249	0.9102	1.5623	0.9345	1.5658	1.2925	1.1313	0.9471	2.028	1.825	0.6683	1.2325	0.9829	5.0014	4.5587	2.4653	2.873	2.3868
ENSG00000041988	THAP3	90326	1.7815	0.6547	1.4493	1.9677	1.1537	1.2876	2.223	1.6003	1.7393	0.9008	1.4378	2.5288	1.3303	3.2524	3.0757	4.8098	4.5778	3.4744	3.7733	2.756	3.0596	0.6374	0.5322	0.2521	0.3973	0.2789	0.5886	0.771	0.5223	0.7495	0.3757	0.6754	0.5767	2.6384	1.7252	1.8512	2.3904	2.2893	7.2234	1.1924	1.9787	1.5073	5.0031	3.3967	1.1047	3.2889	5.6032
ENSG00000042062	FAM65C	140876	1.1658	0.0625	1.0752	0.3295	0.1571	0.4832	0.3005	0.3951	0.2013	0.2465	0.3683	0.4709	0.4554	0.8386	0.6727	0.3216	0.2965	0.2608	0.2166	0.3254	0.4182	0.36	0.2599	0.1387	0.3012	0.0695	0.1392	0.1584	0.1824	0.352	0.2574	0.2973	0.1145	1.3442	1.2731	1.3689	2.4809	1.9955	1.1713	0.9605	1.897	1.2046	16.8294	4.2606	1.9033	2.1511	7.6236
ENSG00000042088	TDP1	55775	5.1925	5.2788	6.5664	5.0213	5.3128	7.5669	8.8796	3.5379	7.109	2.5258	5.2959	6.8272	6.1623	11.2301	10.2678	17.5391	10.0793	10.0583	8.738	12.8718	12.0917	8.8613	5.7188	4.0116	7.7403	2.811	6.37	9.4356	4.7756	7.9092	6.8395	11.2964	9.8164	6.5152	6.9034	7.1825	8.1996	7.3318	10.378	6.7342	8.7171	8.3375	6.1667	21.6454	17.0241	11.0434	14.2861
ENSG00000042286	AIFM2	84883	0.5486	1.0237	0.8123	0.9912	1.5315	0.8698	0.9909	0.583	1.4116	0.914	1.7208	3.2507	1.1051	2.0618	1.5359	4.085	2.5703	3.9787	3.8564	2.2768	2.1248	0.8421	0.7662	0.7583	1.069	0.8768	0.6659	0.8636	0.5829	0.5765	0.5369	1.0172	1.4224	0.7338	1.4564	1.2597	2.1357	1.8423	1.4908	1.7495	2.1261	1.7971	3.9134	2.5325	1.0336	1.4963	0.867
ENSG00000042304	C2orf83	56918	0.201	0	0.3834	0.1756	0.6363	0	0	0	0	0.0755	0.0299	0.0246	0.0374	0	0	0	0	0	0	0	0	0	0	0	0	0	0	0.0376	0	0	0	0	0	0	0	0	0	0	0	0	0	0	0.0165	0	0	0	0
ENSG00000042317	SPATA7	55812	1.5178	0.3568	0.975	0.923	1.4208	0.906	0.7168	1.1085	1.1502	0.5277	0.8148	0.7492	0.7376	1.4246	0.5875	1.3966	2.5426	1.1071	2.4256	1.9476	3.8104	0.5372	0.7242	0.6468	0.7194	0.591	0.8031	1.5063	0.7475	1.0478	0.3731	0.3883	0.6774	1.1157	1.6076	0.8113	1.0131	0.8058	0.2182	0.6644	0.6921	0.4282	2.058	2.5993	1.1562	1.1363	4.3938
ENSG00000042429	MED17	9440	5.5823	2.6564	5.4805	5.1881	6.3038	5.4014	4.7114	5.0212	4.9202	4.1254	3.5561	4.5193	3.6048	5.053	2.5939	2.9712	7.9963	2.603	6.9563	4.3372	8.7136	5.1126	4.55	4.6541	5.6938	3.9439	7.9773	6.439	2.7641	5.8701	2.7029	6.1185	6.7409	2.1477	2.3133	1.575	2.2436	1.927	0.876	1.3812	1.8297	2.2662	3.9666	5.8596	2.0811	2.8562	6.3124
ENSG00000042445	RETSAT	54884	4.8597	3.8719	10.1721	3.1824	7.0176	2.6016	3.925	3.953	2.9896	2.749	4.6799	5.6499	2.2407	3.815	2.0402	5.523	5.9339	3.9786	5.726	3.4113	7.7376	4.9351	5.2135	4.6155	4.7731	5.0416	4.8096	7.6421	2.8846	8.025	2.5666	6.0133	10.1136	2.1877	3.2794	6.7515	11.2709	8.8936	7.7704	6.474	9.1925	13.9045	23.2322	13.3247	8.6018	14.4229	3.1912
ENSG00000042493	CAPG	822	48.7052	32.5844	36.5446	28.5414	44.3947	32.8076	36.6207	27.818	36.6376	30.0196	37.3259	40.8811	6.6403	13.4799	5.6779	9.6192	12.2843	6.2321	9.0501	11.0804	12.0483	9.0539	6.4689	6.3965	6.5785	7.4543	6.5593	5.2975	3.9288	4.6701	3.113	4.8886	9.4953	6.936	14.351	10.3239	28.159	18.8666	40.4977	23.9327	27.4019	41.3429	38.5676	21.1883	11.8586	12.6564	12.6865
ENSG00000042753	AP2S1	1175	17.7371	16.8191	26.332	19.4564	26.4235	23.1216	9.5511	12.1752	11.8604	43.0877	57.0422	40.4395	12.5335	26.7595	8.0364	40.4114	51.4768	32.5654	41.1765	40.1699	63.6755	43.2767	28.4065	35.4217	32.7236	38.3543	30.6619	38.2425	28.3984	28.8825	29.2772	15.1715	26.2744	40.9612	38.8937	40.9454	90.9693	76.6764	121.366	80.7933	89.1215	151.47	108.613	21.6262	24.135	35.2546	17.0098
ENSG00000042781	USH2A	7399	0.1753	0	0.0034	0.0584	0.0167	0.064	0.0436	0.0758	0.0724	0.0334	0.0155	0.028	0.121	0.1859	0.2129	0.1215	0.1038	0.2867	0.0825	0.1743	0.1971	0.0131	0.0186	0.0294	0.0181	0.0169	0.0223	0.0151	0.0309	0.0241	0.0176	0.0312	0.0358	0.0023	0	0.0067	0.0216	0.0103	0	0.0143	0.0151	0.0196	0.0509	0.2547	0.1771	0	1.2945
ENSG00000042813	ZPBP	11055	0.0601	0	0	0	0	0	0.1281	0	0.0829	0	0.0236	0.0105	0	0.1926	0.0301	0	0.0149	0	0	0	0.0415	0	0.0245	0.0363	0	0	0	0	0	0	0.0321	0	0	0	0	0.0072	0	0.0262	0	0.0234	0.0147	0.0107	0.1104	0.2016	0.1285	0	0.2466
ENSG00000042832	TG	7038	0.0091	0	0.0062	0.0407	0.1636	0.1051	0.0482	0.0812	0	0.0073	0.0136	0.0053	0	0	0	0.0232	0.0335	0.0087	0.0175	0.0043	0.0097	0.0081	0	0	0	0	0	0.0121	0	0	0	0.0065	0	0	0	0	0.0026	0	0	0.0028	0.0025	0.0021	0.0076	0.0046	0	0	0.0339
ENSG00000042980	ADAM28	10863	0.08	0	0	0.0268	0.0722	0.1001	0.0093	0.0458	0	0.0164	0.0032	0.0015	0.1533	0.0725	0.1423	0.0234	0.0466	0.0021	0.0355	0.0233	0.0125	0.4269	0.199	0.4281	0.236	0.385	0.3034	0.2729	0.2854	0.3797	0.1924	0.1876	0.1971	0.0896	0.1161	0.0346	0.1101	0.1567	0.007	0.111	0.1698	0.2427	0.4324	0.3883	0.3925	0.0953	1.8174
ENSG00000043039	BARX2	8538	0.0613	0	0.2116	0.0169	0.0663	0.3367	0.1231	0.0702	0.0791	0.1147	0.0811	0.0605	0	0	0	0.0222	0.0221	0	0	0	0.0178	0	0	0	0	0	0.0178	0	0	0	0	0	0	0	0	0	0.0057	0	0.017	0	0.0029	0	0	0	0	0	0.0568
ENSG00000043093	DCUN1D1	54165	7.4356	2.7827	5.9535	2.4679	5.3474	7.2886	3.3845	6.7204	5.5672	7.8715	4.4371	4.0644	12.1507	14.4501	14.453	11.271	10.2852	5.3443	13.1188	3.726	9.9835	22.9158	16.6052	25.7859	18.1997	27.5731	27.3569	24.2203	29.6219	32.3755	23.6833	26.4721	24.6627	5.8511	5.668	3.3738	1.4102	2.2591	0.9447	2.0175	2.2449	2.8808	2.5903	7.3645	12.9239	10.8239	36.8551
ENSG00000043143	JADE2	23338	21.3844	14.28	21.0128	8.6349	17.6013	33.9186	18.7942	31.3367	26.5122	40.7348	34.8155	32.3832	10.1325	7.2832	9.7546	2.5797	1.5808	3.0152	1.5681	4.3353	1.4156	3.4252	2.5039	3.3556	2.4292	4.0976	4.0747	1.2756	2.2022	1.9707	4.2194	3.7914	2.2091	5.6546	5.6345	3.835	7.5579	8.1431	9.6409	6.1765	4.5072	17.3922	17.8039	24.5971	23.0173	16.2655	15.9529
ENSG00000043355	ZIC2	7546	0.7489	0.054	0.56	0.4103	0.1395	1.5012	0.1597	0.2997	0.3503	1.432	1.6567	0.7575	29.9704	28.6253	41.3386	9.6275	11.5879	9.4914	15.589	14.8101	26.7287	93.1345	66.5027	79.0419	31.0651	97.9785	73.1592	124.141	147.294	140.929	98.246	88.8143	64.6971	33.9217	34.3205	65.3973	85.0625	89.4099	79.2471	70.1629	20.9788	39.9507	148.131	18.1648	26.666	118.329	101.986
ENSG00000043462	LCP2	3937	0.0629	0	0.0093	0	0	0	0.0063	0.1082	0.0432	0.0256	0.002	0.0101	0.0549	0.1023	0.0387	0	0.0039	0.0267	0.009	0.0121	0.011	0.1376	0.0644	0.1037	0.0438	0.0556	0.1579	0.0551	0.064	0.0859	0.0739	0.0719	0.0579	0.0275	0.0742	0.0305	0.0526	0.05	0.015	0.0325	0.0366	0.0376	0.0291	0.0365	0.0752	0	0.3009
ENSG00000043514	TRIT1	54802	7.3431	8.4855	11.0578	12.6337	12.065	11.2386	12.4914	16.4263	9.4363	9.5692	16.104	7.5547	20.5838	16.5872	28.429	19.2387	21.5684	16.8484	19.1781	13.5556	28.8185	15.1428	7.3531	11.4184	6.6263	12.9415	18.0254	8.8225	12.4468	9.1361	12.9787	8.1236	10.685	11.6452	13.2628	9.2975	10.7464	11.967	1.2887	9.1462	2.8303	5.7409	12.5394	11.1827	19.4263	16.0359	35.3403
ENSG00000043591	ADRB1	153	0	0.2318	0.0707	0.0569	0	0	0	0	0.024	0.0115	0.012	0.0067	0.2641	0.1416	0.2549	0.0317	0	0.0207	0.0224	0.0207	0.0154	0.3089	0.1757	0.4043	0.0863	0.2762	0.3288	0.1537	0.6358	0.5875	0.5155	0.4115	0.2824	0.0458	0.0145	0.0277	0.0601	0.0299	0.0709	0.0442	0.041	0.0974	0.2773	0.0106	0.073	0.5265	0.4686
ENSG00000044012	GUCA2B	2981	0	0	0	0.7866	0	0	0	0	0	0	0	0.0306	0	0	0	0	0	0	0	0	0	0	0	0	0	0	0	0	0	0	0	0	0	0	0	0	0	0	0	0	0	0	0	0	0	0	0
ENSG00000044090	CUL7	9820	6.2922	8.3454	9.7033	5.3164	4.2098	1.8037	2.0077	2.8308	1.3369	2.1187	3.433	1.9226	5.6628	4.6732	8.5008	6.1734	9.539	6.7833	7.9229	7.6123	9.865	0.7471	0.4725	0.7202	0.655	0.5726	0.5717	0.6958	0.9671	0.6017	1.0825	0.9269	0.7346	8.1258	8.3488	7.9826	11.8411	5.9886	15.2834	9.3841	9.6616	22.623	110.475	15.6782	21.7217	7.8354	36.7139
ENSG00000044115	CTNNA1	1495	45.897	53.3543	48.2098	36.2919	33.9306	41.7524	33.327	34.0293	35.4297	17.5561	24.4967	20.541	57.4349	43.3715	79.6792	60.0456	41.1646	47.8715	54.3296	60.1696	62.6353	17.0447	27.7992	26.6511	15.6838	27.0863	32.752	18.3481	26.6367	15.1961	34.9348	26.0095	25.0467	120.083	93.8674	59.1449	65.2574	48.496	19.3936	54.6975	33.0883	45.4726	89.194	34.5095	52.6529	27.8698	23.0028
ENSG00000044446	PHKA2	5256	1.955	5.105	2.8441	2.7707	3.8186	2.3524	4.9561	5.6838	4.6606	5.6537	6.411	3.2528	3.5085	1.8069	5.7955	1.8487	2.7568	2.6231	1.9733	3.5043	3.3615	1.8709	1.6107	1.8622	1.9767	1.9943	2.1874	1.5047	2.32	1.1034	1.7496	3.1112	1.7157	4.7533	3.2447	7.9558	7.1935	6.8326	4.096	5.6921	4.5781	10.6455	39.7326	9.2148	18.6829	5.7259	23.3726
ENSG00000044459	CNTLN	54875	3.5425	2.5084	4.2089	3.7051	3.6768	1.9896	4.0387	4.6032	4.1511	1.9592	1.948	1.1533	4.9572	2.8324	4.203	3.9383	2.5971	3.7559	4.2967	6.8749	4.7998	3.1564	4.1794	3.6199	1.6278	2.7973	3.345	2.4587	4.454	2.4238	3.3164	3.9254	1.7648	8.8924	6.2832	2.8047	1.3542	1.8539	0.2712	1.3629	2.0135	1.7137	2.4991	1.53	3.2976	1.7247	15.798
ENSG00000044524	EPHA3	2042	0.9726	1.7272	1.2003	0.9345	0.7243	0.796	0.1067	0.259	0.2084	0.3765	0.2845	0.1108	0.589	0.3573	0.6153	0.5976	5.3051	0.2821	6.1738	2.1176	4.6092	0.1627	0.186	0.0777	0.1778	0.1343	0.1665	0.183	0.1407	0.1216	0.0867	0.0876	0.0956	0.0244	0.0783	0.1292	0.063	0.0726	0	0.0403	0.0796	0.0626	0.0647	0.2571	0.6123	0.1321	0.4768
ENSG00000044574	HSPA5	3309	136.527	161.858	143.276	221.661	181.597	204.755	139.725	164.721	155.697	210.768	180.029	86.1863	124.125	46.3969	104.888	53.1813	48.7417	59.8395	57.5954	67.2772	44.6811	268.406	173.601	292.975	473.262	363.936	254.658	122.779	225.814	74.4149	215.798	391.84	239.373	313.061	254.71	249.901	183.072	199.045	91.7558	158.657	94.667	98.2964	157.953	109.548	122.566	177.497	47.7358
ENSG00000046604	DSG2	1829	34.8865	51.0737	71.3028	62.2609	42.4722	28.6222	30.4433	37.223	38.7223	30.6973	19.1477	13.3472	56.2941	19.2138	47.982	21.9439	6.5422	23.2239	9.8707	35.7295	20.0327	118.183	132.209	161.676	238.013	85.1872	211.735	105.26	165.749	119.108	55.6997	206.432	71.8858	63.2215	30.9467	53.512	48.7682	32.3303	5.6205	37.2101	59.9496	44.0105	25.3961	73.9203	114.26	50.4328	52.895
ENSG00000046647	GEMIN8	54960	3.6736	4.1423	4.652	4.0525	4.9412	4.603	6.4818	5.9852	6.0481	2.9882	3.7221	3.2413	9.0185	8.7823	4.2427	3.0811	3.3276	3.9426	3.0758	7.161	6.8	5.1973	8.8109	7.576	12.9996	13.5814	7.2559	12.1287	14.1988	11.6934	9.0855	8.4083	4.5246	16.1028	8.0958	7.7396	7.571	7.5793	13.5542	7.2726	15.4369	16.4965	17.1798	19.5047	18.5015	11.3915	26.6264
ENSG00000046651	OFD1	8481	6.4633	7.1985	6.6049	14.1771	10.1566	5.9117	20.0225	20.1065	25.7454	7.9673	4.18	4.92	8.5344	6.3887	9.7449	6.5846	4.5856	5.9501	3.6598	10.3133	9.1099	4.6016	6.0541	3.9748	6.1559	5.6558	4.9854	3.8865	3.7982	5.2326	4.2199	4.701	2.5562	7.8187	4.8249	3.6828	5.5295	2.7108	0.9965	4.6305	6.4762	5.4682	15.6592	7.5756	7.0429	5.5556	28.0624
ENSG00000046653	GPM6B	2824	4.0529	6.5334	4.0577	11.3809	8.7219	12.329	9.3632	8.2004	10.3749	6.5261	4.0755	4.9694	62.9176	66.3915	64.0567	24.7084	35.0835	16.2876	22.7916	23.6213	59.8558	36.4507	76.9209	66.3079	136.891	97.7493	96.2857	98.0712	96.6163	77.7665	58.1402	67.2169	25.1644	12.8217	6.1671	16.3118	22.5187	12.456	11.7609	11.9701	44.7461	26.0127	34.2562	47.0339	61.5024	41.2018	59.6123
ENSG00000046774	MAGEC2	51438	0	0	0	0	0	0	0	0	0	0.1617	0.1638	0.1549	0	0	0	0	0	0	0	0	0	0	0	0	0	0	0	0	0	0	0	0	0.0177	0	0.0342	0	0	0	0	0	0	0	0	0	0	0	0
ENSG00000046889	PREX2	80243	0.0782	0	0	0.0687	0	0.0429	0.0282	0.0956	0.1037	0.1027	0.0892	0.0659	11.2776	11.094	13.4289	6.9756	6.6679	6.7576	4.6039	5.0551	13.4591	4.8576	8.4499	7.8175	12.8422	8.7585	9.8208	10.1034	11.9412	13.3515	9.2454	7.507	4.3456	9.4992	2.2546	3.5623	4.7931	2.786	0.6611	2.821	5.8243	5.3006	14.1726	32.2663	30.0256	21.742	52.8674
ENSG00000047056	WDR37	22884	1.7952	3.7011	1.5901	2.3465	3.442	1.2258	3.253	3.3934	3.4616	3.4744	2.5548	2.7355	2.7597	3.8469	3.3256	2.8985	2.4698	3.61	1.492	2.8819	5.7872	2.2741	3.5955	2.981	3.7692	3.713	3.4076	4.2451	3.1567	4.2059	2.9717	4.1143	2.8242	3.5532	3.9345	2.0699	4.0841	3.0078	1.9897	2.8808	10.9702	12.6334	10.2548	19.5511	18.7992	11.2901	18.6852
ENSG00000047188	YTHDC2	64848	3.0211	5.493	2.4776	3.4333	5.7834	3.1703	5.1521	4.9155	7.1364	5.377	4.3142	4.617	8.3092	9.7421	8.5953	8.6069	7.9725	7.5126	7.7969	3.918	7.2965	3.3598	5.0184	3.505	6.8069	5.6329	4.065	6.4088	6.2806	6.9961	4.7512	3.0505	3.5148	4.2071	3.4361	3.1672	3.6275	1.7408	0.3117	1.3207	3.1166	1.6928	2.9878	7.6465	7.9225	5.9205	15.7303
ENSG00000047230	CTPS2	56474	4.1657	4.3914	3.9032	1.7764	2.4903	2.0669	4.7263	2.1927	4.4316	1.7346	1.0177	1.4907	29.5692	34.2914	30.2247	12.8646	24.9424	17.4928	17.5313	27.7877	35.3705	10.3219	19.1504	8.0819	33.898	28.8971	29.4185	37.9845	29.369	38.0665	18.1217	12.428	12.9421	7.2485	8.1173	10.3765	12.7737	7.0778	3.0941	4.8049	8.1655	11.4552	6.5898	30.9114	30.6733	30.9606	28.9104
ENSG00000047249	ATP6V1H	51606	6.4316	6.4146	5.6599	8.7558	7.2887	4.4975	6.7997	2.9834	11.4929	10.4322	9.267	10.9433	6.4892	8.411	7.8846	9.4507	10.4299	10.81	10.2102	10.0722	11.2197	3.7983	6.9304	3.6639	4.1676	7.4363	4.4928	8.3366	7.9618	9.5783	5.5461	5.7616	4.4383	18.7453	11.6881	9.0472	8.9926	4.0821	5.3459	3.5011	5.7109	8.0344	3.3168	8.4707	5.2137	12.6056	14.8446
ENSG00000047315	POLR2B	5431	34.5373	28.3121	43.109	37.503	48.943	25.0488	42.2134	25.195	30.3463	45.4161	19.3562	38.0938	41.0107	64.0379	43.3598	60.645	49.7226	50.7632	38.86	62.3175	69.2274	45.6307	77.7051	45.4492	85.6678	116.206	58.8119	102.219	64.4746	140.069	71.7092	87.0609	73.0761	56.0039	47.1116	29.9344	25.6	14.0346	4.0598	8.5836	21.2588	19.8717	11.4949	42.8238	53.6204	47.5722	27.5914
ENSG00000047346	FAM214A	56204	1.631	1.2493	1.8872	0.9761	1.0589	0.378	0.5341	0.3005	0.8576	1.0142	0.4493	0.7286	1.3761	1.963	1.7548	1.0476	1.2991	1.0644	1.0812	1.0236	1.6013	0.3171	1.0556	0.3874	0.5544	0.7503	0.4922	1.0773	1.0602	1.4985	0.8602	0.5892	0.5415	1.9451	1.1743	0.9228	0.5153	0.4066	0.1825	0.2054	0.6143	0.9016	0.5982	2.1807	2.1672	4.3355	5.9525
ENSG00000047365	ARAP2	116984	0.0931	0.0854	0.2309	0.0429	0.0931	0.0661	0.0925	0.0518	0.044	0.0919	0.0449	0.0693	1.0728	1.4584	0.962	0.157	0.3495	0.1546	0.285	0.1294	0.1922	0.1586	0.2594	0.0902	0.2063	0.2952	0.1725	0.2314	0.2838	0.3775	0.3762	0.2654	0.1946	0.3591	0.171	0.1567	0.0882	0.0902	0.0269	0.0724	0.0494	0.04	0.0715	0.3885	0.494	0.6942	2.5316
ENSG00000047410	TPR	7175	20.6011	14.2193	26.4608	16.5797	12.833	4.9441	40.2879	12.7874	25.604	29.7488	13.9603	19.8521	35.0874	53.4236	49.8099	43.7111	52.5193	41.1136	45.8417	40.5615	54.9345	8.4259	9.0666	8.0995	5.1139	7.8792	6.9328	9.7648	7.1816	18.935	12.6104	5.9489	8.8945	110.106	93.7225	23.0121	12.1593	18.766	1.8923	11.376	11.3136	11.2044	21.7427	29.8508	18.0549	40.852	56.9176
ENSG00000047457	CP	1356	1.939	0.267	1.4851	1.1448	1.3166	2.5761	0.7979	0.6629	0.3579	1.3543	1.131	1.3426	0.297	0.8302	0.6994	0.1701	0.2428	0.2559	0.257	0.2473	0.199	0.2218	0.167	0.1057	0.1458	0.2189	0.1018	0.1154	0.1002	0.1899	0.1397	0.1536	0.1872	0.2746	0.1531	0.1957	0.0749	0.1086	0.0131	0.1413	0.1314	0.1343	0.2281	0.7932	0.3473	0.2973	5.5911
ENSG00000047578	KIAA0556	23247	3.7296	3.232	4.0165	2.873	1.5195	1.6389	3.1665	2.3085	4.4992	3.7987	2.1065	3.1046	1.1519	3.0431	2.2647	1.4404	2.178	1.5583	2.1253	2.2683	1.6577	0.5482	0.4562	0.5406	0.5073	0.6259	0.2173	0.5644	0.2834	0.3017	0.8013	0.315	0.7199	2.3624	3.2284	2.6429	2.6571	2.7546	3.6721	1.7935	3.2592	5.6296	7.7141	7.3852	3.6879	6.6003	12.9004
ENSG00000047579	DTNBP1	84062	5.6569	5.0889	3.6091	3.1834	2.9303	4.309	4.3629	4.3394	3.3535	4.4982	2.1563	3.0078	0.8339	1.4968	2.7977	0.5242	2.1345	1.6379	2.1147	1.294	1.4092	1.8887	2.3565	1.4929	1.845	2.4727	1.1453	2.156	0.9784	2.085	2.9137	1.2646	1.9606	6.8796	12.3574	2.5641	4.2866	2.9775	6.4347	4.2181	4.3666	4.9399	4.2745	7.8734	3.1088	4.032	32.2442
ENSG00000047597	XK	7504	0.328	0	0	0.1975	0.1391	0.2568	0.0923	0.1176	0.228	0.2035	0.0696	0.0843	0.3835	0.2452	0.3853	0.4229	0.681	0.4538	0.6683	0.7271	0.8637	1.0245	1.8531	1.5066	1.5658	1.6582	0.8863	1.3006	0.3883	0.8651	1.0425	0.7471	0.9709	0.0767	0.2591	0.2488	0.3195	0.1677	0.0869	0.2792	0.6951	0.6289	0.4023	1.3366	0.5536	1.5578	3.5261
ENSG00000047617	ANO2	57101	2.165	1.9378	3.5654	2.6392	2.769	1.9367	2.3903	3.3738	3.788	0.923	0.4322	0.8038	0.1006	0.3174	0.4941	0.0637	0.5404	0.0898	0.9136	0.2053	0.3316	0.3257	0.3093	0.3908	0.2229	0.1841	0.0857	0.2639	0.106	0.1941	0.2765	0.1958	0.4346	0.6237	0.5485	0.7771	0.7598	0.7974	0.2737	0.6906	0.7309	0.9016	2.4706	3.2321	2.9167	0.6095	6.2854
ENSG00000047621	C12orf4	57102	7.4468	7.8904	11.7181	7.7893	5.6102	4.2194	7.1515	6.5013	8.0019	4.1106	2.6243	4.9242	1.588	3.3085	5.6613	5.7327	7.2397	6.951	11.4911	8.9753	7.9521	5.7606	4.2899	4.9196	4.5858	5.9466	4.3678	4.3	3.3652	3.2211	3.9209	3.4558	4.1482	1.3729	3.3913	1.9161	1.1284	1.5608	0.4205	1.6243	2.5391	0.9405	2.2611	5.0915	6.334	4.331	13.6168
ENSG00000047634	SCML1	6322	1.6104	0.6079	2.5172	1.5798	1.2313	0.2926	1.4009	2.649	1.5832	2.7716	1.6318	1.7686	0.3987	0.284	0.3216	0.9114	1.7723	0.6564	1.288	1.1732	0.9316	0.9677	1.3691	1.443	1.2564	0.7838	1.4954	1.6348	1.3661	2.0151	1.2033	1.0266	0.8696	0.2442	0.2433	0.3699	0.3728	0.3861	0.0743	0.4743	0.9714	0.629	1.3016	1.1835	1.3487	0.4146	1.3978
ENSG00000047644	WWC3	55841	2.7087	2.0516	6.0594	1.4273	1.0867	1.0693	1.4959	1.5984	1.0497	0.651	0.8341	0.9941	8.6858	12.533	16.0812	3.3657	6.7351	2.912	9.2988	7.5033	6.7113	8.6755	7.0473	7.7681	10.696	7.9341	8.4304	7.3019	7.544	6.768	8.5838	4.5841	6.3446	8.0782	6.9981	11.1041	5.9194	13.1415	14.1978	13.9626	12.7112	17.3304	29.8884	16.7375	10.0422	22.7427	25.4595
ENSG00000047648	ARHGAP6	395	2.002	0.5266	3.3928	0.6762	1.3003	0.8401	0.1618	0.3245	0.2392	0.243	0.2656	0.264	0.2587	0.1657	0.3015	0.4229	0.8568	0.2798	0.4515	0.4128	0.3476	0.0432	0.0649	0.0622	0.1464	0.0731	0.1036	0.0478	0.014	0.0582	0.0986	0.0576	0.0694	0.0855	0.1205	0.1196	0.0664	0.1234	0.0565	0.1259	0.0845	0.1934	0.346	0.2721	0.2059	0.1272	2.2404
ENSG00000047662	FAM184B	27146	0.0625	0	0.0683	0.0658	0.0722	0.1707	0.1602	0.1567	0.0536	0.1336	0.0904	0.1265	0.147	0.5003	0.6428	0.0206	0.0896	0.014	0.1339	0.0509	0.0678	0.0642	0.0417	0.0456	0.0587	0.0459	0.0667	0.0861	0.0362	0.0773	0.0622	0.0091	0.0516	0.1085	0.2142	0.1579	0.1429	0.2558	0.064	0.4721	0.118	0.1933	0.9079	0.6403	0.5385	0.8066	1.2815
ENSG00000047849	MAP4	4134	37.2296	19.4993	40.4683	39.8928	25.1267	37.9513	24.0256	40.8324	28.1718	21.5425	15.5611	16.4962	16.6699	18.647	23.69	2.8209	6.0369	2.4155	4.0255	7.5671	4.0132	9.2481	6.3291	10.2111	7.4643	6.3635	5.276	7.3917	9.1202	6.232	5.1491	3.5907	8.1074	7.6582	14.7273	25.813	15.2305	24.9048	21.7384	33.2475	21.0429	26.5453	40.2644	30.1198	29.4804	29.5232	31.1589
ENSG00000047932	GOPC	57120	18.9641	3.6284	15.3138	16.5108	8.1585	10.2689	16.1233	19.6365	14.1396	8.088	7.7134	9.0928	13.3815	11.5408	9.2749	3.8145	7.1621	2.5873	6.0453	9.1973	5.0353	22.8667	19.8551	30.9338	28.1248	24.1088	28.3958	26.2377	26.6408	24.206	30.685	22.7198	26.0369	8.3559	3.4795	5.57	3.0378	4.9767	0.755	5.5884	5.3713	3.1657	5.1796	7.1838	8.4464	13.6328	9.8769
ENSG00000047936	ROS1	6098	0	0	0.0067	0.0355	0.0191	0.1208	0.0079	0.0666	0	0	0	0.0019	0	0	0	0	0	0	0	0	0	0	0	0	0	0	0	0	0	0	0	0	0	0	0	0	0	0	0	0	0	0	0	0	0	0	0.0201
ENSG00000048028	USP28	57646	70.0914	80.3691	36.6335	79.0577	67.9784	88.9723	88.2903	166.136	147.091	67.7053	89.2636	91.5628	35.7794	33.0109	20.4501	12.1112	10.4657	11.2242	13.2932	24.3519	8.5116	27.1393	13.559	41.0707	28.1498	26.4188	33.9589	29.9461	35.9669	31.8745	29.4342	30.1988	32.8593	30.9425	25.4862	25.0743	12.1207	19.9031	2.2828	11.1177	27.2703	13.4193	52.0123	66.2111	110.832	48.2195	73.1144
ENSG00000048052	HDAC9	9734	1.0599	0.7736	1.1187	0.7344	0.3754	0.9002	0.5059	1.4363	1.1715	0.6873	0.7391	0.6444	9.1613	7.7238	6.0618	0.3424	1.6254	0.3722	1.2989	1.029	1.2189	0.5594	0.5386	0.4542	0.4699	0.2035	0.643	0.9228	1.438	1.0221	0.5665	0.4462	0.3921	2.286	2.7026	1.6509	0.5638	1.2179	0.1077	0.881	1.5065	0.6471	2.0295	4.7806	12.7167	2.4109	12.9237
ENSG00000048140	TSPAN17	26262	1.4507	1.6025	2.2981	1.7795	0.7906	0.5562	0.458	0.3571	0.9075	0.3846	0.7337	0.7951	11.6448	9.3843	8.1152	6.0391	7.0972	4.3006	9.9172	12.441	4.7624	8.8076	3.3273	7.1376	7.9043	5.2992	6.8187	5.6903	9.7137	4.8436	7.1402	5.7661	8.1691	4.7772	5.3871	12.6578	7.391	13.3118	19.1156	12.4959	16.5667	15.5726	42.5949	22.3784	33.7022	16.983	11.6384
ENSG00000048162	NOP16	51491	12.571	5.3399	14.1907	12.977	5.5084	11.4255	5.6936	11.8199	13.5975	11.3764	17.8249	11.7819	13.7028	9.2668	10.4137	8.2511	5.3319	9.9379	7.2461	9.6955	2.4949	11.3083	2.9181	9.3639	13.9875	9.2114	11.7417	10.346	16.1183	9.8273	8.8481	11.3603	13.9506	11.7954	11.268	10.3259	6.5172	14.9092	5.3849	9.6986	15.4842	10.5478	19.8307	8.7541	14.2901	11.7992	15.9261
ENSG00000048342	CC2D2A	57545	4.4675	5.6139	4.5257	3.5788	2.0087	3.0957	1.6479	3.2411	3.53	0.9557	1.4294	1.3867	5.945	3.4297	3.2682	2.2023	4.6844	2.7625	3.8639	2.2842	2.3457	2.1645	0.8845	1.6725	2.5836	1.3264	2.4642	2.0746	3.5276	3.3684	2.4739	2.8099	2.2409	3.9602	3.2876	3.086	2.1158	2.2123	0.5625	1.0881	1.4676	1.1026	3.6799	4.694	10.2193	4.3892	10.1935
ENSG00000048392	RRM2B	50484	8.0945	7.589	11.4848	6.7482	4.25	8.8812	3.095	6.6374	9.9415	8.0818	10.2056	9.1481	42.2023	34.8985	31.9541	31.3725	14.7199	23.7927	14.2035	22.1933	13.5239	18.8788	22.0605	13.3721	20.5359	13.3091	23.4354	18.2478	36.6884	29.6495	14.7138	26.3707	20.1709	16.3981	12.1662	9.0153	7.3972	8.9207	2.0381	8.0392	9.5897	3.1995	4.7717	5.8119	24.0214	18.0929	24.4318
ENSG00000048405	ZNF800	168850	6.8027	2.8869	6.6583	5.682	4.1287	3.8065	4.7196	2.8637	3.7344	3.113	3.675	2.6903	4.4812	3.6163	2.0769	2.4385	3.3223	2.8895	3.0813	1.1269	2.1021	0.3679	0.4501	0.7135	0.5724	0.3252	0.7821	0.396	1.0746	1.0526	0.5883	0.8675	0.6407	1.7053	0.9816	0.4564	0.3717	0.4546	0.1707	0.2989	0.8117	0.4517	0.9636	0.6688	1.0288	3.2078	4.4392
ENSG00000048462	TNFRSF17	608	0	0	0	0	0	0	0	0.142	0	0.1278	0.0234	0.0422	0.1373	0	0.106	0.0785	0.3384	0.0782	0.0677	0.0443	0.158	0	0	0	0	0	0	0	0.0501	0	0	0.0618	0	0.1052	0.4817	0	0	0	0	0	0	0	0	0	0	0	0.2304
ENSG00000048471	SNX29	92017	4.099	4.1052	4.6087	2.5322	2.3388	2.2826	3.2677	3.6369	4.1487	1.4104	1.9653	1.1121	1.1352	2.2585	1.1758	0.9976	1.9275	1.4056	1.3251	1.2462	1.4321	0.3407	0.3562	0.5506	0.6053	0.2636	0.3961	0.2876	0.5482	0.6148	0.3886	0.6166	0.5371	1.1896	0.6815	1.1022	0.909	1.1496	0.9004	1.0678	1.4644	0.9102	2.8732	2.0283	4.2366	3.6744	3.3392
ENSG00000048540	LMO3	55885	0.8361	1.5675	1.2541	0.3209	0.3176	0.0592	0.0888	0.2017	0.0901	0.0139	0.022	0.0129	0.4143	0.5801	0.3088	0.1254	0.9978	0.1413	0.4442	0.0883	0.3241	2.2265	1.6399	2.7034	1.373	0.6233	1.2934	0.8213	1.561	2.151	0.8459	1.4039	1.4633	0.6501	0.3784	0.4135	0.259	0.398	0.173	0.3006	0.4911	0.366	0.8478	0.7103	1.3222	1.9425	3.7234
ENSG00000048544	MRPS10	55173	16.3131	20.8656	19.2957	21.1786	19.3057	19.3194	18.1657	18.2874	23.3055	9.0946	17.137	7.3397	16.6649	24.1723	13.824	39.5612	36.3723	45.7649	36.7438	27.3188	30.4792	16.6495	22.661	19.2782	12.8491	9.8964	16.6659	6.0507	12.2443	26.9959	8.7677	16.8149	13.6159	12.1921	10.7464	14.7673	13.7667	11.7005	5.784	10.849	20.1845	12.3105	6.4358	12.3229	7.4162	11.5474	9.4064
ENSG00000048545	GUCA1A	2978	6.2364	13.0455	5.0211	3.9743	5.0007	4.7056	4.4599	2.8885	1.9238	2.3088	4.5852	1.6841	5.2944	6.795	3.2589	1.4763	1.524	1.6889	1.8591	5.1142	3.8268	3.2271	3.615	2.9967	3.4042	3.7508	2.4041	4.1134	2.294	4.3078	2.481	3.0253	2.5552	2.555	2.4112	2.0189	4.8616	3.3467	8.8985	5.2557	8.4559	12.9667	8.0817	5.0014	5.2599	3.3127	3.7201
ENSG00000048649	RSF1	51773	5.8591	5.8217	7.528	4.2106	5.734	3.2316	8.2851	7.4521	8.1247	4.1103	3.3231	3.1534	5.6474	8.4104	7.2296	3.6163	5.1482	5.8731	6.7919	4.1185	7.5832	10.2136	13.613	11.2545	5.6301	6.0421	8.6052	5.2092	8.7483	11.2523	4.9922	9.7061	3.4199	29.0401	25.5267	6.3118	6.1849	5.2201	1.0709	5.6473	1.9875	1.7916	3.7796	6.7486	6.9416	9.8159	15.0293
ENSG00000048707	VPS13D	55187	6.7386	13.1181	12.4479	7.0128	10.2139	9.2009	12.8805	12.8198	6.8906	6.386	5.989	4.3976	7.082	7.2435	4.2635	2.9537	2.0828	5.3703	4.052	4.1244	5.3983	1.6766	2.764	2.3262	1.4448	1.4565	1.7701	1.8361	2.0803	2.1056	1.2656	1.8404	1.0958	2.2793	2.7196	1.8436	3.5848	3.7212	0.607	2.8324	3.2857	3.4237	8.1685	21.746	40.8569	23.4698	22.849
ENSG00000048740	CELF2	10659	1.3312	5.0171	3.363	2.2153	2.9238	5.7782	1.7581	2.0735	1.7557	1.5504	1.3	1.5906	8.9615	9.1131	5.9533	1.6381	1.0689	1.2242	1.4695	1.524	2.4327	7.0411	15.1955	8.8345	8.2639	5.9691	8.6505	5.5671	8.0331	11.3869	3.3029	7.1205	3.5721	3.3602	3.5437	2.6144	4.249	2.8637	1.9044	2.6819	7.4335	5.697	12.3304	11.6826	15.5932	11.815	9.0758
ENSG00000048828	FAM120A	23196	19.9108	23.308	53.2058	16.3573	39.002	37.557	44.6847	31.8959	30.7848	20.9229	20.7603	15.2967	16.2267	15.8336	7.4728	5.0157	3.8496	6.0807	6.6738	4.0214	6.467	13.2481	23.5237	15.4109	20.6014	15.5802	17.7407	20.3715	22.5242	26.7057	8.8898	17.7586	7.3436	7.122	8.0808	6.1312	11.9996	11.3942	8.5051	9.3198	11.6471	17.5715	32.5994	42.7617	35.9338	22.8437	21.0748
ENSG00000048991	R3HDM1	23518	5.8906	7.8605	11.7605	4.9653	12.4998	6.8672	16.1403	10.7619	13.8169	4.9294	5.258	4.9058	9.6867	8.4531	5.0409	2.3207	1.4812	2.6462	3.4174	2.0644	3.4535	32.0362	39.656	26.0055	29.4321	25.912	33.6388	38.9991	29.8317	30.968	14.8609	28.9722	10.6636	10.7287	12.1886	5.5351	8.1295	7.8064	3.698	8.9381	21.4599	27.295	49.0102	27.5098	23.7346	19.7363	57.9923
ENSG00000049089	COL9A2	1298	0.2249	0	0.2454	0.3144	0.5652	0	0.6061	0.9299	0.5031	0.2939	0.2997	0.3372	1.6808	0.7985	0.4979	1.2582	1.2236	0.8173	4.5715	3.0054	4.2851	0.2252	0.4653	0.3208	0.1762	0.2145	0.2484	0.2315	0.2541	0.1354	0.2365	0.1782	0.2429	0.4796	1.0709	1.0291	2.1272	1.2614	3.8854	2.9333	1.6063	3.0402	20.4942	0.9814	0.6161	0.7016	2.805
ENSG00000049130	KITLG	4254	0.2379	0.6599	1.3681	0.3396	0.7646	1.0195	0.8088	0.3407	0.81	1.5426	0.8594	1.0635	5.4834	5.714	4.7594	7.5243	4.4281	5.6707	5.2939	7.263	6.9889	1.7193	4.7582	3.7967	2.0008	2.8365	3.9897	3.2339	2.5255	1.4025	2.8414	3.4886	2.2528	2.439	1.6119	1.3345	1.1162	0.8007	0.4214	0.9163	1.1648	1.1736	1.0219	4.8163	4.7384	3.6157	7.6745
ENSG00000049167	ERCC8	1161	2.2704	0.4221	3.5218	1.5195	2.657	1.1489	4.2371	3.468	1.7523	2.8605	2.73	3.0819	6.222	3.3958	4.4923	6.9047	5.4736	7.6731	9.3303	4.8146	8.003	1.3348	5.451	3.5874	3.3739	4.1033	4.0475	4.5216	3.61	2.7148	2.9409	3.338	2.8526	4.2916	3.7303	1.5631	2.0186	1.3527	0.8005	2.3254	2.0353	3.5166	3.8013	11.4226	11.9438	6.6722	14.9039
ENSG00000049192	ADAMTS6	11174	1.6514	1.8808	4.8483	0.9325	1.4574	0.5599	0.2426	0.3074	0.4755	0.6636	0.4488	0.725	0.2402	0.1062	0.2295	0.6872	1.8468	0.7434	1.601	0.1891	1.3657	0.1189	0.2178	0.3396	0.1329	0.2338	0.2472	0.3302	0.1938	0.2111	0.2738	0.1171	0.2251	0.193	0.2296	0.1558	0.2666	0.1341	0.0352	0.2993	0.2204	0.5151	1.1309	3.9431	2.3305	1.6912	8.6435
ENSG00000049239	H6PD	9563	2.9627	3.7503	5.2759	1.2589	1.3778	0.5829	0.4189	0.6265	0.4643	1.9021	1.9221	2.8132	2.8476	2.3747	2.4663	1.9259	3.1676	2.0787	5.2275	1.7252	4.9377	0.2985	0.9369	0.8414	0.4107	0.7421	0.4535	1.8387	1.435	0.6311	0.7836	0.6629	0.7629	1.5022	1.6066	0.9552	3.0657	0.9536	4.3915	2.8949	2.2225	5.8508	8.8206	6.4836	4.0763	3.8756	3.44
ENSG00000049245	VAMP3	9341	22.2338	37.5873	52.4045	14.3591	28.9543	12.6789	20.3074	26.2237	12.3145	19.9064	11.727	20.7461	13.5744	17.8224	12.6829	14.0809	11.6593	14.1553	9.8737	7.1792	10.204	10.9662	26.7377	31.6248	18.9493	33.0468	33.0666	52.1546	29.9181	24.3542	25.1624	30.7199	30.8119	13.4838	10.4506	5.0058	11.5383	3.5441	6.5369	12.7065	10.7725	13.9531	9.2695	21.4114	21.7	17.5845	14.8969
ENSG00000049246	PER3	8863	3.0647	3.8034	2.7667	0.9756	2.372	0.6542	1.2597	2.1392	1.3829	1.306	1.1588	1.6535	0.8972	0.8488	0.8127	0.1427	0.5678	0.2326	0.3317	0.1704	0.5424	0.7194	2.3953	2.6451	0.6248	1.3406	1.0883	3.0172	2.6296	2.4813	2.5041	2.1007	1.8695	1.8419	2.3659	1.1122	2.4647	1.3042	0.2301	1.935	3.3216	5.8263	7.2982	16.4758	12.1133	3.9931	9.4372
ENSG00000049247	UTS2	10911	0	0	0.0611	0	0	0	0.03	0.0978	0	0	0.0129	0.0111	0	0.1121	0	0	0	0.02	0	0	0.0207	0	0	0	0.0531	0.1156	0.0264	0.2088	0	0	0.0526	0.0748	0.0469	0	0	0.035	0.0149	0	0	0.0174	0.0088	0.0486	0.0269	0.0383	0	0	0
ENSG00000049249	TNFRSF9	3604	1.8675	1.9844	2.7394	0.5134	0.2306	0.4282	0.1065	0.1392	0.133	0.005	0.0046	0.0062	0.3333	0.2202	0.3536	0.0446	0.0064	0	0	0.0124	0.0286	0	0	0	0	0	0	0	0.0136	0	0.0166	0.0096	0	0	0	0.0051	0.0086	0	0.0162	0.0156	0.0041	0	0.0084	0.0214	0.0167	0.0832	0.0692
ENSG00000049283	EPN3	55040	0.0673	0.5573	0.2749	0	0.1135	0	0.0849	0.2045	0.0087	0.034	0.0239	0.0726	0.1261	0.0816	0.1792	0.0395	0.1165	0.119	0.0733	0.099	0.1521	0.2977	0.3713	0.3757	0.1361	0.1779	0.0837	0.1316	0.2126	0.0868	0.1929	0.1855	0.1643	1.615	0.9916	1.1537	1.6095	1.5866	6.6188	2.092	1.1603	3.6903	2.9299	2.2244	2.0618	1.6912	9.0909
ENSG00000049323	LTBP1	4052	95.0221	82.6467	77.174	36.2388	39.1802	31.4232	3.6814	5.1607	2.3389	1.0722	0.5605	0.7818	7.7807	3.5459	6.7983	5.4819	16.0419	5.734	5.306	6.7374	7.9174	5.0942	10.6975	9.1579	3.0564	6.1874	3.3202	8.1848	9.2222	5.2067	9.1802	5.2698	10.057	5.0674	7.2703	5.9865	8.6964	8.9473	2.9559	9.5202	4.0958	9.1374	7.8442	23.226	39.2213	11.2014	27.2496
ENSG00000049449	RCN1	5954	76.4818	41.8488	62.5377	29.2386	32.2288	16.4216	30.459	30.2971	13.1373	25.7168	11.8755	23.5823	33.7372	17.8851	32.5476	19.4434	39.1912	18.3632	28.8265	20.1016	31.4989	10.4571	11.2549	13.394	6.0307	9.1956	4.5707	8.3296	11.897	4.5664	8.1876	10.6703	11.3183	19.7632	17.5365	15.0055	16.8826	16.7065	8.4027	12.4882	5.6015	13.204	3.4947	6.0445	9.4094	10.9563	16.3292
ENSG00000049540	ELN	2006	0.1868	0	0.2203	0.03	0.0232	0	0.2542	0.1084	0.0301	0.0343	0.0215	0.0378	0.4337	0.1991	0.3745	0.0988	1.9023	0.0692	0.6323	0.1138	0.2622	0.3869	0.1715	0.3384	0.1278	0.2392	0.0671	0.2031	0.3767	0.1506	0.2937	0.309	0.3627	0.7255	0.6187	0.8668	1.3899	1.3142	2.7502	2.0054	2.0555	2.9147	4.4907	0.4036	0.69	0.7308	1.0793
ENSG00000049541	RFC2	5982	34.8026	23.2428	19.0175	26.2177	25.0832	28.5324	27.1046	19.4274	13.9568	18.8323	6.4746	14.3037	22.5599	12.5678	21.8105	29.3138	46.2386	39.7556	40.658	40.6435	32.6506	21.0675	16.5907	20.9537	15.5428	16.3291	17.486	8.2993	12.9029	9.6367	16.1525	10.8274	23.6068	51.4645	30.8376	29.8436	38.648	37.0613	80.6886	22.9155	23.0458	25.3168	19.2383	54.2664	54.424	22.2144	27.5022
ENSG00000049618	ARID1B	57492	9.5833	9.734	8.3957	6.9855	6.8734	8.0593	7.1801	8.9885	6.1087	4.6904	4.8145	2.731	6.5091	5.5018	8.5199	2.1903	7.7177	4.3833	3.5614	4.993	5.7733	8.2505	9.2514	5.0518	5.6589	5.6896	4.6281	7.0395	9.1327	5.2725	6.7351	3.4901	8.9894	9.7226	8.7922	9.8068	8.8531	11.326	3.1505	6.7243	6.6208	10.1334	23.9203	24.2169	25.8352	16.7361	38.4976
ENSG00000049656	CLPTM1L	81037	15.52	23.695	9.5048	15.3442	15.3289	16.8822	14.9251	10.314	11.6445	16.6223	13.4471	21.5948	14.0588	9.272	13.5883	11.435	31.2928	25.3811	24.437	22.7086	19.9746	17.8972	13.6838	11.71	16.7825	16.3499	16.7172	13.8021	17.8936	10.3615	10.9381	6.1207	8.9291	13.3703	6.2062	16.7806	17.5778	29.3087	44.8157	17.1117	20.0465	29.6141	31.3566	37.4011	30.5306	12.7568	17.8335
ENSG00000049759	NEDD4L	23327	2.8452	1.4197	3.5399	1.5163	1.377	1.5871	1.1542	0.851	0.6915	0.4016	0.4445	0.4264	12.2432	6.4114	10.7876	1.4648	2.7929	3.2185	2.0443	3.7605	4.0667	17.0078	10.6177	10.724	10.14	10.0069	7.6932	13.4119	14.4847	5.9774	10.1834	5.6505	11.622	7.9601	3.1677	6.174	4.0113	7.1191	3.0136	5.3392	4.732	6.3333	14.0276	15.7357	16.3592	4.7038	22.818
ENSG00000049768	FOXP3	50943	0.3894	0.6124	0.1292	0.2575	0.3764	0	1.1819	0.7823	0.779	0.3819	0.3967	0.5475	0.1591	0.0373	0.2518	0.0214	0.0511	0.1181	0.0524	0.1166	0.0652	0.0712	0.0394	0.0313	0.1041	0	0.0499	0.1437	0.1087	0.0144	0.0317	0.056	0.0444	0.0621	0.1418	0.3045	0.3415	0.4532	0.4091	0.3824	0.3749	0.8791	1.8906	0.6069	0.5541	0.2541	1.6861
ENSG00000049769	PPP1R3F	89801	0.8771	2.1584	0.7163	0.62	0.7444	1.1655	0.8873	1.7762	0.7145	0.7547	1.0949	1.0787	1.8076	0.8341	2.048	1.0224	3.6196	2.8906	2.6742	3.3897	4.5637	1.2572	1.025	0.6051	0.7129	0.6945	0.7049	0.9707	0.8319	0.4843	0.8167	0.341	0.6376	1.9062	1.4103	2.0135	2.5308	3.7429	5.4921	3.712	4.2612	5.7627	12.6626	3.3084	3.0364	5.4604	9.3818
ENSG00000049860	HEXB	3074	17.5247	19.3345	23.7958	12.7614	12.7363	11.9096	10.5362	9.1967	9.6987	16.7374	19.1728	16.7174	8.9	6.3413	11.4458	3.2062	5.4686	10.4867	5.6204	9.2115	8.1356	11.6616	12.1935	8.979	9.4808	9.2797	11.1271	10.3013	11.9949	10.4114	8.0756	8.6552	5.0238	7.8879	6.7342	7.4963	5.6222	10.798	4.8074	5.8622	12.2147	15.6861	12.9709	10.1693	6.9499	9.3902	12.8332
ENSG00000049883	PTCD2	79810	1.0426	2.6801	1.0974	1.6247	1.5262	2.216	2.3035	2.1617	2.3422	1.2239	1.0808	1.0925	2.3161	1.726	1.9047	1.5045	0.8832	1.528	1.2696	1.8943	1.2366	4.1615	4.1457	2.3984	2.7146	2.9977	3.4734	4.2999	2.136	3.3401	3.54	2.1367	3.1067	1.4534	0.8198	1.2526	0.6063	1.8091	0.2315	1.1559	2.8021	2.2476	5.0316	7.0683	4.911	2.4012	8.3767
ENSG00000050030	KIAA2022	340533	0.1184	0	0.2596	0.0863	0.0977	0.077	0.1139	0.1595	0.2486	0.4319	0.3693	0.3776	0.1759	0.2853	0.1895	0.0428	0.5377	0.0562	0.1941	0.0704	0.1157	0.0796	0.0797	0.0628	0.0687	0.0501	0.0557	0.0319	0.0569	0.0701	0.0771	0.0752	0.0612	0.1344	0.0764	0.1358	0.058	0.0883	0.0157	0.0648	0.1899	0.1221	0.4338	0.9181	1.191	0.4315	1.6375
ENSG00000050130	JKAMP	51528	8.7237	8.2083	5.5388	6.3594	3.016	6.911	6.0854	6.5333	7.3419	6.1247	6.8429	6.5273	8.9615	9.6997	9.081	13.6987	17.3518	16.5829	10.6244	13.0093	9.592	19.6343	34.7887	19.5377	40.8169	28.404	52.4288	29.1338	25.4921	24.3708	23.6968	24.7713	34.0841	4.4195	1.5628	6.6188	2.4816	5.7429	2.8872	3.1015	32.6252	13.8451	11.7445	12.1081	21.9425	8.0674	11.4196
ENSG00000050165	DKK3	27122	1.3751	3.9322	1.5727	1.1334	0.6869	0.7045	0.3224	0.1303	0.4467	1.2695	1.9473	1.3846	3.2815	3.1593	2.7465	3.0891	8.0284	4.4587	2.803	4.9572	2.8183	5.5808	8.2392	3.5903	5.0485	3.6982	5.3857	4.7872	5.539	4.3719	5.8227	5.96	7.5035	9.1155	4.8111	4.4411	2.5521	4.7453	12.831	3.9555	9.0359	10.1297	16.2456	12.2043	10.0041	7.8852	12.2107
ENSG00000050327	ARHGEF5	7984	1.7593	0.5426	0.7195	1.1883	0.669	1.48	2.3755	1.3862	2.5735	0.9363	1.6884	0.8736	2.5774	2.4963	2.4808	0.6217	0.3864	1.3408	0.3121	0.7825	0.171	2.1167	1.9987	1.4724	1.5205	1.6522	2.0144	1.9905	1.4385	1.7606	1.871	2.0478	1.9428	1.6285	0.9972	3.0485	0.984	2.1932	4.977	1.618	2.5811	4.1579	11.3589	13.0683	8.2991	6.8726	11.3598
ENSG00000050344	NFE2L3	9603	18.9329	21.2336	7.9628	16.0103	6.1268	13.7031	17.1792	10.528	18.2882	18.297	22.6396	16.0933	36.219	36.2305	42.9257	20.4306	10.23	18.2423	6.4656	8.1996	2.171	8.0326	9.2042	6.1856	12.9322	11.6677	20.6867	18.5989	16.1484	18.1994	11.853	13.9956	11.9573	55.7587	58.3905	15.2921	21.7868	9.8954	11.8061	15.9543	39.828	16.5875	31.8464	30.1161	46.5873	34.061	60.2301
ENSG00000050393	MCUR1	63933	8.3973	6.0626	4.565	7.9659	3.018	6.4486	14.0957	6.9101	11.2125	8.1948	15.124	12.4995	8.1077	9.3698	7.6411	7.2028	7.9251	7.8482	6.5208	6.9252	7.2969	6.4969	10.6573	8.4228	11.1642	7.9987	14.2198	13.6459	8.4449	12.3836	12.0384	14.3268	12.0176	4.7488	6.2061	4.5451	3.8419	6.0349	6.4132	3.1015	7.3625	3.5396	7.3528	7.7503	7.4117	8.401	10.1652
ENSG00000050405	LIMA1	51474	37.4601	46.5497	36.2758	30.2002	29.9351	17.7924	29.685	22.2205	33.2151	15.9659	28.8849	23.6129	10.889	16.7187	16.541	6.17	4.597	3.0661	2.7901	3.4272	2.5607	19.1314	20.7127	11.4019	19.0194	9.1721	26.162	18.49	17.59	19.6633	16.8873	20.4357	16.3541	13.3502	11.3328	7.8919	7.0162	8.0493	2.34	4.3819	5.4901	2.4585	5.7661	14.7419	8.263	12.5139	16.786
ENSG00000050426	LETMD1	25875	3.7631	2.5776	3.5363	3.4661	2.2991	3.6258	6.0257	3.0699	5.2552	2.2202	6.5751	5.699	4.5832	4.9249	5.015	1.6688	2.404	1.2346	1.8573	2.234	2.7773	7.8754	11.3069	5.5013	8.1124	4.9838	7.2794	15.1588	6.6456	17.0948	11.6472	17.6087	13.8146	4.6899	5.7499	6.8101	5.3391	9.6458	14.6734	4.075	12.6062	6.5864	16.1572	21.0157	11.3796	10.8789	6.8585
ENSG00000050438	SLC4A8	9498	5.9497	4.6666	6.6815	4.9899	5.9741	5.2488	8.2869	4.6357	6.9727	2.9611	3.4228	6.3267	1.2661	2.5956	2.5714	1.2698	4.5335	0.7141	2.7599	1.8355	2.1174	1.1548	1.9463	0.6328	0.8205	0.4674	0.9109	1.7178	0.8007	1.3192	0.9501	1.5466	1.0513	0.6506	0.5947	1.1124	1.3226	1.2785	0.4631	0.5169	1.7137	0.7364	2.7803	7.3109	4.4396	3.3252	6.2336
ENSG00000050555	LAMC3	10319	2.1441	4.647	1.8934	3.3024	2.4278	3.9279	7.5328	2.9887	5.0219	0.5534	1.2107	1.5277	3.0383	4.9213	3.5375	1.4963	0.447	2.3486	0.7675	1.1623	0.672	0.3725	0.2155	0.1307	0.3235	0.1375	0.2863	0.4628	0.2819	0.4607	0.3594	0.5825	0.3625	2.1764	2.31	2.9341	5.2654	4.0143	6.0918	2.2019	4.3137	2.5259	14.6302	4.8454	2.6013	6.0143	6.4332
ENSG00000050628	PTGER3	5733	0.0226	0	0.087	0	0.0166	0	0	0.0735	0.0659	0.0084	0.0166	0.0126	0.0807	0.1015	0.0498	0.0053	0.024	0.0332	0.0548	0.0216	0.0446	0.2219	0.2593	0.1113	0.0582	0.0322	0.0854	0.1567	0.0516	0.0759	0.1282	0.3058	0.1577	0.2162	0.079	0.1032	0.0843	0.0736	0.0644	0.0369	0.0934	0.117	0.1131	0.1794	0.1436	0.2199	0.5027
ENSG00000050730	TNIP3	79931	0.068	0	0	0.1885	0	0.9251	0	0.0199	0.0326	0.0058	0.0079	0	0.0179	0.1873	0.0255	0.0135	0.0108	0.0104	0.0445	0.0163	0	0.0396	0.0205	0.0596	0.0167	0	0.0403	0.0163	0.0153	0.0192	0.0163	0.022	0.0225	0.0154	0.0957	0.0106	0	0	0	0	0	0	0	0	0.0283	0.1133	0.0482
ENSG00000050748	MAPK9	5601	11.5363	7.6776	10.6222	6.7918	9.1244	6.6545	10.1985	8.3304	8.7698	3.139	1.803	2.8885	3.6352	4.232	3.7328	6.1943	5.8125	3.3688	4.7937	4.7138	4.9998	9.6744	6.2356	8.0836	9.8543	6.456	11.5375	11.8832	6.5609	10.5405	4.6854	17.0724	10.1367	6.6767	5.6919	5.1425	6.0352	5.4492	1.4269	4.1001	6.1696	5.96	7.2801	13.7614	7.6197	6.7598	5.7703
ENSG00000050767	COL23A1	91522	0.5582	0.1609	1.121	1.3266	0.8627	0.8334	0.808	0.6899	1.4582	0.48	0.736	0.8523	0.9611	1.4625	0.7607	0.3399	0.5673	0.6695	0.6938	1.0048	0.6675	0.7778	0.3036	0.5198	0.6539	0.5365	0.817	1.0853	1.0058	0.6626	0.3192	0.5232	1.1299	1.2503	4.7141	1.8308	5.9231	2.5084	3.4564	3.1173	1.9534	2.1003	17.5206	1.8352	0.6302	2.2985	2.9913
ENSG00000050820	BCAR1	9564	7.2046	6.4923	7.9837	4.2824	6.0343	4.9166	2.6414	3.4246	3.9407	2.5077	3.5008	3.8172	7.3644	10.5022	6.465	4.3792	5.856	3.6005	4.5752	5.2609	5.7721	1.1547	0.5341	0.8828	0.8951	0.6389	0.7466	0.7672	0.4838	0.603	0.4476	0.7965	1.3652	4.7953	7.4049	8.151	19.5662	13.4301	37.323	12.9945	12.4491	26.0777	43.8506	13.0092	3.4721	19.7378	12.4315
ENSG00000051009	FAM160A2	84067	5.487	3.2036	5.7875	3.4601	4.6098	3.25	5.8318	3.5767	4.5173	3.1028	5.8159	6.0172	2.5431	4.4641	2.3676	4.0534	5.3322	3.5986	4.3945	3.9161	5.8931	1.7867	2.0593	1.5363	2.4981	2.4883	2.1681	3.1972	1.4926	2.1791	1.0139	1.5573	2.9902	1.9436	3.2229	5.447	9.5826	6.1286	10.0739	4.9571	16.0287	25.3515	59.9799	16.026	10.9157	9.5452	9.6569
ENSG00000051108	HERPUD1	9709	9.8101	5.7328	10.2011	5.3365	9.1246	4.4527	8.9743	9.1874	8.7472	10.3938	10.7465	11.674	3.4538	7.0925	2.8806	1.8228	3.5866	1.4505	3.2265	2.2719	3.8725	5.3512	4.2033	5.321	8.6396	8.3308	8.0671	4.5742	2.9371	5.6489	2.066	6.1892	7.757	1.4577	2.0315	2.7713	3.974	4.8331	4.742	3.4855	5.7561	5.333	5.9105	10.7271	7.2552	10.0112	10.505
ENSG00000051128	HOMER3	9454	2.5393	3.436	2.4046	1.7119	2.6181	2.2153	1.5912	2.1332	2.5803	3.7	4.3969	2.9626	1.5242	2.0038	0.9235	2.4885	12.7874	1.7632	8.6221	2.7023	11.1032	1.4297	1.2841	1.903	0.8017	1.2501	1.099	1.3428	0.9353	0.8831	1.5689	0.9693	1.5723	2.6011	4.5225	4.5729	15.6082	11.4136	13.804	12.7943	12.9246	22.5959	46.9471	3.9743	5.1994	7.9906	9.7464
ENSG00000051180	RAD51	5888	13.6892	6.1003	10.9511	11.4943	21.0864	16.8822	14.2769	16.4206	12.2517	20.3747	17.6352	19.9558	10.2128	11.7161	12.3238	6.3277	9.017	7.3016	9.6497	7.4835	14.0492	18.1594	12.3498	16.5511	17.469	16.4726	16.7302	9.2815	12.3015	9.555	8.6106	14.593	14.885	5.6303	7.7352	5.2142	15.7864	12.4842	9.2179	13.7602	13.1477	15.2536	13.2198	18.2999	15.8336	13.6706	14.6063
ENSG00000051341	POLQ	10721	9.8898	6.2496	9.9971	7.858	15.125	8.2992	8.9652	12.144	12.0172	8.893	7.1928	3.904	10.9644	11.3896	8.5478	7.1128	8.0837	5.1324	6.421	3.2541	8.6306	3.7806	4.17	4.5475	4.4378	4.8464	5.2276	3.8942	4.0054	4.3211	4.185	4.3517	5.13	5.4048	6.4461	2.0667	2.7787	4.2432	0.237	3.9811	2.6385	3.1951	5.5268	15.0813	16.4049	9.4723	27.8217
ENSG00000051382	PIK3CB	5291	11.366	3.1574	8.9138	5.5284	19.0005	13.2926	14.7058	17.5558	14.493	10.4113	7.5198	5.6881	7.2988	6.2512	7.965	3.2226	3.9322	2.7974	3.2053	1.4192	2.2232	17.7705	8.9491	15.305	15.2316	22.8708	17.6796	17.9505	15.7842	13.9001	10.4019	15.9729	17.5374	2.9125	4.2346	2.176	3.5442	4.6735	0.5207	3.8476	1.7944	2.8386	1.8364	9.2587	7.6732	7.0197	17.6748
ENSG00000051523	CYBA	1535	22.8473	19.2487	24.2522	6.3344	7.1095	13.9056	8.6744	15.0606	14.0859	16.1445	19.3982	14.9893	11.4747	12.378	8.5119	16.2964	16.5933	6.9138	12.8876	8.0067	15.4672	4.7567	1.688	4.0107	1.9723	4.7845	2.4528	4.2233	4.2925	2.3267	3.4968	3.5368	3.8422	1.6338	2.8982	7.4172	21.3814	31.7993	56.5756	33.8169	50.1335	106.503	97.6508	8.8917	10.9002	31.1975	23.6872
ENSG00000051596	THOC3	84321	7.1769	4.0819	7.2387	2.257	2.718	5.3527	2.9578	3.817	2.823	12.3078	9.2378	11.501	13.9394	14.9526	13.8674	13.8589	14.702	6.2369	13.9203	4.9064	10.5033	9.5118	3.5408	7.5952	23.2912	23.4565	17.622	10.4185	12.8993	12.1621	18.3655	31.9303	13.6942	0.5638	1.4282	1.4407	4.3066	7.4981	4.4786	5.4553	7.6245	18.07	14.0724	8.0273	9.0613	9.0554	13.5425
ENSG00000051620	HEBP2	23593	6.7321	1.995	5.2774	2.4611	5.0763	4.1637	3.2212	6.307	5.2603	5.7165	4.3589	3.4485	4.064	4.9523	5.5962	5.5336	3.9125	3.2195	5.7337	1.6106	3.8355	3.1879	1.6077	2.2223	2.38	3.8575	3.2419	3.109	3.1808	2.9984	2.627	2.2588	2.6929	5.3842	5.2027	2.4103	1.3724	2.3657	2.6076	2.3852	1.8157	4.0003	6.9469	3.8395	4.4965	2.4503	13.8507
ENSG00000051825	MPHOSPH9	10198	6.6086	3.7608	8.3337	3.4002	6.0281	8.8264	8.677	13.3332	12.8538	11.0148	8.7828	7.5892	12.5769	11.1301	10.4162	9.6721	15.0633	9.7823	11.2071	12.9871	8.215	1.9294	2.3178	3.0192	1.8253	3.6459	3.32	3.162	5.1327	4.7802	4.1947	4.0728	1.81	5.575	3.9501	1.629	2.254	2.4464	0.2417	1.6288	1.1878	3.7367	5.8029	9.7709	17.209	8.213	25.1918
ENSG00000052126	PLEKHA5	54477	6.8742	3.8155	5.478	3.8209	2.3898	2.4533	2.1505	3.1713	2.083	3.0667	2.4214	1.4945	13.3648	13.7594	16.1485	6.9332	7.1978	5.0332	8.7636	5.018	10.5974	7.2695	5.7393	8.2152	3.3982	8.6651	8.404	7.8728	9.1161	8.5018	8.8458	9.1943	4.9745	21.8594	18.4908	6.8428	6.1382	8.0113	0.6823	5.5492	2.3871	3.1031	14.8468	9.4495	18.8297	11.4638	79.3066
ENSG00000052344	PRSS8	5652	4.0325	9.168	7.1486	4.299	5.7379	3.9513	9.2416	12.6895	6.9592	11.057	10.4244	8.3615	10.9238	7.9429	8.429	1.3173	0.514	1.9826	1.1678	3.3516	1.5099	8.6688	2.83	5.7149	2.7503	4.92	5.6458	3.4232	6.8988	4.1839	8.4513	6.8555	7.1037	13.0703	16.4906	18.6713	51.5697	48.0294	55.8974	42.4986	67.1914	188.535	138.121	24.3326	43.6752	51.0152	33.9522
ENSG00000052723	SIKE1	80143	11.3172	13.1572	14.0756	13.727	15.8476	14.2812	9.8575	13.1528	6.5863	10.2412	15.4367	7.8886	24.8287	20.1013	30.371	14.7112	15.2115	13.126	12.6045	11.4824	18.8387	94.7357	28.7831	70.1756	46.1574	72.5125	84.0094	51.2683	90.67	61.5757	116.01	86.1606	105.033	7.3106	6.0712	7.589	6.2044	7.6687	0.8734	5.13	4.1327	7.5544	15.7992	7.4983	17.962	13.6147	44.6077
ENSG00000052749	RRP12	23223	9.9804	7.6193	8.921	7.796	12.4751	17.7763	7.1981	11.964	6.9285	17.7767	21.9749	12.8643	9.8196	7.2627	11.9692	7.6546	6.159	9.433	6.081	8.8629	6.6327	2.3454	0.7236	2.173	1.0814	2.3669	2.2589	0.987	1.9243	1.8343	2.8885	2.3125	2.7667	8.5233	6.9317	11.5487	12.0657	11.1142	16.88	10.8699	2.92	12.6745	44.6361	19.4198	22.476	13.0338	30.8142
ENSG00000052795	FNIP2	57600	7.556	4.9398	6.2592	5.6062	5.3639	6.0266	5.5351	10.8576	4.4004	16.4164	18.3262	10.9642	3.7188	3.6428	5.0211	1.5482	2.4673	1.499	2.2175	2.008	2.006	2.0649	1.8055	3.1712	0.8931	2.0526	4.3101	2.0056	3.1575	2.9801	3.2426	3.2981	2.3265	1.6735	1.048	1.3817	1.3217	1.6634	0.1314	1.0022	1.1702	0.6544	1.8724	4.6604	7.0484	3.315	10.9549
ENSG00000052802	MSMO1	6307	38.1177	51.1945	71.1805	58.7326	46.7783	33.7595	17.3761	27.4965	10.3393	30.0396	43.0187	26.4409	63.5296	58.8202	94.7621	63.2824	60.9849	67.2581	59.7491	62.413	59.9444	99.7204	88.8722	82.2533	90.8904	54.8901	90.9715	94.5681	114.33	75.986	110.246	118.193	60.8797	21.5611	15.146	28.8837	16.9551	11.3995	8.2761	14.4438	28.3068	33.8137	19.3719	16.3823	27.8055	18.784	28.6529
ENSG00000052841	TTC17	55761	10.9659	11.0033	12.8705	9.4397	8.5057	5.2443	8.6744	8.3297	7.9799	4.003	5.7657	4.279	10.7063	7.6848	15.5108	8.6837	7.9854	7.2227	10.0443	11.1826	14.6079	4.2447	7.1786	7.284	5.3899	8.355	10.527	6.413	9.2025	4.438	11.8544	8.7374	7.0807	17.0896	12.0581	8.7855	8.8709	6.2626	1.3774	6.5577	10.9294	10.2512	38.3217	21.2798	33.1416	8.9161	45.2641
ENSG00000052850	ALX4	60529	0.1043	0.6799	0.632	0.3195	0.7556	0.1116	0.3374	0.5653	0.103	0.1284	0.171	0.0789	0.0545	0.0152	0.0837	0.0337	0.055	0.0225	0.0603	0.0318	0.0752	0	0	0.0131	0	0	0	0	0	0	0	0	0	0	0.0074	0.0096	0.027	0.0097	0.0153	0.0347	0.0212	0.0383	0.353	0.2201	0.2917	0	1.2553
ENSG00000053108	FSTL4	23105	0.578	0.8856	0.6435	0.0863	0.24	0.1211	0.2189	0.2844	0.4299	0.3354	0.4725	0.2912	0.4311	0.3303	0.2239	0.1512	0.0713	0.14	0.2183	0.3706	0.2891	0.2948	0.1218	0.2183	0.1557	0.4947	0.4453	0.1303	0.3607	0.1	0.2436	0.4247	0.1697	0.5834	0.1721	0.7308	0.9546	1.0577	0.953	0.9944	1.3546	2.7822	4.5577	1.3005	3.1787	0.7084	4.4874
ENSG00000053254	FOXN3	1112	5.9584	11.8869	10.2661	19.4695	15.558	15.6739	17.2669	16.499	12.2836	10.9867	11.1486	4.6607	19.2317	9.7681	21.6585	6.2281	3.8268	6.5478	3.2552	7.5377	4.2398	12.8997	10.518	12.3676	13.3554	13.9187	15.7851	6.1469	14.0034	5.9064	12.2588	16.9419	9.3477	13.4649	10.0734	21.1229	14.2531	12.0218	5.7693	11.5845	19.1076	18.0029	37.4626	30.2259	55.1331	13.0612	81.9109
ENSG00000053328	METTL24	728464	0.0999	0	0.722	0	0.0762	0	0	0	0.0731	0	0.0459	0.012	0.2992	0.0847	0.4307	0.1543	0.7801	0.1507	0.7294	0.5485	1.3121	0.0683	0.0303	0.0446	0	0	0.0568	0	0.0852	0.0141	0.0354	0	0	0	0.0196	0.1134	0.1164	0.0699	0	0.1407	0.2655	0.2066	0.6785	1.0665	1.913	0.2402	1.7109
ENSG00000053371	AKR7A2	8574	4.6366	6.0308	10.0068	8.5803	3.9162	3.0084	3.8924	4.5115	6.4048	6.1737	5.8488	3.5969	11.973	3.6818	8.7231	18.2432	12.9461	15.3552	15.2473	24.0448	22.1115	7.9483	6.504	4.6731	6.4481	6.8893	6.1949	7.3671	7.1205	5.2901	3.6516	5.0312	4.1777	7.2648	5.8602	13.4393	18.3629	10.3712	44.2676	17.4019	31.4607	37.9112	19.7283	13.4828	13.5806	16.3783	23.5635
ENSG00000053372	MRTO4	51154	13.5207	21.866	15.4436	36.9925	30.78	25.4236	27.7416	20.9453	28.6365	28.2697	33.7194	28.541	20.7799	26.0938	13.4934	34.5807	22.6861	34.2142	22.251	39.5364	29.6055	8.4281	10.8221	12.2641	20.9261	17.7335	9.0866	9.2442	8.0071	3.6473	13.2573	15.9731	9.8858	23.2589	10.3855	29.6042	25.6323	23.9887	56.3086	23.1601	27.7159	29.2473	15.8243	21.4668	18.701	12.4253	19.4267
ENSG00000053438	NNAT	4826	4.8085	7.2109	8.5816	10.9786	8.5226	5.3315	10.2442	13.0642	11.6814	5.9479	3.6023	4.0113	12.9089	11.0722	18.0218	1.0658	0.8569	1.2612	0.4529	1.3256	1.4183	42.0263	58.0453	29.0383	34.8074	30.9178	21.7145	31.6102	31.5346	28.5107	37.5379	36.8693	23.9927	31.6231	17.2468	39.5707	81.4892	40.0292	202.927	71.4371	183.393	167.581	112.353	53.9023	44.4419	29.9312	53.9122
ENSG00000053501	USE1	55850	1.91	2.1576	1.28	3.4237	1.5717	1.1643	1.6246	0.9634	2.1147	1.8348	1.3498	1.4921	1.4983	1.9198	1.8248	2.1653	2.0527	1.7934	1.2799	1.4498	3.1265	0.9706	1.0351	1.1676	1.9493	1.1647	0.8445	0.8766	1.1383	0.5989	1.3762	1.4908	0.8446	5.0747	3.3948	3.1316	4.7131	2.4428	7.3277	3.3278	4.5217	3.8659	7.5478	3.6893	3.4358	4.1819	7.9169
ENSG00000053524	MCF2L2	23101	0.0403	0.1134	0.0112	0.032	0.0821	0.094	0.1117	0.0594	0.1774	0.04	0.0383	0.0378	0.4931	0.3652	0.732	0.2438	0.1817	0.2459	0.2168	0.4897	0.7945	0.0828	0.1641	0.1191	0.1194	0.0824	0.1121	0.0926	0.0806	0.0731	0.1559	0.1389	0.0515	0.3983	0.1217	0.3055	0.4535	0.2551	0.1181	0.3536	0.4728	0.546	1.9197	2.5331	2.5362	1.5307	6.2671
ENSG00000053702	NRIP2	83714	1.7332	1.4427	1.3754	3.3338	4.8223	1.5027	6.7628	3.7208	7.581	1.0606	1.2224	0.8416	1.1308	0.6458	1.466	0.5065	0.3942	0.5431	0.2206	0.4807	0.7531	0.1027	0.1434	0.3862	0.2692	0.253	0.1168	0.2491	0.4307	0.209	0.2463	0.1781	0.1892	0.89	0.209	0.808	1.8034	0.7654	0.5723	1.2119	1.8755	2.6289	9.0016	5.4496	4.2812	2.9554	7.6561
ENSG00000053747	LAMA3	3909	1.5341	3.069	1.7002	1.2891	1.4073	0.8005	0.2757	0.2202	0.4323	0.0787	0.072	0.0619	0.1857	0.3427	0.2023	0.0182	0.0567	0.0222	0.0649	0.0369	0.0781	0.1557	0.1562	0.1577	0.484	0.1933	0.271	0.1229	0.0798	0.0674	0.219	0.3288	0.2953	0.2078	0.2689	0.1086	0.2796	0.1684	0.1027	0.1931	0.5104	0.6335	1.4741	1.2687	1.8992	0.9838	2.8246
ENSG00000053770	AP5M1	55745	4.3444	7.4021	2.6047	5.037	10.1764	4.8785	10.4746	7.8983	12.8886	9.9734	7.9734	8.7293	7.3272	7.7627	6.55	7.2416	5.9417	5.0863	5.8191	3.7484	5.7742	9.0865	14.2859	10.1454	15.613	13.3179	9.4171	15.6438	14.3738	17.5349	14.4085	8.7907	10.8832	2.7117	1.429	3.2692	2.8345	1.7016	0.4692	1.0457	5.3269	3.1252	2.8244	11.4188	11.7089	6.0048	14.946
ENSG00000053900	ANAPC4	29945	8.3622	3.6593	8.8218	4.8551	7.7769	5.3918	10.2561	8.6662	14.6385	7.6737	4.0744	5.728	7.5776	8.1717	7.738	5.4662	8.7365	8.3023	7.1872	8.8532	12.0377	6.5565	11.6393	6.1743	17.988	13.6979	13.2697	14.2545	10.6769	13.839	14.4238	10.7859	12.8492	6.1791	4.7529	4.5005	4.551	2.6837	0.7774	1.7293	2.0251	2.3295	3.4366	4.9291	6.1363	5.714	11.592
ENSG00000053918	KCNQ1	3784	0.0192	0	0.0254	0.1908	0.0473	0.102	0.0178	0.0537	0.0927	0	0.0107	0.0215	0.1954	0	0.2551	0.0378	0.0464	0.0171	0	0.0998	0.1683	0.1012	0.209	0.1372	0.0815	0.0895	0.0595	0.2745	0.3326	0.3846	0.2126	0.1801	0.1395	0.6571	0.6998	0.8283	1.3621	0.5067	2.0582	0.7108	1.5017	2.7643	1.9023	1.1013	0.8164	1.8589	2.7183
ENSG00000054116	TRAPPC3	27095	3.8553	9.3921	4.7398	5.2517	5.9896	2.7925	3.9602	1.7103	3.0169	8.1143	3.554	7.5959	7.2677	12.5105	8.4314	14.5124	13.2526	14.1834	10.7144	17.4232	18.1481	14.9377	20.3789	13.2515	31.7361	41.1021	18.428	37.5908	24.3626	35.2425	25.3453	33.108	29.2896	10.4805	12.6255	12.96	15.2244	5.2376	17.3552	5.2608	10.5796	11.3113	5.8672	8.0087	7.3303	10.0387	5.434
ENSG00000054118	THRAP3	9967	84.0691	61.4664	58.1594	106.492	132.119	45.74	91.9939	46.5275	92.0936	78.0676	34.5561	59.7582	42.7494	71.8824	51.1219	60.5333	54.9902	54.7996	59.8911	77.4441	74.451	22.1964	43.9718	23.2847	42.9375	45.782	27.7278	48.192	60.233	83.9965	41.6626	49.4892	35.6406	119.184	123.715	61.7803	40.6232	29.3246	22.6534	17.2259	23.3927	41.7931	37.3558	82.214	80.3565	111.846	73.4693
ENSG00000054148	PHPT1	29085	32.2837	44.7683	38.6281	38.0837	26.391	13.9566	27.9499	12.731	26.6846	30.0538	26.1718	39.4418	24.8121	32.6076	21.1413	25.0709	36.7263	33.7922	45.8147	32.2762	31.4523	5.354	5.7096	2.6519	4.9826	7.5167	4.1435	7.2165	5.8063	7.8052	11.1516	7.5698	11.5228	74.3661	62.9005	30.0594	49.25	37.3289	92.0689	40.2451	44.6314	95.6834	126.902	7.0269	5.1731	28.2884	39.8903
ENSG00000054179	ENTPD2	954	0.342	0.1434	0	0.1796	0.2559	0	0.4481	0.0652	0.1266	0.1769	0.0868	0.0983	0.2445	0.8775	0.6778	0	0	0.0418	0	0.0228	0.0183	0.133	0.09	0.0861	0	0.0752	0.0181	0.1956	0.2818	0.2389	0.2775	0.1044	0.1164	0.4505	0.5625	1.1631	1.2428	0.9742	2.7514	1.3077	0.6364	1.9544	4.4145	0.5142	0.086	1.1902	1.3163
ENSG00000054219	LY75	4065	0.2802	0.5315	0	0.3255	0.4322	0.7043	0.4783	0.477	0.318	0.2458	0.1667	0.2517	0.1848	0.4876	0.2978	0.0063	0.0126	0.0181	0.0278	0.0232	0.0145	0.2795	0.5012	0.3067	0.3304	0.4777	0.2954	0.4121	0.1443	0.5937	0.4213	0.6367	0.427	0.0963	0.1962	0.2074	0.1621	0.1772	0.0763	0.1592	0.4919	0.6075	0.425	0.5683	0.3425	0.1761	2.676
ENSG00000054267	ARID4B	51742	5.6039	3.2936	7.4176	4.5523	2.3843	1.8877	5.3849	4.8141	7.3964	4.9657	2.0042	3.1246	4.533	11.6827	10.2376	5.768	10.9042	6.516	12.2516	7.8438	8.7418	16.0587	17.5793	16.9208	18.6287	18.5554	12.3818	18.9324	10.9355	13.4413	21.7008	9.3678	16.459	11.8987	20.1824	4.7967	3.5474	3.3455	0.751	2.5053	2.027	1.6046	1.6848	5.0301	2.8744	6.4755	20.815
ENSG00000054277	OPN3	23596	2.2156	2.5625	2.4001	0.534	0.5275	0.9193	0.4912	0.4252	0.9912	1.091	1.0409	1.1858	2.0838	3.3917	5.856	1.94	5.27	3.9752	6.6089	5.1632	4.9532	3.3117	2.7636	2.3165	3.4355	4.3579	1.7797	4.7601	2.8592	4.4678	3.6233	1.3927	3.0541	0.6019	0.9641	2.2128	3.9578	3.027	1.6556	2.8729	5.0975	8.3198	11.5762	17.4464	7.4865	20.3678	60.2918
ENSG00000054282	SDCCAG8	10806	9.3795	7.6773	13.48	6.4466	5.9583	4.1277	5.161	3.097	7.1534	4.1653	1.6436	2.8397	1.3611	2.399	3.2575	2.2892	3.5505	2.4367	3.4323	2.6718	2.6805	0.7718	1.0546	0.9579	1.082	1.2814	0.5215	0.9881	0.3674	0.9892	1.4769	0.6796	1.049	3.2732	4.761	1.3026	1.1973	1.3172	0.6518	1.544	1.6405	1.6905	1.4791	2.8643	1.2139	1.28	10.8525
ENSG00000054356	PTPRN	5798	2.2707	2.1924	2.3204	1.412	1.6444	1.4774	3.6448	3.5192	4.4537	2.9903	1.4651	2.6186	0.6854	1.3125	1.4666	1.1142	0.8052	1.3016	0.7973	0.8975	0.3091	0.3622	0.4231	0.2219	0.2572	0.1725	0.0649	0.1921	0.045	0.0868	0.505	0.1572	0.3537	0.7045	1.2178	1.3278	1.825	1.7946	3.6044	1.6042	1.7469	4.7	5.5736	2.3744	1.5953	1.446	2.0336
ENSG00000054392	HHAT	55733	0.7892	0.479	2.5032	0.4013	0.0699	0.4523	0.1224	0.1855	0.3246	0.1014	0.0963	0.1494	0.0813	0.2601	0.3239	0.4644	1.7948	0.4876	1.5473	0.5833	1.6206	0.2464	0.2036	0.2344	0.1715	0.2292	0.266	0.1836	0.2317	0.0781	0.0711	0.071	0.0605	0.0162	0.0603	0.0781	0.0461	0.0694	0.1099	0.1208	0.1154	0.1252	0.2257	0.4298	0.3026	0.0716	0.9297
ENSG00000054523	KIF1B	23095	8.9772	7.5817	17.6996	9.7041	9.2719	9.8038	7.9936	9.0025	8.8801	8.7102	5.7333	6.0774	14.5684	8.8243	15.7298	6.8951	17.5783	7.5552	18.7117	15.2945	12.0473	15.3649	17.8767	15.5414	13.7477	7.49	10.8308	12.3742	9.1223	14.747	15.8381	8.6347	13.2085	6.5917	14.656	10.4524	10.1729	12.5339	1.5409	9.5358	11.2876	9.5173	12.8991	33.7439	35.2961	29.8328	37.6121
ENSG00000054598	FOXC1	2296	3.8504	2.6944	5.8083	4.262	3.6073	9.7179	4.8961	5.9962	5.2496	4.049	6.012	5.7779	0.0968	0.1488	0.0675	0.0456	0.2231	0.0563	0.1712	0.1548	0.0721	0.1144	0.0484	0.1237	0.2066	0.0613	0.1077	0.0657	0.1815	0.079	0.1078	0.0933	0.085	0	0.0586	0.0782	0.0086	0.0496	0.1839	0.0424	0.007	0.0552	0.0524	0	0.0527	1.2363	0.5603
ENSG00000054611	TBC1D22A	25771	6.8044	3.94	11.5595	6.4016	5.9454	7.1288	8.4566	9.3518	7.2479	3.3428	3.9594	4.2912	3.6356	3.8985	4.7878	2.0112	3.6135	1.5999	2.1701	4.0525	2.1144	2.6766	1.9991	3.4127	2.7562	2.412	1.7562	2.411	1.4541	2.5371	3.2817	1.3486	2.8838	1.9921	5.3014	3.9447	3.1695	5.4838	9.1009	6.3519	4.8592	9.5523	7.4057	7.5247	8.4882	9.8108	20.0272
ENSG00000054654	SYNE2	23224	17.4822	7.2975	12.1803	20.682	10.0458	13.8501	29.1893	42.4274	28.9067	18.7629	14.3179	14.5109	6.7006	11.0594	12.2663	4.7398	19.5882	4.9696	15.7963	12.5676	12.0603	1.0712	0.8645	1.9044	1.1784	1.2108	1.1599	1.5601	1.7937	2.123	1.9686	0.73	1.2528	4.0969	7.9631	4.0746	2.6063	4.2256	0.7239	5.5146	3.153	3.267	21.5422	17.9349	24.6546	13.0097	44.2062
ENSG00000054690	PLEKHH1	57475	2.5189	1.9795	3.4614	3.4478	1.5619	3.2013	2.6209	3.8031	2.4844	1.9045	1.5273	1.6995	4.2434	4.7077	5.4188	0.5881	1.9974	0.6487	1.3414	1.8871	1.4982	2.2748	2.558	2.5723	1.865	1.5629	1.6273	2.6309	2.6118	2.3518	1.9097	1.3161	2.655	2.0303	3.714	7.0329	4.4038	7.4184	3.7327	9.1558	7.6308	10.6139	38.3982	12.0688	13.5069	7.102	18.8508
ENSG00000054793	ATP9A	10079	9.1659	5.1223	10.2387	7.5535	4.8618	8.1771	6.4927	9.9242	6.5977	7.6837	7.2785	9.0201	4.7226	4.1863	3.4684	1.0395	9.0798	0.643	4.6127	3.3823	2.8657	4.2557	5.0973	6.5268	4.5374	3.9575	4.9322	4.6458	4.3489	3.9508	4.8015	3.8979	4.3481	2.2856	1.3749	2.4568	2.7287	2.9081	0.613	4.6868	5.5637	3.994	8.5453	19.2151	25.6646	11.0119	6.3473
ENSG00000054796	SPO11	23626	0	0	0.3666	0	0.0805	0	0	0.0561	0	0	0	0	0	0	0	0	0	0.0182	0	0	0	0	0	0	0	0.0296	0	0	0	0	0	0	0	0	0	0	0.0095	0	0	0	0	0.0101	0	0	0	0	0.1691
ENSG00000054803	CBLN4	140689	0	0.3582	0	0	0	0	0.0866	0	0.1307	0	0	0	0	0	0	0	0	0	0	0	0	0.1171	0.0493	0.4045	0.0472	0.0249	0.0268	0.0454	0	0.0278	0.0237	0.0539	0.0443	0	0.0699	0.0145	0.0257	0.062	0.0264	0.0124	0.0308	0.0249	0.0128	0	0	0	0.0625
ENSG00000054938	CHRDL2	25884	1.4222	0.5033	1.2551	0.4818	0.1759	0	0	0	0.2238	0.0437	0.0583	0.0411	0	0	0.0605	0	0.0309	0	0	0.0233	0.0253	0.1345	0.0422	0.0877	0.078	0.0546	0.0979	0.1106	0.1591	0.0787	0.1918	0.1675	0.0833	0.083	0.0319	0.2641	0.0889	0.14	0.1927	0.2056	0.1826	0.1375	0.2958	0.0574	0.2801	0.3562	0.4451
ENSG00000054965	FAM168A	23201	6.641	9.4185	9.6894	7.9975	4.865	6.41	3.9124	5.1221	8.5632	3.8419	6.7499	5.9332	11.8606	9.0187	8.8041	3.5922	8.1724	2.7384	8.3382	6.4322	3.8654	2.9575	1.6087	2.8858	4.2213	1.6928	3.226	1.935	3.5495	1.8622	2.7914	2.8862	2.346	5.8117	4.3287	7.2078	3.2847	6.8143	3.7898	4.7414	7.3491	6.2152	25.395	16.5018	20.572	11.8379	13.181
ENSG00000054967	RELT	84957	1.2433	0.6351	1.2738	2.0224	0.4502	0.8733	1.0994	2.552	2.8181	0.7877	1.582	1.0408	3.1676	2.1217	2.537	1.0699	1.9621	1.6857	2.2355	1.641	1.0026	0.3982	0.1301	0.2512	0.4669	0.2527	0.2827	0.3715	0.4335	0.3404	0.3692	0.302	0.6449	0.8215	0.7185	0.6421	0.7717	1.0886	0.9541	1.086	1.907	1.5911	7.2621	1.6372	2.5398	2.5436	6.1846
ENSG00000054983	GALC	2581	1.5559	0.5214	3.0285	1.6325	0.6311	0.2486	0.4012	0.7388	1.4013	0.6202	0.948	0.8586	3.5395	2.1467	1.9991	2.9461	5.9499	3.7289	4.6458	3.2002	3.1369	5.0177	2.0407	4.1412	2.7875	1.7673	2.935	4.1315	5.8886	5.5974	3.6203	3.9629	3.4112	2.6261	2.0334	2.8691	2.1793	2.1714	0.6057	1.0442	2.8399	2.3642	3.3511	3.4132	9.495	5.4438	5.6162
ENSG00000055044	NOP58	51602	109.06	70.5729	83.9577	75.9108	61.6962	92.0364	41.8836	94.3214	155.466	47.4336	69.1649	55.7011	85.6323	71.5986	64.7366	55.7327	46.5967	45.1543	45.5198	50.4491	37.1748	63.7957	65.5709	34.368	61.2315	41.7171	53.6646	32.8092	55.4588	76.7922	47.8887	79.1098	73.434	73.3372	85.7467	26.9288	29.2139	28.527	4.9981	32.3917	22.7072	9.0009	19.5204	11.0805	31.6201	28.3988	72.5461
ENSG00000055070	SZRD1	26099	65.9204	48.1048	65.8332	70.789	65.2732	62.0233	51.0919	26.93	50.4193	16.3481	21.176	16.3693	17.4551	13.9363	10.4872	7.9576	12.5294	7.8758	9.343	5.5499	6.6036	3.7368	2.0874	5.8816	6.1894	3.6382	3.4546	2.4029	7.7016	4.3162	4.9685	6.4289	7.2177	10.2682	7.1583	19.042	22.831	25.3761	85.0602	24.2031	36.2605	30.2395	37.7253	16.8453	15.6966	44.5572	10.6693
ENSG00000055118	KCNH2	3757	4.456	4.3736	4.4122	3.1194	3.2912	4.0026	4.5001	6.8053	7.3461	3.3336	5.9175	3.0297	0.7836	0.2998	0.6653	0.9627	2.37	0.6692	1.8039	1.1504	1.6355	3.5995	3.3947	3.2893	3.3116	2.1512	2.5088	1.9322	2.4184	3.4168	2.6055	3.8546	3.1768	1.801	1.9703	2.4682	4.1143	3.2353	4.8584	5.4008	8.9316	6.6577	17.1379	2.7778	4.2629	10.566	3.6593
ENSG00000055130	CUL1	8454	36.737	40.7852	41.2227	27.404	37.1343	39.6546	38.2832	33.4569	41.6871	18.0023	21.117	12.516	27.378	48.7025	25.2594	33.5836	37.1694	42.614	34.2792	27.8541	26.6393	24.4265	19.0888	27.5661	31.8507	13.7512	27.4165	11.6084	21.8306	26.9001	15.5239	25.6628	16.0647	44.3379	28.4254	31.8825	23.5766	28.4385	6.3244	30.9503	30.9393	11.8761	27.5308	18.0924	38.3086	36.734	29.2233
ENSG00000055147	FAM114A2	10827	4.0591	2.4599	5.4604	3.4528	3.9984	1.9208	1.8281	3.8803	3.5736	1.2807	2.0257	1.1274	2.9674	3.2214	1.6428	5.6056	4.4569	6.0761	5.0454	4.6502	4.3553	3.8753	4.5792	4.9904	4.4789	1.7673	4.1387	2.0544	3.1599	5.2203	2.5179	4.3179	3.5182	2.9454	1.8619	1.0562	0.9635	1.1716	0.2714	0.9968	0.7648	0.3732	0.8581	0.7292	1.8881	1.8451	2.6789
ENSG00000055163	CYFIP2	26999	2.2131	4.7516	2.4603	3.6247	2.7016	3.9487	4.3217	4.7301	6.0315	1.9119	3.8881	1.5134	6.0589	7.4913	5.5829	3.1202	3.8824	4.2168	2.3748	2.7732	2.5743	5.6752	4.9873	4.7247	3.603	2.3039	4.352	1.9266	4.0691	6.2603	3.6481	5.8565	5.5307	11.9031	11.8135	11.3878	17.8027	13.7344	13.6889	13.5145	9.7081	10.8093	23.8578	24.0209	15.2379	15.35	19.0256
ENSG00000055208	TAB2	23118	15.5137	18.9965	15.653	8.6782	11.5717	14.9355	14.5044	13.0924	9.2662	5.7973	9.3626	3.0526	12.6477	20.4539	11.9989	8.0581	8.9268	10.7645	10.8139	10.3482	12.4099	16.9517	23.42	19.4684	20.9701	16.7774	19.0459	18.4365	10.3955	17.9555	12.0044	17.7707	12.1822	26.2901	16.5452	11.6879	13.6162	16.4493	3.3557	12.8712	15.3061	15.4835	35.3711	42.0716	68.2612	29.7409	52.8818
ENSG00000055211	GINM1	116254	10.1988	13.9419	20.5109	9.2673	12.3498	6.3576	6.9728	6.2721	9.1336	7.2607	6.0781	6.7226	6.6457	10.875	8.1704	9.8375	8.6645	15.1664	13.6502	7.8424	12.5653	13.7371	15.1178	16.0254	9.1402	11.4789	11.8465	10.6365	16.7263	17.7602	7.8522	12.3401	5.934	11.916	6.6869	6.3582	6.4007	5.0414	5.6307	6.0333	3.2016	3.4899	6.7798	3.9874	5.0368	10.4429	11.1949
ENSG00000055332	EIF2AK2	5610	4.3762	7.2358	10.0779	2.4132	3.6512	1.8911	1.6083	1.2797	0.7711	0.9737	0.7907	0.6778	23.3106	24.1209	13.6632	5.5514	3.8182	8.1619	7.5929	7.8411	10.1975	13.6822	21.6497	20.5405	12.1531	13.0047	14.7673	23.2218	26.0896	29.2068	12.4759	17.8872	8.5705	8.8615	12.6979	4.0481	5.6455	5.4858	2.3404	4.482	10.5688	5.8334	5.6274	11.9474	27.5638	28.62	14.0357
ENSG00000055483	USP36	57602	5.1907	17.8279	10.9964	12.1605	15.2918	12.1966	18.553	19.8642	15.588	10.1894	10.9209	10.2023	5.2465	7.941	4.8001	1.9052	1.1739	1.5616	2.4569	1.2171	2.6349	11.0462	13.0823	9.6309	11.3555	9.6387	10.2229	6.1351	9.977	11.0094	4.4933	9.6766	5.8747	6.2821	8.553	5.5573	12.161	7.5024	21.3499	8.3795	9.0835	10.8919	27.7962	16.4358	15.1448	12.8225	8.6978
ENSG00000055609	KMT2C	58508	18.9262	23.5492	39.5675	20.882	45.2633	32.0352	88.8288	59.1989	56.4125	22.4524	21.0875	14.5657	11.1441	11.5986	5.4327	3.9143	3.7457	5.077	6.7703	3.1016	7.3454	1.2859	2.5382	2.4298	2.627	2.0123	2.6527	2.8098	2.9172	4.1268	1.5111	2.4439	1.0403	6.7874	6.748	2.3263	3.7329	3.9688	0.4504	2.9691	3.9163	4.6006	18.0337	32.5915	35.6261	13.5802	31.8608
ENSG00000055732	MCOLN3	55283	0.5091	1.4531	1.7411	0.7265	0.8156	0.5225	1.3931	0.4315	1.2842	0.6477	0.6864	0.6287	1.8356	1.6418	0.7006	0.1007	0.04	0.0809	0.1005	0.1256	0.1769	0.8231	1.7649	0.8299	0.5424	0.6026	0.8952	0.5295	0.4734	0.5196	0.4527	0.8418	0.2799	0.8924	1.1249	0.5815	0.8228	0.8678	0.2349	0.7516	2.0137	1.977	3.3798	1.5047	2.6684	0.9148	3.3967
ENSG00000055813	CCDC85A	114800	0.2524	0.2777	1.0624	0.0193	0.4801	0.0288	0.2369	0.1097	0.2152	0.0712	0.0961	0.0703	0.0274	0	0.0433	0.017	0.0421	0.013	0.0404	0.0093	0.0284	0	0	0	0	0.0224	0	0.0371	0	0	0	0	0	0.0761	0.0662	0.1028	0.0958	0.0853	0	0.1223	0.0899	0.1542	0.6779	0.5992	1.198	0.4388	1.838
ENSG00000055917	PUM2	23369	7.2659	12.35	31.754	11.905	21.0664	19.7705	35.1531	26.0191	24.3637	28.2437	19.5364	23.1133	29.3134	33.7811	29.9213	10.7271	20.9511	7.1882	17.4378	9.3521	19.3562	24.7275	60.505	46.2138	27.4258	36.2742	43.306	48.5004	49.8165	29.8094	28.5595	32.8006	23.0279	21.1465	18.3859	11.3069	15.3251	9.1319	3.9922	14.4946	34.1095	28.6525	29.1026	248.982	235.801	74.5279	127.993
ENSG00000055950	MRPL43	84545	6.6033	5.0332	6.8251	4.6439	5.0288	4.286	9.1795	6.1386	4.1669	9.3994	10.8154	11.7561	9.2427	5.5079	6.7091	8.1453	5.135	8.8689	8.113	6.0818	7.4084	8.4105	16.6317	14.6471	11.7803	13.4973	10.7164	12.8719	12.093	8.1762	18.1503	16.4325	19.9678	6.0825	7.0306	7.8839	13.8211	8.1594	23.7925	20.1453	16.8093	44.47	46.594	14.1637	10.4701	12.3991	12.2985
ENSG00000055955	ITIH4	3700	0.0445	0.9587	0.0154	0.0939	0.0994	0.1814	0.2283	0.1315	0.3853	0.088	0.0762	0.1014	0.0443	0.0833	0	0.063	0.1098	0.0533	0.1225	0.0741	0.1966	0.0072	0.0318	0.0355	0.0072	0.0306	0	0.0192	0.032	0.0138	0.0277	0.0102	0.0177	0.0168	0.0584	0.0673	0.1581	0.0458	0.1472	0.1915	0.0676	0.2604	1.1749	0.523	0.2239	0.1711	0.8365
ENSG00000055957	ITIH1	3697	0.0755	0	0	0.0884	0.0846	0	0	0.2209	0.051	0.0251	0.0185	0.0144	0	0	0	0	0	0	0	0	0	0	0	0	0	0	0	0	0	0	0	0	0	0.0188	0.0108	0.004	0.0061	0.0026	0	0	0.0018	0.0086	0.0545	0.0152	0.0093	0	0
ENSG00000056050	C4orf27	54969	9.1631	6.0468	12.9546	4.0127	10.8117	6.9852	8.0736	8.0643	6.0174	9.3736	4.6146	8.9248	12.1881	12.5289	11.6612	17.4535	30.3156	22.7187	35.6319	11.339	28.0324	7.9305	23.6401	25.8879	15.4631	28.9694	31.7527	39.8695	19.5334	21.265	18.7443	23.3002	20.8569	21.0072	17.1668	7.717	9.2824	4.1854	3.313	12.6958	4.9196	5.1163	1.1628	4.249	3.9326	8.1933	7.8087
ENSG00000056097	ZFR	51663	37.7926	35.4379	50.5532	15.7878	36.8503	12.9581	22.6039	31.2985	17.4577	16.2813	15.1809	19.8429	36.3424	26.8421	27.654	24.1838	32.5136	19.8192	19.4868	12.85	25.506	5.3299	15.1641	20.9814	9.4371	14.1083	13.8037	28.1943	24.429	24.2228	19.0412	16.6059	15.5712	29.6786	27.8053	13.9504	14.5792	16.2653	1.7055	12.2437	18.3177	23.601	34.3686	134.944	133.723	32.9798	105.03
ENSG00000056277	ZNF280C	55609	4.1127	4.8431	1.8189	1.606	3.8891	0.7603	3.9696	5.408	3.0049	6.1685	5.1361	8.3389	14.9585	13.734	17.0432	8.289	12.8502	8.9009	11.7628	9.9798	11.3373	5.2185	4.194	5.3803	7.9715	9.3372	9.9398	15.3697	13.8711	9.6966	6.2777	7.0209	6.0677	5.6278	2.3204	3.0393	2.8184	2.1005	1.0068	2.8727	4.4434	5.8094	3.5993	18.9326	19.2223	12.878	24.4629
ENSG00000056291	NPFFR2	10886	0.0808	1.4524	0.8337	0	0.1629	0	0.1072	0.2874	0	0.1464	0.1397	0.3055	7.2118	4.3143	6.3798	0.3247	0.2057	0.31	0.1324	0.2212	0.1843	2.0739	2.8504	1.5556	1.5528	2.2357	1.5389	8.8252	5.7086	7.8054	0.1779	0.1549	0.183	0.0714	0.0437	0.0825	0.0116	0.141	0.0872	0.1116	0.1532	0.0073	0.0604	0.3304	0.4255	0	0.2784
ENSG00000056487	PHF21B	112885	1.2126	0.7495	0.3615	1.2424	2.0148	1.8349	5.3842	6.8111	3.3084	1.1799	0.6565	1.6014	3.8868	4.9397	5.9524	1.1918	8.0686	1.3308	3.4596	1.8843	2.965	5.8413	6.4582	8.4029	2.6204	4.0671	2.6756	3.9375	6.8628	3.0595	5.8808	5.1412	9.2217	6.444	7.1723	6.4839	8.9246	5.9541	9.2853	11.7437	4.5894	13.6856	26.4133	13.673	13.1491	10.2869	47.7367
ENSG00000056558	TRAF1	7185	0.8469	0.6171	0.4006	0.183	0.1795	0.2828	0.2461	0.3109	0.1171	0.0534	0.0371	0.0501	0.6019	0.418	0.6116	0.2584	0.9197	0.3174	0.5998	0.4049	0.9717	0.0708	0.1874	0.1892	0.0558	0.0766	0.0756	0.1676	0.2977	0.1195	0.262	0.096	0.1944	0.6781	1.2975	0.7861	1.4796	1.1052	1.0437	1.7279	1.0293	2.6345	3.2996	3.9081	4.2179	1.3447	8.0346
ENSG00000056586	RC3H2	54542	21.0111	14.0802	13.5709	8.691	9.0126	7.97	13.4539	12.9109	6.291	11.6195	5.4518	10.5704	13.4702	7.444	14.5686	6.5905	17.2267	7.6055	12.2727	7.553	10.9868	6.6967	8.9229	9.5166	3.4071	5.7425	3.0172	6.903	9.3784	5.7495	7.2682	6.776	8.1715	4.704	2.4629	3.6501	3.6903	4.1039	0.9003	2.251	2.3652	3.3041	2.1065	22.0172	41.6941	9.9863	27.7442
ENSG00000056736	IL17RB	55540	1.6091	1.5053	2.6466	1.4533	2.2217	1.4599	2.6544	2.1884	1.3398	1.6248	0.6299	1.0166	3.1522	1.9873	3.9515	1.7146	3.6851	1.995	2.024	1.8163	3.3487	1.9617	3.2011	1.5955	1.0235	2.4639	0.8963	1.5386	2.309	1.5906	2.8868	2.129	3.515	4.2964	4.6855	6.3085	7.2009	6.9483	3.1363	8.2434	14.0802	10.3889	33.8408	6.6606	15.3099	4.7212	13.2894
ENSG00000056972	TRAF3IP2	10758	5.758	4.7674	3.0456	2.5963	2.6934	2.8477	4.3811	2.4828	2.7461	3.0471	1.1352	2.5007	3.08	1.6031	2.8964	0.2972	0.6107	0.4245	0.2751	0.7774	0.4726	2.6286	2.0548	2.3268	2.2571	2.4767	1.8662	1.5707	2.6412	2.2007	2.2227	1.5314	3.1296	3.554	2.6602	3.4913	3.8072	4.2521	9.4953	2.2539	4.255	5.6302	5.2813	10.5431	10.3481	3.4107	9.3071
ENSG00000056998	GYG2	8908	2.2203	2.5539	3.5353	2.1148	2.9556	1.7009	1.185	1.1601	0.6964	0.9353	0.7779	0.5553	14.0213	13.0677	17.7117	10.3798	25.8943	21.4356	13.4738	19.8123	21.8179	16.5189	19.6427	10.1205	22.0656	25.9361	18.0539	29.9792	27.1453	16.2972	13.3678	6.9339	19.3587	17.1228	16.9496	27.0475	26.274	31.6595	27.9903	20.796	23.4972	33.1024	34.8405	51.7223	62.3495	21.6614	20.2035
ENSG00000057019	DCBLD2	131566	4.5346	3.0153	3.2884	3.215	3.8564	2.472	1.4817	0.6727	1.3047	3.0441	2.0289	3.1589	21.0144	10.0234	16.9891	8.6976	28.335	18.2652	17.8334	25.7209	21.0298	22.2522	24.8704	16.6623	19.0298	18.6139	22.5083	21.2367	26.1487	14.9836	16.2534	9.6648	11.6262	9.4685	3.1719	9.6683	7.0272	12.1492	1.7767	5.5804	8.2277	8.9865	7.8048	42.3752	48.3126	14.4753	33.5286
ENSG00000057149	SERPINB3	6317	0	0	0	0	0	0	0	0	0	0	0	0	1.2256	0.284	0.795	0	0.0108	0	0	0	0	0.3152	0.1553	0.1801	0.2134	0.1234	0.0838	0.075	0	0.0564	0.0385	0.0287	0.0644	0.0437	0.0128	0.0566	0.0097	0.1152	0	0.0129	0.0578	0.0312	0.0916	0.3769	0.0706	0.1025	0.2541
ENSG00000057252	SOAT1	6646	8.1182	15.1076	8.8336	13.4487	11.8288	16.9629	12.5166	12.3631	11.9948	16.0121	9.6375	18.3263	2.2843	1.1133	2.1095	4.0754	10.0498	8.4353	6.9201	13.2018	8.6009	1.4528	2.1654	1.6219	1.6046	1.6373	2.0562	1.9759	1.8071	0.831	1.4392	0.6485	1.1251	0.4576	0.245	0.6576	0.6839	0.9589	0.1686	0.4649	1.0725	1.0433	0.5345	3.3217	2.052	1.248	2.3956
ENSG00000057294	PKP2	5318	21.1328	22.0102	19.9974	18.5407	13.5873	16.8299	10.0765	12.6175	9.9144	6.6678	6.6627	7.4265	10.5626	4.331	9.8496	1.182	1.0985	3.5348	1.0311	4.0032	2.0047	14.2275	9.9685	8.5591	8.7975	7.818	11.6314	6.1159	5.1105	3.362	7.8112	4.5321	7.1049	6.1422	2.2452	5.3416	4.1014	9.0283	1.7687	4.5121	5.9604	8.7251	18.6966	18.291	20.9763	14.5589	29.6638
ENSG00000057468	MSH4	4438	0.8043	1.2525	0.2873	0.739	0.757	0.6159	0.8195	0.4476	0.5515	0.4642	0.3789	0.3274	0.2529	0.1124	0.2298	0.0547	0.083	0.2053	0.0259	0.1059	0.1006	0	0.023	0	0.025	0.0458	0.0223	0	0.0305	0.022	0.0502	0.0176	0.0123	0.0212	0.0634	0.0522	0.0435	0.0477	0	0.0566	0.1141	0.2113	1.3997	0.8178	0.2155	0.2388	3.8954
ENSG00000057593	F7	2155	0.0502	0	0.1298	0.3016	0.2337	0.4447	0.1171	0.496	0.1059	0.0538	0.0433	0.0225	0.1777	0.0455	0.2569	0.0182	0.0051	0.0171	0.0257	0.0225	0.0073	0.1617	0.1192	0.0796	0.1909	0.1705	0.1467	0.183	0.1525	0.1049	0.1058	0.044	0.0988	0.6032	0.6071	0.1896	0.3172	0.376	0.2842	0.5734	0.7258	0.8367	5.0862	1.396	1.7723	0.2129	1.6236
ENSG00000057608	GDI2	2665	37.9289	56.5706	61.3002	64.8287	52.3019	81.6311	60.1484	36.0031	55.2453	47.4921	42.36	43.2207	77.2197	98.057	109.395	132.988	193.154	215.418	112.883	182.414	87.1465	259.185	246.335	198.009	211.259	202.76	248.208	243.657	165.171	178.976	180.423	183.031	191.119	124.844	88.1738	93.7783	43.9588	59.1671	28.3598	48.4515	85.5629	80.5747	65.105	99.0115	136.318	112.348	77.4751
ENSG00000057657	PRDM1	639	6.0604	5.2279	2.7704	6.0168	3.3907	12.1376	9.7562	9.0942	11.0892	10.069	10.2989	9.3333	0.6405	0.8314	1.1277	0.5018	0.1632	0.7049	0.1237	0.6582	0.107	0.0888	0.1923	0.1027	0.565	0.175	0.5025	0.242	0.2387	0.2814	0.2521	0.2002	0.2003	0.1992	0.0597	0.1585	0.0516	0.1725	0.1685	0.0515	0.1098	0.08	0.215	0.2109	0.2199	0.116	0.5032
ENSG00000057663	ATG5	9474	21.5917	24.5185	14.3744	26.2806	14.4137	17.4563	40.1644	20.549	37.8289	30.6291	43.529	30.5919	15.8654	15.8898	15.9646	14.385	19.0253	25.5218	10.3506	18.4893	8.8213	12.5457	18.7303	9.3387	14.3729	8.6409	17.65	11.0392	11.4445	11.5876	12.058	12.9834	13.9041	20.8385	8.0574	8.7895	3.3377	7.3258	2.1766	4.9431	11.2166	7.54	9.7868	10.8512	9.9124	9.8973	27.1191
ENSG00000057704	TMCC3	57458	3.6281	5.7025	1.8376	2.7413	1.2403	2.8273	2.6482	1.2688	2.1942	1.2729	1.9061	1.2967	0.6676	0.6502	0.6564	0.4068	0.9182	0.2538	0.2367	0.2003	0.271	2.0802	2.1688	1.4802	1.8616	1.7565	2.4662	1.7166	1.3048	1.1116	2.2543	2.3976	2.069	0.6611	0.549	0.66	0.3069	0.6046	0.2727	0.5029	1.1544	0.9265	1.4936	3.4192	3.0401	2.7744	2.8296
ENSG00000057757	PITHD1	57095	23.2472	29.642	10.811	20.8517	8.0969	15.5302	20.0644	12.6932	18.2393	29.9598	39.8887	27.7227	20.0734	24.0011	25.1144	29.1547	25.0217	20.8759	13.7769	25.3802	8.6279	24.2573	40.7918	21.785	34.4859	35.2193	58.8137	46.4909	41.0273	44.0694	36.0062	39.2908	34.4899	19.9512	14.9167	20.8408	22.4127	14.749	24.7711	17.6024	32.4973	25.3534	27.6154	16.0554	7.7368	22.6609	16.4055
ENSG00000057935	MTA3	57504	12.0514	6.9686	5.2682	11.4747	4.4998	8.8693	22.2596	11.1325	16.0956	5.7364	9.0474	7.1559	13.4595	13.3361	12.0771	4.0639	5.1438	4.2395	4.8146	6.7977	6.7452	6.7493	15.4601	9.5477	9.2401	7.2695	14.7579	13.7177	7.5367	12.9533	14.8414	15.3212	14.7006	29.7507	38.05	14.2988	10.9052	16.8913	8.6551	9.4126	18.3888	8.5014	25.7925	26.9184	23.8362	21.7965	28.6964
ENSG00000058056	USP13	8975	16.1225	19.6324	14.395	15.2155	16.5907	10.9144	10.3392	7.0862	11.0941	10.3325	18.2194	16.6206	8.6439	12.1834	12.6218	4.521	6.327	2.5621	3.8367	3.5078	3.1868	10.6085	12.8173	5.4649	8.7886	4.2429	13.032	10.2568	8.4338	10.6915	10.3319	12.1717	11.5383	5.5188	5.0315	5.1513	6.0849	5.8402	2.1746	3.8072	6.6756	3.0683	6.1941	27.5348	14.4889	19.9487	25.6585
ENSG00000058063	ATP11B	23200	6.8421	3.7035	7.0002	3.4701	3.2	2.7831	1.1746	0.6712	1.3352	0.7247	1.8021	1.5314	11.2244	12.2226	11.1541	8.8053	10.8622	5.7393	7.4777	7.4692	9.0752	5.5935	7.3834	3.591	5.2663	2.743	4.1301	8.8975	3.8782	8.1938	4.9134	8.1448	5.0204	6.1853	3.2047	2.2841	1.5003	3.0152	0.4218	0.9595	2.3066	1.1715	2.9451	8.436	5.6649	5.5192	9.3788
ENSG00000058085	LAMC2	3918	10.2739	5.441	8.9498	5.0364	3.9795	4.1941	4.2473	1.9224	3.1333	1.204	1.4584	2.4267	5.1055	9.96	7.9964	0.7612	0.2753	0.4811	0.2102	0.7411	0.2533	2.681	2.2817	1.314	2.0669	0.9663	1.7908	1.66	0.9334	1.2795	1.7438	2.8723	2.2969	6.4221	4.6404	3.2258	4.0683	4.6958	2.2065	1.8944	3.3196	1.8498	7.533	11.578	8.2201	6.4329	8.9626
ENSG00000058091	CDK14	5218	0.7749	0.5213	1.1481	0.7235	0.4789	1.8907	0.9029	0.3765	0.7631	0.9215	1.4798	1.838	10.2588	16.7265	11.6821	10.5917	10.9607	7.0905	10.6049	6.0184	9.3072	8.1979	6.2401	3.1388	8.4287	3.7934	7.8144	11.4091	7.0054	10.9055	7.9786	11.3534	8.168	3.1698	2.4603	3.9001	3.4626	3.7567	0.595	1.4582	3.6666	0.8996	2.7693	13.9292	9.9022	7.1172	20.464
ENSG00000058262	SEC61A1	29927	55.4282	88.1964	66.6432	51.6027	54.5862	50.6027	47.3318	18.4036	37.8205	29.8506	63.128	82.6816	31.5933	56.0497	55.9084	73.8577	42.036	43.9054	31.5754	48.6735	41.5417	42.855	22.9563	19.8592	41.6581	14.2358	25.1389	38.3919	22.6735	34.5772	32.7978	63.352	58.158	32.4884	39.5509	47.3669	63.6512	59.3851	179.839	52.0552	79.0098	88.3381	68.7589	182.304	163.49	87.7538	45.283
ENSG00000058272	PPP1R12A	4659	14.5717	7.3898	12.8395	10.273	13.187	9.5763	9.1685	6.5975	12.527	3.1732	5.6054	9.3486	13.965	22.2232	19.1213	19.3319	17.6346	15.5646	17.7426	14.9252	16.3041	10.4998	17.6951	10.5033	10.0529	9.7495	6.9171	11.8158	9.093	13.0418	7.0092	15.0822	10.3902	14.912	23.5185	8.8266	6.9534	7.8961	0.8707	4.9803	4.8619	3.2453	7.7233	16.7677	10.1706	14.7984	17.9826
ENSG00000058335	RASGRF1	5923	0.4648	0	0.5372	0.0615	0	0	0.0736	0.0709	0.0813	0.0571	0.0345	0.0569	0.0314	0.1051	0.0734	0.0402	0.0041	0.0055	0.0075	0.0134	0.0094	0.0255	0.0205	0.0418	0.0124	0.0203	0.0143	0.0474	0.0251	0.0293	0.0291	0.0595	0.0076	0.1904	0.2984	0.128	0.3362	0.1858	0.0841	0.2135	0.2141	0.371	0.7714	0.5773	0.3682	0.6395	0.4667
ENSG00000058404	CAMK2B	816	0.1033	0	0.1546	0.1782	0.0948	0	0.0888	0.0638	0.0373	0.0338	0.0268	0.0341	0.0083	0	0.0134	0.0373	0.2048	0.0181	0.1728	0.0297	0.1232	0	0	0	0	0.0175	0	0.0203	0.0134	0	0.0056	0.0102	0.0423	0.0165	0.0058	0.0225	0.0543	0.015	0.0184	0.0202	0.0317	0.0245	0.1793	0.0538	0.0143	0.0532	0.1096
ENSG00000058453	CROCC	9696	4.7971	4.0656	4.4964	2.6015	3.5307	2.4956	4.2894	4.8433	5.6095	3.1755	3.54	3.9377	4.6033	6.8008	3.7842	2.5102	11.0358	2.5166	9.7154	6.2254	16.8738	1.068	0.6295	0.5933	0.9609	0.5882	0.827	0.9897	0.6576	0.6821	0.6209	0.7971	1.114	10.1949	16.7216	7.4455	18.0735	12.6452	13.8601	11.3098	4.4079	10.5266	79.1429	6.5268	2.3664	14.0699	10.6652
ENSG00000058600	POLR3E	55718	10.0764	5.4088	9.9661	9.2242	12.1133	11.4932	12.9447	10.1764	12.8117	6.7671	11.5197	12.9879	4.9967	9.6434	5.0415	7.5264	9.2888	5.4015	9.4612	5.7946	10.4526	4.4267	5.5328	4.5321	5.2436	6.142	6.2801	6.5959	2.5885	5.6717	2.2793	5.2564	6.9413	6.3241	8.2354	9.1887	13.9304	11.085	6.9765	8.3665	11.5379	20.7127	45.1937	25.8021	11.6486	18.3966	9.4161
ENSG00000058668	ATP2B4	493	34.9067	17.964	39.2196	13.1794	22.3262	11.8437	19.5384	15.4788	18.1322	16.1586	15.9811	16.9557	3.2911	6.8467	2.9294	3.6053	8.0229	3.3522	6.6556	8.0103	12.697	3.2772	6.1613	4.04	2.8447	3.8584	3.5661	4.2042	2.3446	5.7128	1.491	3.0172	4.0965	2.5414	3.9021	4.6041	8.9967	6.7439	0.9956	6.4727	10.9511	11.6702	17.9629	60.1261	55.2689	21.5402	18.8434
ENSG00000058673	ZC3H11A	9877	38.3351	18.7631	46.8016	33.0997	42.2737	27.6508	30.4693	29.9963	35.5074	24.5156	19.9131	14.4861	10.3975	17.425	6.4072	8.4593	22.9425	6.5698	15.9028	11.7404	27.521	5.374	6.9933	6.4831	4.1223	4.3203	5.0264	6.5803	5.083	5.5263	4.0447	2.7251	3.5987	8.7456	8.7852	8.2283	14.3205	13.1538	1.4649	9.8937	12.7485	13.5953	28.0529	16.8282	22.4853	16.6148	24.8328
ENSG00000058729	RIOK2	55781	7.7652	3.4834	8.2234	4.9856	10.2663	7.0812	7.1653	8.6254	4.7712	7.1727	5.4652	6.8135	9.3168	9.2571	9.7976	8.5557	9.7708	10.337	9.6917	8.8355	14.9778	9.4849	6.9931	9.2256	9.3204	9.1038	10.686	4.6166	5.735	7.6849	5.9259	9.7063	10.0192	6.0292	9.4284	2.2	5.3388	4.3458	0.8632	4.2598	2.6983	2.0452	2.0717	3.8773	5.8912	4.8653	9.5133
ENSG00000058799	YIPF1	54432	10.6453	7.4847	10.5252	5.5824	10.7363	7.2399	8.6232	10.9793	12.5981	9.3888	9.7632	5.5417	10.8639	11.3659	8.0432	14.7002	13.7468	8.1536	9.927	7.467	17.224	59.4464	48.9597	58.4685	51.2682	57.9316	46.5445	38.1234	38.4703	44.3397	52.4948	52.8758	72.3329	5.2396	6.6238	6.7501	9.5775	14.758	11.7242	15.4395	32.9777	37.516	21.8393	34.487	34.3403	14.5696	10.1783
ENSG00000058804	NDC1	55706	32.9386	15.5277	28.8455	15.9001	51.1529	32.0302	37.2994	41.8145	34.5337	38.8715	31.6226	23.9514	39.2356	40.5635	39.9171	36.9957	41.974	24.6711	30.2963	21.0919	24.2185	64.2592	36.4601	64.71	58.1724	83.1111	65.5753	55.851	48.5201	56.8342	36.3267	70.2307	63.9529	8.2734	12.3593	8.1999	15.2964	20.2965	4.4312	16.0624	24.3903	30.9439	12.2727	77.8471	80.463	42.9248	30.9848
ENSG00000058866	DGKG	1608	0.0195	0	0	0.0171	0.041	0	0	0.1405	0.0305	0	0.0027	0.0051	0.0348	0.0772	0.057	0.5334	0.3848	0.149	0.4117	0.088	0.2058	0.0169	0.0154	0.0331	0.0179	0.0673	0.0253	0.0258	0.0304	0.0647	0.0234	0.0123	0.0153	0.0139	0.0732	0.008	0.0349	0.025	0.0089	0.0447	0.0656	0.0188	0.0839	0.1418	0.2364	0.0406	0.3249
ENSG00000059122	FLYWCH1	84256	4.0757	2.766	3.0776	1.6824	2.614	3.9191	2.2597	4.8388	2.7398	6.729	5.2262	6.7369	1.6442	2.1525	1.9631	2.5526	2.6794	1.2175	2.074	1.0339	1.9873	1.0276	0.4232	0.8972	0.9062	1.5017	0.5887	0.4865	0.8228	0.5763	1.4046	1.0955	1.4026	0.8433	1.5589	1.011	3.0997	4.9047	6.0502	4.0089	3.1068	10.7282	17.1232	3.5407	3.1505	6.1718	6.2456
ENSG00000059145	UNKL	64718	2.2183	0.7841	1.0325	1.0145	1.2023	2.2858	1.7141	2.7916	3.1246	1.3603	1.0376	0.8527	2.1186	3.1174	3.9004	2.5265	2.5306	1.8986	3.4825	1.1318	2.2337	2.9175	1.567	2.6323	2.4593	3.9436	3.8064	3.84	3.4452	3.4755	3.3278	2.8634	3.1533	2.0998	2.4978	3.016	2.8372	3.7044	4.9134	4.273	4.9727	18.4929	52.7859	2.8119	4.1655	12.1498	14.2038
ENSG00000059377	TBXAS1	6916	0.1052	0.1363	0.3575	0.0187	0.0564	0	0.2407	0.1376	0.1494	0.0961	0.0472	0.047	0.0642	0.1201	0.1194	0.1567	0.4539	0.1182	0.2067	0.1	0.1666	0.1505	0.0783	0.1922	0.0752	0.2716	0.1284	0.0494	0.0699	0.1754	0.0493	0.1528	0.0806	0.0847	0.1532	0.0874	0.1898	0.1773	0.0844	0.1355	0.1516	0.477	0.9075	0.7503	0.826	0.5052	2.1218
ENSG00000059378	PARP12	64761	1.6633	1.2517	0.7319	1.0083	0.4922	1.2492	1.1688	1.5785	1.3136	2.6251	2.5755	1.5051	1.5708	1.9128	1.7131	0.328	0.2852	0.213	0.3534	0.2676	0.4763	1.0375	0.6641	0.8557	0.5005	1.3455	1.387	1.1499	0.8711	0.8451	2.0764	1.4604	1.0404	1.6967	2.17	1.942	3.1616	2.8675	2.6669	2.7374	4.0122	6.0594	17.5095	3.899	9.7887	3.9267	10.2642
ENSG00000059573	ALDH18A1	5832	27.0096	34.7073	42.8697	22.0166	28.6629	28.7592	12.0029	16.727	10.3524	24.2967	17.0529	16.9229	55.4134	47.4409	55.0495	39.8491	31.7073	32.7535	33.5485	40.8592	38.2786	43.2556	20.8185	31.0161	18.7826	24.1559	41.5228	19.7779	35.9144	37.2382	53.3981	38.5279	41.0984	39.3158	43.4988	25.4365	53.2986	53.7564	38.0764	41.7402	22.529	51.3726	282.421	78.1251	128.999	42.7824	105.974
ENSG00000059588	TARBP1	6894	3.863	4.3997	4.9431	4.796	5.4755	4.866	4.0823	6.3978	3.1379	2.0007	3.4102	1.5308	7.956	8.1945	11.2166	5.4472	8.231	4.527	7.8904	4.4217	12.7684	4.6921	2.0885	3.599	2.7948	4.7408	7.1498	3.1348	6.3614	3.8789	4.7764	3.2337	4.1984	5.3942	6.1069	5.4515	6.6602	7.0171	0.6615	5.0863	3.1223	4.774	16.7994	6.704	14.9027	8.606	26.8859
ENSG00000059691	GATB	5188	2.1971	1.2799	2.7499	1.7747	2.75	2.3382	1.3836	2.7103	1.8227	2.3198	2.8257	1.6002	2.5739	1.5921	2.5727	1.385	1.6555	1.4449	1.3218	1.7684	1.7904	1.1993	0.4983	0.87	0.3468	0.8869	1.0618	0.6489	0.9919	1.0523	1.6993	1.0685	1.1014	2.3555	2.3138	2.0718	2.0029	1.725	2.2757	2.0889	0.7192	1.4835	4.646	2.7144	4.1905	2.2999	10.8244
ENSG00000059728	MXD1	4084	2.7069	1.7251	2.2937	1.7191	2.2374	0.9003	0.9168	1.048	0.424	1.0943	1.3895	0.8029	3.0066	2.8142	4.6658	1.0353	0.9955	0.7522	0.602	1.1609	0.8643	0.8636	0.5042	0.9473	0.2622	0.656	1.0872	0.5204	0.6249	0.9254	1.3585	1.4535	1.0471	0.4846	0.5642	0.5788	0.3951	0.6088	0.2324	0.3856	0.9574	0.5485	1.1227	1.0813	1.2921	0.8459	3.1037
ENSG00000059758	CDK17	5128	5.8125	4.7413	7.1591	5.9871	6.2373	3.5926	4.3941	6.1797	2.5091	4.13	6.1826	3.2535	9.7358	8.6452	13.5362	12.1924	14.9546	11.4084	12.7177	11.8924	13.4977	5.7104	7.4381	5.8703	4.2226	2.4865	5.5168	4.6448	5.9718	5.3123	5.9117	5.6547	3.0181	3.1831	2.5521	2.7135	1.931	1.4375	0.5645	1.4539	1.6088	2.7012	3.38	5.2776	9.3269	4.165	28.9882
ENSG00000059769	DNAJC25	548645	8.383	7.359	7.7343	5.5053	6.6908	6.4115	6.1687	6.3627	6.1903	4.0996	5.8429	4.4652	6.513	4.3042	9.0323	5.8035	3.2313	5.3377	3.5369	6.0168	4.4399	3.3455	6.4633	6.226	5.3696	7.8891	9.8922	4.3536	6.8863	3.6292	9.2554	6.7895	5.9818	8.5549	4.7404	3.0913	1.8409	1.6565	1.0223	1.8429	2.067	2.1643	5.4567	1.011	1.7562	0.7306	4.1904
ENSG00000059804	SLC2A3	6515	11.9613	17.6739	36.3444	23.5905	20.6962	11.9196	15.8225	14.9915	12.0676	15.6176	16.07	8.1889	194.804	96.0838	286.311	113.079	47.4004	142.952	57.7668	91.5902	52.585	56.7495	49.7874	64.6624	81.8716	73.2228	87.5468	59.2515	86.0566	37.7518	35.1182	75.232	41.2203	63.5942	51.6765	159.855	103.141	90.9259	73.3792	81.2441	130.971	217.004	124.088	144.333	275.603	69.0815	85.8911
ENSG00000059915	PSD	5662	2.3279	3.6912	2.6306	3.4175	2.1112	1.0862	3.0441	3.7492	3.8567	1.3776	2.0821	0.9871	0.5725	0.4731	0.5634	0.3563	0.6788	0.1681	0.8727	0.7729	1.4554	0.1392	0.1639	0.1275	0.036	0.1245	0.1757	0.075	0.1854	0.0437	0.1498	0.2019	0.1728	1.2396	0.6545	2.2863	2.2923	2.4901	3.2745	2.3513	2.4741	5.428	28.4865	0.7256	1.454	0.9264	4.6172
ENSG00000060069	CTDP1	9150	5.8294	10.9406	9.0431	15.8329	10.7864	13.2034	10.0359	10.7316	8.6636	12.8617	15.0426	6.3542	9.6722	6.4697	11.1831	6.1189	3.339	6.2209	3.2336	7.6188	4.3374	1.3807	0.7326	1.2788	1.4048	1.6269	1.2739	0.8053	1.5516	0.4756	1.0431	1.2876	0.9285	6.3048	6.0999	9.6622	7.9935	7.198	16.3575	8.5677	6.9893	11.8643	11.4568	3.8087	5.5326	3.9225	10.3182
ENSG00000060138	YBX3	8531	27.344	27.8272	23.5781	36.4676	31.357	33.3035	31.0662	32.4008	31.6883	17.0511	17.4596	6.8802	19.9098	7.9768	16.3388	11.4197	4.2354	11.1942	6.6545	15.1823	7.0733	11.1193	11.5052	15.3571	17.513	13.3209	10.9662	6.2236	12.9238	3.4795	10.2251	17.2578	8.6907	30.7881	24.8694	28.8171	33.7071	31.1279	66.8952	28.3433	11.8768	23.1008	58.1135	11.7915	6.9474	22.9618	21.8053
ENSG00000060140	STYK1	55359	0.479	0.5327	1.4014	0.3924	0.5093	0.5216	0.4644	0.4998	1.0332	0.4711	0.3656	0.2194	0.7485	0.1054	0.6066	0.6955	0.2449	0.7334	0.3193	1.0045	0.7941	0.5227	0.5825	0.8102	0.5519	0.5333	0.6252	0.3365	0.4016	0.254	0.2734	0.5266	0.4845	0.2744	0.2911	0.39	0.6159	0.3144	0.208	0.3067	0.3225	0.5031	0.4999	1.009	0.9005	0.3625	1.3618
ENSG00000060237	WNK1	65125	16.0927	22.7662	21.4208	30.7617	29.0101	23.227	33.5282	27.9115	31.2338	13.5912	15.8551	11.4243	20.4039	19.538	14.1054	8.0594	9.448	9.3581	7.1357	15.8555	14.9184	9.3253	15.2981	14.211	14.6704	14.736	10.0583	12.5061	12.6317	9.8367	12.5877	13.5542	6.7873	19.4491	7.6369	24.6339	20.058	19.5868	3.8971	15.4753	38.857	35.7556	35.1677	59.9236	66.0224	56.7933	67.4397
ENSG00000060303	RPS17P5	NA	0	0	0	0	0	0	0	0	0	0	0	0.0302	0	0	0	0	0.0514	0	0	0	0	0	0.3716	0	0.2001	0	0.1356	0	0.3762	0.3655	0.6497	0	0.117	0.1767	0.3222	0	0.086	0.0408	0.1419	0	0	0	0	0.1046	0	0	0
ENSG00000060339	CCAR1	55749	32.2392	39.6412	23.7789	74.3978	62.659	43.3689	97.4162	79.5379	92.7861	33.1207	22.7568	22.2182	34.3344	34.1878	36.0097	26.8949	17.7052	21.0285	13.477	17.813	30.3033	15.2024	29.4614	27.3586	46.0084	27.0781	23.2372	19.8327	23.4164	19.7198	31.9555	33.9792	12.3495	70.3355	36.4295	25.4477	22.2712	16.0123	5.5364	11.5027	22.8519	13.1806	52.3767	36.952	46.0637	21.6662	108.916
ENSG00000060491	OGFR	11054	5.6034	8.2775	4.3858	4.6906	7.982	5.2351	7.8559	9.1191	13.5594	7.0468	7.1617	6.061	7.7659	6.3365	10.3106	5.7474	3.0233	3.9776	3.3612	5.3932	8.6265	0.9271	0.6261	0.8686	1.9813	1.4798	1.1144	1.0248	1.395	1.1033	1.8811	1.6563	0.9229	5.6188	2.3096	5.0407	7.9358	5.2757	14.23	7.4084	7.8094	12.0783	19.4617	3.3098	3.2705	15.2748	7.3885
ENSG00000060558	GNA15	2769	0	0	0	0	0.1556	0	0.0651	0	0.1276	0.0105	0.0329	0.0134	0.0783	0.0693	0.0491	0.0165	0	0	0	0.0286	0.0162	0.0367	0.1025	0.1275	0.0361	0.0271	0.0417	0.0445	0.0616	0.0961	0.1651	0.0695	0.0677	0.0818	0.0209	0.0399	0.1806	0.0467	0.2604	0.1993	0.5251	0.6611	0.4665	0.2063	0.1191	0.373	0.3666
ENSG00000060566	CREB3L3	84699	0	0	0	0	0.0327	0	0.1481	0.2633	0	0.0602	0.0334	0.0543	0.0815	0.0752	0.0426	0.0102	0.0127	0	0	0.0243	0.0171	0.0171	0.0676	0	0.0698	0	0	0.031	0	0	0.0325	0.0277	0.0249	0.6993	0.797	0.0457	0.0779	0.0376	0.0715	0.0925	0.1177	0.2625	0.0958	0.2975	0.018	0	0
ENSG00000060642	PIGV	55650	0.8949	3.0415	0.8389	1.5285	1.4661	0.3593	1.3308	0.723	2.0402	1.8755	1.5696	2.0786	2.5308	2.4783	3.1299	2.8238	3.3471	3.0357	3.0687	2.2426	3.5601	2.5024	4.2365	3.0676	4.7017	5.5908	2.6783	6.665	6.1639	7.4403	6.562	3.3832	4.6563	1.3559	0.8427	3.7223	4.5737	2.7088	6.8062	1.7738	12.9962	11.6119	13.0392	23.3866	16.5808	8.739	13.2781
ENSG00000060656	PTPRU	10076	39.7502	48.8718	32.4136	24.4778	33.3201	25.2739	65.5282	45.8334	101.536	93.6549	67.3922	94.8334	8.6626	10.2736	9.4779	1.4125	3.3311	2.1582	1.928	4.6599	5.1228	1.0348	1.5478	0.9674	1.469	1.5583	1.2937	2.4576	2.1894	1.4072	1.6635	1.0136	1.1826	4.916	4.8863	9.6733	17.5257	9.0954	29.7669	7.1484	12.681	42.9326	31.4814	36.1677	28.5459	46.926	29.2437
ENSG00000060688	SNRNP40	9410	20.1146	17.4591	12.3025	32.4659	32.6468	16.4777	24.3281	11.1978	38.6547	17.1799	17.3422	20.4372	30.5871	39.0423	35.0998	34.3637	39.1938	38.2584	44.9131	43.7236	56.1772	7.1165	9.2115	5.248	5.8113	11.8133	5.8416	10.0508	10.7611	15.7707	9.1829	9.2152	7.7084	24.3304	16.3521	24.4782	29.8263	12.8716	36.7841	12.0312	28.6026	33.2877	19.5109	81.9409	64.5952	50.7677	30.1442
ENSG00000060709	RIMBP2	23504	0.1268	0	0.0163	0.1248	0.1704	0.2799	0.0884	0.1174	0.0885	0.0694	0.0315	0.0539	0.0128	0.0324	0.071	0.0288	0.2752	0.0606	0.1663	0.0661	0.2124	0.0183	0.0418	0.0237	0.038	0.0417	0.031	0.0623	0.1156	0.0553	0.0331	0.0288	0.04	0.0733	0.0564	0.0461	0.0781	0.0162	0.0168	0.0228	0.0425	0.1511	0.1422	0.0959	0.1039	0.0724	0.1918
ENSG00000060718	COL11A1	1301	6.9294	7.1971	10.7627	0.7626	1.3101	0.6067	0.1915	0.1411	0.435	1.632	0.7687	1.604	14.801	24.2807	16.5383	5.6811	4.6432	5.5003	4.9237	7.6553	8.8336	2.4836	4.1713	2.0366	3.5668	3.0193	3.6597	3.2478	3.4658	4.8665	2.2615	2.5246	2.0642	8.08	5.5492	4.9098	3.1828	2.9484	0.8113	1.2357	0.8268	2.0363	8.017	4.2589	4.0977	4.7024	22.488
ENSG00000060749	QSER1	79832	8.4099	7.1342	10.294	9.8325	14.7947	3.8287	15.1737	6.2441	11.6653	5.8988	2.8317	4.7397	51.6369	66.8405	50.3595	9.966	13.1376	14.5028	16.0133	20.3333	14.3092	20.8794	48.8592	17.9399	40.0189	53.9338	29.3745	47.4294	41.2729	98.8352	57.2453	57.6532	54.6635	15.9321	10.897	16.4066	16.6028	14.1642	2.0245	9.8364	11.8279	12.7405	24.1326	85.3661	91.1514	98.5426	233.207
ENSG00000060762	MPC1	51660	7.7187	3.9084	12.4978	7.1116	7.331	5.0389	6.689	2.3951	5.2658	16.2213	8.8491	13.8234	4.7598	9.9634	7.1038	14.3104	11.7662	11.8017	8.6432	8.6327	7.9771	7.2926	6.7062	8.265	3.6291	6.1917	6.0097	6.8717	5.0577	10.1699	7.3594	5.5106	7.234	1.9729	3.6721	4.1995	2.5883	3.2703	5.5325	2.2876	5.5153	5.675	2.004	2.2345	1.1454	5.2701	4.6154
ENSG00000060971	ACAA1	30	2.1266	2.2208	2.1814	2.2165	2.1967	1.8311	2.1518	2.092	1.2545	2.612	1.9785	2.8439	0.915	2.0243	2.4064	1.4478	1.8386	2.5099	2.0076	1.6337	0.8962	1.1294	0.7431	0.7982	1.7661	1.9516	0.7198	1.1663	0.7363	1.6052	1.3822	1.4365	1.8384	3.5678	3.2653	2.7132	2.729	3.1606	4.5668	3.3177	3.6852	6.5283	10.0695	7.6485	3.2124	2.8342	20.7647
ENSG00000060982	BCAT1	586	27.4788	21.0901	44.1847	26.4657	16.0005	16.4709	18.3245	13.524	18.384	25.1832	10.7478	17.7113	70.4813	195.833	145.448	87.0085	113.721	77.7034	107.685	89.9268	83.8695	108.608	121.303	126.708	124.157	150.078	94.6238	138.187	69.4526	102.109	153.044	79.1398	135.208	40.5606	43.4541	26.7579	19.1724	18.2811	5.3446	11.1175	14.2946	11.1363	9.5923	39.6068	30.9318	44.2147	139.267
ENSG00000061273	HDAC7	51564	3.2113	2.279	3.57	2.1556	1.9507	1.5238	2.1005	2.0489	2.109	1.3706	0.8125	1.1605	2.8724	3.6043	8.2338	1.5751	3.6621	2.8409	4.444	2.8986	2.8842	2.5116	2.3077	2.2455	3.6785	4.4669	1.5498	2.9096	1.7326	2.7622	3.2442	1.9724	3.4127	5.933	11.5238	8.6074	14.0087	11.0239	25.9906	12.6448	8.3799	21.9738	37.3721	8.9321	2.2007	7.3244	19.8453
ENSG00000061337	LZTS1	11178	15.2259	14.3891	17.7395	21.0785	17.0669	16.203	10.5179	8.1919	14.6894	24.4688	11.5333	20.8207	0.8397	1.7581	2.5863	1.8564	4.2539	2.2819	4.4513	1.7806	1.3253	0.9347	0.7378	0.8935	1.4024	1.286	0.5625	0.6567	0.4123	0.6559	0.984	0.7225	1.1106	2.2827	2.3026	2.706	3.2928	3.3073	10.5646	4.2162	5.0117	5.7934	4.0824	4.8456	1.6497	5.1734	6.4343
ENSG00000061455	PRDM6	93166	2.9825	0.7301	5.7265	2.548	3.4325	1.7017	0.1555	0.1105	0.2597	0.2646	0.0763	0.1714	0.0048	0	0.0529	0	0.0156	0	0.0311	0.0125	0.0102	0.0068	0.0067	0.028	0.0071	0.0117	0.0072	0.0272	0.0057	0.0118	0.0544	0.0119	0.0073	0	0.0311	0.0184	0.0101	0.0111	0.0277	0.0094	0.015	0.0433	0.0612	0.0445	0.0264	0	0.1667
ENSG00000061492	WNT8A	7478	0.0896	0	0.0491	0.1109	0	0	0.0354	0	0.0938	0.0955	0.0625	0.1774	0.0344	0.1908	0.1931	0.7381	4.0911	1.0047	10.6191	7.8288	19.8888	0.0435	0.0617	0	0.0321	0	0.0604	0.0921	0.0368	0.0621	0	0	0.0321	0.103	0	0.2896	0.0732	0.2205	0.0806	0.2304	0.0415	0.0227	0.0985	0.1301	0.2441	0	0
ENSG00000061656	SPAG4	6676	1.2797	1.1366	4.0878	0.3178	0.7157	0.778	1.2594	1.38	1.2362	0.7275	0.7685	0.6447	1.5374	0.697	1.1143	0.1845	0.5185	0.2929	0.5479	0.579	0.638	0.1439	0.1555	0.0843	0.1016	0.1057	0.0781	0.3928	0.3252	0.361	0.4474	0.116	0.2705	0.2591	1.0382	1.0789	2.0685	1.3907	2.5755	2.1659	2.7415	2.9997	10.996	1.8878	1.8724	1.4244	11.0186
ENSG00000061676	NCKAP1	10787	10.2458	6.1838	16.2457	9.7736	6.5304	8.703	6.8137	7.1912	6.6052	4.746	5.105	5.9309	13.9992	21.2739	23.6714	6.709	10.8584	5.659	14.5253	11.8486	10.8573	138.46	88.0271	108.835	131.363	87.6641	95.1708	106.882	105.339	94.9695	156.013	76.5893	125.677	6.4163	6.267	12.354	5.115	11.6166	2.2597	11.1665	11.6334	8.0073	6.3963	26.6357	28.0811	31.3716	47.2569
ENSG00000061794	MRPS35	60488	32.3286	14.276	59.5209	41.5703	33.676	43.8477	35.1864	47.0465	41.0573	32.4389	31.9826	35.0972	32.8722	34.8064	41.3315	26.9327	29.4716	19.6269	24.0569	40.5233	19.5032	41.7107	40.3649	64.1582	43.7936	37.6664	38.5293	37.8989	27.3928	47.0486	42.8327	21.2563	35.44	10.4198	14.739	21.5061	10.7753	18.5776	7.4039	19.0489	15.7715	13.439	8.2849	14.6261	17.1623	36.4831	13.8473
ENSG00000061918	GUCY1B3	2983	1.7349	0.6718	1.1073	0.3898	0.3982	0.3036	0.0407	0.1548	0.3623	0.0968	0.0675	0.0844	0.1608	0.4745	0.2759	0.1311	1.0801	0.0749	0.8427	0.4222	0.6453	1.7135	1.1501	2.1915	0.805	1.1221	1.4087	2.1764	2.2507	2.5878	1.465	0.6303	1.2115	0.4279	0.8918	0.8946	0.5831	0.8122	0.1706	0.9214	0.9592	0.5356	0.6364	2.1857	1.9152	1.3148	1.9697
ENSG00000061936	SFSWAP	6433	8.3822	3.0796	10.7531	9.5526	5.2979	8.0539	9.4848	16.6304	9.4756	6.6225	5.1686	5.4583	5.0094	5.9032	6.0119	1.8378	4.3807	1.7581	3.712	4.8461	3.0069	4.5248	3.6365	5.4125	5.3947	4.1408	3.6355	5.8899	6.9275	6.1571	3.7458	2.6903	5.9021	3.3222	6.1596	7.7677	4.3622	7.1627	5.0807	10.1638	4.9342	8.5175	33.3551	7.3969	6.6868	5.0865	25.3028
ENSG00000061938	TNK2	10188	11.3794	4.5694	8.2504	13.1987	7.4376	14.7239	20.6834	28.3096	20.2001	11.6601	14.2466	14.915	2.197	2.5495	1.9954	0.6785	1.7176	0.435	1.3461	2.0362	1.2279	0.6203	0.3632	0.7286	0.7077	0.7055	0.9277	0.6359	0.8102	0.6088	0.8979	0.6483	0.6556	3.1855	1.7969	3.805	3.9327	4.9711	4.3299	7.3615	2.8441	4.1979	35.0516	2.6202	2.4677	3.8284	3.8263
ENSG00000061987	MON2	23041	6.8276	1.609	7.0652	5.1276	2.9819	2.9039	3.3208	6.378	5.1629	4.2747	3.9365	3.4057	5.8132	5.262	6.6243	3.5589	4.9183	3.8214	2.6088	3.4494	3.5582	2.3887	2.2028	3.2776	2.8387	1.6277	2.9875	3.2328	3.3787	3.6372	1.7909	2.1463	2.1913	0.98	1.2942	1.9846	0.9647	1.5812	0.1066	1.8762	1.2753	1.3929	3.1739	6.0513	9.504	5.618	12.2931
ENSG00000062038	CDH3	1001	20.3473	20.4675	12.1844	9.4088	7.3355	7.5299	8.9827	17.0904	15.0927	9.2054	12.8356	13.8721	20.064	19.6481	11.0997	1.5759	0.5402	1.76	0.7123	4.1659	0.7624	18.0961	8.1815	24.9856	16.8296	16.3292	17.9854	16.489	20.6691	17.0699	14.7397	17.1558	19.5706	26.9889	35.9313	41.5366	30.5186	39.4037	41.11	32.1281	77.5222	59.186	216.946	127.15	168.7	67.1862	48.5701
ENSG00000062096	ARSF	416	0	0	0	0.0623	0.0455	0.237	0.0962	0.0475	0.1591	0.0155	0.0301	0.026	0.0608	0	0	0	0.3077	0	0.2535	0	0.0841	0.0319	0	0.0249	0	0.0388	0.0696	0	0	0.0373	0.039	0.0476	0	0	0	0	0	0.0124	0	0	0.0072	0.0168	0	0.0163	0	0.1689	0
ENSG00000062194	GPBP1	65056	19.7571	14.3759	23.0899	21.8668	12.3415	18.3282	11.2903	16.8476	28.344	7.9346	13.4612	12.3357	39.1007	28.5936	25.122	20.9841	30.923	15.7692	39.4832	35.2228	19.2427	45.463	29.2444	46.7556	54.7949	29.8522	55.5118	37.5828	59.8281	42.3646	49.6108	38.9971	42.0181	30.8063	32.6208	20.1222	6.8741	13.5127	1.0714	11.0939	12.2571	4.1815	8.387	17.477	22.643	24.6052	30.4423
ENSG00000062282	DGAT2	84649	0.1128	0.4096	0.0886	0.1348	0.0554	0.2552	0.0342	0.1317	0.1454	0.065	0.1054	0.0684	0.387	0.4049	0.2725	0.2234	0.3813	0.1696	0.5538	0.9843	0.5222	0.4003	0.2893	0.4185	0.2277	0.1189	0.2261	0.2881	0.2311	0.2253	0.2058	0.235	0.329	0.3285	0.4388	0.4211	0.4297	0.5626	0.5954	0.6582	1.41	1.3394	1.9962	1.99	2.6367	1.6274	1.587
ENSG00000062370	ZNF112	7771	2.0803	0.5354	2.3262	1.2828	0.528	0.1654	0.419	0.5824	0.3866	1.1723	1.4946	1.3686	2.7768	1.6716	1.5543	1.7122	4.48	1.3677	4.3415	1.7532	2.5526	1.0831	0.3315	0.7031	0.8545	0.4311	0.8704	0.9918	1.5299	1.5164	1.2101	1.3406	0.9613	0.7763	0.6498	0.9075	0.4928	0.6535	0.1124	0.3664	0.504	0.2906	0.9477	1.4191	4.7519	2.2389	6.4898
ENSG00000062485	CS	1431	37.389	45.7433	37.6332	33.0456	22.34	44.8509	16.5952	33.3617	54.0623	24.9145	35.9054	31.2253	28.6106	23.5568	26.6129	12.547	11.8939	12.3239	9.3311	15.7961	10.417	16.4153	15.2774	9.3834	15.0527	12.4645	14.7586	13.4476	24.3194	22.6757	13.452	18.5968	19.8706	24.0902	23.4311	18.1663	31.2386	30.3948	31.8747	34.8788	37.3901	21.3713	34.6638	23.167	78.4046	45.9183	26.1654
ENSG00000062524	LTK	4058	0.1805	0	0.2298	0	0.1318	0	0.1822	0.1459	0.2391	0.0946	0.153	0.1288	0.1297	0.0632	0.05	0.0902	0.0217	0.0609	0.0447	0.0279	0.0391	0	0	0.0483	0	0	0	0	0	0	0	0	0.0205	0.0267	0.0657	0.034	0.0818	0.0847	0.2409	0.0788	0.04	0.046	0.7678	0.0148	0.0172	0	0.2896
ENSG00000062582	MRPS24	64951	5.3278	9.319	2.9708	4.322	5.9923	8.2651	3.8004	6.2864	7.4046	5.1	15.3538	5.4097	8.6355	6.6676	5.4864	3.5249	2.9877	3.3947	3.3618	2.5591	2.6777	0.4588	0.3289	0.4334	0.4675	0.2636	0.218	0.1371	0.257	0.3202	0.2344	0.5551	0.331	0.9902	0.6012	7.0208	6.7987	5.1818	16.5889	9.4463	39.4226	21.3002	16.339	1.2963	2.4382	22.4799	8.6246
ENSG00000062598	ELMO2	63916	6.6431	7.8378	7.0769	5.0213	4.8392	6.6666	7.0604	6.7467	9.4597	3.86	5.1877	2.8786	3.0825	5.5635	2.6982	5.61	7.0853	7.3041	5.8861	5.4495	5.4268	2.5416	2.4591	3.4665	3.2778	1.7402	3.725	1.7185	3.4742	4.9323	2.3065	3.2932	2.4682	6.7848	3.6578	5.6731	5.3559	6.1858	6.1669	6.9056	10.8147	5.4597	29.2079	8.549	15.7764	9.7303	11.4916
ENSG00000062650	WAPAL	23063	34.5167	31.7958	31.7862	32.455	33.2972	34.6517	24.4298	43.4572	41.8687	13.0823	18.9937	10.6787	28.783	35.7505	19.8635	27.8952	20.9449	30.3563	22.9709	25.9012	22.057	19.3182	22.0407	23.4283	25.5674	10.7688	22.452	9.3048	18.7882	22.4328	12.1001	22.1617	19.704	45.4017	27.7031	10.9369	10.0908	12.4191	2.4852	10.552	7.0068	3.4405	5.4332	7.3991	18.3173	29.3447	19.536
ENSG00000062716	VMP1	81671	19.4333	34.821	27.7139	21.9687	17.864	16.737	18.8519	19.6667	22.9309	9.8668	17.8666	7.5061	29.2643	34.3867	20.6062	31.0596	20.8478	35.041	19.8691	14.6289	13.8683	30.1995	35.9529	31.0183	23.7972	15.7392	30.9146	10.1224	19.5421	38.0051	18.6318	29.8164	26.5262	9.4304	7.3481	9.9948	8.5222	8.199	6.3987	6.898	13.2852	6.8172	10.0525	30.6023	18.2536	16.2645	73.6119
ENSG00000062725	APPBP2	10513	6.5174	11.2841	9.708	2.8556	3.4714	3.1695	1.7592	1.1737	1.0373	0.6765	1.0713	0.3954	2.0514	3.2431	1.874	4.3867	7.5485	6.7804	9.6366	5.5665	10.0945	2.1171	3.1373	2.6557	2.5123	2.1533	2.4459	2.5783	1.4361	1.9164	1.2638	2.2439	1.3224	2.7731	1.4617	1.4468	1.7238	1.9466	0.62	1.5068	0.9104	0.9553	1.4067	3.0171	4.829	7.1719	4.3494
ENSG00000062822	POLD1	5424	19.2256	48.1675	21.0061	25.8911	25.4604	24.2071	32.9312	26.3681	36.0915	29.2107	36.6249	35.6944	12.9416	23.8264	16.4002	15.3346	14.5199	26.28	24.468	17.5683	26.4669	3.0084	2.0404	3.1038	1.699	2.7146	1.8103	1.6374	2.9334	2.5886	1.8498	2.5418	1.8952	23.9235	16.5122	28.6503	44.8643	36.7483	103.942	41.1783	53.3044	101.008	240.063	35.107	36.0763	83.1613	37.0063
ENSG00000063015	SEZ6	124925	0.0846	0.8167	0.5297	0.0884	0.207	0.0952	0.1207	0.3985	0.0836	0.1015	0.1391	0.094	0.7966	1.0763	0.6908	0.2637	0.4368	0.2739	1.8324	0.4296	1.046	0.3671	0.2997	0.343	0.367	0.3467	0.2608	0.2729	0.2736	0.236	0.2523	0.3897	0.3277	0.8149	1.9428	2.0862	7.8799	5.4978	16.5276	6.85	6.6379	5.2663	8.4074	3.6992	8.3668	5.9382	3.6984
ENSG00000063046	EIF4B	1975	98.4093	263	207.923	197.758	256.305	217.252	247.386	236.569	165.823	167.405	158.894	170.175	185.041	218.453	115.679	117.983	78.2369	81.9478	190.885	92.0972	222.228	49.4115	94.117	52.3399	37.7813	37.4622	39.1227	34.8903	57.3509	68.3283	22.7639	41.7682	21.7367	184.509	218.953	79.2664	141.67	85.8852	37.1249	102.671	83.3806	64.3372	82.7859	230.298	264.776	206.409	93.6893
ENSG00000063127	SLC6A16	28968	0.5521	0.4742	1.2817	0.4275	1.1142	0.6526	1.2728	0.7854	0.7587	0.2486	0.1765	0.1879	0.3303	0.5869	0.2573	0.2246	0.3737	0.2766	0.7144	0.174	0.7102	0.3032	0.4419	0.0734	0.1162	0.1502	0.0694	0.3353	0.2768	0.3764	0.0964	0.243	0.1367	0.2294	0.4604	0.593	1.2116	1.1379	2.0017	1.1257	2.2135	2.4347	5.4961	6.0392	5.3793	1.9677	2.6299
ENSG00000063169	GLTSCR1	29998	1.214	2.941	1.6691	1.6558	2.4317	2.1439	4.0634	2.8306	4.011	1.9289	3.1045	2.4681	1.2269	1.5643	1.0454	0.3321	0.2656	0.3768	0.66	0.2216	0.5071	2.801	3.4679	2.5679	2.262	2.2926	2.3694	2.7334	2.4522	2.2617	1.1867	3.0084	1.0463	1.9058	1.9848	3.8361	6.4009	6.3116	21.2807	7.4618	0.9115	2.5508	5.4143	1.7677	0.7462	8.1443	4.9146
ENSG00000063176	SPHK2	56848	0.4182	1.2621	1.0952	0.6772	1.2291	1.1467	1.2561	0.7272	0.6506	0.7412	0.8759	0.9187	1.7961	1.5399	1.1847	3.9733	1.0942	4.0212	5.3392	4.3457	4.5468	0.9542	0.789	1.3296	0.718	1.1114	0.4919	0.7995	0.9991	1.029	0.8168	0.9851	1.0848	1.9518	2.5641	6.0319	9.0664	7.7959	46.5195	11.7311	10.9657	33.1642	40.6127	10.2563	7.9961	10.2265	18.0757
ENSG00000063177	RPL18	6141	37.2782	107.533	122.189	60.621	93.3021	90.6444	122.239	106.895	86.8521	167.971	187.095	193.787	86.8176	111.635	82.9844	110.043	128.013	65.5153	117.117	90.4989	140.057	20.4851	43.5113	37.3435	19.7727	33.8394	31.9663	38.5258	34.8217	16.6892	28.5059	26.6335	23.8275	55.8855	58.9348	101.813	192.09	73.675	810.556	225.51	216.115	383.156	257.828	86.7629	69.8242	98.9343	122.168
ENSG00000063180	CA11	770	1.366	0.8303	2.1281	0.7752	0.6318	0.1491	0.5909	1.3863	0.3371	0.3462	0.3604	0.3891	17.4767	11.7835	13.1893	10.4019	13.7973	15.6191	37.8639	16.1045	36.7947	4.6002	15.1441	7.5623	5.4204	7.9733	5.9336	12.2425	11.4872	6.9484	8.4173	6.4196	7.0965	20.6854	29.5089	27.3501	51.8679	26.3219	74.8291	62.4206	29.601	73.4256	71.2025	27.9926	20.643	17.5072	12.9951
ENSG00000063241	ISOC2	79763	12.9481	24.9016	12.2211	10.2583	12.1564	8.7051	29.6101	21.2525	21.8556	30.082	41.2609	37.1237	10.1625	7.6688	7.5119	7.5601	6.7404	7.5209	9.1831	7.5924	8.6429	1.5293	1.5358	3.4983	1.2384	3.4833	2.4643	4.1352	2.993	1.5557	2.1625	2.4144	1.8813	7.9792	9.1663	5.3849	16.062	7.6509	43.8486	21.941	18.855	48.4313	25.8741	7.1987	4.3172	17.3881	12.4382
ENSG00000063244	U2AF2	11338	62.2313	48.9041	60.0978	35.9953	66.2315	29.6366	39.3275	63.7016	28.7728	53.9531	51.5109	80.0321	52.2928	47.6617	42.5793	38.6505	33.0639	53.1221	54.0202	25.9589	45.7431	16.9992	18.9019	26.8499	13.8449	22.5626	15.1699	22.0805	17.1184	19.2218	12.3033	11.4657	15.1632	102.267	108.123	32.1359	67.5498	32.9853	146.499	75.9784	45.3743	149.583	288.973	59.6185	36.0721	57.1056	42.9753
ENSG00000063245	EPN1	29924	2.7399	7.2899	5.9242	2.2643	4.2591	2.3391	3.9739	5.1583	2.6865	5.5403	4.0663	6.6781	2.5045	3.3899	3.3942	1.6378	1.9221	2.0383	2.0642	1.1291	2.0742	0.6344	0.6256	1.0065	0.5752	0.9623	0.7367	1.2358	1.0735	0.6448	0.8864	0.868	1.1584	6.8067	4.7753	4.6547	11.6125	3.7483	19.482	14.223	3.6257	15.5433	11.0111	16.5203	10.0996	16.8921	14.11
ENSG00000063322	MED29	55588	14.5232	15.6214	18.8099	6.7385	12.8105	5.2573	9.851	9.8549	6.9138	11.0507	13.1897	16.4744	8.6655	7.4036	8.8629	7.5794	8.9685	8.0154	5.3614	4.5641	8.1047	1.5637	3.1749	5.8775	2.639	4.9864	3.7183	7.2149	6.1339	4.3487	4.956	4.2913	5.2109	9.8542	12.9374	10.8611	15.2261	13.9045	16.979	14.2199	19.0903	39.0262	18.468	33.1252	27.9973	14.8242	23.3327
ENSG00000063438	AHRR	57491	0.2257	0.1228	0.1497	0.0775	0.0891	0.0702	0.2592	0.4679	0.116	0.1204	0.141	0.1497	0.1197	0.1046	0.201	0.1747	0.2749	0.1682	0.3187	0.1912	0.318	0.046	0.051	0.0751	0.0495	0.0629	0.0554	0.1461	0.0507	0.0603	0.0981	0.1046	0.1202	0.0564	0.0845	0.1875	0.2113	0.1764	0.3213	0.2274	0.1257	0.5148	0.8342	0.7142	0.3851	0.241	1.5035
ENSG00000063515	GSC2	2928	0	0	0	0	0	0	0	0	0	0.0608	0.0938	0.1509	0.1277	0.135	0	0	0	0	0.0864	0	0	0	0	0	0	0	0	0	0	0	0	0	0	0	0	0.0628	0.2113	0.2147	0.1493	0.1912	0.1416	0.4012	0.3273	0	0.2046	0.5098	0
ENSG00000063587	ZNF275	10838	2.0725	2.6488	1.9514	0.9036	1.1929	0.8678	1.0362	1.8982	0.8508	1.2762	0.656	1.8549	3.596	2.8399	4.0882	1.2434	2.407	1.3092	1.1844	1.0429	1.2054	4.3344	4.5963	4.7016	2.379	3.9317	2.7718	3.6956	6.0515	3.6318	4.2791	3.4981	5.0861	1.9535	2.0551	1.9587	2.7899	1.9404	2.1753	3.3798	3.313	6.6556	4.9656	9.8801	11.5731	4.3405	7.8714
ENSG00000063601	MTMR1	8776	5.3182	3.0143	3.5819	2.8342	2.8567	4.3429	3.5859	3.8341	1.6786	5.1792	2.6489	3.5552	7.579	4.0588	7.88	4.8607	8.1433	5.4001	4.4973	4.5221	5.2187	2.6475	4.6707	5.9991	2.7409	5.0192	2.1087	5.299	6.2635	3.379	5.0139	2.9877	5.2832	3.869	3.8741	3.5164	4.7051	4.8937	4.2224	5.3326	4.4297	11.9864	4.6249	10.4422	12.4482	8.3661	8.4205
ENSG00000063660	GPC1	2817	14.1236	16.6419	14.8417	4.5655	5.115	2.7209	4.5013	4.4488	2.2206	2.6885	1.6214	2.7505	6.3503	3.359	6.4884	3.324	11.4367	3.8944	6.7025	4.7908	6.7914	0.8556	0.7652	1.0267	0.4147	1.1461	0.3578	1.0677	1.1372	0.4603	1.1384	0.7461	1.408	5.7805	5.8962	6.5854	11.6937	12.4323	28.9066	8.8319	4.4566	14.6145	10.1775	5.891	9.8103	11.4289	15.4268
ENSG00000063761	ADCK1	57143	3.5731	1.8982	2.468	1.8822	1.8685	2.5024	4.7689	4.2681	1.9571	2.2124	1.031	2.0685	1.5565	1.0242	1.4514	1.3015	1.9158	1.343	0.8621	1.728	1.6275	1.5201	1.9111	0.9904	0.8804	1.8301	0.5038	1.3233	2.2999	1.3853	2.0736	1.2165	2.5662	2.472	1.8475	2.8357	4.1366	3.3499	5.8622	4.5477	5.0197	8.0812	13.1945	4.3494	5.2043	2.3379	5.448
ENSG00000063854	HAGH	3029	2.3604	2.4751	1.3678	1.2617	1.1653	1.4709	1.5811	1.6771	0.8534	1.5647	0.5845	1.3438	2.4743	1.6258	2.0316	2.9792	5.1984	4.4549	3.8713	4.1709	3.7492	1.0422	0.9477	1.2269	0.6426	0.9323	0.6929	0.5355	0.7733	0.7168	0.8952	0.5195	1.1062	4.6804	2.648	2.8049	4.0899	3.9143	6.0715	2.4807	4.1248	7.8069	7.5064	3.341	2.1661	1.3854	3.2603
ENSG00000063978	RNF4	6047	22.5235	26.6788	18.5726	20.5512	19.2006	17.5029	21.3326	26.8136	18.8169	13.2202	13.6684	7.9349	9.5491	6.8948	11.3351	5.7868	12.0587	9.4198	5.4589	10.7854	9.4934	13.775	11.8899	7.6418	11.5063	12.7201	7.7079	11.8316	12.8431	6.3204	13.2147	6.5014	23.007	13.3232	11.4638	16.1223	15.6906	17.6678	21.5932	12.1518	22.5856	29.5738	33.3467	42.0667	50.903	14.8592	24.8093
ENSG00000064012	CASP8	841	12.5852	10.6152	7.0866	9.9017	10.7323	8.6485	7.5129	4.692	5.5158	5.3643	3.7205	5.4584	1.6783	0.8113	1.132	1.0295	1.302	1.7703	1.0763	1.0001	0.5902	2.1068	1.3477	1.5326	6.2569	3.0804	4.4597	2.6918	4.6827	1.407	2.1866	2.3428	1.6126	0.9251	0.4418	0.6541	0.4942	0.5729	0.4672	0.45	0.553	0.6344	0.6329	1.5472	1.5219	0.5325	2.0181
ENSG00000064042	LIMCH1	22998	4.0982	1.1747	2.6129	2.8194	2.8232	2.1827	0.815	0.5461	0.5295	1.3193	1.1536	1.2019	9.0357	5.1112	7.396	2.5104	3.6181	4.7282	1.9533	6.8141	3.6469	1.9099	1.9089	1.0639	0.8575	0.7128	0.8077	0.5347	0.486	0.234	0.991	0.5192	0.9959	2.289	0.918	0.9015	0.4179	1.0479	0.1044	0.6019	0.552	0.5409	2.3857	2.9582	1.961	0.556	4.2542
ENSG00000064102	ASUN	55726	12.524	16.4074	10.5271	17.1592	17.8712	22.4357	18.6098	15.3442	13.9208	11.3086	6.7527	11.9416	33.15	12.9562	24.5791	10.0801	15.1369	23.4865	11.5741	21.3402	13.6099	39.0159	25.1359	32.553	25.3671	27.329	31.3873	39.5825	39.5352	17.2201	27.9287	11.7716	24.1776	40.0052	26.6156	16.467	12.664	20.5715	2.678	9.5644	7.4452	6.6035	8.8547	31.0118	25.7738	15.8825	31.1682
ENSG00000064115	TM7SF3	51768	10.5566	12.4978	5.382	10.2964	6.5757	8.3633	9.7456	8.99	8.7707	14.8182	15.8947	18.4387	21.7095	8.9764	16.9572	6.0566	15.3722	16.9993	10.5695	17.8287	20.87	60.694	32.1391	28.5277	30.6662	32.8337	39.284	34.4863	24.9216	19.6727	38.1293	13.7812	30.531	10.2759	6.9101	13.2604	15.8453	22.2581	17.0774	17.845	31.3097	24.6343	20.4475	45.7703	101.095	26.5901	26.9604
ENSG00000064195	DLX3	1747	1.2094	0.3767	2.2291	0.889	1.2874	2.5646	2.8243	3.2533	2.5503	3.7999	4.0907	3.2703	0.1217	0.0338	0.2369	0	0.0454	0.0154	0.0467	0.0425	0.1452	0.0383	0.083	0	0.0903	0.1101	0.1878	0.1255	0.1099	0.0264	0.0604	0.1689	0.0295	0.1783	0.0327	0.0502	0.0523	0.2153	0.5146	0.1361	0.117	0.1271	0.2954	0.1435	0.0622	0.2873	1.3667
ENSG00000064199	SPA17	53340	0.7073	0.8973	0.8084	0.7695	0.7209	0.5305	1.0416	1.3994	0.6332	0.6076	0.8012	0.7067	1.0886	0.6972	0.5412	3.1106	2.2562	3.1144	2.7299	3.2577	2.7986	1.0217	1.1881	0.5803	0.7515	0.8858	0.8406	1.2603	0.6568	1.0068	0.9875	0.6498	0.8499	1.0317	0.6738	0.566	0.3258	0.8681	0.5594	0.82	1.3807	0.72	0.9746	0.9659	0.8523	0.1552	1.149
ENSG00000064201	TSPAN32	10077	0	0	0.0136	0	0.0303	0.1193	0	0.015	0.2067	0.0291	0.0129	0.0212	0	0.0842	0.028	0.0331	0.0762	0.0979	0.0223	0.1732	0.0344	0	0	0	0	0	0	0.0198	0	0.0181	0	0.0155	0	0	0.0148	0.0269	0.056	0.0207	0.1138	0.0837	0.1308	0.1769	1.3035	0.4882	0.3951	0.2058	0.8848
ENSG00000064205	WISP2	8839	0.0934	0.044	0.1708	0	0.1476	0	0.0796	0.1395	0.0319	0.0202	0.0303	0.0533	0.0728	0	0.0218	0.0071	0.0209	0.0263	0.0186	0.0227	0.0207	0	0	0.0094	0	0.0298	0	0.0295	0.0321	0	0.0161	0.0083	0.0171	0	0	0.007	0.015	0.0113	0.0507	0.0073	0.0468	0.0296	0.1976	0.2942	0.2086	2.6699	1.2511
ENSG00000064218	DMRT3	58524	0.8967	1.2598	0	0.2826	0.018	0.0318	0.7213	0.2578	0.505	0.0991	0.2041	0.0769	0	0	0	0	0.0343	0.0192	0.0155	0	0	0	0	0	0.0641	0	0	0	0.0354	0.0263	0.0678	0	0	0	0	0	0.0148	0.0296	0.0228	0.0073	0.0114	0.0481	0.0798	0	0.0148	0	0
ENSG00000064225	ST3GAL6	10402	0.8559	1.4674	0.8835	0.2382	0.4037	0.3293	0.7081	0.5932	0.6461	0.3365	0.5263	0.3162	2.1299	1.5638	1.5473	1.0536	2.8602	1.3012	1.1443	1.6509	1.4164	1.5648	2.7524	1.3705	1.7132	1.5529	2.3298	2.4732	2.0017	1.8469	2.0334	2.021	1.9539	0.5388	0.4365	1.0043	0.2655	0.6982	0.4803	0.4973	1.0519	0.8893	2.5843	3.6359	3.0444	2.9617	8.8889
ENSG00000064270	ATP2C2	9914	0.894	1.3771	0.8147	1.8161	0.467	1.3406	2.787	1.7	3.0839	0.9819	1.3084	0.786	0.1216	0.0855	0.2484	0.0325	0.1104	0.0439	0.0234	0.0533	0.0612	0.3588	0.36	0.3329	0.4895	0.4318	0.8157	0.6303	0.5178	0.4435	0.679	0.8294	0.9542	0.3955	0.3621	0.4017	0.4279	0.2776	0.4923	0.4183	0.3923	0.7821	4.2571	1.9704	0.828	0.9909	2.8863
ENSG00000064300	NGFR	4804	0	0	0.114	0.0804	0.0193	0.153	0.8389	0.111	0.1828	0.6559	0.9638	0.8779	6.3651	6.3782	6.9241	2.1406	7.6345	2.7444	2.8972	3.717	4.3731	0.4675	0.7949	0.4634	0.473	0.359	0.6881	1.0234	0.4889	0.6768	1.2783	1.4492	1.3343	1.4459	2.1359	3.0044	4.2487	4.8604	12.8175	3.8691	6.4094	6.9313	15.4544	5.6684	3.8573	5.4785	4.5579
ENSG00000064309	CDON	50937	3.3503	5.1739	4.5291	1.8973	2.1688	1.0327	2.2232	1.5611	2.6271	1.3318	2.4038	2.1438	3.7834	5.4414	5.5538	3.5631	11.6367	1.8777	7.5583	3.5226	7.9144	2.6568	2.9237	1.3904	2.4927	1.1991	3.7298	3.3242	2.6955	3.5268	2.2594	3.0359	2.9422	2.8779	2.1463	2.7279	2.9388	3.3666	0.7089	1.5527	3.4398	2.0159	4.9958	18.5068	10.5449	12.2517	20.5771
ENSG00000064313	TAF2	6873	17.8525	13.8344	17.4994	16.3537	13.4328	13.7709	19.863	9.8854	19.3671	5.1573	13.8688	10.4368	13.5334	15.949	12.3744	12.6255	13.2375	8.54	9.539	11.2773	11.6287	15.621	19.3051	11.1294	17.0509	7.8876	11.0789	19.9936	11.207	19.6443	17.8625	28.6857	17.1105	7.916	4.7778	5.3201	3.6211	6.6626	1.3233	2.6154	6.7849	2.9253	8.2838	19.8205	13.8232	14.9564	16.0867
ENSG00000064393	HIPK2	28996	2.939	2.6067	2.5162	2.0809	2.6831	2.1221	1.9042	0.8921	1.3109	0.5965	0.7979	1.253	3.178	5.8554	5.9884	3.1536	7.7988	2.3722	3.6954	2.2291	3.0967	8.3619	10.4486	4.513	7.2135	3.2791	7.6033	10.2582	5.8771	8.3115	5.1318	11.2647	5.4504	4.1336	3.6133	3.9501	4.9029	4.6608	1.2874	2.0921	4.4866	2.3871	9.1862	14.0426	7.9328	13.7572	12.9817
ENSG00000064419	TNPO3	23534	37.1893	31.4318	33.445	33.7322	24.6305	40.5607	52.064	23.8644	40.8333	19.2129	36.0142	45.6527	34.4771	54.4647	36.8112	45.2179	34.6419	40.1691	33.0027	43.3493	42.1228	34.6816	39.9049	19.7349	40.0764	17.0449	27.2638	42.7936	25.7338	51.7442	55.0367	70.8426	46.5191	32.3428	34.8599	39.2298	50.4694	44.5462	6.1264	20.2356	46.1685	16.0522	39.8822	176.777	94.978	69.662	59.5009
ENSG00000064489	MEF2BNB-MEF2B	4207	0.1131	0	0.5899	0.2297	0.5822	0.3813	0.0456	0.0967	0	0.0703	0.1007	0.1422	0.0367	0.1014	0.0622	0.0531	0.0343	0	0.0304	0.0927	0.1114	0	0	0	0	0	0	0	0.0258	0	0	0.0437	0	0.2162	0.2105	0.1529	0.1296	0.2354	1.0297	0.1713	0.3674	0.4681	0.5356	0.46	0.0798	0	0.2094
ENSG00000064490	RFXANK	8625	6.1731	2.9031	6.4666	5.7221	5.7484	3.4381	2.1669	2.138	3.6323	1.2935	3.3632	5.8867	4.3182	6.8383	5.1493	11.546	12.1897	10.4923	13.577	12.2059	14.3542	2.3531	2.4964	1.765	1.3864	1.7158	1.017	1.698	1.2879	1.4423	1.5175	2.9813	2.4431	4.5393	7.1639	11.422	16.366	16.4419	22.735	12.3648	24.7502	26.4456	50.4032	14.7961	6.6063	12.2789	6.897
ENSG00000064545	TMEM161A	54929	8.6948	19.1823	8.562	6.4769	5.8819	6.1993	10.3826	8.5021	8.3066	5.0328	3.683	6.1701	4.5683	5.6694	3.4043	6.0869	6.261	4.7879	5.034	7.7924	8.4261	5.9964	2.2875	3.649	3.5221	3.9977	3.6818	6.2381	3.4325	3.408	2.4544	7.0936	6.8247	4.0816	5.1427	10.0065	18.9783	16.988	30.8886	14.2425	39.2885	71.5685	117.356	30.5354	14.1736	25.2879	10.6836
ENSG00000064547	LPAR2	9170	18.4201	22.7489	16.1083	16.9841	16.8366	17.7172	14.4706	18.221	23.709	9.3729	18.109	17.7476	3.1523	5.221	2.4717	4.4986	7.253	4.6229	7.124	6.1575	8.2889	8.2035	5.2884	7.1214	10.2935	8.6318	7.2939	8.4475	4.5112	5.509	5.1928	6.785	16.2865	5.3412	10.9939	13.477	29.3734	19.6302	35.2366	16.5446	26.1174	38.3961	154.458	13.5446	4.222	14.1209	8.5658
ENSG00000064601	CTSA	5476	17.792	22.6937	28.4761	13.752	14.2965	11.5275	14.2534	15.9638	14.7165	11.8297	13.5951	15.6345	2.4552	4.3222	2.0244	2.4221	4.2273	2.2938	3.3571	4.9242	5.7972	4.0857	3.4541	3.2403	3.6603	2.8767	4.9423	3.8594	1.6801	3.2384	2.12	3.9703	7.2175	2.9501	5.8556	5.8264	12.3385	8.5087	27.7127	8.3343	12.8643	19.5519	43.7507	22.8386	7.5202	11.619	9.5147
ENSG00000064607	SUGP2	10147	17.415	11.3828	17.414	15.1517	23.7073	14.3318	22.7187	16.5339	20.3193	7.689	12.6123	13.027	8.1852	15.4417	8.8112	13.4613	21.9097	9.861	17.668	13.0424	23.6404	10.5763	14.5319	12.401	14.5815	14.5868	14.8874	19.2323	8.0427	16.6183	7.7454	15.1089	19.0164	11.8349	16.909	23.1749	35.9147	24.4103	9.7321	19.811	22.6523	40.5192	136.025	20.8006	15.0347	19.2779	15.3149
ENSG00000064651	SLC12A2	6558	4.3419	2.8672	6.2655	2.5633	4.7494	2.366	2.3181	1.5729	2.0797	2.9735	2.7821	3.0349	2.6508	5.9583	2.3355	5.4454	10.3372	4.0794	7.4482	6.1772	11.0608	4.0873	4.0063	4.1678	4.2637	4.7471	4.7482	4.197	3.056	5.1743	1.3245	2.8977	4.0137	1.5459	1.6042	1.4386	2.0305	2.1965	0.1867	1.5177	1.5236	1.5658	2.1016	10.6421	12.6786	7.6162	11.2469
ENSG00000064652	SNX24	28966	14.9524	6.3826	12.3332	12.4638	18.9602	10.7675	10.0723	9.5598	13.2836	11.7451	10.0806	7.4563	2.5054	4.2493	1.6744	3.2576	8.2925	2.5866	6.173	4.9266	9.2048	7.7929	9.4576	9.5005	5.912	7.3417	7.5859	8.4487	5.6242	6.7494	7.6547	4.354	6.802	4.2656	3.5829	2.4576	3.8449	3.4435	1.5686	2.9863	4.3308	3.5833	4.4066	2.9249	4.3536	2.4508	6.8599
ENSG00000064655	EYA2	2139	0.2839	0	0	0.3308	0.3462	0.2538	0.1123	0	0	0.1096	0.1257	0.1781	0.1143	0.3352	0.2413	0.1309	1.2624	0.1407	1.0065	0.3214	1.0726	1.309	1.4891	1.3815	0.841	1.5064	1.5767	0.757	0.915	1.1102	0.848	1.0076	1.2171	0.4416	0.6239	0.3639	1.1122	0.9107	1.731	1.1549	0.9601	1.4625	1.9356	1.2196	0.7987	0.3523	1.6017
ENSG00000064666	CNN2	1265	19.6625	24.8238	30.4689	12.9648	25.8603	21.5473	7.588	8.8081	10.0765	22.448	24.925	13.3237	103.25	109.67	89.7008	57.1737	45.4127	34.4012	32.6692	25.4301	49.4019	36.6704	27.6759	42.0339	39.9265	47.7474	39.7144	25.846	29.8274	20.6214	27.2498	31.0093	44.7208	98.0067	143.149	58.1283	90.505	154.969	229.615	144.552	95.1712	316.45	151.22	136.178	91.9599	281.771	54.9382
ENSG00000064687	ABCA7	10347	3.4578	4.3596	3.6185	1.2781	2.5991	2.6425	7.0132	7.3445	7.5171	5.0606	5.7702	3.7955	1.6085	1.7262	1.5294	1.0064	1.5719	1.0077	1.0851	1.526	1.519	0.3469	0.1234	0.2613	0.2852	0.3221	0.1469	0.3212	0.3369	0.2357	0.1983	0.4076	0.4429	1.7269	3.9345	2.2739	6.5581	8.0379	7.6781	7.2419	3.3314	10.7689	31.908	4.4655	2.9061	6.586	11.3555
ENSG00000064692	SNCAIP	9627	1.575	0.3851	0.9192	0.6423	0.5379	1.0043	1.4006	2.3046	2.2892	1.2483	0.7962	0.629	0.9656	1.0188	0.7802	0.2804	1.6351	0.1629	0.7077	0.3872	1.1752	2.2053	1.2932	1.8629	0.9374	1.6634	1.2912	1.4807	0.9108	1.648	1.8014	2.4221	2.4241	1.0815	1.8442	0.5086	1.2257	1.4127	0.1558	1.1891	1.3331	1.8098	3.631	3.7209	3.8263	2.1294	9.9678
ENSG00000064703	DDX20	11218	9.2592	4.4628	7.0771	4.0283	7.8636	9.8718	5.9555	8.9722	6.6464	11.3726	7.0351	8.4511	12.2657	14.0601	13.5977	12.2499	12.4101	5.6251	9.6073	4.7748	8.5615	14.3872	9.0467	13.1704	15.455	18.6138	14.552	9.701	10.5881	12.8083	13.9107	13.0743	9.7914	4.1222	6.0191	1.8156	3.3357	6.2923	1.1011	4.3685	3.8437	5.5359	4.7915	9.905	13.7919	10.8482	12.396
ENSG00000064726	BTBD1	53339	23.2774	9.6157	21.967	6.7564	15.0796	16.8885	8.3466	15.935	13.9094	20.2347	13.4021	11.4464	18.523	25.1727	25.0526	18.91	15.7799	7.8043	18.1648	5.9999	13.4748	26.3473	15.7797	20.9255	15.7747	26.84	21.0842	20.5292	19.4566	23.6013	23.5649	23.9667	24.3815	14.2708	10.5424	8.1609	4.2037	7.1392	2.1821	6.496	9.1153	18.1495	14.1418	12.9576	25.6494	17.1856	29.8873
ENSG00000064763	FAR2	55711	0.7682	0.2282	1.6698	0.2163	0.4248	0.6172	0.6254	1.0767	1.477	0.7197	0.4831	0.4812	6.6196	5.7424	5.1664	2.4755	2.7462	3.1566	2.2515	3.0347	1.3844	9.8764	7.7137	9.8559	6.6034	11.4602	10.8592	7.9776	9.1258	12.4967	9.8372	9.9697	5.4247	5.572	5.1141	3.4288	5.0762	5.71	0.9377	4.0673	3.1752	6.9551	7.4223	15.5116	26.6787	8.5308	35.677
ENSG00000064787	BCAS1	8537	0.1317	0	0	0.0138	0.0677	0	0.0323	0.026	0.051	0.0111	0.0282	0.0105	0.0291	0.0249	0.0832	0.0504	0.0433	0.0304	0.0465	0.0406	0.1067	0.021	0.0283	0.0463	0.0233	0.112	0.0175	0.0429	0.0717	0.0376	0.0259	0.0325	0.0357	0.2269	0.1782	0.043	0.0929	0.0928	0.0125	0.0655	0.0279	0.0494	0.1811	0.0492	0.1576	0.335	0.7197
ENSG00000064835	POU1F1	5449	0	0	0	0.2627	0.055	0	0	0.2725	0	0.0295	0.0093	0	0.169	0.1181	0.1787	0.0255	0	0	0	0	0.0254	0	0.027	0.0479	0	0	0.0521	0	0.0591	0	0	0.2074	0.0891	0	0	0	0	0	0	0	0	0.0116	0	0	0.0632	0	0
ENSG00000064886	CHI3L2	1117	0.6814	0	0.7325	0.318	0.0754	0.2838	0.4264	0.6863	0.263	0.2851	0.5444	0.24	0	0	0	0	0.0204	0	0	0.0186	0.0429	0	0.0102	0	0.0211	0	0	0	0	0	0.0334	0	0.0224	0	0.1175	0	0	0.0204	0	0.0079	0.0016	0.0046	0.0662	0.0576	0.1263	0	0.5729
ENSG00000064932	SBNO2	22904	8.8175	9.9823	9.3021	4.7296	7.8368	8.3822	4.0596	6.7983	4.4153	8.4162	12.6642	6.2145	7.1442	5.223	9.2616	1.9888	3.1197	2.2299	2.355	3.5127	3.6731	0.7315	0.2931	0.5339	0.2354	0.4941	0.3158	0.3441	0.8995	0.506	0.7584	0.3809	0.5298	7.4226	8.0365	8.0256	11.5113	7.7019	10.2705	9.9424	2.5209	12.1685	58.4406	4.5342	5.5813	15.1335	27.1152
ENSG00000064933	PMS1	5378	10.474	5.8895	7.9221	7.0248	7.7577	7.2754	5.303	9.5083	4.829	5.2547	5.7483	3.4771	15.654	15.1686	21.727	11.3158	11.3811	10.247	14.925	14.6389	17.7788	6.6873	6.0162	8.9437	3.1008	6.1467	13.3076	6.7346	9.5268	8.2431	13.5617	12.457	8.9132	17.6851	15.3153	7.9892	5.4373	6.8923	1.6689	4.5651	5.2691	2.7404	6.7515	6.9422	13.5032	7.7151	37.0015
ENSG00000064961	HMG20B	10362	9.3295	11.7981	13.3335	10.1287	7.0233	5.9485	3.6812	6.5583	3.0853	5.1069	10.5988	5.0773	10.5338	9.2115	15.1513	14.3452	9.5626	16.8706	9.3691	20.0767	13.539	3.3179	2.283	2.3549	2.3563	1.7247	1.8729	2.3565	3.4783	2.2857	4.0882	2.5734	2.2135	26.1367	30.3241	14.5156	19.7344	9.9513	37.5979	15.8824	10.3744	27.782	52.7067	1.9638	2.332	6.9041	15.5933
ENSG00000064989	CALCRL	10203	0.0468	0	0.8989	0.1053	0.0664	0	0	0.0345	0	0.0092	0.0081	0.0033	0.1185	0.1475	0.4367	0.2414	0.5642	0.2146	0.5831	0.2898	0.9996	0.8653	1.858	1.4479	0.5123	0.8804	0.8931	0.4768	0.8281	0.4305	1.3249	1.633	0.7838	0.8402	0.3963	0.7078	0.2479	0.3657	0.1187	0.3003	0.722	0.6053	1.0981	2.51	4.5218	0.7303	7.27
ENSG00000064995	TAF11	6882	11.3826	18.4935	17.8371	18.2485	16.3224	9.6085	14.5293	14.533	9.7137	19.2472	17.9266	9.3411	33.2172	16.0132	46.8331	44.1945	39.9849	50.166	37.2523	45.9149	42.1949	46.6535	43.0127	47.6252	56.4801	58.9056	66.1148	34.1616	44.2244	24.2301	29.3861	64.4143	32.4358	44.9213	36.7084	40.5177	25.3606	25.0726	13.2918	23.5978	19.9529	26.4279	19.1057	7.842	13.5346	10.4649	19.2352
ENSG00000064999	ANKS1A	23294	8.7352	9.4764	10.2094	8.8804	8.759	5.7076	7.7994	7.9547	10.0327	5.9246	6.8424	3.9818	8.2001	4.5527	7.0725	7.1615	4.8482	7.4319	6.5705	12.9763	8.3293	9.6769	8.5492	9.0979	8.8268	14.3342	14.0823	6.0696	12.2311	5.582	9.9367	15.0717	8.3696	16.2179	9.1595	13.32	10.3171	12.5076	11.9173	10.5753	7.7073	15.9595	26.1688	13.9363	26.2817	7.5266	20.3234
ENSG00000065000	AP3D1	8943	24.1035	37.8544	43.06	50.2266	37.3904	33.7829	28.1906	29.9016	24.1594	31.9753	35.1179	15.0155	21.3589	12.6964	26.4697	22.1176	11.6478	20.9527	11.713	28.7554	16.2932	12.3269	8.1987	11.3429	12.2107	14.0068	12.5976	5.8102	12.221	3.879	9.8082	13.2448	9.3828	49.1179	51.6465	53.6662	50.1764	40.9566	68.598	49.7202	52.1539	80.4077	111.844	29.4748	55.9805	18.3768	36.1767
ENSG00000065029	ZNF76	7629	1.9406	4.9913	2.5548	3.221	1.972	2.645	3.4193	4.3114	4.9781	2.8185	3.4501	1.4862	1.8918	1.0847	1.7022	2.8228	2.8087	3.1723	3.6744	4.4803	3.912	0.7314	0.728	0.7805	0.9511	1.0019	0.698	0.4758	0.7349	0.2429	0.7966	0.8738	0.6152	2.7126	2.376	5.6169	6.6507	6.1008	11.4228	5.8324	7.1354	9.116	38.4616	8.8163	8.1364	5.0836	4.758
ENSG00000065054	SLC9A3R2	9351	7.4086	11.0177	12.1432	21.2394	14.8918	9.8607	13.4902	14.5443	17.6524	10.7014	10.2452	6.206	1.2129	0.3559	1.0765	1.0901	0.5845	0.4554	0.6158	0.9452	1.0697	1.65	0.8428	0.6436	0.7575	0.7406	1.0901	0.5589	0.6241	0.5716	0.2776	0.4925	0.4673	3.4004	3.2456	3.6498	4.7036	2.2862	7.2074	4.2257	4.0737	7.6535	4.7169	0.6488	1.0152	2.8846	2.4557
ENSG00000065057	NTHL1	4913	2.6207	4.2072	3.0351	7.4683	6.572	5.1347	7.1385	5.9073	7.799	7.6572	10.04	8.5855	9.1241	10.3404	6.1609	15.1104	10.8553	17.5726	14.4842	22.4481	23.4313	2.8596	3.107	3.3063	2.9071	4.4252	1.8633	3.0916	2.8635	1.8246	4.8539	4.0649	2.9194	12.8624	8.7996	15.7514	18.1483	17.9262	42.1455	18.5971	44.141	61.9808	35.9161	8.8372	11.1039	14.9708	11.8403
ENSG00000065060	UHRF1BP1	54887	8.5668	11.6177	6.4607	17.5597	14.1381	8.8122	19.4894	20.9494	21.6445	18.9753	9.5467	13.201	7.9063	5.695	10.0755	3.8515	3.8794	3.5531	2.3518	6.2893	6.3968	3.8665	5.5324	4.2308	5.5534	5.1666	3.9203	5.4554	5.0651	5.1995	4.8693	6.1608	2.977	4.4161	2.6424	3.2224	6.8034	3.2704	2.1216	4.5311	11.091	10.3421	12.1231	38.2224	42.0567	16.1661	30.133
ENSG00000065135	GNAI3	2773	2.6048	3.1349	2.6338	5.6234	4.4323	3.1872	3.2106	2.7134	2.9352	4.304	2.6177	3.0871	8.5019	8.5609	9.3866	12.962	7.1745	9.6324	5.5919	6.4116	11.8353	12.5747	24.7496	21.3207	33.3686	20.8133	20.3203	16.8585	16.4314	13.8777	21.6447	27.1983	10.6687	6.073	3.0958	3.3303	3.771	2.3378	0.9216	2.1897	4.5565	1.7762	1.6239	5.6836	6.8839	6.0346	10.5214
ENSG00000065150	IPO5	3843	34.7678	44.1767	26.1273	38.6672	70.5018	31.3164	66.7096	59.0418	89.4653	54.3555	43.3621	39.5093	88.6353	69.5501	119.868	86.4231	40.2525	63.3851	35.9043	86.5369	111.462	38.4607	79.582	45.2132	75.5765	49.1568	66.2873	51.0655	52.7767	58.6941	68.1807	77.7854	31.7155	100.039	37.6365	51.5006	65.5696	43.7451	11.2371	58.2337	84.2045	49.4159	77.3408	177.41	272.902	129.66	152.583
ENSG00000065154	OAT	4942	56.3684	109.645	45.7288	115.251	141.136	80.1539	79.2594	50.3553	81.708	70.117	82.0384	66.8154	30.42	34.0875	37.2572	76.2567	17.6053	66.9529	19.5462	41.2775	42.8048	59.4547	110.171	120.016	212.217	114.198	119.573	90.2912	108.73	114.4	81.498	97.978	45.8348	15.0841	5.3937	19.7092	30.3675	16.84	6.9297	19.9997	43.2512	27.3004	19.2124	45.3159	54.651	34.5192	20.9817
ENSG00000065183	WDR3	10885	3.5097	5.0575	2.2925	5.6582	7.0667	4.0208	7.6104	7.8911	10.2408	11.4342	7.7996	9.0182	11.696	14.1368	12.7699	14.1015	6.6467	18.5514	5.0985	11.0816	16.0711	6.896	9.9372	9.8261	18.0179	14.621	14.5353	11.9021	9.9329	12.1164	9.1539	14.5478	9.8393	10.074	7.7476	4.7244	5.9401	5.4967	1.1885	4.3307	7.0037	5.1499	3.6276	20.4697	25.9713	14.3458	22.0071
ENSG00000065243	PKN2	5586	13.2913	19.3886	9.3885	14.6907	25.0244	10.8049	33.4993	27.398	45.2724	24.2969	18.5611	20.6944	15.7086	13.6573	14.1799	12.1064	14.3624	9.5632	12.0759	5.9544	13.6774	8.9961	12.6454	8.3749	15.1259	11.7148	10.3813	13.4468	15.269	17.8089	13.5431	7.7268	8.1787	12.5406	6.336	5.9127	4.0235	2.5832	0.789	1.3895	7.1271	3.9807	9.6388	19.8541	22.3368	19.5216	54.4116
ENSG00000065268	WDR18	57418	9.1777	16.045	8.7725	6.3866	9.6715	8.9356	9.7947	8.0804	12.7004	21.34	19.0195	23.7095	19.4397	21.4509	21.3408	8.7198	11.6441	11.8301	9.6004	14.8703	17.3046	13.9105	15.1426	9.9919	20.2274	12.8908	10.2395	20.4836	18.5858	13.7058	18.4984	9.5928	15.0599	17.2212	13.5592	28.9287	47.5135	27.0759	98.4086	23.3893	62.139	177.758	93.6345	38.5128	34.9157	111.936	52.7018
ENSG00000065308	TRAM2	9697	11.2896	12.8327	12.7808	9.6499	12.0463	5.6405	4.9794	2.6204	7.7759	8.6539	8.7159	10.0525	12.4188	15.7694	15.1745	5.4744	4.2937	5.9517	4.3253	5.9513	6.138	5.5756	6.6771	4.4226	6.7705	10.0196	5.0767	8.363	6.7507	10.1696	6.7204	7.7745	6.7544	3.134	1.5476	7.7125	8.6341	3.7007	7.0137	2.8684	8.6651	13.2638	9.5221	22.1817	13.043	17.7543	17.2571
ENSG00000065320	NTN1	9423	1.5234	2.9615	1.0365	2.1432	2.4861	1.5198	1.0227	0.5683	1.1612	2.0518	1.2907	2.4685	0.4559	0.8419	0.7377	0.8154	1.9097	1.2069	0.829	1.7186	2.4029	0.0815	0.3236	0.2201	0.281	0.2707	0.1273	0.1827	0.2326	0.2421	0.2148	0.2364	0.2282	0.4343	0.5011	1.1158	1.613	0.6183	3.0485	0.605	1.5329	4.2881	3.6993	1.9832	1.5136	4.7546	7.2005
ENSG00000065325	GLP2R	9340	0.2776	1.1308	0	0.1893	0.4473	0.078	0.1307	0	0	0.0137	0.0031	0.0241	0	0	0	0	0	0.011	0.0112	0	0	0.0061	0	0	0	0	0.0071	0	0	0	0	0	0	0	0	0	0	0	0.0078	0	0.0015	0	0.0069	0	0	0.7251	0.3777
ENSG00000065328	MCM10	55388	19.2958	17.1236	21.9002	36.0636	39.8147	16.6708	32.609	13.1754	28.8286	21.5622	11.8405	19.7998	14.0559	21.3166	13.0913	15.6928	15.0932	17.9597	19.0267	18.4841	11.7892	11.4249	15.8758	6.7866	16.7406	25.9246	13.6982	18.3696	15.9924	25.6695	23.4339	22.3978	25.9309	21.2764	19.5608	11.9054	12.5918	10.1475	1.715	9.1721	3.831	5.0602	8.222	19.1857	11.4982	27.7946	35.9177
ENSG00000065357	DGKA	1606	0.7568	1.3125	2.0478	0.5671	0.5578	0.2095	0.6115	0.2713	0.6525	0.5358	0.2932	0.4747	0.6663	1.2566	1.4783	0.3033	0.3219	0.2552	0.3215	0.3502	0.4999	1.3574	1.4557	1.4803	0.7608	1.1245	0.7929	1.727	1.2236	2.2267	2.2787	1.2017	2.1822	2.5048	2.9817	1.8268	1.5413	1.6708	1.304	1.4472	2.0028	3.3344	5.8868	3.4184	1.7094	2.3928	5.0293
ENSG00000065361	ERBB3	2065	6.1398	5.3107	5.1246	5.3611	7.5469	5.5344	9.2272	8.6509	6.208	2.7196	2.0744	2.7805	4.3806	9.036	8.1233	0.4715	0.7972	1.0139	0.7438	1.7341	0.6502	6.1373	5.8038	5.2153	6.9199	7.6593	4.0733	5.8853	2.875	9.8134	6.6569	6.7434	8.0373	14.3566	21.0472	10.3277	10.1064	10.5384	10.3643	10.9348	12.5071	20.2747	20.7955	37.1675	20.8973	14.5297	27.8387
ENSG00000065371	ROPN1	54763	0	0	0.0191	0.0598	0	0.1056	0.0152	0	0	0.0085	0.0037	0.0149	0	0	0	0.0332	0	0.008	0	0	0.0143	0.0148	0.0263	0.0172	0.015	0	0.03	0.0142	0	0	0	0	0	0	0	0	0.0063	0.0109	0.0103	0	0.0136	0.0259	0.0362	0.0315	0.005	0	0.1584
ENSG00000065413	ANKRD44	91526	0.2179	0.0493	0.1523	0.0788	0.1153	0.3391	0.1148	0.1694	0.1548	0.1627	0.109	0.1721	0.0793	0.1197	0.36	0.1993	0.6287	0.2409	0.7982	0.2775	0.4351	0.111	0.1492	0.1023	0.2207	0.1597	0.0772	0.22	0.1622	0.2857	0.1859	0.1045	0.1941	0.0528	0.0993	0.0358	0.0772	0.0801	0.0121	0.0594	0.099	0.1096	0.1647	0.6135	0.3056	0.1279	1.2884
ENSG00000065427	KARS	3735	50.3549	41.1579	56.7231	51.083	44.5671	36.1366	44.9336	26.4875	53.5443	70.8829	29.2623	52.7232	28.3854	53.2144	71.3023	58.2259	77.7104	63.5008	94.7087	59.2457	69.6956	32.5295	35.5835	40.4032	41.6889	52.1354	22.2824	42.4971	16.181	38.8064	42.7015	23.977	42.9824	44.2297	57.3404	46.8819	36.8093	42.3489	26.5296	50.5058	38.816	25.2221	19.5807	61.2273	24.3064	30.3244	36.5674
ENSG00000065457	ADAT1	23536	9.4364	6.8635	10.9494	6.2802	7.6273	4.7963	8.0235	7.188	7.9719	8.5796	3.4336	6.9508	2.3541	5.4469	8.1022	4.2237	8.913	8.3682	10.3205	7.223	6.0684	6.7684	6.6785	8.523	9.0723	6.7459	4.0486	7.3453	2.7439	6.2853	8.982	4.5747	7.696	4.0914	6.1057	5.8973	5.8796	6.9107	3.1916	5.3319	4.5578	7.2276	8.0168	17.2633	17.5161	5.6089	14.0533
ENSG00000065485	PDIA5	10954	15.118	16.9228	26.94	7.7348	6.8921	6.8016	4.9507	8.1715	5.6085	2.686	1.7625	3.2965	2.0265	5.0107	6.7715	1.9741	3.0876	3.11	3.765	5.0727	3.8728	8.1651	6.1045	7.1665	7.3993	9.0877	6.6522	7.0849	6.5492	4.0763	6.954	4.7142	6.8117	5.1277	10.8942	8.3208	5.9766	8.444	11.7553	9.0772	7.9679	6.0169	13.4838	7.5441	5.6713	5.8976	11.5997
ENSG00000065491	TBC1D22B	55633	6.3072	5.6995	7.6115	6.9909	7.4602	7.7827	8.8532	9.9395	7.8463	6.6719	5.0249	4.8051	5.5464	2.766	5.6477	2.111	2.9818	2.2228	4.0084	5.5364	3.1649	6.6349	6.4812	6.4097	5.1078	3.1044	4.0921	5.4455	4.0631	5.2782	6.3689	2.9062	4.7647	3.5836	10.5299	8.2106	8.8709	10.5706	19.6871	10.0576	9.6036	10.3411	13.3851	13.4896	9.9242	8.558	21.2533
ENSG00000065518	NDUFB4	4710	28.7999	26.4403	35.3148	29.3753	18.6285	23.5948	19.8273	19.5164	19.37	12.1553	17.4728	15.6761	27.8826	35.7604	38.9028	12.9477	17.9286	8.5535	24.2951	26.1074	23.5612	37.285	37.7133	47.3524	45.6289	37.5253	39.2308	44.0463	42.1133	47.4056	49.4146	31.1225	38.2091	5.5565	7.4256	48.1801	32.6287	59.0458	259.103	94.6499	82.1043	81.9995	56.5137	33.0633	18.4404	47.107	46.1936
ENSG00000065526	SPEN	23013	21.7445	7.007	28.1884	22.2417	27.8853	27.4448	34.2727	46.4611	39.1602	14.7052	14.011	13.8767	9.569	10.5875	15.282	2.486	7.204	2.2268	4.0347	4.5498	3.643	5.184	3.9578	5.9462	4.2883	3.0067	3.2211	3.988	3.3262	5.3271	6.042	2.0591	3.6287	8.1942	14.5881	11.7219	7.5142	11.6718	1.2054	12.7903	3.1811	6.736	15.6123	10.1035	12.5621	16.444	22.8113
ENSG00000065534	MYLK	4638	0.411	0.3792	0.4923	0.4977	0.1985	0.9067	0.2872	0.1872	0.2498	0.1404	0.1031	0.1181	0.6721	1.2056	1.4633	0.2238	1.5958	0.1686	1.028	0.9963	1.1377	2.8671	2.4473	3.3408	1.2948	1.9674	1.6217	2.6908	2.7296	3.2972	3.1438	1.4147	2.3344	1.0035	2.1879	1.2303	1.1629	1.5296	0.3344	2.2824	1.2678	1.5176	5.4661	7.4338	6.716	3.7549	6.5792
ENSG00000065548	ZC3H15	55854	26.0217	7.3254	28.9131	29.5741	19.0274	33.7253	21.1102	38.0067	22.8626	35.2072	21.2122	24.5608	34.0531	35.1537	40.3422	24.548	46.3726	18.5581	43.0684	45.2997	27.5719	43.8664	48.4983	65.3777	56.6625	42.3686	53.9803	44.6033	43.7243	51.193	34.5374	27.8734	43.9016	26.2542	68.5544	31.9868	11.3391	21.746	3.9453	26.5392	13.8041	6.9178	7.0663	12.568	11.093	15.3824	42.0973
ENSG00000065559	MAP2K4	6416	10.5366	4.6531	10.1895	9.1097	6.6722	12.189	11.5747	14.0572	11.2281	6.6689	6.8589	8.1955	16.0675	16.4934	11.0188	6.0106	13.9955	3.8073	9.5231	15.2735	9.4696	17.5696	14.3693	21.3168	16.4969	15.7329	19.7605	15.3676	15.2783	20.02	18.6118	13.6522	13.3817	7.8344	4.3119	5.5266	4.226	6.2389	0.73	7.5437	9.7028	3.6966	7.0389	20.7406	27.8595	10.9527	15.8037
ENSG00000065600	TMEM206	55248	5.0029	1.7514	4.0291	2.3921	2.1838	1.3751	3.2054	6.4283	6.641	3.9194	4.3878	3.5417	6.9218	5.8719	7.1646	8.6	9.7633	8.3233	5.585	6.3684	6.6967	12.2083	7.9743	16.7363	17.9153	9.7238	12.5814	13.8814	14.2472	14.6125	8.9897	13.2175	18.0523	2.9377	4.8122	5.2824	3.7024	4.7523	3.8351	7.8984	12.4318	13.2178	19.5283	21.4171	25.7246	10.6872	18.4739
ENSG00000065609	SNAP91	9892	0.0996	0	0.0744	0.0324	0.0261	0.3749	0.0394	0.0464	0.1663	0.0303	0.0605	0.0497	0.0196	0.0313	0.0897	0.057	0.5302	0.0708	0.4598	0.2288	0.1851	0.3621	0.3723	0.6354	0.0965	0.294	0.2677	0.3819	0.3864	0.4172	0.2373	0.2125	0.2519	0.101	0.0572	0.1976	0.1139	0.1529	0.024	0.1489	0.591	0.4409	1.7157	0.8567	0.9535	0.6547	2.4716
ENSG00000065613	SLK	9748	41.732	14.6256	41.2742	36.5247	20.5818	19.9003	28.5408	82.7409	60.0426	38.3766	37.4562	30.1029	21.4339	18.6347	13.9569	14.3315	18.7938	12.5332	19.414	16.6014	12.8711	9.5324	7.4914	7.3158	12.8406	6.1089	15.0117	13.5877	21.2421	15.1912	11.4701	9.5089	8.3146	16.8347	26.0503	8.2363	2.6415	5.1744	0.4085	4.6242	2.9018	1.1554	3.6094	3.4995	9.264	9.2417	12.6236
ENSG00000065615	CYB5R4	51167	2.1831	1.3492	2.8947	1.4448	0.8387	0.6129	0.8454	1.0254	1.7316	0.9338	1.5231	1.4545	3.3709	1.7274	2.2963	2.2152	2.832	1.5678	3.3013	2.567	1.2954	1.8979	1.3168	2.7888	2.8666	1.671	3.1975	1.9774	3.1397	2.1683	2.0593	1.5579	1.6333	1.9451	1.7862	1.5303	0.4382	1.2573	0.174	0.6978	1.2718	0.4847	1.2382	3.0947	4.998	1.9924	6.7516
ENSG00000065618	COL17A1	1308	1.9041	1.0884	2.8741	3.5531	1.2676	2.5443	1.4602	3.3668	4.6251	3.086	5.7216	3.4114	1.2769	0.6879	1.2107	0.4238	0.5283	0.3569	0.6813	1.2385	0.4506	0.0672	0.028	0.0927	0.2801	0.0731	0.2782	0.1218	0.2132	0.0924	0.0771	0.0964	0.0766	0.3911	0.3406	0.1474	0.1142	0.2018	0.1676	0.2313	0.3599	0.1856	1.0257	0.9523	1.1975	0.3337	2.9284
ENSG00000065621	GSTO2	119391	0.8974	0.774	1.0827	1.4074	0.5488	1.208	0.6317	1.3867	1.8209	0.2414	0.4688	0.4142	2.2633	1.4588	1.4035	0.2287	0.3755	0.2929	0.4536	0.4026	0.3597	1.3163	0.5309	0.9806	1.6967	1.0847	1.3893	1.1886	1.9171	1.5899	1.2932	1.196	1.2574	0.8364	0.9746	2.152	1.9825	1.7338	3.0233	1.2544	3.8503	3.0366	5.3813	4.1735	8.1529	3.2022	5.4734
ENSG00000065665	SEC61A2	55176	6.0791	8.7823	7.1025	3.7968	2.2982	3.6361	2.009	3.7338	5.4293	2.016	2.7743	2.3375	7.1356	5.3815	6.8291	6.4143	7.5405	6.1496	6.5729	8.1218	6.7197	16.4746	17.0214	11.4246	22.4433	14.9257	20.9194	17.0148	33.9323	22.991	14.5263	24.9962	22.9059	4.651	2.9772	3.0737	4.1114	4.5362	4.4162	4.5749	11.4319	5.3895	8.6988	5.7055	18.7333	6.2252	14.5106
ENSG00000065675	PRKCQ	5588	3.2221	1.3159	3.607	2.4863	3.4199	2.9534	2.8731	1.7383	2.4779	1.1018	1.4701	1.1461	11.4054	9.5703	6.271	2.8661	2.1803	3.9326	2.1763	2.5193	2.2568	17.4026	8.7977	15.5645	18.8634	9.2439	12.8007	7.2765	18.5839	19.765	9.6074	11.0081	11.698	14.8213	13.3327	7.0048	7.4947	9.1661	5.0272	8.4919	9.3354	5.0537	16.1481	16.0458	22.4319	15.0943	22.0509
ENSG00000065717	TLE2	7089	0.2893	0	0.3477	0.0958	0.3334	0.2009	0.1529	0.0786	0.4322	0.0505	0.0843	0.045	1.3685	1.115	1.2323	0.2715	0.0767	0.3463	0.075	0.2269	0.0875	1.2922	0.5929	1.2018	1.3511	0.7553	0.8932	0.4258	0.6236	0.8518	0.6826	0.8552	1.3389	4.5435	3.1566	2.5974	3.2515	3.5672	4.9617	4.3893	4.8011	4.2129	14.9933	1.0722	1.7483	6.2343	1.9135
ENSG00000065802	ASB1	51665	3.4415	4.9447	3.3564	2.4943	2.4764	3.0733	3.6582	4.046	4.6279	2.7695	4.2214	2.4241	3.4309	6.9173	3.349	5.506	6.7917	7.8357	6.5813	5.1363	4.8368	3.2184	2.6287	4.7139	4.5913	2.438	4.332	2.169	4.2224	4.9312	2.6067	4.068	3.1356	6.4067	4.2961	6.4485	6.1549	7.2074	6.9917	7.2016	9.2853	6.557	15.4298	4.3192	9.5677	10.2275	7.1377
ENSG00000065809	FAM107B	83641	16.8936	21.9298	26.4797	8.9184	10.0303	10.3099	6.3616	13.6348	11.9229	3.9294	6.8194	3.3636	6.8689	8.2908	4.6603	5.1959	4.9129	3.9655	3.9722	3.2923	3.8021	6.8894	7.6906	9.2406	8.4745	4.0097	7.9469	3.6042	6.6107	10.7386	4.343	8.1509	6.3166	11.9489	6.5735	2.3864	2.4419	2.6982	1.5813	2.7533	2.1716	1.0787	2.1256	0.9842	1.6439	3.9634	3.6704
ENSG00000065833	ME1	4199	3.9698	3.2116	7.0961	4.7133	2.3292	1.8184	0.8261	1.2415	1.2715	0.1963	0.2721	0.1342	5.0123	5.923	3.997	7.8633	5.9561	10.7364	5.3334	4.5555	3.8016	4.366	3.8628	3.9598	6.0431	3.5566	8.427	2.2472	4.588	8.4487	4.1873	6.707	4.4634	3.9898	3.85	1.8323	2.149	1.8546	1.1415	1.6716	1.4167	0.7149	0.9834	2.0735	1.4283	1.807	4.6376
ENSG00000065882	TBC1D1	23216	14.324	13.5843	12.4889	8.5305	10.3458	12.4861	13.0135	12.2583	9.0577	4.3577	8.1015	2.9629	10.16	15.7555	8.8455	6.3273	7.8367	7.8739	9.7097	9.4968	12.3002	21.5615	20.6435	16.2581	16.6369	12.8509	12.8192	16.6434	8.6646	13.6586	14.0172	15.9922	15.0556	22.7943	18.1513	9.767	15.8458	15.4813	12.0836	15.572	7.3441	12.0131	18.2543	14.2294	20.1341	19.5766	12.9386
ENSG00000065883	CDK13	8621	15.1564	18.9356	23.863	16.6972	21.2822	19.7669	21.4833	18.4783	22.8344	14.2032	14.0056	13.0963	9.3641	14.8577	12.0877	7.2055	8.1411	11.8403	11.8633	7.3533	11.6988	7.3397	9.0226	8.5117	4.7087	6.041	7.2339	5.0282	7.0344	10.0154	4.3651	6.1033	3.081	20.2534	10.995	7.1995	8.871	7.5164	4.3535	7.214	6.2914	8.2455	13.7501	19.1823	20.7124	30.1703	24.9261
ENSG00000065911	MTHFD2	10797	37.2287	79.9374	59.8113	46.1736	65.7632	59.5823	74.8988	63.1735	33.2368	72.3417	63.6313	54.5721	71.1449	77.4757	40.8485	35.3808	16.9642	43.8207	39.6201	36.6413	44.6628	40.4502	56.4597	48.8299	32.922	36.8068	40.21	42.7692	44.5399	48.2808	26.2339	41.8107	20.2547	28.3959	43.7369	21.0612	43.1548	37.0797	30.1104	37.6685	36.941	33.4425	29.2082	65.6992	102.434	136.625	31.202
ENSG00000065923	SLC9A7	84679	0.3739	2.3821	1.2991	1.1757	1.1958	0.8169	1.7186	1.6615	1.3969	1.6143	1.403	1.526	6.1422	7.7551	4.3179	5.3602	2.9535	3.7304	7.7777	3.1712	5.6114	3.0314	5.1773	5.1255	7.179	6.2541	6.8244	4.3855	9.7756	10.4641	3.3162	5.4628	2.5701	2.9706	3.1605	1.6471	2.5819	1.7637	1.4365	1.6978	4.0931	3.3028	6.713	17.0654	22.2	10.2678	8.006
ENSG00000065970	FOXJ2	55810	2.4001	2.7316	6.326	2.1549	4.2805	2.6825	3.274	2.8607	2.4061	2.3931	2.4212	1.6361	3.0001	4.2497	1.8729	0.8653	0.7224	1.1803	1.4292	0.8696	1.5953	1.8547	3.3472	2.0245	2.5687	1.9554	2.3094	3.0668	3.538	3.6726	1.5633	2.7414	1.3698	1.4927	1.8777	1.9086	3.4825	3.4408	7.9756	2.6827	2.6377	4.7642	6.5982	6.3404	3.3347	3.3744	2.4904
ENSG00000065978	YBX1	4904	255.103	327.928	522.382	266.93	583.955	359.784	538.397	367.225	476.074	253.802	311.768	308.384	552.16	589.306	246.235	422.598	176.299	322.026	445.756	295.869	489.365	51.5682	86.4858	55.9179	36.8293	41.6786	55.5739	63.0563	52.1883	37.6856	20.5341	39.248	11.3446	318.263	549.143	303.832	497.872	379.606	633.907	613.565	235.295	355.364	626.854	209.11	142.89	431.796	400.969
ENSG00000065989	PDE4A	5141	1.4909	3.78	4.0552	2.3798	4.3145	3.3005	7.0037	4.4493	4.5606	4.8789	6.1276	6.5026	0.4921	0.4156	0.3542	0.1021	0.0403	0.1052	0.1089	0.0778	0.1985	0.844	1.0832	0.9875	0.9792	1.0719	0.7136	1.3123	1.2696	1.0009	1.5508	1.3103	1.5573	0.5275	1.026	0.8506	1.7797	1.1517	5.5753	2.3207	0.9654	3.0227	2.6402	2.7321	1.7538	1.972	1.5768
ENSG00000066027	PPP2R5A	5525	3.6219	6.6836	12.8509	7.1054	8.1448	7.2568	21.6847	16.7035	17.3236	16.7232	13.6699	14.0794	16.627	20.7587	14.8614	9.3905	7.348	6.2862	7.2699	9.6122	9.7646	6.8832	14.8693	12.8898	7.0623	11.7242	13.3391	13.5474	12.6124	8.8197	7.9061	8.8461	6.2318	9.4593	7.4481	5.083	7.208	4.2652	8.7618	7.7015	11.4799	13.8039	15.2813	10.1717	9.1936	13.6446	21.2641
ENSG00000066032	CTNNA2	1496	0.1106	0	0	0.0899	0.1126	0.1437	0.1492	0.1312	0.0332	0.062	0.0425	0.0447	1.2239	0.5857	0.9146	0.3341	2.3317	0.1662	3.2164	0.6861	3.3742	1.1073	4.0656	2.6228	1.3278	1.7402	1.3736	2.3798	1.9904	1.6628	1.819	1.9196	1.9267	3.9864	4.8529	1.3246	2.2111	1.0842	0.2737	2.7075	1.0003	2.2816	3.2177	9.5431	6.988	3.9392	16.413
ENSG00000066044	ELAVL1	1994	5.8457	12.0336	9.9438	5.8522	10.3645	5.6469	13.7714	11.0493	11.112	13.5307	12.1168	14.3525	17.7929	13.7788	15.8664	9.7582	13.9688	9.7688	14.6831	7.7311	12.0251	11.8918	15.9253	29.9754	15.9586	28.982	27.1804	38.1035	26.2627	23.8346	18.6806	22.6024	16.301	36.926	37.2295	10.4984	19.658	10.1232	35.2689	25.524	14.9623	28.0998	18.6493	35.3699	20.852	29.5779	12.8709
ENSG00000066056	TIE1	7075	0.0256	0.2597	0	0.024	0.023	0	0.0767	0.1363	0.0462	0.0057	0.0168	0.0098	0.4602	0.4337	0.3584	0.4612	0.3054	0.2637	0.3148	0.1277	0.2664	0.0751	0.1211	0.2076	0.1076	0.1743	0.1101	0.1158	0.0904	0.1069	0.1177	0.1175	0.1354	0.0893	0.4342	0.1636	0.4406	0.1681	0.8673	0.5392	0.2296	0.8774	2.1448	1.4875	0.4977	1.0357	0.5621
ENSG00000066084	DIP2B	57609	6.4711	11.9093	12.8824	6.0558	9.9188	4.9122	12.159	14.8094	8.8403	11.0373	6.5379	11.3144	8.8508	10.1787	9.3137	6.7314	8.721	8.0322	9.0054	3.705	8.1472	3.2827	6.4672	9.4247	5.7511	8.5179	9.0995	11.5421	8.2663	6.7811	6.8607	9.5433	9.3611	5.6475	2.8865	2.6513	4.8633	2.0559	0.8724	5.1077	4.897	7.8833	12.2287	61.9857	57.4701	22.7587	34.7677
ENSG00000066117	SMARCD1	6602	16.1654	23.7423	23.0227	8.5942	17.1688	6.9856	15.3493	21.6835	12.1256	20.3049	19.7365	25.8556	23.4476	20.2215	24.7118	13.168	20.2792	13.3331	11.6176	8.8748	16.8436	12.7727	25.9448	39.8605	20.6582	37.2053	26.2777	53.3172	38.0921	36.3355	39.2596	37.5357	43.3536	26.3787	31.1297	30.8704	39.406	37.0491	48.6857	36.0207	40.2938	69.6195	55.5259	120.023	94.1296	47.4578	52.7509
ENSG00000066135	KDM4A	9682	33.7598	25.0147	20.1383	15.4716	25.5384	9.467	27.6734	47.3361	25.2093	34.5475	27.8647	50.2004	27.135	26.6682	30.839	15.2857	24.2944	16.3454	27.7837	18.8824	22.0041	13.9723	7.0475	11.4526	8.3465	11.8083	8.2573	16.5901	15.7186	8.7887	14.9264	14.9368	18.1434	50.5913	24.2958	23.8912	28.0911	22.5647	10.5137	33.6535	11.3414	25.4296	19.6196	90.6868	59.288	40.0715	51.1128
ENSG00000066136	NFYC	4802	15.1788	15.0573	11.8006	13.446	13.5004	17.0469	11.0075	15.596	13.3056	11.7085	8.8633	16.3245	6.9331	4.2045	6.7848	3.6871	7.131	3.615	2.8895	3.8703	4.8788	3.6578	5.8697	5.9115	3.1607	4.7003	2.3931	7.8488	5.8328	5.8614	6.71	5.7598	7.1703	5.091	3.8423	6.9519	8.8027	8.7612	15.169	11.1762	15.8601	25.1286	17.615	17.1607	21.0506	9.7632	27.2038
ENSG00000066185	ZMYND12	84217	0.0949	0	0	0	0.1029	0	0.1077	0	0.0184	0.1582	0.0863	0.3249	0.4267	0.5179	0.1895	0.2005	0.2842	0.5034	0.2067	0.4311	0.4402	0.232	0.0582	0.1324	0.0617	0.0627	0.0483	0.3426	0.1349	0.1428	0.136	0.1121	0.2978	0	0.1872	0.0856	0.0848	0.0176	0.0554	0.1574	0.206	0.3225	0.2478	0.7988	0.468	0.2751	0.9961
ENSG00000066230	SLC9A3	6550	6.5032	6.397	2.8494	5.3212	4.0218	8.3254	11.4874	13.7871	5.6808	8.0099	5.7919	6.5288	0.1443	0.0775	0.1417	0.1996	0.6412	0.4025	0.439	0.2627	0.6117	0	0	0	0	0.0253	0	0	0	0	0	0	0.0322	0.5238	0.2804	1.0652	1.4254	1.4061	1.6463	1.5418	0.3518	1.1943	8.9278	0.5568	0.4862	0.7271	2.7121
ENSG00000066248	NGEF	25791	1.3866	1.6213	1.1989	1.7505	0.6272	1.6471	4.5686	4.5402	1.7394	4.8285	3.0495	5.9018	0.2929	0.185	0.4491	0.2221	0.6272	0.1651	0.4438	0.2747	0.4761	0.2509	0.1801	0.282	0.0927	0.1355	0.0176	0.0967	0.1677	0.042	0.2577	0.2294	0.3198	1.064	0.89	0.8686	1.5842	1.3167	2.2542	1.052	0.6389	2.0514	1.4221	0.9783	0.9435	0.4717	1.9642
ENSG00000066279	ASPM	259266	12.5747	4.7721	10.9362	7.6693	9.6376	4.9052	22.0872	24.0946	8.7873	12.8	4.8749	8.8547	46.4346	24.8714	44.3715	24.7044	36.4387	25.4949	17.81	25.1058	23.8082	13.166	13.0971	9.4427	6.5386	12.038	4.6575	11.9522	20.2187	12.696	14.6999	9.1471	15.0418	25.5851	11.488	9.9303	5.0932	7.7702	0.936	5.2077	2.7417	2.6836	6.9716	9.7733	22.5569	16.3477	56.1442
ENSG00000066294	CD84	8832	0.0401	0	0.0512	0.033	0.0262	0	0.008	0.0243	0.032	0	0.0005	0	0	0	0	0.0033	0	0	0	0	0	0	0	0	0	0	0	0	0	0.0059	0	0	0	0	0.0512	0	0	0	0	0	0	0	0	0.0056	0.0054	0	0.0197
ENSG00000066322	ELOVL1	64834	16.4879	12.4111	17.2651	8.5303	11.1626	9.0857	5.4672	7.3355	3.977	6.0276	6.428	4.3585	6.8633	4.582	6.895	6.7716	6.6687	10.4086	3.6819	9.6953	6.6134	33.0416	24.1896	14.6154	21.649	22.621	15.5613	24.9346	28.6775	12.506	22.4448	12.0392	38.1694	6.3311	3.6291	11.7835	10.7668	13.6404	35.9691	8.9655	24.8037	29.8129	42.0928	25.034	22.5639	5.6729	12.3147
ENSG00000066336	SPI1	6688	0.3497	0	0	0.4364	0.0437	1.0071	0.2447	0	0.1107	0.074	0.0966	0.0654	0.2448	0.0546	0.1585	0.0083	0.023	0	0.0343	0.0175	0.0191	0	0	0	0	0	0	0	0	0	0	0.0154	0	0.045	0.0944	0.0199	0.2269	0.1689	0.1319	0.0646	0.0697	0.3021	0.1336	0.4561	0.4016	0.1165	1.0731
ENSG00000066379	ZNRD1	30834	0.9017	0.1103	0.9201	2.0361	1.9479	1.3132	1.1161	0.8582	1.421	2.285	1.6952	2.2132	3.2045	1.5524	2.0372	2.4544	3.2448	5.7395	2.7352	4.4615	4.5938	5.5561	3.2661	2.826	2.6157	3.0619	2.1901	4.1212	4.9607	2.2556	2.7253	1.6384	3.5965	1.6344	1.1213	3.3053	3.5932	5.7988	11.6747	5.0117	8.3563	10.9357	7.3926	3.3151	2.1106	0.4264	1.8121
ENSG00000066382	MPPED2	744	0.3994	0.6215	0.1825	0.1996	0.395	0.5155	0.9688	0.803	1.0132	0.5456	0.4335	0.6884	1.5411	0.7226	1.4774	0.2486	0.4914	0.9317	0.3329	0.4771	0.2982	1.9543	0.9984	1.2444	0.847	0.6955	1.1285	0.9742	1.1582	0.622	0.8507	0.4186	0.7247	0.6618	0.3239	0.4542	0.4668	0.5951	0.7025	0.3275	0.2887	0.3238	1.0447	1.8707	1.1532	0.4102	6.011
ENSG00000066405	CLDN18	51208	0.6513	0.2444	0.5557	0.4562	0.4157	0.8237	0.5885	0.6435	0.531	0.0716	0.0734	0.0694	0.2682	0.118	0.2002	0.0766	0.2045	0.2682	0.2054	0.3382	0.5501	0.0541	0.0472	0.0167	0	0.0187	0	0.0348	0.0471	0.0393	0	0	0	0	0.0857	0.0891	0.1367	0.1328	0	0.1448	0.2809	0.3191	2.0158	1.2916	2.264	0.435	2.6969
ENSG00000066422	ZBTB11	27107	10.498	10.3973	9.7678	11.1517	14.0246	15.2313	12.1933	11.9348	11.4088	10.098	8.2571	7.1569	7.7404	4.6669	9.1647	1.7621	4.1719	7.199	3.635	5.0653	4.3407	7.3226	7.6935	6.6511	5.6515	4.6671	6.2275	4.8699	5.2446	5.2747	4.4783	4.9629	2.5514	3.9255	2.3803	2.8205	1.4501	3.6994	0.5324	1.4449	1.7313	1.3329	2.3251	7.8786	6.8856	5.3641	9.6499
ENSG00000066427	ATXN3	4287	1.0128	1.0567	1.0143	1.0713	1.0306	1.1587	1.6766	1.2623	1.7644	0.9213	0.901	0.8586	2.0425	1.7586	1.6903	1.5595	1.3204	1.422	1.5565	1.6778	1.6769	2.7958	2.9869	1.5743	2.3246	2.174	3.0773	2.4574	1.4584	1.823	1.8283	1.6951	2.0949	2.1633	0.9376	0.9863	0.4365	1.2156	0.6061	0.8784	1.0444	0.796	1.4303	1.4492	1.0111	1.6475	3.2193
ENSG00000066455	GOLGA5	9950	12.6927	14.0466	19.4208	16.5952	12.7022	21.3285	19.7802	13.7979	16.9155	13.502	12.8306	11.9451	8.6592	10.7126	12.8487	11.7662	16.5657	18.7152	9.5702	14.3976	7.0119	7.0076	6.6844	6.0291	4.999	4.7558	5.9593	6.9176	4.9096	5.2977	3.9997	4.546	3.4911	52.4776	33.0208	8.4955	4.45	6.2024	2.1145	4.438	9.7119	7.1519	12.2729	8.9763	10.5394	7.9356	14.9023
ENSG00000066468	FGFR2	2263	42.9389	41.6692	34.644	43.6022	22.4525	49.0715	25.3989	23.9235	30.3625	14.8931	16.6385	15.2258	20.66	21.3518	23.9273	12.4857	20.1333	17.1644	11.6229	22.3229	12.8886	7.5077	21.0434	7.3773	10.9437	9.1309	15.5155	13.3414	12.4832	10.3307	12.1934	8.5212	14.6242	21.9136	8.5822	13.152	8.8241	16.1212	10.5382	10.4974	23.6128	20.4068	85.0837	62.0122	57.8146	40.7104	86.5024
ENSG00000066557	LRRC40	55631	11.5349	9.9457	11.1199	9.3174	5.3705	6.284	13.5116	6.6147	12.1464	10.3139	12.9215	9.1531	28.3678	21.8905	23.6841	23.547	37.0341	48.451	16.8121	33.7868	16.9288	24.9611	37.3548	22.9439	36.5904	20.0177	47.796	26.3277	32.4561	28.9332	27.1342	33.2616	30.3007	12.792	4.1802	9.72	2.8429	6.8767	2.8701	4.7869	12.1259	8.8812	7.2194	13.8641	14.0879	14.2309	18.8492
ENSG00000066583	ISOC1	51015	10.226	8.2609	6.3324	7.1271	4.7323	10.7308	9.6105	6.8593	8.4159	4.9139	8.0891	5.7676	14.2198	9.3578	12.6204	17.7584	16.3609	20.3668	8.6192	17.8766	6.5515	29.6982	50.3558	24.6954	42.07	38.0263	54.9544	50.5185	43.0715	46.8473	34.9131	42.6132	33.511	14.1191	8.3824	12.6575	4.385	10.035	22.8617	8.2818	26.9847	22.1513	22.4015	22.7232	22.5196	25.1282	22.0379
ENSG00000066629	EML1	2009	3.7482	4.9301	1.595	2.2636	1.0113	1.8049	1.6459	0.7863	1.6644	1.8252	2.3973	1.7312	4.4288	5.3662	5.7588	8.0261	13.8286	4.4595	6.5717	11.5123	5.4255	2.5468	5.196	2.2	3.3943	2.8541	4.8754	2.8779	2.5171	3.2455	3.7162	3.7722	3.7026	8.4212	4.0425	4.2916	4.5588	3.0668	0.6847	3.149	4.6091	3.3769	11.3651	15.7626	9.4212	7.8587	12.7337
ENSG00000066651	TRMT11	60487	8.2884	4.8336	7.858	8.7203	2.8968	5.5483	18.6033	10.1332	15.1857	11.5648	14.9971	12.6362	22.2284	23.5993	19.1315	12.2114	14.9511	13.0616	13.2409	10.3639	14.8925	4.0767	8.9645	6.7703	8.1675	7.4487	14.9647	12.4483	7.085	11.9459	10.9358	11.4983	9.0995	7.1531	7.5318	6.4519	4.1328	7.4649	2.2766	4.0392	9.7573	3.6667	22.192	25.1661	27.9254	12.678	88.9004
ENSG00000066654	THUMPD1	55623	15.3296	18.6078	14.1625	12.8195	14.0764	7.3535	15.0215	10.2929	14.8282	13.7891	22.7335	20.562	22.5308	30.5058	29.8795	31.5574	32.509	16.402	24.5691	25.4396	19.7748	44.3539	55.7427	27.6648	33.2104	18.1732	60.2017	44.8084	41.8223	64.1037	40.9522	47.609	38.0964	11.4993	12.057	10.2727	8.2233	9.6461	2.6852	5.1781	6.8463	3.7878	5.2228	16.9855	9.0714	20.0608	36.8253
ENSG00000066697	MSANTD3	91283	5.6619	1.9725	5.7985	4.5328	2.9461	4.1126	3.3994	1.7984	2.7924	1.1721	3.1972	2.3086	10.5188	13.0849	9.9405	13.9592	17.3339	6.9495	12.3675	10.8021	13.1044	13.7196	21.93	10.6631	20.2252	10.9293	12.9712	24.1843	8.9461	14.306	19.01	30.1663	21.0654	7.6296	5.3533	6.1301	4.392	8.0518	10.8318	3.615	4.4772	2.0297	5.9941	6.9588	3.9116	10.2439	6.7684
ENSG00000066735	KIF26A	26153	13.071	11.9086	7.3185	8.9702	7.319	7.0504	16.6413	9.1818	14.6026	7.6554	13.8768	21.9267	8.2281	17.425	13.8427	13.5176	9.5019	10.7113	9.752	14.8022	8.1638	2.0269	2.3404	0.9181	1.8485	1.1992	2.0891	2.311	1.4528	1.4198	1.3492	2.3973	1.8682	5.9369	3.5861	12.3079	16.0331	21.4527	50.7548	7.6563	11.7071	12.8792	59.9359	9.2361	2.4813	40.8497	34.8978
ENSG00000066739	ATG2B	55102	7.3858	4.7124	6.7207	4.317	3.7201	5.8856	9.0921	3.1315	7.3024	2.0781	3.5378	4.4517	3.9733	6.1802	4.2112	3.9941	3.782	3.8529	3.2473	3.6006	4.5178	6.2273	6.1145	2.5381	4.383	1.6793	4.3341	5.0783	2.8402	5.4392	4.9677	7.2129	5.1036	1.7112	1.2063	2.1249	2.0731	2.44	0.1442	0.7683	3.6177	1.2838	8.7934	14.0071	8.7818	7.1725	17.4614
ENSG00000066777	ARFGEF1	10565	36.1265	33.485	33.0122	38.267	44.4334	40.3012	63.7462	26.3701	54.6692	16.7463	27.5429	35.5073	20.7152	34.7671	33.3893	23.2447	15.9005	17.3106	14.9472	18.1757	19.0876	24.2206	17.6401	11.4682	19.1276	6.7325	17.6913	28.4721	13.7523	24.3117	17.7957	31.525	24.9613	24.4557	20.7996	13.0187	10.9575	12.2176	1.8589	8.2969	5.7548	5.7943	5.6003	25.4458	32.4824	27.7599	38.6634
ENSG00000066813	ACSM2B	348158	0	0	0	0	0	0.0401	0	0	0.0527	0	0	0.002	0	0	0	0	0	0	0	0	0	0	0	0	0	0	0	0	0	0	0	0	0	0	0	0	0	0	0	0	0	0	0	0	0	0	0
ENSG00000066827	ZFAT	57623	2.1565	2.1705	2.607	1.9623	2.0192	1.4701	2.0934	1.1081	1.988	1.2003	0.6981	0.9765	1.1491	1.9924	1.355	0.9761	1.3426	0.6046	1.2372	1.0249	1.1923	0.4839	0.2841	0.4277	0.3333	0.3118	0.3353	0.6432	0.3415	0.4569	0.232	0.5306	0.737	1.5755	1.8846	1.518	1.8675	2.1847	2.1723	1.3797	0.988	1.5228	3.6355	10.4452	5.3336	4.4234	6.6774
ENSG00000066855	MTFR1	9650	13.8156	9.3791	13.6734	15.53	16.3523	14.311	12.0802	12.6021	16.616	8.156	10.8862	12.3045	4.9639	8.7616	4.0899	12.0669	9.2835	8.7686	9.7636	9.4325	11.8615	14.656	13.8868	15.1475	14.3486	14.9928	16.015	23.4345	12.3014	17.7171	7.3683	11.0685	15.364	3.5353	4.8658	6.41	6.6768	5.6379	2.6344	3.6096	3.4003	2.015	3.9156	9.9517	3.6794	6.0916	6.7804
ENSG00000066923	STAG3	10734	3.9447	2.7861	4.2379	3.361	3.7418	3.0163	4.9339	5.4852	5.3764	3.8184	3.3558	4.3955	0.3454	0.5454	0.5144	0.2486	1.055	0.218	0.568	0.5522	1.0557	0.131	0.1735	0.0968	0.0864	0.0753	0.1409	0.0911	0.071	0.086	0.0684	0.1815	0.1336	0.2815	0.604	0.6825	1.4229	0.8775	1.1856	0.8772	0.9305	1.6386	7.4791	3.2613	1.2216	1.3633	2.4253
ENSG00000066926	FECH	2235	6.1682	1.0974	6.0533	4.1792	7.9103	3.0706	4.0727	3.0587	3.6008	2.6788	4.4048	4.9494	3.7222	6.8714	3.5068	7.8009	8.6682	4.6994	8.5859	6.6253	11.3912	9.6522	12.3506	11.7237	11.9161	10.9077	14.6784	14.7654	6.2403	12.4426	4.3019	11.2842	11.9321	1.6287	2.4105	4.597	7.36	4.6446	4.6659	4.6125	7.0553	8.8382	7.7987	7.1237	6.0355	9.3579	2.8153
ENSG00000066933	MYO9A	4649	12.0794	5.5208	11.7951	6.4811	11.149	6.3323	11.9684	9.8958	11.0414	8.7388	8.9866	9.4819	2.1829	4.2327	1.8144	2.0497	3.82	1.7674	3.1946	3.1983	5.3625	1.7732	1.8723	1.7106	1.6641	1.6624	1.9613	1.4522	0.8455	1.7612	0.5807	1.2758	1.9376	1.3149	1.8374	1	1.8223	1.5147	0.1557	1.3862	1.2941	1.2877	3.6941	11.3379	9.8737	5.6811	19.363
ENSG00000067048	DDX3Y	8653	32.8387	15.3898	36.7717	34.2548	45.5402	24.1532	0.1371	0.2455	0.4559	1.3252	0.7805	0.706	0.0096	0.0597	0.0197	0.0824	1.015	0.0269	0.2646	0	0.1051	66.3208	72.0574	73.9555	0.3108	0.069	0.117	0.0437	0.0266	0.326	10.9255	7.9083	11.5868	26.0025	28.9063	15.4568	24.1052	25.2629	2.6772	16.9752	14.2129	11.8527	19.4784	13.7771	22.1983	16.3179	23.6422
ENSG00000067057	PFKP	5214	41.0938	21.5073	48.9489	30.3412	61.415	49.3964	49.6686	56.2891	44.4592	39.9454	43.1485	50.6015	32.5691	34.9632	35.8101	8.9633	6.2347	8.7559	5.1501	9.3921	13.4965	19.0139	9.6223	15.967	15.8216	20.7687	20.0059	11.5734	14.4332	14.9073	13.5214	17.6425	25.3104	16.624	32.4507	14.1974	56.231	41.4355	73.2327	50.193	25.357	54.3217	96.1603	25.2709	25.7601	39.9775	40.2401
ENSG00000067064	IDI1	3422	24.707	14.186	23.8417	18.9906	38.5535	28.4192	11.2922	13.7346	15.6253	24.0265	18.4125	11.0843	33.5343	37.6312	25.7756	40.0376	45.2346	24.1411	38.6633	14.9727	48.4316	40.2706	51.0344	59.8727	44.8377	57.4421	60.3055	54.5947	56.4381	57.4729	37.1919	43.318	42.6114	11.83	13.1958	8.6501	8.3032	18.4901	3.8899	14.058	18.0671	20.5126	13.7845	11.6636	12.6439	9.5774	11.3698
ENSG00000067066	SP100	6672	1.0422	0.5467	1.2793	0.0897	0.4331	0.2689	0.1702	0.1146	0.1053	0.093	110.515	0.0584	0.0549	0.0552	0.0356	0.1463	0.0756	0.0479	0.0976	0.0138	0.0451	0.0144	0.0117	0	0.0378	0.0178	0.0344	0.016	0.0447	0.0112	0.0188	0.0115	0.0287	0.013	0.1914	0.0104	0.0159	0.0393	0.0027	0.0319	0.02	0.0239	0.0622	0.0162	0.0113	0.1985	0.3137
ENSG00000067082	KLF6	1316	38.3509	14.9533	39.3268	10.9024	17.1188	21.5266	7.9508	16.2618	13.4167	32.7005	20.8646	20.5543	25.0212	22.6267	19.9318	5.0393	4.6823	1.6866	2.9445	1.066	1.7893	24.3024	12.3303	19.7683	17.7837	29.005	19.5575	24.5725	18.1915	24.6602	17.963	19.3735	21.0924	1.4146	2.4362	1.8301	2.3712	4.9924	2.4754	3.1995	3.1183	6.1045	6.8549	7.5144	5.103	6.5335	30.3146
ENSG00000067113	PPAP2A	8611	42.0505	28.9789	31.2928	25.9255	38.2868	51.8164	37.4987	59.561	36.4318	82.9692	54.8803	66.9088	18.3553	19.1657	22.2359	3.9495	5.2445	1.9753	4.0836	3.7634	5.3388	17.3249	17.19	16.1666	10.902	19.0174	12.0667	10.1303	9.5867	12.3709	18.9685	14.6454	10.5536	3.1809	6.4525	4.1517	12.1904	19.2805	15.9747	16.2002	35.889	49.8883	29.0721	53.3742	59.166	32.6167	61.3393
ENSG00000067141	NEO1	4756	8.2051	3.4093	7.7297	2.4976	5.3581	8.7469	4.6885	8.7845	8.7307	7.5699	4.783	3.763	7.9512	9.5787	11.6412	5.8426	10.558	2.7935	9.464	2.9703	10.1646	7.9627	4.3069	7.1305	5.0586	8.9392	8.2329	7.6401	8.7745	6.7162	8.8912	7.7522	9.3545	13.0217	11.8544	11.9427	8.3146	12.8354	3.225	11.5073	8.2589	19.0122	29.7836	22.2544	34.0739	20.8409	34.8392
ENSG00000067167	TRAM1	23471	45.906	20.3771	93.3719	13.934	41.1973	49.0241	19.6352	41.659	31.7512	33.212	23.6839	22.5347	77.2817	59.7774	62.5934	34.8601	40.5634	30.8132	30.6468	31.0815	19.0419	100.565	86.8056	110.385	77.6117	139.626	145.791	79.0104	108.719	136.264	108.716	127.916	61.4299	5.9766	4.7671	10.6794	12.1352	15.5802	5.2015	10.4807	9.4103	23.9844	16.8304	25.5311	33.7575	28.3572	56.1008
ENSG00000067177	PHKA1	5255	35.8113	25.1149	23.9485	33.4153	21.9734	28.6719	46.6488	66.3777	47.1548	79.0583	64.0732	43.3561	2.7536	3.5297	3.3696	1.2205	1.3454	0.9513	1.5892	1.0431	2.632	2.3375	1.3267	1.6342	0.9858	3.0165	2.4418	3.0609	2.8174	2.9942	2.8572	2.5452	2.3169	2.2428	2.123	2.3099	2.5808	3.2459	0.4785	2.1748	1.8809	2.297	11.0001	5.3283	12.517	4.8941	14.5196
ENSG00000067182	TNFRSF1A	7132	8.2383	11.3876	13.4651	5.1242	9.8969	5.4655	2.7188	4.3059	2.8337	5.5902	3.8404	3.8705	5.8595	4.6276	6.2999	6.3702	3.4907	5.7506	4.372	7.2273	4.3201	4.5018	1.746	3.4323	2.797	3.5593	5.3855	2.144	5.5552	3.9791	5.7834	4.6485	5.1819	6.1727	6.4271	7.5278	16.1066	18.2883	21.5585	13.2595	6.4747	23.9108	27.683	9.3993	12.0757	13.2182	18.7448
ENSG00000067191	CACNB1	782	0.3982	0.8687	0.836	0.3446	0.2801	0.6592	0.5375	0.4283	0.3762	0.21	0.4348	0.1772	1.3823	1.1081	2.3688	0.5249	0.8116	0.426	0.5992	0.5622	1.2367	1.1396	0.3284	0.586	0.3868	0.6634	0.778	0.3228	0.6395	0.2917	1.0085	0.5859	0.9768	1.0463	0.7752	2.9451	3.8208	4.8047	3.525	3.5513	1.3249	5.3051	28.0736	8.6185	8.0353	3.9029	19.0822
ENSG00000067208	EVI5	7813	7.9394	5.5945	9.6972	4.3458	7.7304	5.5247	2.8977	4.0253	2.5687	5.588	5.5777	3.4439	5.4316	3.1892	5.5174	3.334	5.3087	3.2749	4.111	3.5413	4.6205	3.4926	1.745	3.02	1.2335	2.6004	3.601	2.7125	4.9995	5.2564	3.7913	2.8727	1.7803	1.8231	2.1281	1.0733	0.8011	0.6107	0.0397	0.5978	0.4546	0.7771	2.5139	2.7372	5.2033	3.9026	19.8032
ENSG00000067221	STOML1	9399	0.8479	1.3466	0.7967	0.4377	0.5834	0.6211	0.1205	0.2006	0.121	0.3928	0.6058	0.3459	0.2352	0.3307	0.4489	0.8786	0.6866	0.8899	0.8419	0.6922	0.6066	0.0428	0.024	0.0355	0.0168	0.0504	0.06	0.084	0.0967	0.0855	0.1742	0.1103	0.0887	0.1605	0.0775	0.2505	0.2978	0.2997	0.6689	0.3146	0.4157	0.4143	1.1496	0.4199	0.2706	0.1813	1.5074
ENSG00000067225	PKM	5315	85.9657	105.767	135.101	104.011	111.383	100.189	54.7574	120.375	41.3357	51.5863	96.3938	47.4584	122.706	103.847	185.028	189.888	157.268	165.654	142.24	128.786	135.156	65.1937	48.066	52.2056	48.2487	32.0668	45.3135	44.8371	54.8375	37.0724	80.3769	70.3949	49.7853	144.565	165.012	145.639	196.554	98.7572	324.444	161.784	125.804	300.176	378.184	123.172	194.495	109.188	175.458
ENSG00000067248	DHX29	54505	28.4078	19.0212	24.6404	25.6992	26.7222	26.3674	22.3761	20.2873	23.6308	9.8552	13.1142	10.3547	17.4376	13.4784	23.4698	29.9419	15.2579	26.16	22.412	31.3781	22.6364	15.2632	22.0953	21.2135	13.9328	21.8086	30.3164	14.5964	22.8307	14.972	35.9299	23.5301	22.411	24.8849	18.6054	13.1195	8.7288	8.0201	1.3961	7.0523	2.9636	2.8555	3.9541	3.3624	6.3612	4.5398	5.9738
ENSG00000067334	DNTTIP2	30836	8.6373	9.2227	13.0273	13.7032	12.9696	7.1379	11.9544	13.3654	9.4609	13.6578	12.5074	6.7727	17.325	8.6212	25.0834	17.5074	12.816	19.3301	13.1942	18.2202	12.3051	8.0961	10.0921	8.8846	8.034	8.5149	11.6788	5.3045	7.829	5.8823	6.1271	11.1884	4.96	28.7951	25.1259	16.9104	8.2705	8.7077	1.0306	7.3168	1.4585	1.5976	6.7717	2.3175	5.9782	3.0663	13.5659
ENSG00000067365	METTL22	79091	2.1275	3.6125	3.0077	2.7474	2.5894	1.3389	3.352	3.1367	3.429	2.1565	2.5666	1.4034	2.7257	1.6054	2.1728	2.0601	1.2291	1.8321	2.0442	2.9057	2.5325	7.5088	4.0858	5.342	5.8995	10.2821	8.6666	4.2127	6.9765	3.0954	9.0895	9.8214	7.547	3.1412	2.3282	3.8921	3.9344	4.7623	6.2506	4.3338	13.964	28.0782	43.3309	9.5102	15.3061	2.7565	16.8023
ENSG00000067369	TP53BP1	7158	6.1152	13.7282	13.4237	11.8612	9.465	7.3693	7.7058	8.3286	5.7565	4.9248	4.6171	2.0519	14.8118	7.9141	16.322	18.4674	14.2736	17.0008	13.5982	23.6179	17.5328	4.8658	2.9948	4.6188	5.5976	5.8352	4.9188	2.4261	5.1331	2.0733	4.3848	6.5693	4.0887	18.6704	15.2471	13.971	10.2247	9.304	1.0592	9.5385	9.4191	7.6538	15.8719	19.6541	47.7889	7.6325	28.7867
ENSG00000067445	TRO	7216	3.3076	6.8245	4.9664	4.9851	3.5841	3.6105	3.2011	3.5904	3.6607	6.532	6.7643	2.9553	9.7357	4.2852	8.8451	15.0129	11.5694	17.8252	18.3254	24.9818	20.335	2.7591	2.5916	3.297	3.7693	3.0168	1.854	1.6302	3.1291	1.105	2.3034	3.9539	2.3061	6.8716	4.4146	11.3184	13.9124	13.456	16.635	10.8378	24.0934	27.5171	73.7298	36.5554	36.954	15.5434	11.976
ENSG00000067533	RRP15	51018	3.5444	3.5477	6.9564	8.9897	4.9267	3.3645	4.0178	5.087	6.5941	5.5876	3.606	2.2653	14.3185	4.6933	10.9395	13.5518	5.4882	10.9749	8.0793	14.9086	10.6693	47.4534	47.1197	44.4984	42.1277	38.662	51.6187	35.0262	37.3593	45.7939	27.8936	48.6839	35.8032	8.7477	5.4224	7.9673	3.9645	3.1788	1.2093	3.5891	3.8418	2.6725	2.3998	6.0436	6.0908	5.3143	20.7546
ENSG00000067560	RHOA	387	130.781	185.602	219.877	273.86	254.533	238.557	175.203	162.743	164.995	142.403	161.392	127.937	94.4167	94.2081	57.2762	101.496	82.4806	96.7479	74.1952	159.735	136.379	232.411	305.843	322.86	385.828	341.568	183.989	277.697	284.392	198.582	306.172	325.584	187.692	155.678	72.5905	204.557	160.898	150.887	428.197	148.78	121.066	137.782	77.3692	149.877	167.856	183.843	71.9795
ENSG00000067596	DHX8	1659	6.3358	6.9027	7.1794	11.6656	11.6624	7.4696	10.3795	11.0187	12.0142	11.4327	6.231	8.6852	8.5305	7.5552	10.9413	10.8077	5.9875	8.7672	4.2241	14.0608	9.5775	6.8832	6.7975	5.4215	8.1356	6.9805	4.8122	5.3694	5.7416	6.2996	6.6304	7.644	4.5409	13.2124	6.6537	4.9828	10.7059	5.2252	4.3267	8.8793	15.102	11.1686	19.1468	32.247	32.016	11.1728	24.8015
ENSG00000067601	PMS2P4	NA	3.9219	5.2894	3.9794	9.8934	10.1583	10.5739	13.887	5.8443	9.6238	2.6903	2.1423	2.3014	1.1781	1.016	1.4317	2.1699	1.562	1.7855	1.7748	1.4082	2.0744	0	0.0678	0.0765	0.2916	0.0742	0	0.1117	0.1411	0.0491	0.0986	0.0727	0.0717	0.4181	0.5095	0.9778	1.0165	0.7025	1.2549	0.3367	0.5634	0.4297	1.8606	2.706	1.5988	2.5019	9.4817
ENSG00000067606	PRKCZ	5590	3.4737	4.181	1.4106	2.4788	5.7733	2.2278	7.3676	6.5844	10.0087	3.7862	4.0505	3.3169	3.1481	2.7542	4.323	2.0371	1.1611	1.8596	1.1633	3.4263	3.8574	1.6799	2.52	1.6352	2.307	1.8542	2.1592	1.7757	2.1919	1.8018	2.3675	2.1894	1.192	5.4894	2.6682	4.2052	6.8713	4.0027	15.2493	7.0707	9.8011	12.001	18.84	9.9872	6.2786	7.1509	10.7401
ENSG00000067646	ZFY	7544	3.5245	3.9575	3.5355	4.4516	6.4174	2.6472	0.0308	0.0099	0.0302	0.1544	0.1893	0.1014	0	0	0	0.0078	0.0431	0	0	0	0	1.6925	4.8602	3.7666	0.0341	0.0257	0.0099	0.0105	0	0.106	1.8578	2.6352	0.9916	2.5147	0.895	1.008	1.3841	0.9089	0.5189	0.9096	1.7185	1.3491	1.8514	10.6973	14.0403	5.7308	9.3949
ENSG00000067704	IARS2	55699	9.6462	23.7631	8.3011	17.4782	21.5601	11.1423	21.5357	19.3356	27.0908	26.4881	20.5637	21.4589	31.7365	35.5042	32.7074	30.8193	15.8739	37.8629	10.6275	30.0739	44.3428	23.9799	45.3785	32.5453	52.0827	47.9534	49.0371	59.9616	48.889	52.3987	41.213	46.1916	33.2063	41.5243	36.4421	15.6266	22.9296	21.1874	6.0133	16.6915	15.2675	13.3904	17.1779	26.0144	32.2375	23.2532	28.1356
ENSG00000067715	SYT1	6857	0.5201	1.3655	0.3781	0.6103	0.4846	0.2806	0.8031	0.6179	1.2042	0.5433	0.5118	0.4959	12.7467	12.0464	12.8275	6.1024	5.4763	4.9249	5.1462	2.8517	4.0527	11.2405	13.6041	11.9861	24.5145	18.2785	13.9171	19.3631	21.2254	24.3221	16.5859	10.8613	13.3656	10.7333	5.0535	8.2651	6.4148	4.8098	1.4831	2.4964	9.9178	6.2455	12.8888	23.4382	20.894	22.0816	79.4425
ENSG00000067798	NAV3	89795	0.1555	0	0.155	0.0908	0.1389	0.2238	0.1199	0.0804	0.2514	0.0571	0.0487	0.0633	8.0526	7.6988	7.0221	0.5162	1.2942	0.4715	0.6053	0.2281	0.3649	0.1889	0.1876	0.1085	0.4107	0.3344	0.372	0.2577	0.1172	0.2337	0.4296	0.2769	0.2971	0.2271	0.1568	0.2001	0.1697	0.1201	0.03	0.0677	0.1429	0.3178	0.2829	1.3741	1.3585	0.9289	2.2756
ENSG00000067829	IDH3G	3421	12.6668	15.829	9.2499	15.5202	15.4868	9.4198	28.6289	14.7647	39.5746	22.9135	24.8658	28.3426	5.8336	7.4248	7.5019	3.6425	6.046	3.7581	5.0908	4.9614	7.2406	1.6634	2.2912	1.3419	2.0072	3.0086	1.4776	2.7797	3.3112	3.3293	3.0376	2.7862	2.5148	9.4477	8.5686	15.4675	24.5523	9.0668	34.4222	9.7634	28.3078	57.8545	67.5304	39.2903	19.8504	28.0038	23.4864
ENSG00000067836	ROGDI	79641	8.7791	10.3141	9.5223	8.0534	9.2636	6.7761	11.911	6.8832	8.7662	6.4096	3.9101	7.5826	3.4647	4.7615	3.1288	4.4929	3.8734	5.7814	2.9497	7.7401	7.077	1.021	1.3197	0.763	1.1724	1.9755	0.6863	1.7524	0.9513	1.521	1.1362	1.1781	1.3605	3.4742	4.598	6.8392	10.8583	4.4013	18.2397	4.1006	15.8477	33.3039	34.6762	6.9451	5.1109	9.9569	12.7318
ENSG00000067840	PDZD4	57595	2.3396	3.0316	1.1543	3.7286	4.1492	2.5685	2.8832	2.0956	3.2071	4.4987	2.6456	4.5883	16.0844	29.0873	19.2353	9.5952	13.0633	9.7813	15.3954	14.7529	17.5889	4.2583	3.7053	3.3601	5.3687	8.0083	4.0215	7.7044	11.3037	5.4255	7.949	7.2834	9.8812	67.2345	72.2958	53.7009	49.8409	34.6511	125.64	21.0052	28.8926	95.5079	158.605	27.9082	21.8753	78.8457	42.1311
ENSG00000067842	ATP2B3	492	0.0863	0.0235	0	0	0.0512	0	0.1812	0.0691	0.0944	0.0758	0.0365	0.0341	0.0153	0.0344	0.0148	0.0157	0.0232	0	0.01	0.0198	0.0235	0.0099	0.0311	0.0069	0.0064	0.0227	0.0055	0.026	0.018	0.0283	0.0414	0.0175	0.0344	0.0728	0.108	0.0526	0.1784	0.0992	0.095	0.1705	0.0547	0.1451	0.3602	0.1171	0.0973	0.2454	0.3048
ENSG00000067900	ROCK1	6093	6.6681	3.8059	10.709	4.9686	3.3555	1.9288	7.1135	2.6686	5.4733	8.1403	3.1788	5.1152	11.2734	17.9828	16.8498	13.5594	15.9257	12.6087	12.5361	12.166	15.9058	4.1837	5.4404	6.4646	3.3989	4.7257	3.9404	6.0929	5.2617	11.2169	8.1042	4.5497	5.4973	44.3373	39.844	9.448	3.7586	6.1591	0.8322	3.6177	2.6857	4.0126	5.0216	7.7046	4.1278	21.8655	33.6277
ENSG00000067955	CBFB	865	18.0656	20.9976	16.4728	15.4895	18.8785	14.9063	13.9124	14.8667	9.4853	14.9187	10.0281	15.629	11.6413	24.2038	19.3715	14.1216	28.3802	18.4519	27.6603	16.7541	13.7941	12.6654	17.4678	11.4959	17.0858	19.0123	11.1686	19.2718	9.7371	26.4382	13.6669	14.336	13.5654	8.0252	9.6407	6.245	3.7469	4.3502	2.6237	4.2247	6.926	5.6796	1.48	3.9915	2.5542	5.5531	7.565
ENSG00000067992	PDK3	5165	3.0324	2.5031	3.6854	7.6722	2.3166	2.5145	9.89	7.1315	10.199	4.9659	2.8863	4.3712	7.1053	20.667	18.8512	3.3101	4.61	3.365	3.7956	4.8354	4.1203	20.6003	20.4032	19.7976	33.1237	48.7072	21.9371	49.1982	25.9392	41.146	26.9296	9.9117	20.8494	6.1797	8.8677	5.3593	5.4881	4.8719	8.5119	3.112	17.2879	20.2815	6.7672	42.215	28.0802	34.7035	37.8921
ENSG00000068001	HYAL2	8692	9.9977	14.4284	12.0982	10.6305	7.3532	7.7667	7.146	6.3752	6.9765	14.7474	10.9668	14.1503	6.4398	9.5205	14.4749	7.4444	19.3546	13.3506	23.3956	13.9454	15.0898	2.907	2.1439	2.0288	3.4513	3.7308	1.2844	2.7652	1.7674	2.4001	3.937	2.3061	4.181	1.737	4.0563	6.1906	14.9733	9.812	35.2411	14.1507	68.6159	95.1261	30.2093	21.1274	9.8057	15.9992	29.7605
ENSG00000068024	HDAC4	9759	4.2901	4.0849	6.4986	2.8645	2.2095	2.0648	1.2379	0.9047	2.1255	0.7197	0.3772	0.5488	1.3141	2.8516	3.912	0.9772	3.6635	1.135	3.2209	1.4381	3.0394	1.3161	1.487	1.813	1.9469	1.9115	0.7404	1.726	0.761	1.414	1.61	1.1201	1.693	1.608	1.8121	1.7889	1.9435	2.1411	3.8587	2.3833	2.2944	2.9637	4.4012	4.7393	1.5496	4.829	14.1172
ENSG00000068028	RASSF1	11186	5.6379	4.4636	10.5343	3.7845	4.1495	2.6019	4.2099	3.9869	4.3155	6.1742	2.5671	5.0627	1.635	3.566	5.035	1.4372	3.5234	2.716	4.8389	1.9102	2.2963	0.9506	1.2541	1.4458	1.37	1.2206	0.9007	0.9136	0.4106	0.8989	2.2378	0.9069	1.4762	1.5975	4.2316	3.504	4.9823	4.9188	4.8311	4.5477	6.252	9.5538	11.5346	3.3915	2.4153	0.8281	6.5836
ENSG00000068078	FGFR3	2261	28.1111	38.2524	28.9339	28.7177	21.886	25.866	45.3852	43.5588	46.2298	40.9976	32.2584	58.2989	2.7017	6.8156	10.9011	5.4042	21.6558	7.7843	22.1106	28.8165	34.2998	1.5043	3.7836	2.6295	0.499	1.0558	0.8873	1.2477	1.7351	0.8406	1.547	1.4106	1.3435	5.2545	5.972	11.4155	7.6366	13.7805	28.8314	11.4176	8.2584	11.8559	92.3855	6.3831	3.4623	19.6669	24.9058
ENSG00000068079	IFI35	3430	3.2048	0.8872	3.455	1.2267	0.9479	1.2909	1.5457	0.8658	1.7377	1.7757	1.4105	1.5928	1.0049	0.6858	1.2124	0.2225	0.932	0.2813	1.3876	0.6939	0.6036	0.2451	0.3885	0.4786	0.1154	0.12	0.3546	0.3822	0.2556	0.2049	0.2032	0.1505	0.273	0.3309	1.2377	1.0305	1.7462	1.5269	2.8723	2.0575	2.856	2.7398	3.8424	4.6163	3.3496	2.3103	8.9692
ENSG00000068097	HEATR6	63897	8.0362	4.291	10.3343	9.2249	6.7586	6.641	10.3037	8.3032	11.5661	4.3849	6.043	6.3521	6.6355	11.7571	12.5392	3.4812	7.7168	2.7182	9.0726	7.9956	8.5444	3.9492	3.1248	3.8505	3.6654	2.7936	3.2506	3.8262	4.5367	4.6984	3.9785	2.2832	3.621	3.2384	3.8321	6.0278	3.1914	5.8014	2.0759	7.7512	8.5548	7.9706	12.1067	21.6315	17.255	16.9502	33.4904
ENSG00000068120	COASY	80347	9.6946	4.2087	12.8916	10.1704	11.1722	13.4058	11.8547	13.9591	13.6025	13.1176	13.6445	14.5114	6.736	6.1576	9.5711	2.3228	3.383	1.908	2.4957	5.7502	2.199	6.0636	3.7148	7.2343	5.6556	6.1089	3.516	4.2843	3.6145	4.9143	6.5302	2.7752	6.33	8.9303	18.7415	26.2779	18.0154	29.5983	44.8687	34.2141	19.3079	46.4239	62.8259	22.884	16.2328	27.2332	21.2323
ENSG00000068137	PLEKHH3	79990	3.8457	3.521	4.7116	8.0998	2.9678	8.1866	10.7602	16.6838	13.6447	10.0214	11.3855	11.2382	1.699	2.3912	3.4837	1.0044	2.7456	1.1652	2.6279	4.2005	2.2543	0.2657	0.2301	0.3566	0.1618	0.3322	0.2069	0.2505	0.3823	0.2841	0.3215	0.1378	0.3985	1.0863	1.5341	4.2263	3.2033	5.5671	13.855	7.1124	4.3975	8.3955	17.3016	2.9123	2.3462	7.9699	10.0916
ENSG00000068305	MEF2A	4205	12.8458	4.93	15.8448	14.6546	8.5072	13.679	9.5814	15.5085	10.3644	8.2858	5.8006	6.5307	6.425	6.2861	8.4642	1.2404	4.5229	0.9096	2.5078	2.929	2.3877	4.3671	4.8782	5.2006	2.5748	2.4413	3.4444	3.3677	3.6691	3.4111	2.445	1.7639	2.6218	1.5929	2.6725	4.0572	2.0253	2.955	0.7892	3.7883	9.0612	7.7279	14.7876	15.504	17.0784	8.3039	30.022
ENSG00000068308	OTUD5	55593	11.2843	6.8825	10.6319	13.1706	8.3332	15.5118	17.741	26.7398	16.9699	15.2517	17.3441	19.0144	13.0481	11.2154	9.4493	3.6153	9.2366	2.452	6.3086	11.5665	5.9234	7.2659	5.3741	10.0646	8.1465	8.3868	9.2775	7.7086	8.918	7.0842	9.6608	7.5236	8.1359	23.5113	15.3332	15.1604	15.8493	18.9973	27.4342	30.104	28.2916	31.8914	116.505	34.6293	31.7742	29.8885	15.9761
ENSG00000068323	TFE3	7030	10.5747	3.9236	9.6497	12.0434	6.9141	10.8575	13.0852	21.2815	19.1937	19.3013	21.1443	18.5138	15.3541	14.3906	20.8815	3.7278	3.2875	3.8997	1.9999	5.6016	3.326	3.5692	2.5009	4.7743	4.6505	3.45	4.7122	4.2288	3.8818	3.9606	2.32	2.6341	3.6007	12.7446	20.9109	24.7898	19.4365	26.6982	29.4255	42.1697	20.8757	45.2025	70.1938	25.5029	24.4436	34.1629	14.8174
ENSG00000068354	TBC1D25	4943	2.8812	5.6857	1.6801	2.4774	1.5631	2.9274	2.3328	6.4554	4.9402	4.0363	5.1856	5.2217	1.2036	0.9869	0.8655	0.7857	1.1109	0.6747	0.8105	1.2451	0.6343	2.0633	0.7984	1.9751	1.7896	1.8521	1.7054	1.9993	2.4576	1.2743	1.7501	1.4804	2.2377	1.6613	1.5921	2.9983	2.36	3.0491	3.8612	2.3228	5.8976	5.8398	11.8434	4.8999	5.8015	4.3534	4.1163
ENSG00000068366	ACSL4	2182	9.2501	5.6159	13.2051	8.1983	5.1339	7.0024	3.524	9.9326	9.0436	12.9338	11.8656	10.1781	41.4167	36.2599	29.4516	17.7175	15.7402	18.961	15.5546	18.9447	10.0334	23.9169	17.1029	22.2243	71.7109	34.7711	80.5966	84.2658	136.494	98.6485	26.7748	25.9888	25.8942	10.605	13.1022	10.5821	3.3631	7.0777	0.8641	5.1995	9.2344	3.7633	7.8289	15.8919	37.0955	16.1871	32.7812
ENSG00000068383	INPP5A	3632	6.3711	8.3184	7.5456	9.4686	5.0136	6.4854	3.413	4.4384	6.6878	4.4139	9.6743	7.9956	11.4567	8.8214	8.6948	6.3991	6.607	4.8993	8.4044	10.026	3.9254	9.1497	4.0484	8.6578	11.1002	4.9272	9.3676	5.7464	10.3208	7.8237	7.994	7.1348	7.8709	4.8133	5.2085	7.5088	3.8168	6.6335	7.4676	6.0312	10.686	7.2292	12.2056	19.775	24.7678	10.1243	8.5246
ENSG00000068394	GPKOW	27238	9.0242	8.6244	12.7627	12.5825	4.8267	11.8236	7.9799	11.9077	18.9936	10.935	16.1321	11.57	14.769	9.1874	10.5128	8.0409	11.2732	9.8046	12.5664	12.5842	5.7723	3.9635	1.7259	4.1025	5.2078	2.8595	4.4738	5.1484	6.4237	4.1749	3.9794	3.7921	4.9633	20.0523	19.5082	7.1464	5.8494	11.123	3.9479	8.9047	10.981	8.3062	15.3211	11.6474	16.7301	15.693	9.242
ENSG00000068400	GRIPAP1	56850	6.6029	5.5847	8.9096	6.8034	3.2788	5.7054	4.1536	8.5994	12.6442	5.8003	9.1084	8.9103	9.3261	6.843	5.9696	4.2521	6.5202	6.2979	6.7281	4.4955	3.356	3.95	1.1608	2.2803	4.0628	2.1433	3.832	2.981	5.7093	3.1187	3.209	4.0398	3.117	23.1794	22.4068	13.0716	13.9716	11.7625	5.7406	7.7514	6.5608	7.9067	43.4671	8.9525	11.9368	9.4453	10.633
ENSG00000068438	FTSJ1	24140	13.6326	15.7486	10.3131	8.4827	4.5232	8.6673	6.7506	12.671	22.1281	23.1695	37.8649	32.7891	17.2137	14.064	14.8198	12.2073	8.8092	10.6878	7.788	11.9723	7.8773	5.9641	6.1087	2.9522	5.4623	4.0414	6.2306	4.6733	7.6337	6.4419	4.2279	5.4832	6.3394	16.154	12.3098	9.8795	14.8737	16.3659	30.3882	17.6756	31.2415	27.7721	48.2948	9.0774	22.9908	15.8112	14.0146
ENSG00000068489	PRR11	55771	13.3195	16.7502	12.5991	16.4221	12.7951	10.454	13.8871	7.7369	11.0575	7.725	10.1519	7.4732	17.9041	15.0796	12.1589	11.062	11.1302	13.3493	10.1636	8.4489	7.0979	13.1275	9.4911	18.586	15.9145	9.1365	13.888	8.878	31.7921	17.4767	15.6278	17.1912	12.2815	26.4292	18.7476	14.6632	14.477	15.8522	14.7976	13.5747	14.4432	8.5227	44.9247	17.4911	25.0525	24.1123	46.1858
ENSG00000068615	REEP1	65055	12.373	12.0267	8.8894	10.114	13.7935	17.299	13.5544	19.2082	21.6537	17.3544	25.1186	12.8515	0.3252	0.4901	0.3194	0.3125	2.1126	0.2945	1.1228	0.2337	0.626	1.4801	1.6076	1.4329	0.8938	0.5115	1.0114	0.6415	0.5496	1.6828	1.0517	1.4231	1.3881	0.4077	0.2074	0.2396	0.1978	0.2673	0.0266	0.2317	0.5082	0.1572	0.6043	0.4218	0.8124	0.7541	1.8847
ENSG00000068650	ATP11A	23250	14.2691	18.8114	14.6461	12.1627	13.426	12.4333	20.9297	20.795	25.0583	11.6389	15.7714	8.6157	4.9789	8.9643	5.0626	1.49	2.8983	2.0196	1.9806	1.5519	2.0456	3.1128	3.2545	5.5818	4.0086	1.6665	3.5322	2.14	3.8245	5.6056	1.8071	3.8676	1.8883	11.6873	6.8234	10.37	11.8438	11.5514	4.1647	13.5024	19.2557	9.5357	44.6431	9.8877	25.2405	26.1163	17.2277
ENSG00000068654	POLR1A	25885	14.8831	28.4214	15.4616	15.9104	13.6721	15.1289	12.1582	22.2896	23.324	8.3794	14.4588	8.0807	9.1659	13.3372	7.7221	8.8151	6.5673	10.9851	6.0141	9.6247	6.4933	2.8544	2.2804	3.3762	4.7456	1.8263	2.9328	1.0684	2.4957	2.5812	2.031	3.6369	3.9968	9.3575	6.2092	7.8845	9.4815	11.7619	9.2365	9.524	5.6431	5.1394	20.056	8.626	18.095	25.5087	15.4017
ENSG00000068697	LAPTM4A	9741	20.0352	45.619	29.4582	23.9202	26.5538	30.3976	25.4965	31.915	30.6759	20.5042	34.7441	17.3114	31.8677	38.7046	27.0868	57.5522	50.4332	82.0199	47.6368	41.9287	40.4952	349.537	418.163	393.868	272.178	183.166	347.003	125.281	262.153	424.567	194.913	325.048	251.252	47.2835	60.7133	103.005	106.856	105.886	234.302	98.3388	354.788	220.582	62.623	105.096	61.7419	67.1937	29.8288
ENSG00000068724	TTC7A	57217	4.8493	6.5536	6.3789	2.6499	2.8178	2.8879	2.5354	2.823	2.0725	1.1858	2.3318	0.8647	1.8979	3.3718	1.7281	2.3712	1.8564	3.3057	3.0724	3.0257	3.1368	0.7687	0.658	0.6769	0.8749	0.6022	0.5278	0.7719	0.5813	0.7455	0.5691	0.8301	0.703	3.2164	2.8106	2.7127	5.0659	5.1391	12.3625	5.188	2.6711	6.715	11.7934	7.6431	7.8416	6.324	8.671
ENSG00000068745	IP6K2	51447	23.9372	38.3483	29.6075	23.3834	27.0175	22.4708	26.8225	21.2431	26.0301	13.4512	14.2655	13.3687	11.7545	18.1564	14.9938	11.13	11.5558	14.9325	18.818	9.6958	19.2972	9.6458	11.9796	11.1416	5.3605	7.2826	8.171	7.5658	10.2118	11.1176	5.4593	7.8124	4.236	33.6068	26.1374	15.0442	20.4429	15.3474	30.6749	18.3175	24.7584	35.8269	63.0985	25.7399	21.1041	19.5118	17.0501
ENSG00000068781	STON1-GTF2A1L	286749	0.1006	0	0.4063	0.0841	0.082	0	0	0	0	0	0.0089	0	0.2165	0.3445	0.1643	0.1367	0.0866	0.093	0.2213	0.0935	0.077	0.0349	0	0	0.0128	0.0153	0.0148	0	0.0191	0	0.0273	0	0.0087	0.0123	0.0118	0.0196	0.0153	0.0269	0.0724	0.0203	0.0146	0.0518	0.0508	0.0389	0.2545	0	0.239
ENSG00000068784	SRBD1	55133	5.1887	19.1069	13.5169	10.4482	14.8342	9.9227	15.1101	14.6887	11.5644	7.5816	6.6499	7.0089	12.9231	13.6942	7.5731	8.5388	5.0944	6.899	12.2976	6.1949	12.0938	5.818	10.833	6.8068	5.9596	4.9549	6.5895	4.4113	8.7647	8.4245	3.1122	5.9815	2.6211	9.7859	11.8195	3.8616	6.1655	3.7548	1.2316	3.9771	3.0364	1.6369	2.0951	11.2967	18.4627	11.6833	16.6022
ENSG00000068796	KIF2A	3796	8.3051	8.2774	22.4085	7.7346	16.0565	9.7931	18.7824	12.9929	13.0334	8.005	7.0728	5.0542	31.2649	32.054	14.0956	17.8541	10.6914	18.7985	22.4213	11.8025	20.5693	11.2016	24.1703	13.8756	17.4494	13.6611	17.5161	14.8999	17.0326	20.2063	7.7746	15.1334	5.7105	22.1195	23.4782	9.427	12.4533	13.9118	4.0938	10.0076	7.0159	6.1126	8.2797	30.2692	34.2811	22.9574	40.153
ENSG00000068831	RASGRP2	10235	1.3856	4.4973	4.0891	1.8981	3.1229	1.1243	7.2266	5.382	6.1216	2.2543	3.4687	3.5092	0.6055	1.2153	0.4425	0.202	0.1146	0.1615	0.3525	0.3084	0.5295	0.8704	0.7277	0.5472	0.3399	0.6355	0.4599	0.8462	0.7135	0.7071	0.4714	0.7405	0.3466	2.9417	4.586	2.9579	7.266	5.5666	15.169	8.5748	10.2505	14.9218	37.094	3.7928	4.525	4.7077	7.3952
ENSG00000068878	PSME4	23198	12.7956	24.9782	32.1458	20.9988	40.014	36.7153	58.2265	40.3673	34.0362	28.0833	26.0566	29.784	23.7069	17.2076	13.3197	15.5976	5.3708	12.4447	17.1088	9.9833	14.7966	38.6818	52.7233	47.2751	50.4879	52.6829	46.0309	44.4081	37.481	54.8814	39.0188	37.0139	41.3427	11.5115	13.7686	12.9807	13.8251	13.0498	3.1022	15.669	10.2084	9.8235	11.4445	62.3677	80.8791	23.8881	45.153
ENSG00000068885	IFT80	57560	0.5929	0.1149	1.5791	0.6739	0.9928	0.7942	2.2454	1.297	1.083	1.3551	0.9515	1.1186	3.5425	4.4643	3.4341	4.3899	6.8867	2.6555	6.2079	4.3485	8.1498	1.2499	4.0777	3.0629	1.3517	1.5295	2.3116	3.1048	2.4974	1.6777	1.7597	1.8801	1.1051	3.1362	2.6404	1	1.1115	0.6515	0.2759	1.0766	1.4828	1.2496	1.4782	2.0189	2.2441	1.7024	9.4626
ENSG00000068903	SIRT2	22933	2.5852	1.7648	2.965	1.7002	1.6107	1.0687	2.167	2.253	1.2683	2.6662	3.3275	3.5433	1.1413	0.7665	0.8505	2.4971	1.8604	2.4329	2.6596	1.6404	2.2494	0.125	0.3244	0.2044	0.255	0.2828	0.2065	0.4802	0.3442	0.1012	0.1762	0.2847	0.2666	1.0101	1.0741	0.6282	1.4366	0.6599	2.2409	1.8374	1.4792	3.9531	5.2788	2.3058	1.5703	1.4948	0.8558
ENSG00000068912	ERLEC1	27248	25.7444	32.9461	62.9977	15.3531	27.7639	12.5311	23.4939	19.1795	20.2211	21.7329	16.5488	21.0133	21.9534	14.8547	16.6073	22.5526	22.8486	21.8036	26.1357	16.0987	21.5545	6.6986	11.0832	18.4838	7.9548	15.2281	15.8936	23.6434	17.2252	14.9722	11.9377	12.447	8.2216	29.9027	24.7773	4.7393	6.4366	4.3636	2.83	8.7459	6.0998	11.0135	3.6899	8.8402	6.5231	11.3594	9.6038
ENSG00000068971	PPP2R5B	5526	3.8867	6.922	3.7007	2.4282	2.3463	1.712	1.7957	4.5944	2.3236	3.576	3.0521	5.2255	1.9304	2.3109	1.8356	1.8586	2.3051	2.8823	3.4067	1.2278	2.6861	0.3663	0.6651	0.9704	0.3202	0.9381	0.4805	1.0715	0.8959	0.5416	0.5515	0.599	1.0532	1.2139	1.1965	1.0209	2.6292	0.9727	6.243	2.7763	2.3294	5.9298	14.015	3.871	2.3733	2.2698	3.4889
ENSG00000068976	PYGM	5837	0.9246	1.2845	1.2698	0.1928	0.5538	0.3547	0.4448	1.5374	1.0409	0.51	0.4354	0.627	1.2811	1.6907	1.4815	0.3056	0.3574	0.2411	0.3266	0.3966	0.8066	0.4463	0.9122	1.0146	0.3116	0.6713	0.4225	1.1552	0.9175	0.4361	0.9405	1.1075	1.4176	2.8303	2.7321	1.6794	4.8396	1.2999	7.2883	6.2972	2.972	9.0266	11.9713	12.7037	9.2885	6.791	7.1758
ENSG00000068985	PAGE1	8712	0	0	0	0	0	0	0	0	0	0.0532	0.0433	0	0	0	0	0	0	0	0	0	0	0	0	0	0	0	0	0	0	0	0	0	0	0	0.0768	0	0	0	0	0.0368	0	0	0	0	0	0	0
ENSG00000069011	PITX1	5307	18.1488	13.7511	20.0316	6.003	11.0024	2.1502	0.766	1.5224	0.7725	1.3252	1.5028	2.2802	0	0	0.1598	0.0424	0.0738	0.0306	0	0.193	0.0105	0.0403	0	0.0205	0.0135	0.0393	0	0	0	0	0	0	0	0	0.0231	0.0446	0	0.0279	0.1833	0	0.0089	0.0149	0.0229	0.0195	0.0132	2.767	0.5918
ENSG00000069018	TRPC7	57113	0	0	0	0.2111	0	0	0.1058	0.1277	0.1762	0.0591	0.0335	0.0856	0.0414	0.0438	0.2343	0.0127	0.0254	0.1275	0.056	0.0082	0.0114	0	0	0	0	0	0	0.0298	0	0	0	0.0382	0	0	0.0216	0.0204	0.0428	0.0261	0	0.0207	0.0189	0.0108	0.0056	0.0426	0.1659	0	0.1375
ENSG00000069020	MAST4	375449	1.3623	2.0567	0.9663	1.0517	1.0719	1.0195	1.5253	1.7938	1.0072	1.6415	0.7975	2.287	2.505	2.0011	3.1082	0.6421	1.1592	0.8175	0.4753	0.5121	0.4786	0.4064	0.3611	0.7064	0.4613	0.6612	0.3681	0.4932	1.1636	0.4669	0.8476	0.8758	1.2174	0.3593	0.3361	0.3692	0.366	0.2674	0.2446	0.4757	0.2041	0.656	1.1671	2.3731	2.6345	1.4403	8.2396
ENSG00000069122	ADGRF5	221395	0.0644	0	0	0	0.0348	0	0.0114	0.0137	0.0134	0	0.0044	0.0044	0	0	0.0198	0.0056	0.0158	0	0	0.0039	0	0	0	0.0306	0	0.0212	0	0.0406	0.0456	0.0154	0	0	0	0.0286	0	0.0089	0.0081	0.0126	0	0	0.001	0.0027	0.0042	0.0123	0.0421	0	0
ENSG00000069188	SDK2	54549	1.7697	1.042	1.939	0.6698	0.4797	0.3287	1.302	1.0056	0.5822	0.7436	0.4173	0.6987	0.8145	0.6499	1.1651	0.5991	7.1565	0.704	3.3186	2.3956	6.1467	0.4171	1.8694	0.7388	0.1092	0.4188	0.189	0.7407	1.0139	0.5592	0.8707	0.5385	0.7131	2.2658	2.4935	2.6759	5.1374	4.358	5.2564	3.6406	1.4642	4.8194	2.5444	6.6234	8.1474	7.6754	13.2518
ENSG00000069206	ADAM7	8756	0	0.0352	0.1523	0	0.0508	0	0	0	0	0	0.0013	0	0.0527	0	0	0.0085	0.0429	0.0078	0.0623	0.0401	0.0696	0	0	0.0133	0.0149	0	0.0049	0	0.0634	0.0314	0.0373	0.0113	0	0	0	0	0	0	0	0	0.008	0	0.0573	0.0744	0.07	0	0.4442
ENSG00000069248	NUP133	55746	19.0858	11.5839	13.9484	13.6393	16.2989	17.1875	15.8774	11.8333	7.8404	16.3343	5.1144	12.1589	30.2784	16.2747	23.7398	26.0495	42.554	37.8604	34.3756	39.2226	32.8223	43.2008	44.3127	48.3232	30.8488	32.8802	34.9262	22.9651	35.4987	33.9026	37.6524	27.2052	52.1632	38.4859	20.0649	14.0322	14.6744	18.0049	3.2382	7.7787	12.9247	13.0759	14.0767	46.1801	59.5795	18.2442	38.7472
ENSG00000069275	NUCKS1	64710	111.226	76.2597	90.5171	75.1177	72.7142	71.1602	56.2259	66.6803	50.2916	45.156	37.9694	24.3105	148.58	117.692	151.83	122.68	333.416	185.958	177.3	215.718	266.118	406.22	437.31	217.574	207.999	244.572	200.256	356.317	413.687	269.154	291.782	138.241	364.277	189.66	178.185	120.122	81.0447	95.7881	29.8001	61.0552	96.8481	77.1443	28.6793	261.857	335.587	126.706	100.284
ENSG00000069329	VPS35	55737	25.7303	19.4088	15.2362	20.2371	19.7251	20.8466	20.3004	11.9386	15.6601	14.4724	9.6176	15.3911	14.6492	8.3827	12.7149	8.7339	27.8836	18.338	17.8536	20.4191	16.4375	20.0454	20.4858	12.9097	13.1947	14.3148	17.2467	16.352	19.1863	14.1248	13.8524	7.5221	9.3696	15.4235	5.9704	9.0701	6.1772	10.7161	1.3795	5.871	3.5655	3.0271	2.6648	12.3317	15.3549	3.8636	18.4776
ENSG00000069345	DNAJA2	10294	52.9261	28.8698	33.3683	47.6041	45.9681	62.8607	54.243	37.7949	42.9879	45.1439	39.007	43.8393	39.8103	21.7509	27.505	25.6746	28.4331	58.1851	26.32	47.4054	39.7909	44.1272	39.7052	29.3965	21.4227	23.7932	20.6052	39.6973	40.9296	18.1819	25.0048	13.7274	22.2319	45.8906	33.159	20.6729	13.4919	19.1129	6.4329	17.6717	3.7278	3.6614	4.1955	16.9427	16.5376	10.1128	15.4001
ENSG00000069399	BCL3	602	1.9074	6.9286	1.2259	1.598	3.2268	1.929	1.93	3.1709	1.325	1.54	1.5965	2.2297	0.2598	0.0914	0.1371	0.0175	0.0522	0.1102	0.0285	0.0423	0.0266	0.4069	0.2412	0.2046	0.085	0.2303	0.3465	0.3988	0.4437	0.1056	0.1814	0.0533	0.0907	0.2789	0.1654	0.7222	1.1802	1.1716	2.2013	0.8755	0.4271	0.9813	1.2921	0.4204	0.3418	0.3457	0.9361
ENSG00000069424	KCNAB2	8514	0.4204	0.4972	0.5551	0.6427	0.3133	0.481	0.3625	0.6547	0.5459	0.1716	0.209	0.2377	0.5047	0.2114	0.6054	0.0951	0.327	0.3072	0.1579	0.5371	0.5209	0.2201	0.2371	0.1766	0.144	0.2432	0.1543	0.2903	0.2491	0.16	0.1532	0.0601	0.1395	0.7219	0.4026	1.1316	1.4871	2.0083	3.5138	1.7302	1.8651	2.4652	8.3771	1.1286	1.7869	2.0802	3.0278
ENSG00000069431	ABCC9	10060	0.4919	1.1998	0.304	0.6674	0.6046	1.1922	0.7537	0.6134	0.4436	0.127	0.0938	0.0739	0	0.008	0.0094	0.0042	0.1187	0.0037	0.037	0.0227	0.0489	0.0273	0.0066	0	0.0072	0.0065	0	0	0	0.0063	0.0072	0	0.0035	0	0	0.003	0.0018	0.0102	0	0.0018	0.0012	0.0089	0.007	0.0097	0.0049	0	0.1238
ENSG00000069482	GAL	51083	18.114	36.4387	14.0839	18.9265	14.3277	25.3723	25.8428	20.5227	23.2501	5.3368	7.4738	5.5824	42.2352	27.251	28.5845	20.0492	3.0606	31.2484	7.5496	11.5138	2.19	175.188	106.159	78.2513	125.153	102.973	110.142	42.625	20.8362	33.883	109.041	88.6117	149.202	40.1584	27.1926	39.9222	23.4516	71.6768	160.281	52.8737	57.5415	81.8247	89.7526	19.8362	9.8799	42.8896	22.0254
ENSG00000069493	CLEC2D	29121	0.579	0.7172	0.7287	1.021	0.6519	0.4986	1.4887	0.7434	1.4958	0.6506	0.6077	0.4462	0.7792	0.5969	0.9304	0.3795	1.4955	0.8128	0.7595	0.7759	0.7874	0.9867	0.8468	0.8142	1.1142	0.6239	1.0819	0.8837	0.6342	0.7508	0.592	0.5764	0.6511	1.1225	0.3551	1.0499	0.4337	0.5915	0.2304	0.4587	1.3717	0.9299	6.6132	5.8257	4.3331	2.0195	11.0441
ENSG00000069509	FUNDC1	139341	12.0999	8.7685	7.7148	10.5352	5.6987	21.4888	22.0943	24.2889	23.51	19.8334	17.9888	18.151	6.6097	3.903	5.1338	8.9098	10.028	8.7547	6.1299	6.2559	4.3852	9.7033	21.5029	10.086	17.5678	16.0917	25.9032	16.7327	11.5522	15.1366	12.6247	10.4363	16.5385	48.6194	17.5828	10.7256	4.1147	11.5958	10.1501	5.0236	9.8027	4.0653	3.9454	3.4041	5.2955	2.3764	5.9816
ENSG00000069535	MAOB	4129	0.0308	0	0	0	0.1187	0.1836	0.094	0.1672	0.1563	0.0702	0.1979	0.0899	0.3753	0.5528	0.5503	0.1199	0.2694	0.1266	0.1661	0.2008	0.2466	0.6903	1.5719	0.4077	0.3968	0.3883	0.7634	0.9764	1.2262	0.9563	1.2037	1.0697	1.3404	0.7194	0.3302	0.6496	0.3138	0.3344	0.9795	0.2713	0.9406	0.927	0.5274	0.6932	0.5734	0.6634	0.263
ENSG00000069667	RORA	6095	0.9103	0.5843	0.5028	0.6897	0.3103	0.9978	1.2901	0.6951	1.5454	0.6394	0.9557	0.6649	4.5679	3.498	3.8964	0.5023	1.2612	0.622	0.3338	0.6773	0.5151	0.9079	2.0512	0.87	0.8457	0.7835	1.2092	1.3204	0.9552	1.2712	1.1357	1.2158	0.8323	0.6268	0.3027	0.5835	0.1655	0.3636	0.1043	0.2665	1.0933	0.837	3.5068	5.7176	7.0325	3.8252	13.063
ENSG00000069696	DRD4	1815	1.0627	3.8082	0.172	0	0.1354	0.0618	0.2709	0.4247	0.6654	0.282	0.5252	0.2428	1.2102	1.3826	1.0046	0.1079	0.4122	0.1094	0.186	0.4361	0.1914	0.5103	0.9457	0.0663	0.1305	0.2067	0.3172	0.3303	0.3597	0.3154	1.3881	0.799	0.7676	2.4131	1.0866	4.5509	8.316	4.4724	8.8708	7.001	6.2501	10.1076	26.0949	1.1562	0.2228	7.8915	7.0399
ENSG00000069702	TGFBR3	7049	20.6002	14.592	14.5487	16.8453	7.152	11.5731	24.8946	14.2762	22.0758	9.5247	14.1969	12.6585	1.131	0.7731	1.0958	0.5669	1.1609	0.5405	0.7203	0.7803	1.661	1.1338	1.8098	1.293	1.6074	1.1332	3.0053	1.9891	1.3136	1.7271	1.7285	2.2536	1.4382	0.4045	0.4031	0.657	0.4509	0.7873	0.1608	0.3364	0.9368	0.3993	2.7453	3.9394	5.4756	2.5496	4.4567
ENSG00000069712	KIAA1107	23285	2.1223	0.4098	1.6385	1.0111	0.9005	0.5734	2.4385	2.1957	2.8168	1.0671	1.5724	1.4197	1.0431	1.5716	1.9298	0.8328	1.5701	0.5614	1.0491	1.2534	1.5608	0.5021	0.6198	0.3332	0.2655	0.19	0.5347	0.9548	0.7152	1.0711	0.4044	0.4526	0.2567	1.6048	1.6289	0.5239	0.5621	0.4049	0.1487	0.2323	0.2721	0.0888	0.2921	2.3221	1.363	1.8027	3.5938
ENSG00000069764	PLA2G10	8399	1.4273	0	0	0.0986	0.6567	0	0.3841	0.2064	0.7298	0.1694	0.8613	0.5416	0.1015	0	0.3116	0.1589	0.2356	0.053	0.2218	0.0764	0.1374	0.0678	0.2055	0.0481	0	0.0344	0.083	0.0743	0.0426	0.1565	0	0.3331	0.0684	0.2028	0.3569	0.4467	0.299	0.275	0.6373	0.2605	0.3094	0.1107	0.8721	1.6446	0.3138	0.4594	0.6283
ENSG00000069812	HES2	54626	3.041	2.4945	2.377	3.5065	2.9747	2.8883	4.604	2.756	3.5963	3.6892	5.131	9.1931	0.0716	0.0778	0.1082	0.0828	0.102	0.0981	0.0442	0.0512	0.0494	0.149	0.1336	0.0554	0.0598	0.014	0.0369	0.0785	0.121	0.129	0.1061	0.2543	0.1411	0.1177	0.0697	0.1239	0.1522	0.1818	0.2216	0.0773	0.1663	0.1204	0.4366	0.4003	0.2532	0.1769	0.9624
ENSG00000069849	ATP1B3	483	23.4461	29.6381	24.5863	23.7101	22.565	34.3752	28.5366	12.8324	20.4995	12.0846	21.047	27.3004	28.9912	46.6389	34.9036	40.1476	24.6395	30.9878	20.2138	31.2936	27.0042	119.112	175.622	61.7477	107.22	48.8753	89.0733	151.365	71.6396	137.085	111.916	166.517	105.512	45.2062	48.1002	70.0491	66.5779	66.8742	33.5238	31.0576	72.2598	19.0577	35.6549	66.2894	28.4029	88.2088	40.1061
ENSG00000069869	NEDD4	4734	3.8746	6.5085	5.3516	3.6443	2.8158	7.2973	3.6101	1.49	3.1812	1.6797	3.1548	4.3613	2.8951	4.7156	4.3598	8.1934	6.4256	3.0646	3.966	3.8187	5.4249	1.9407	1.1941	0.9139	1.7844	0.483	1.4339	3.842	2.1464	2.9487	1.2885	2.7722	2.1097	1.248	0.9998	0.4827	0.5571	0.4966	0.0683	0.3944	0.5142	0.5732	0.5937	1.7917	2.1945	1.6332	2.5485
ENSG00000069943	PIGB	9488	1.6727	0.4425	2.8646	1.5376	2.2234	1.0313	1.4157	1.1864	1.7582	0.3923	1.0231	1.622	0.8478	1.0101	0.9318	0.8275	1.5695	0.7755	1.2008	0.8196	1.3794	1.7399	1.9022	1.5661	1.4169	1.2505	1.0623	2.6715	2.0911	2.9568	1.9153	2.7017	2.5431	0.1532	0.3373	0.7209	0.8801	0.8005	0.1736	0.6679	1.9966	1.0424	1.1672	2.0167	1.4093	1.0338	2.1004
ENSG00000069956	MAPK6	5597	47.4001	41.1654	63.0279	39.6521	41.8655	33.8719	34.1837	24.8337	22.6149	22.9982	12.3226	20.1379	38.5683	48.9582	35.3883	69.6867	71.0796	38.9381	60.2596	52.9477	59.1395	47.7053	26.2879	37.7876	40.4752	26.8192	47.6426	46.2067	24.7056	37.7246	18.347	56.1294	38.7356	30.6318	28.969	20.7969	18.7361	20.4407	2.3663	12.6319	14.9965	10.5549	13.9963	62.2763	41.1929	49.8329	25.4025
ENSG00000069966	GNB5	10681	0.7683	0.5096	0.6222	0.457	0.5451	1.0016	0.2977	0.7635	0.6811	0.5349	0.7465	0.8981	0.9704	1.4062	0.8162	1.8476	1.8761	1.4993	2.4438	1.796	2.6091	2.4853	2.0109	1.9188	1.6914	1.8052	1.926	3.0379	1.6679	2.4575	1.1358	1.4981	2.8515	1.1022	1.8973	2.5918	4.5036	3.3305	3.8061	2.3955	2.6879	2.8019	5.4046	7.1288	3.0442	4.9572	2.6955
ENSG00000069974	RAB27A	5873	2.3528	1.2939	3.088	1.4153	2.111	1.1871	0.4489	0.6498	0.5674	0.8097	0.6586	0.8498	0.4628	0.5877	0.4748	0.5464	1.0819	0.5926	0.6454	0.8293	1.4226	2.8362	2.3357	1.9275	2.1931	1.454	4.0129	3.3654	1.1961	2.4619	1.1357	2.2985	2.9124	0.7155	1.0861	0.5508	0.9561	0.5333	0.1599	0.5246	0.6394	0.4954	0.364	0.6009	0.351	0.8505	0.3351
ENSG00000069998	CECR5	27440	8.0378	4.8142	7.4265	7.5497	9.634	7.1722	8.5421	8.0779	8.0775	7.3008	14.4248	16.9422	6.5427	13.7135	7.1895	9.2038	12.3511	6.7542	12.2674	7.3989	14.6188	18.2569	19.1486	18.2202	25.1668	25.665	25.6769	30.5954	12.8566	23.1632	10.4991	23.1757	27.7032	6.462	8.8005	15.0074	29.6308	19.3624	27.229	17.3754	33.1224	56.6821	90.9079	15.0853	7.2866	20.6066	6.1813
ENSG00000070010	UFD1L	7353	7.8061	4.6862	9.0769	5.0784	8.1473	4.8692	6.9189	5.619	6.41	5.9012	6.7974	6.7484	3.1104	5.7293	2.8025	8.1102	8.7595	5.7458	9.1926	8.8595	10.1533	6.4563	4.8788	5.9836	9.1766	9.3833	7.6393	5.6853	3.3087	5.9413	2.5686	6.435	12.1019	4.7311	6.6893	5.3717	9.1496	9.5919	7.6475	8.4502	10.4831	11.3045	18.8296	19.6172	14.4122	5.2296	12.169
ENSG00000070018	LRP6	4040	22.6783	11.3627	23.6785	21.3296	31.5905	18.8817	17.5647	21.1109	22.1264	14.9342	11.6908	9.032	10.1658	20.9613	7.3444	9.7509	24.5425	9.5158	18.2751	15.5214	31.983	27.5203	24.2236	26.7037	20.5621	19.3047	17.6841	23.1392	18.1577	23.6803	22.1733	12.5675	19.1651	13.326	11.8819	6.9974	12.0525	11.9809	0.8359	7.7145	14.0851	15.1936	19.5586	58.3459	91.9218	41.5625	45.0429
ENSG00000070019	GUCY2C	2984	0.836	0	0.9878	0.406	1.1996	1.5703	0.9925	1.204	1.3086	0.8887	0.6862	0.8754	0.7175	0.4977	0.6009	0.355	0.1478	0.792	0.2802	0.3341	0.2968	0.9199	0.6734	0.9491	1.297	1.1598	1.5296	0.7191	0.9949	0.8267	0.5329	0.8881	1.1128	0.6524	1.1376	0.4093	1.84	0.977	0.2374	1.2191	1.5553	1.4272	3.7009	4.6324	4.3568	1.119	7.2949
ENSG00000070031	SCT	6343	0	0	0	0	1.5294	0	0	1.1076	1.5961	0.6452	1.1514	0.4276	2.0879	4.6358	2.8229	0.1052	0.4294	0.1806	0.3573	0.3505	0.5991	0	0.354	0	0.1844	0	0.2019	0.3068	0	0	0	0	0	0	0.4292	0.6214	1.3588	2.7386	1.2985	1.6914	3.9402	9.8533	7.9688	0.2648	0.4123	2.263	4.6307
ENSG00000070047	PHRF1	57661	27.8107	15.8681	19.9111	10.1413	32.7225	22.65	30.0757	37.6578	33.3173	27.9968	26.8516	19.8588	13.8254	15.0214	15.8194	11.8238	14.5274	8.9657	9.3412	7.812	9.0803	2.4841	1.1634	2.5263	2.7532	3.5227	1.9306	1.8753	2.1502	1.9048	1.6537	2.9558	4.2149	8.709	16.0586	6.91	16.1531	20.0774	17.8257	19.6827	8.6652	28.0692	37.0112	11.4733	7.8292	20.0444	28.7233
ENSG00000070061	IKBKAP	8518	15.4016	8.2039	12.0301	5.3102	6.5243	10.9916	7.0165	11.5191	12.3765	18.0068	11.545	10.8463	15.5357	16.5733	12.6464	24.8316	28.3149	12.776	21.9547	11.5807	22.9025	14.5982	8.9428	13.5376	8.8878	16.0867	10.0915	15.4013	9.387	11.9286	11.178	13.229	14.1116	7.9601	14.4383	4.8109	9.6313	13.8297	1.3803	10.5107	10.702	15.9281	22.282	34.152	40.8992	22.4009	31.0483
ENSG00000070081	NUCB2	4925	13.0897	3.7584	12.7198	1.8841	3.7508	1.5221	1.141	1.5128	1.3251	1.4333	0.7539	0.8952	1.1668	1.1404	1.4724	4.033	5.9758	1.3222	4.0742	1.515	4.4018	1.042	0.9902	1.4531	1.7353	1.7712	1.5806	0.9168	1.0088	1.6265	1.5373	1.4448	0.9639	2.0497	5.1716	0.4666	0.7525	1.3137	0.173	1.0254	0.6077	0.6823	1.2529	2.2351	2.6721	1.2269	3.1654
ENSG00000070087	PFN2	5217	14.4676	4.0222	12.6772	4.42	11.4417	14.5264	7.6632	10.6541	12.6528	33.3722	22.1518	18.9019	36.4034	38.0943	47.4654	74.6753	68.0028	33.7174	82.4462	23.2115	73.0084	276.312	160.188	218.283	147.209	274.858	240.01	278.367	292.763	257.881	231.408	214.074	249.823	45.577	58.3728	35.0485	24.5096	31.5927	36.9508	41.0747	84.7489	106.566	47.6181	42.2407	77.958	53.3705	133.338
ENSG00000070159	PTPN3	5774	0.4951	0.3896	0.9176	0.2342	0.6427	0.6169	0.8511	1.3889	1.3014	1.7024	1.3276	1.1799	0.5503	0.6406	0.5869	0.1821	0.3476	0.1652	0.2075	0.2966	0.1913	0.7484	0.6967	0.9496	0.6556	1.313	0.8859	0.8111	1.2285	1.0923	1.1147	1.0274	0.7078	0.7641	0.8267	0.6329	1.2702	1.1285	0.1557	1.0198	0.6641	2.118	2.8218	3.5686	4.9574	1.4489	4.6243
ENSG00000070182	SPTB	6710	1.7875	0.8472	0.9667	0.2451	0.1625	0.2422	0.1717	0.307	0.1915	0.2684	0.218	0.1472	0.5395	0.4966	0.7104	0.1144	0.0794	0.0653	0.0988	0.0731	0.1182	0.0116	0.0131	0.0308	0.0043	0.0276	0.0145	0.019	0.0199	0.0313	0.0287	0.027	0.0119	0.843	0.9713	0.4524	0.6973	0.811	0.3466	0.6014	0.0795	0.219	1.1766	0.6004	0.8665	1.021	3.1507
ENSG00000070190	DAPP1	27071	0.0877	0.0363	0.8871	0.0725	0.038	0.3895	0.171	0.0627	0.1237	0.2242	0.1967	0.2412	0.5539	0.2445	0.4007	0.0352	0.0309	0	0	0	0	0.0199	0.0093	0	0	0.0111	0	0	0	0	0.0294	0	0.0154	0	0.0929	0.0054	0.0076	0	0	0	0	0	0	0.0073	0.1307	0	0.1597
ENSG00000070193	FGF10	2255	0.2405	0	0.6413	0.116	0.4125	0.6656	0.0667	0.2816	0.1266	0.0609	0.1837	0.0912	0.0418	0.1865	0.0587	0.0781	0.3354	0.0621	0.1475	0.1155	0.3446	0.2843	0.0448	0.2301	0.0808	0	0.0555	0.0456	0.0922	0.0743	0.1828	0.1331	0.2448	0.0627	0	0.0236	0	0.0558	0	0	0.0052	0.0354	0.0483	0.063	0.1535	0.1559	0.3582
ENSG00000070214	SLC44A1	23446	10.2408	8.9389	9.4814	8.2241	15.0197	17.9753	5.4969	10.2039	5.8292	12.1261	12.5515	7.4418	25.3253	16.2186	27.9085	5.8666	9.1682	5.9023	8.1122	10.9579	12.1773	32.5504	17.2768	34.0605	11.3118	17.9397	25.2424	15.7593	34.5392	29.7917	37.549	32.8954	19.599	9.5139	9.2488	12.792	10.0675	8.7269	1.2486	8.2532	3.7195	6.448	8.6113	25.2922	48.3797	22.1843	38.2632
ENSG00000070269	TMEM260	54916	4.9929	3.8175	4.5801	2.6453	3.0787	2.4295	1.6943	3.6815	1.8303	3.1449	3.7911	2.0941	5.2649	5.0205	6.676	3.8294	3.7422	3.7952	4.3615	5.6522	5.1091	2.141	1.9901	2.8783	0.7541	1.8935	2.9337	2.6934	4.0848	4.5239	4.4684	3.9735	2.9007	0.9815	0.9876	1.8689	1.907	2.1261	0.6365	1.5728	2.6948	1.6892	5.2397	4.5401	6.5428	2.6215	26.0967
ENSG00000070366	SMG6	23293	5.2631	5.8515	6.5656	5.2738	4.8959	3.5111	2.9054	5.5086	1.9078	2.687	3.9954	2.1785	3.2897	3.2644	5.1416	4.0903	5.821	4.1973	4.2183	4.2571	4.758	0.3551	0.1792	0.2632	0.3011	0.2192	0.1668	0.2016	0.4068	0.219	0.5093	0.4737	0.3053	6.629	7.649	3.3544	5.1196	2.5251	3.9187	3.7448	0.9595	3.0279	5.1422	3.9201	5.95	2.5635	9.2444
ENSG00000070367	EXOC5	10640	13.3719	10.4274	13.3237	10.5702	11.2865	11.62	12.235	11.5684	10.2188	8.0944	9.9542	8.5263	18.0981	12.1037	25.1259	18.856	13.7367	16.755	20.1537	19.8086	19.3756	7.7677	13.9343	13.0665	9.0916	12.5732	17.2823	8.8166	13.7444	7.1002	17.9995	15.3893	11.0306	11.0981	6.1429	6.7483	4.1189	3.4697	1.1998	2.9076	6.6495	5.3779	5.2901	6.0975	11.2351	6.1414	15.3746
ENSG00000070371	CLTCL1	8218	1.3787	2.9282	2.1777	1.9831	1.5361	0.7873	1.6281	1.8789	1.491	0.6682	0.6234	0.362	2.2576	1.0505	3.9613	1.3951	1.6513	1.5784	1.6488	2.3505	2.319	0.4218	0.6363	0.4727	0.4359	0.4719	0.5766	0.2558	0.426	0.1799	0.4184	0.6293	0.3596	2.7486	3.6326	4.9145	4.9797	4.1624	1.9234	4.1104	3.1467	7.1721	25.364	10.6589	19.1148	4.2178	17.4466
ENSG00000070388	FGF22	27006	0.3584	0	0.4759	0.0523	0.6465	0.1957	1.0611	0.4851	0.4631	0.2548	0.4883	0.21	0.0373	0.1393	0.1143	0.1753	0.0864	0.1475	0.0756	0.3826	0.198	0.0265	0.0197	0.0794	0	0	0.0308	0.0263	0.0282	0.0285	0	0.0271	0.0343	0.3142	0.2525	1.0662	0.9892	0.9575	0.5551	0.7612	0.3211	0.7289	3.9756	0.0616	0.1056	0.1981	0.916
ENSG00000070404	FSTL3	10272	17.6043	50.9869	38.7203	11.9621	7.1643	5.6207	1.5191	1.7357	1.7699	1.0274	1.3756	0.5193	2.4597	1.0262	1.4876	2.2316	1.242	1.9084	1.511	2.5765	2.0803	1.4667	0.7591	0.8937	1.6982	1.4351	0.7764	0.4757	0.9952	0.2849	0.9428	1.3129	1.219	0.4514	0.9084	3.3088	3.4523	2.7612	5.1638	3.6977	5.809	8.9693	15.1295	0.6155	1.5566	2.8258	3.699
ENSG00000070413	DGCR2	9993	8.9101	22.3925	9.8855	13.4327	8.5538	8.3814	7.6617	8.7793	8.3445	11.2182	14.0198	5.9818	14.5205	6.3863	13.0479	16.2382	12.5859	18.7611	16.0333	32.2834	19.6277	7.478	6.4624	8.8118	9.1654	7.8832	4.8926	3.6438	8.4634	2.1058	6.1701	10.2877	6.8545	11.1695	8.3391	29.0811	31.0867	29.3022	88.8623	26.8082	25.8616	47.8551	56.3825	30.263	23.8893	36.9682	15.0594
ENSG00000070423	RNF126	55658	9.06	22.3758	12.4614	19.8862	13.1041	12.7717	13.8259	16.5991	17.7806	15.0571	16.0993	9.3383	6.598	2.3403	6.1311	5.243	3.4415	4.7919	3.8838	7.4624	6.0882	4.5844	3.7303	3.781	4.3868	3.8648	3.6976	3.2588	3.6056	2.3011	1.5925	2.1568	2.5309	8.7459	4.6291	19.8747	22.2695	14.8159	51.4818	22.1072	10.5926	28.5219	32.0532	2.623	2.3367	14.2021	16.0635
ENSG00000070444	MNT	4335	1.9106	4.3088	3.7293	4.0632	3.9161	3.7252	4.8074	4.4503	4.7934	2.5506	3.5251	2.268	1.9824	2.0392	1.6258	0.524	0.9131	0.629	0.5658	0.9543	1.0576	1.5082	2.3925	1.5173	1.4823	1.3552	0.833	1.3149	1.3888	0.7197	1.3092	1.4744	0.9375	3.5977	1.7616	4.2529	4.5077	4.0591	7.9835	3.8395	1.706	2.8672	5.0174	1.8175	0.9176	2.6113	3.742
ENSG00000070476	ZXDC	79364	6.0357	9.681	5.6542	7.5194	6.9274	5.0959	9.0519	8.0045	9.2141	7.9079	5.1134	6.3311	4.9377	4.0076	6.1557	3.2113	2.7391	3.0897	1.9651	4.4972	4.0971	0.8244	0.9275	0.775	1.376	1.5183	1.1056	0.9413	1.0117	0.8107	0.9368	1.2381	0.6423	2.7042	1.0751	1.9637	4.4453	2.1954	4.6991	3.2215	6.4236	8.3349	20.6602	12.27	11.366	7.9358	27.8255
ENSG00000070495	JMJD6	23210	3.2743	4.3936	2.8789	5.1313	3.1715	3.1486	5.248	4.3539	4.6023	4.0854	2.994	3.5028	2.3711	3.0072	3.1096	4.0758	2.0611	3.2386	1.7093	1.7436	2.9631	0.776	1.3128	1.2228	2.0193	1.3308	1.2537	0.8727	0.9022	0.7143	1.3136	1.7181	0.7644	2.7969	1.4586	2.8083	3.9413	1.9961	3.5657	2.1924	2.3662	1.8441	2.6964	1.7868	1.6089	1.7772	2.5436
ENSG00000070501	POLB	5423	1.9178	2.2715	2.1378	2.4653	4.2076	1.3967	4.4981	3.8464	6.1468	3.4335	3.495	2.9025	5.7064	5.122	7.1314	12.4395	5.7554	10.468	6.3166	9.3112	14.3593	4.3933	8.6385	5.3431	7.4668	4.8776	7.6737	5.5539	5.8206	8.4594	7.8353	7.3952	3.0932	6.5601	2.6199	3.8774	5.0873	3.0541	7.8455	5.0999	4.9202	3.1122	2.9332	5.2614	5.4343	4.0735	12.9458
ENSG00000070526	ST6GALNAC1	55808	0.3283	0.3199	0.0219	0.5832	0.8253	0.3643	1.8737	1.1622	2.0301	1.0378	1.4386	1.033	0	0	0	0.0125	0.0296	0.0903	0.0163	0.0434	0.049	0	0	0	0	0	0.0158	0	0	0	0	0	0	0	0.0119	0.0076	0	0.0051	0.0282	0	0.0052	0	0.0107	0.1042	0.116	0	0.2223
ENSG00000070540	WIPI1	55062	2.2899	4.5879	2.2759	2.8531	5.4389	1.4972	1.3987	0.9902	2.8912	3.3671	2.7472	2.8585	4.9731	5.3297	3.887	2.0319	0.9765	2.3575	0.4696	2.7115	2.7664	0.9418	1.2594	1.0578	1.4567	1.7162	1.8741	3.4678	3.1001	3.8008	1.5104	1.2853	1.213	1.9268	2.4399	2.0025	3.6863	2.6307	4.6312	2.5768	7.5127	6.6633	6.5452	13.1611	10.8988	6.8825	14.799
ENSG00000070601	FRMPD1	22844	0.1495	0.2116	0.0975	0.1615	0.065	0.3567	0.1827	0.0962	0.1725	0.6419	0.5536	0.6493	0.0576	0.1701	0.0392	0.038	0.1202	0.0345	0.1335	0.0319	0.0605	0.009	0	0.0191	0.0313	0.0298	0	0.0377	0.0153	0.0309	0.0841	0.0134	0.0524	0.0842	0.1178	0.156	0.198	0.1011	0.2709	0.0723	0.3158	0.2426	0.5645	0.5449	0.4921	0.2799	0.2515
ENSG00000070610	GBA2	57704	12.5489	16.3447	14.8011	8.5451	12.6103	9.241	20.6478	12.9066	30.1458	22.4039	15.4102	22.0683	17.0751	18.7394	18.2593	8.3175	10.657	13.2499	9.1058	17.7203	16.6827	5.6346	7.0949	3.8802	13.5465	11.2282	9.0132	13.7788	11.588	12.0175	11.6116	8.0878	10.88	16.9623	16.635	20.6014	31.8623	18.9366	48.8593	13.2451	23.3215	63.4977	78.1389	96.3679	76.2262	53.2052	55.1191
ENSG00000070614	NDST1	3340	15.3276	24.3351	13.4514	14.3092	14.6074	7.3489	12.367	5.7102	18.3979	17.1736	16.3899	20.1117	11.4805	13.4314	14.0963	8.1482	10.8557	10.0106	8.1104	10.7891	11.9361	3.2463	3.4779	2.52	3.526	4.8207	2.2181	4.9351	5.0324	4.7711	4.4093	4.2849	4.3152	6.8159	4.3477	16.2465	22.137	9.2674	34.4262	7.9463	17.0024	33.586	25.0262	44.8643	23.4402	37.4805	24.5212
[truncated: 59,497 more rows]
[truncated: 54 more columns]
